# Supplementary material for: Transcripts of wheat at a target locus on chromosome 6B associated with increased yield, leaf mass and chlorophyll index under combined drought and heat stress
Source: PLoS One. 2020 Nov 9;15(11):e0241966. doi: 10.1371/journal.pone.0241966 (PMC7652265; doi:10.1371/journal.pone.0241966)
Supplement: S1 Table — Grey indicates the allele derived from the non-exotic parent (Gladius) in the target regions of chromosome 6B. Green indicates the allele derived from the exotic parent (Taferstat). (XLSX) [file pone.0241966.s003.xlsx]

## Sheet: S1 Table
S1 Table. KASP marker assisted selection for the development of near-isogenic lines. Grey indicates the allele derived from the non-exotic parent (Gladius) in the target regions of chromosome 6B. Green indicates the allele derived from the exotic parent (Taferstat).
										KASPTM genotyping				Genotyping results BC1F5			Genotyping results BC1F6
KASPTM marker name	90k SNP marker name	Chromsome	Interval of KASP markers on RefSeq v1.0 (bp)	Gene	SNP	Allele specific primer 1	Allele specific primer 2	Common primer	Reference	BC1F4	BC1F5	BC1F6		non-exotic	exotic		non-exotic replicate 1	non-exotic replicate 2	exotic replicate 1	exotic replicate 2
6B_119265_02	BobWhite_c27364_296	6B	713,513,485-713,513,529	-	A/G	GAAGGTGACCAAGTTCATGCTCGGGAGAACGCGAGGACCAAT	GAAGGTCGGAGTCAACGGATTGGGAGAACGCGAGGACCAAC	ACGCGGAGGTGGTTCTCTCCAT	In-house	yes	yes	yes		A:A	G:G		G:G	G:G	A:A	A:A
6B_119265_06	wsnp_Ex_c11573_18650189	6B	713,149,515-713,149,563	TraesCS6B01G458800	A/G	GAAGGTGACCAAGTTCATGCTAGGGCCTCACCTGCCTCCA	GAAGGTCGGAGTCAACGGATTGGGCCTCACCTGCCTCCG	CCTCCAAATCAAAAATAAGCGTTAGGCTT	In-house			yes					G:G	G:G	G:G	G:G
6B_119265_08	-	6B	713,462,432-713,462,498	TraesCS6B01G458200	T/C	GAAGGTGACCAAGTTCATGCTTCTTTCTCATCAAAAGCTCCACT	GAAGGTCGGAGTCAACGGATTCTTCTTTCTCATCAAAAGCTCCACC	CTGAGTGAGAAGAGTGATGTTTATAGCTT	In-house			yes					C:C	C:C	C:C	C:C
6B_119265_10	Ra_c23853_324	6B	712,997,417-712,997,467	TraesCS6B01G456800	A/G	GAAGGTGACCAAGTTCATGCTGCCTTTCAGACTCTTTCCTCTGT	GAAGGTCGGAGTCAACGGATTGCCTTTCAGACTCTTTCCTCTGC	CACCTGACGTCATTGATCTTCGGAA	In-house			yes					A:A	A:A	A:A	A:A
6B_39100_04	CAP12_c67_212	6B	708,047,370-708,047,414	TraesCS6B01G447700	T/C	GAAGGTGACCAAGTTCATGCTCCAGCATGCTCTCCGACGCA	GAAGGTCGGAGTCAACGGATTCAGCATGCTCTCCGACGCG	AGTTCGGCAAGATTGGGAGGTACTA	In-house			yes					C:C	C:C	C:C	C:C
6A_118917_01	RAC875_s119505_143	6A	15,728,423-15,728,470	TraesCS6A01G030700	A/C	GAAGGTGACCAAGTTCATGCTCCTGGCACGAAGTAGGCAATTCT	GAAGGTCGGAGTCAACGGATTCTGGCACGAAGTAGGCAATTCG	GGTGCCACGCCCTTTGTAGCAT	In-house		yes	yes		C:C	C:C		C:C	C:C	C:C	C:C
6A_118917_03	-	6A	15,737,660-15,737,717	TraesCS6A01G038900LC	A/G	GAAGGTGACCAAGTTCATGCTAGTTGTCAGAGGAGAGCAGATCTA	GAAGGTCGGAGTCAACGGATTGTTGTCAGAGGAGAGCAGATCTG	CGTCGTAGATCACCCTCGCCAA	In-house			yes					G:G	G:G	G:G	G:G
6A_118917_04	-	6A	15,744,580-15,744,628	TraesCS6A01G038900LC	T/C	GAAGGTGACCAAGTTCATGCTGAGGGAGGACGCAAAAATTGAACTAT	GAAGGTCGGAGTCAACGGATTAGGGAGGACGCAAAAATTGAACTAC	TCCAGCAGTCTTGCGCCCTGTT	In-house		yes	yes		C:C	C:C		C:C	C:C	C:C	C:C
6A_118917_05	Kukri_c18874_1239	6A	15,748,713-15,748,761	TraesCS6A01G030900	T/C	GAAGGTGACCAAGTTCATGCTGCCTGGAAACGAATGGTGCAACA	GAAGGTCGGAGTCAACGGATTCCTGGAAACGAATGGTGCAACG	CAAGCTGCATGTGGCGCTGTCTT	In-house			yes					C:C	C:C	C:C	C:C
BS00017267	BS00017267_51	4A	21,063,786-21,063,839	TraesCS4A01G028900	T/G	GAAGAAGCTCAAAGAGATGGAGTCT	AAGAAGCTCAAAGAGATGGAGTCG	ATACCAGACTCCAAGAACATGTCTCTTT	Wang et al (2014) PBJ 12: 787-796 (https://onlinelibrary.wiley.com/doi/epdf/10.1111/pbi.12183)		yes	yes		G:G	G:G		G:G	G:G	G:G	G:G
KASParMAS021	-	1D	410,464,670-410,464,717	GluD1	T/G	CGCTAATCCTGCGAGCAACAAAT	CGCTAATCCTGCGAGCAACAAAG	AGCCAAGGGCATGTTCTATGTCGAA	In-house		yes			GLUD1- LINKED TO 5+10:GLUD1- LINKED TO 5+10	GLUD1- LINKED TO 5+10:GLUD1- LINKED TO 5+10
wMAS000001	-	4B	30,861,518-30,861,590	Rht-B1	G/A	CCCATGGCCATCTCSAGCTG	CCCATGGCCATCTCSAGCTA	TCGGGTACAAGGTGCGGGCG	Ellis et al (2002) TAG 105:1038-1042 (http://www.springerlink.com/content/5wbhn253cn7w857x/fulltext.pdf)		yes	yes		RHT-B1A-WT:RHT-B1A-WT	RHT-B1A-WT:RHT-B1A-WT		RHT-B1A-WT:RHT-B1A-WT	RHT-B1A-WT:RHT-B1A-WT	?	?
wMAS000002	-	4D	18,781,193-18,781,262	Rht-D1	C/A	CATGGCCATCTCGAGCTRCTC	CATGGCCATCTCGAGCTRCTA	CGGGTACAAGGTGCGCGCC	Ellis et al (2002) TAG 105:1038-1042 (http://www.springerlink.com/content/5wbhn253cn7w857x/fulltext.pdf)		yes			RHT-D1B -DWARF:RHT-D1B -DWARF	RHT-D1B -DWARF:RHT-D1B -DWARF
wMAS000018	-	5D	3,609,867-3,609,911	Pinb-D1	C/T	CTCATGCTCACAGCCGCC	CCTCATGCTCACAGCCGCT	GTCACCTGGCCCACAAAATG	Giroux and Morris (1997) TAG 95:857-864 (https://link.springer.com/content/pdf/10.1007%2Fs001220050636.pdf)		yes	yes		PINB-D1B MUTANT:PINB-D1B MUTANT	PINB-D1B MUTANT:PINB-D1B MUTANT		PINB-D1B MUTANT:PINB-D1B MUTANT	PINB-D1B MUTANT:PINB-D1B MUTANT	PINB-D1B MUTANT:PINB-D1B MUTANT	PINB-D1B MUTANT:PINB-D1B MUTANT
wMAS000024	-	2D	33,957,749-33,957,796	Ppd-D1	C/T	AAGAGGAAACATGTTGGGGTCC	CAAGGAAGTATGAGCAGCGGTT	GCCTCCCACTACACTGGGC	Beales et al (2007) TAG 115:721-733 (http://www.springerlink.com/content/j00h0g633250q762/fulltext.pdf)		yes	yes		PPD-D1-INS:PPD-D1-INS	PPD-D1-INS:PPD-D1-INS		PPD-D1-INS:PPD-D1-INS	PPD-D1-INS:PPD-D1-INS	PPD-D1-INS:PPD-D1-INS	PPD-D1-INS:PPD-D1-INS
wMAS000033	wsnp_AJ612027A_Ta_2_1	5A	588,550,239-588,550,309	Vrn-A1	T/C	AGAGTTTTCCAAAAAGATAGATCAATGTAAAT	GAGTTTTCCAAAAAGATAGATCAATGTAAAC	GTTAGTAGTGATGGTCCAATAATGCCAAA	Wang et al (2014) PBJ 12: 787-796 (https://onlinelibrary.wiley.com/doi/epdf/10.1111/pbi.12183)		yes	yes		WINTERALLELE:WINTERALLELE	WINTERALLELE:WINTERALLELE		WINTERALLELE:WINTERALLELE	WINTERALLELE:WINTERALLELE	WINTERALLELE:WINTERALLELE	WINTERALLELE:WINTERALLELE
wMAS000035	-	5A	587,423,348-587,423,416	Vrn-A1	C/A	GTTTTGGCCTGGCCATCCTCC	GTTTTGGCCTGGCCATCCTCA	TATCAGGTGGTTGGGTGAGGACGT	Yan et al (2004) TAG 109:1677-1686 (http://www.springerlink.com/content/k8pl10ynryq3fgb3/fulltext.pdf)		yes	yes		VRN-A1W/OTHERS:VRN-A1W/OTHERS	VRN-A1W/OTHERS:VRN-A1W/OTHERS		VRN-A1W/OTHERS:VRN-A1W/OTHERS	VRN-A1W/OTHERS:VRN-A1W/OTHERS	VRN-A1W/OTHERS:VRN-A1W/OTHERS	VRN-A1W/OTHERS:VRN-A1W/OTHERS
