# Supplementary material for: Transcripts of wheat at a target locus on chromosome 6B associated with increased yield, leaf mass and chlorophyll index under combined drought and heat stress
Source: PLoS One. 2020 Nov 9;15(11):e0241966. doi: 10.1371/journal.pone.0241966 (PMC7652265; doi:10.1371/journal.pone.0241966)
Supplement: S2 Table — The target region (T) and segregating regions (S) between NILs of the same pair as well as between replicates are marked in yellow. Exotic, allele from the Algerian parent (Taferstat); non-exotic, allele from the Australian parent (Gladius). (XLSX) [file pone.0241966.s004.xlsx]

## Sheet: S2 Table
S2 Table. Targeted genotyping by sequencing data of near-isogenic lines for the target QTL on chromosome 6B. The target region (T) and segregating regions (S) between NILs of the same pair as well as between replicates are marked in yellow. Exotic, allele from the diverse parent (Taferstat); non-exotic, allele from the Australian parent (Gladius).
				Chinese Spring IWGSC v1.0					NIL pair 1
Marker ID	Assay ID	90K SNP index	90K SNP ID	Chromosome	Position (bp)	Target region	Segregating (exotic vs. non-exotic allele)	Segregating (between replicates)
Sample ID									GLEP70-009_09-DS_rep1	Cell D22	Cell B23	GLEP70-009_07-DS_rep1	GLEP70-009_07-DS-rep2
Cross									Galdius x Taferstat	Galdius x Taferstat	Galdius x Taferstat	Galdius x Taferstat	Galdius x Taferstat
NIL pair									1	1	1	1	1
QTL									6B	6B	6B	6B	6B
Allele									non-exotic	non-exotic	non-exotic	exotic	exotic
Replicate									1	2	3	1	2
Comment											phenotypically different from other replicates
scaffold190234|TaGBSv1-3725_1174	TaGBSv1-3725	60583	IWB60583	.	.				A000/A000	A000/A000	A000/A000	A000/A000	A000/A000
scaffold43|TaGBSv1-6875_60526	TaGBSv1-6875	4400	IWB4400	.	.				A000/A000	A000/A000	A000/A000	A000/A000	A000/A000
scaffold10280|TaGBSv1-211_16895	TaGBSv1-211	77603	IWA3204	.	.				A002/A010	A002/A010	A002/A010	A002/A002	A002/A007
scaffold50413-1|TaGBSv1-7738_42879	TaGBSv1-7738	25497	IWB25497	.	.				A000/A000	A000/A000	A000/A000	A000/A000	A000/A000
scaffold5808|TaGBSv1-8533_19113	TaGBSv1-8533	53635	IWB53635	.	.				A000/A000	A000/A003	A000/A000	A000/A000	A000/A000
scaffold221034|TaGBSv1-4174_2598	TaGBSv1-4174	71225	IWB71225	.	.				A000/A000	A000/A000	A000/A000	A000/A000	A000/A000
scaffold63462|TaGBSv1-9026_1944	TaGBSv1-9026	55472	IWB55472	.	.				A000/A000	A000/A000	A000/A000	A000/A000	A000/A000
scaffold1529|TaGBSv1-3026_64712	TaGBSv1-3026	3090	IWB3090	.	.				A000/A000	A000/A000	A000/A000	A000/A000	A000/A000
scaffold157840|TaGBSv1-3126_8133	TaGBSv1-3126	9889	IWB9889	.	.				A000/A000	A000/A000	A000/A000	A000/A000	A000/A000
scaffold30624|TaGBSv1-5306_60164	TaGBSv1-5306	79343	IWA5407	.	.				A001/A001	A001/A001	A001/A001	A001/A001	A001/A001
scaffold45989|TaGBSv1-7147_58083	TaGBSv1-7147	75436	IWA150	.	.				A000/A000	A000/A000	A000/A000	A000/A000	A000/A000
scaffold89605|TaGBSv1-11495_22590	TaGBSv1-11495	67768	IWB67768	.	.				A000/A000	A000/A000	A000/A000	A000/A000	A000/A000
scaffold35740|TaGBSv1-5936_25421	TaGBSv1-5936	77102	IWA2513	.	.				A000/A000	A000/A000	A000/A000	A000/A000	A000/A000
scaffold8536|TaGBSv1-11109_95369	TaGBSv1-11109	7092	IWB7092	.	.				A000/A000	A000/A000	A000/A000	A000/A000	A000/A000
scaffold177468|TaGBSv1-4246_4472	TaGBSv1-4246	53293	IWB53293	.	.				A001/A001	A001/A001	A001/A001	A001/A001	A000/A000
scaffold22142|TaGBSv1-4191_12600	TaGBSv1-4191	51276	IWB51276	.	.				A001/A001	A001/A001	A001/A001	A001/A001	A001/A001
scaffold282742|TaGBSv1-5003_1872	TaGBSv1-5003	58800	IWB58800	.	.				A000/A000	A000/A000	A000/A000	A000/A000	A000/A000
scaffold100160|TaGBSv1-17_14530	TaGBSv1-17	9113	IWB9113	.	.				A000/A000	A000/A000	A000/A000	A000/A000	A000/A000
scaffold166104|TaGBSv1-3420_3389	TaGBSv1-3420	10800	IWB10800	.	.				A000/A000	A000/A000	A000/A000	A000/A000	A000/A000
scaffold180584|TaGBSv1-3599_6305	TaGBSv1-3599	8745	IWB8745	.	.				A000/A000	A000/A000	A000/A000	A000/A000	A000/A000
scaffold27871|TaGBSv1-4944_42559	TaGBSv1-4944	8400	IWB8400	.	.			S	A000/A000	A001/A001	A001/A001	A000/A000	A000/A000
scaffold35174|TaGBSv1-5855_40040	TaGBSv1-5855	11338	IWB11338	.	.				A000/A000	A000/A000	A000/A000	A000/A000	A000/A000
scaffold44380|TaGBSv1-6907_29134	TaGBSv1-6907	44401	IWB44401	.	.				A000/A000	A000/A000	A000/A000	A000/A000	A000/A000
scaffold88793|TaGBSv1-1108_19623	TaGBSv1-1108	9967	IWB9967	.	.				A000/A000	A000/A000	A000/A000	A000/A000	A000/A000
scaffold21568|TaGBSv1-4070_60286	TaGBSv1-4070	10743	IWB10743	.	.				A000/A000	A000/A000	A000/A000	A000/A000	A000/A000
scaffold56311|TaGBSv1-8345_38914	TaGBSv1-8345	78856	IWA4796	.	.				A001/A001	A001/A001	A001/A001	A001/A001	A001/A001
scaffold80586|TaGBSv1-10604_139647	TaGBSv1-10604	12610	IWB12610	.	.				A001/A001	A001/A001	A001/A001	A001/A001	A006/A006
scaffold181173|TaGBSv1-3607_1015	TaGBSv1-3607	15885	IWB15885	.	.				A000/A000	A000/A000	A000/A000	A000/A000	A000/A000
scaffold182847|TaGBSv1-622_2470	TaGBSv1-622	22180	IWB22180	.	.				A001/A001	A001/A001	A001/A001	A001/A001	A001/A001
scaffold107521-1|TaGBSv1-530_533441	TaGBSv1-530	55543	IWB55543	.	.				A001/A001	A001/A001	A001/A001	A001/A001	A001/A001
scaffold180584|TaGBSv1-3598_5435	TaGBSv1-3598	10246	IWB10246	.	.				A001/A001	A001/A001	A001/A001	A001/A001	A001/A001
scaffold30004|TaGBSv1-5228_21186	TaGBSv1-5228	80119	IWA6543	.	.				A000/A000	A000/A000	A000/A000	A000/A000	A000/A000
scaffold91383|TaGBSv1-2716_1075	TaGBSv1-2716	58093	IWB58093	.	.				A000/A000	A000/A000	A000/A001	A000/A000	A001/A001
scaffold98107|TaGBSv1-12120_34435	TaGBSv1-12120	78935	IWA4896	.	.				A001/A001	A001/A001	A001/A001	A001/A001	A001/A001
scaffold97611-4|TaGBSv1-12082_77132	TaGBSv1-12082	7818	IWB7818	.	.				A001/A001	A001/A001	A001/A001	A001/A001	A001/A001
scaffold50413-1|TaGBSv1-3211_35810	TaGBSv1-3211	79633	IWA5797	.	.				A000/A000	A000/A000	A000/A000	A000/A000	A000/A000
scaffold56240|TaGBSv1-8334_3690	TaGBSv1-8334	76842	IWA2161	.	.				A000/A001	A000/A001	A000/A001	A001/A001	A000/A001
scaffold56240|TaGBSv1-4127_4581	TaGBSv1-4127	76841	IWA2160	.	.				A001/A002	A002/A002	A002/A002	A002/A002	A002/A002
scaffold91496|TaGBSv1-11642_1241	TaGBSv1-11642	11617	IWB11617	.	.				A002/A002	A002/A002	A002/A002	A002/A002	A002/A002
scaffold199846|TaGBSv1-3853_2679	TaGBSv1-3853	7331	IWB7331	.	.				A000/A000	A000/A000	A000/A000	A000/A000	A000/A000
scaffold177468|TaGBSv1-3548_4357	TaGBSv1-3548	32556	IWB32556	.	.				A003/A003	A003/A003	A003/A003	A003/A003	A003/A004
scaffold82769|TaGBSv1-10828_36071	TaGBSv1-10828	77528	IWA3103	.	.				A001/A001	A001/A001	A001/A001	A001/A001	A001/A001
scaffold56311|TaGBSv1-8344_37906	TaGBSv1-8344	14318	IWB14318	.	.				A000/A000	A000/A000	A000/A000	A000/A000	A000/A000
scaffold56755|TaGBSv1-8416_8419	TaGBSv1-8416	56878	IWB56878	.	.				A000/A000	A000/A000	A000/A000	A000/A000	A000/A000
scaffold18334|TaGBSv1-3658_29979	TaGBSv1-3658	45898	IWB45898	.	.				A005/A005	A005/A005	A004/A005	A005/A005	A004/A005
scaffold18334|TaGBSv1-3486_75930	TaGBSv1-3486	60549	IWB60549	.	.				A001/A002	A001/A001	A001/A002	A001/A002	A001/A002
scaffold176798|TaGBSv1-3539_24	TaGBSv1-3539	#N/A	#N/A	.	.				A000/A000	A000/A000	A000/A000	A000/A000	A000/A000
scaffold190282|TaGBSv1-3727_1319	TaGBSv1-3727	36780	IWB36780	.	.				A002/A002	A002/A002	A002/A002	A002/A002	A002/A002
scaffold44380|TaGBSv1-6906_28830	TaGBSv1-6906	73617	IWB73617	.	.				A000/A000	A000/A000	A000/A000	A000/A000	A000/A000
scaffold135259|TaGBSv1-8208_7368	TaGBSv1-8208	10185	IWB10185	.	.				A000/A000	A000/A000	A000/A000	A000/A000	A000/A000
scaffold16148|TaGBSv1-11439_30572	TaGBSv1-11439	28483	IWB28483	.	.				A001/A001	A001/A001	A001/A001	A001/A001	A001/A001
scaffold190234|TaGBSv1-3726_1423	TaGBSv1-3726	60582	IWB60582	.	.				A000/A000	A000/A000	A000/A000	A000/A000	A000/A000
scaffold196700|TaGBSv1-9730_6684	TaGBSv1-9730	11022	IWB11022	.	.				A000/A000	A000/A000	A000/A000	A000/A000	A000/A000
scaffold21568|TaGBSv1-4069_26174	TaGBSv1-4069	44749	IWB44749	.	.				A000/A000	A000/A000	A000/A000	A000/A000	A000/A000
scaffold216994|TaGBSv1-4122_5428	TaGBSv1-4122	50952	IWB50952	.	.				A002/A002	A002/A002	A002/A002	A002/A002	A002/A002
scaffold56755|TaGBSv1-8415_16055	TaGBSv1-8415	54268	IWB54268	.	.				A000/A002	A000/A002	A000/A002	A000/A002	A000/A002
scaffold60969|TaGBSv1-8832_11127	TaGBSv1-8832	38726	IWB38726	.	.		S		A000/A001	A000/A001	A001/A001	A000/A001	A000/A000
scaffold81337|TaGBSv1-4373_491851	TaGBSv1-4373	64800	IWB64800	.	.				A001/A001	A001/A001	A001/A001	A001/A001	A001/A001
scaffold103441|TaGBSv1-227_41650	TaGBSv1-227	37686	IWB37686	.	.				A000/A000	A000/A000	A000/A000	A000/A000	A000/A000
scaffold134957|TaGBSv1-2148_3837	TaGBSv1-2148	62613	IWB62613	.	.				A001/A001	A001/A001	A001/A001	A001/A001	A001/A001
scaffold176046|TaGBSv1-3531_3877	TaGBSv1-3531	10016	IWB10016	.	.				A000/A000	A000/A001	A000/A001	A000/A000	A000/A000
scaffold200527|TaGBSv1-3860_3541	TaGBSv1-3860	6058	IWB6058	.	.				A000/A000	A000/A000	A000/A000	A000/A000	A000/A000
scaffold20534|TaGBSv1-3961_174827	TaGBSv1-3961	73858	IWB73858	.	.				A000/A000	A000/A000	A000/A000	A000/A000	A000/A000
scaffold30004|TaGBSv1-5227_20764	TaGBSv1-5227	39591	IWB39591	.	.				A000/A000	A000/A000	A000/A000	A000/A000	A000/A000
scaffold329822|TaGBSv1-9703_635	TaGBSv1-9703	44314	IWB44314	.	.		S		A000/A001	A001/A001	A000/A001	A000/A000	A000/A001
scaffold56755|TaGBSv1-8417_8888	TaGBSv1-8417	10972	IWB10972	.	.				A000/A000	A000/A000	A000/A000	A000/A000	A000/A000
scaffold60969|TaGBSv1-8833_43026	TaGBSv1-8833	44700	IWB44700	.	.		S		A000/A001	A000/A001	A001/A001	A000/A001	A000/A000
scaffold6640|TaGBSv1-9363_85825	TaGBSv1-9363	27729	IWB27729	.	.				A000/A000	A000/A000	A000/A000	A000/A000	A000/A000
scaffold82769|TaGBSv1-10829_37007	TaGBSv1-10829	43766	IWB43766	.	.				A003/A003	A003/A003	A003/A003	A003/A003	A003/A003
scaffold8358|TaGBSv1-10934_5270	TaGBSv1-10934	69606	IWB69606	.	.				A000/A000	A000/A000	A000/A000	A000/A000	A000/A000
scaffold89605|TaGBSv1-11494_22522	TaGBSv1-11494	67770	IWB67770	.	.				A001/A001	A001/A001	A001/A001	A001/A001	A001/A001
scaffold107521-1|TaGBSv1-526_149272	TaGBSv1-526	72876	IWB72876	.	.				A001/A001	A001/A001	A001/A001	A001/A001	A001/A001
scaffold135266|TaGBSv1-2185_70692	TaGBSv1-2185	38521	IWB38521	.	.				A002/A002	A002/A002	A002/A002	A002/A002	A002/A002
scaffold138569|TaGBSv1-2323_121675	TaGBSv1-2323	28911	IWB28911	.	.				A001/A001	A001/A001	A001/A001	A001/A001	A001/A001
scaffold179336|TaGBSv1-7741_105	TaGBSv1-7741	23615	IWB23615	.	.				A001/A001	A001/A001	A001/A001	A001/A001	A001/A001
scaffold179535|TaGBSv1-3585_2661	TaGBSv1-3585	10536	IWB10536	.	.				A000/A000	A000/A000	A000/A000	A000/A000	A000/A000
scaffold200527|TaGBSv1-3858_2925	TaGBSv1-3858	9223	IWB9223	.	.				A000/A000	A000/A000	A000/A000	A000/A000	A000/A000
scaffold200527|TaGBSv1-3859_3013	TaGBSv1-3859	9222	IWB9222	.	.				A000/A000	A000/A000	A000/A000	A000/A000	A000/A000
scaffold20203|TaGBSv1-3920_5229	TaGBSv1-3920	8289	IWB8289	.	.				A000/A000	A000/A000	A000/A000	A000/A000	A000/A000
scaffold203901|TaGBSv1-3507_355	TaGBSv1-3507	32318	IWB32318	.	.				A001/A001	A001/A001	A001/A001	A001/A001	A001/A001
scaffold27871|TaGBSv1-4942_36159	TaGBSv1-4942	6688	IWB6688	.	.			S	A000/A000	A001/A001	A001/A001	A000/A000	A000/A000
scaffold30624|TaGBSv1-5305_59719	TaGBSv1-5305	49951	IWB49951	.	.				A001/A001	A001/A001	A001/A001	A001/A001	A001/A001
scaffold33993|TaGBSv1-8054_35861	TaGBSv1-8054	34931	IWB34931	.	.				A000/A000	A000/A000	A000/A000	A000/A000	A000/A000
scaffold33993|TaGBSv1-8054_53036	TaGBSv1-8054	34931	IWB34931	.	.				A000/A000	A000/A000	A000/A000	A000/A000	A000/A000
scaffold35740|TaGBSv1-5937_30961	TaGBSv1-5937	25505	IWB25505	.	.				A001/A001	A001/A001	A001/A001	A001/A001	A001/A001
scaffold45989|TaGBSv1-7145_51626	TaGBSv1-7145	54173	IWB54173	.	.				A000/A000	A000/A000	A000/A000	A000/A000	A000/A000
scaffold46167|TaGBSv1-7162_32662	TaGBSv1-7162	32648	IWB32648	.	.				A001/A002	A002/A002	A001/A002	A001/A002	A001/A002
scaffold47825|TaGBSv1-4063_1576936	TaGBSv1-4063	75087	IWB75087	.	.				A001/A001	A001/A001	A001/A001	A001/A001	A001/A001
scaffold55879-2|TaGBSv1-8280_4769	TaGBSv1-8280	6049	IWB6049	.	.				A000/A000	A000/A000	A000/A000	A000/A000	A000/A000
scaffold57925|TaGBSv1-8523_156234	TaGBSv1-8523	22594	IWB22594	.	.				A001/A001	A001/A001	A001/A001	A001/A001	A001/A001
scaffold6640|TaGBSv1-9364_85935	TaGBSv1-9364	23207	IWB23207	.	.				A000/A000	A000/A000	A000/A000	A000/A000	A000/A000
scaffold77901|TaGBSv1-10402_67466	TaGBSv1-10402	27681	IWB27681	.	.				A002/A002	A002/A002	A002/A002	A002/A002	A002/A002
scaffold77901|TaGBSv1-10403_68055	TaGBSv1-10403	48534	IWB48534	.	.				A000/A000	A000/A000	A000/A002	A000/A000	A000/A000
scaffold77901|TaGBSv1-10404_79168	TaGBSv1-10404	7101	IWB7101	.	.				A002/A002	A002/A002	A002/A002	A002/A002	A002/A002
scaffold82769|TaGBSv1-10827_26170	TaGBSv1-10827	51224	IWB51224	.	.				A001/A001	A001/A001	A001/A001	A001/A001	A001/A001
scaffold83862|TaGBSv1-10954_35946	TaGBSv1-10954	44338	IWB44338	.	.				A000/A000	A000/A000	A000/A000	A000/A000	A000/A000
scaffold87503|TaGBSv1-11302_1896	TaGBSv1-11302	8116	IWB8116	.	.				A001/A001	A001/A001	A001/A001	A001/A001	A001/A001
scaffold97611-4|TaGBSv1-12081_101895	TaGBSv1-12081	75860	IWA746	.	.				A000/A000	A000/A000	A000/A000	A000/A000	A000/A000
scaffold107521-1|TaGBSv1-10801_145612	TaGBSv1-10801	5978	IWB5978	.	.				A001/A001	A001/A001	A001/A001	A001/A001	A001/A001
scaffold121968|TaGBSv1-1489_159816	TaGBSv1-1489	10358	IWB10358	.	.				A001/A001	A001/A001	A001/A001	A001/A001	A001/A001
scaffold134998|TaGBSv1-2171_88496	TaGBSv1-2171	7701	IWB7701	.	.				A000/A000	A000/A000	A000/A000	A000/A000	A000/A000
scaffold15880|TaGBSv1-3164_73646	TaGBSv1-3164	7369	IWB7369	.	.				A000/A000	A000/A000	A000/A000	A000/A000	A000/A000
scaffold16148|TaGBSv1-11326_9959	TaGBSv1-11326	79679	IWA5873	.	.				A000/A000	A000/A000	A000/A000	A000/A000	A000/A000
scaffold187134|TaGBSv1-3689_5142	TaGBSv1-3689	46272	IWB46272	.	.				A000/A000	A000/A000	A000/A000	A000/A000	A000/A000
scaffold188239|TaGBSv1-3697_1115	TaGBSv1-3697	9534	IWB9534	.	.				A000/A000	A000/A000	A000/A000	A000/A000	A000/A000
scaffold221034|TaGBSv1-43_2785	TaGBSv1-43	23357	IWB23357	.	.				A000/A000	A000/A000	A000/A000	A000/A000	A000/A000
scaffold2318|TaGBSv1-4343_67405	TaGBSv1-4343	59724	IWB59724	.	.				A000/A000	A000/A000	A000/A000	A000/A000	A000/A000
scaffold30004|TaGBSv1-5226_20013	TaGBSv1-5226	51470	IWB51470	.	.				A000/A000	A000/A000	A000/A000	A000/A000	A000/A000
scaffold30624|TaGBSv1-5307_62522	TaGBSv1-5307	45182	IWB45182	.	.				A001/A001	A001/A001	A001/A001	A001/A001	A001/A001
scaffold32737|TaGBSv1-5598_845	TaGBSv1-5598	59871	IWB59871	.	.				A000/A000	A000/A000	A000/A000	A000/A000	A000/A000
scaffold42500|TaGBSv1-6721_9944	TaGBSv1-6721	7612	IWB7612	.	.				A000/A000	A000/A000	A000/A000	A000/A000	A000/A000
scaffold53990|TaGBSv1-4039_1933698	TaGBSv1-4039	11845	IWB11845	.	.				A000/A000	A000/A000	A000/A000	A000/A000	A000/A000
scaffold53990|TaGBSv1-999_2467011	TaGBSv1-999	57839	IWB57839	.	.				A000/A000	A000/A000	A000/A000	A000/A000	A000/A000
scaffold57068|TaGBSv1-5668_11527	TaGBSv1-5668	10832	IWB10832	.	.				A000/A000	A000/A000	A000/A000	A000/A000	A000/A000
scaffold6640|TaGBSv1-5027_53552	TaGBSv1-5027	11114	IWB11114	.	.				A000/A000	A000/A000	A000/A000	A000/A000	A000/A000
scaffold6640|TaGBSv1-9362_69445	TaGBSv1-9362	47165	IWB47165	.	.				A000/A000	A000/A000	A000/A000	A000/A000	A000/A000
scaffold8537|TaGBSv1-9155_1606481	TaGBSv1-9155	3978	IWB3978	.	.				A000/A000	A000/A000	A000/A000	A000/A000	A000/A000
scaffold87922|TaGBSv1-11356_95563	TaGBSv1-11356	13073	IWB13073	.	.				A000/A000	A000/A000	A000/A000	A000/A000	A000/A000
scaffold89605|TaGBSv1-11493_19514	TaGBSv1-11493	64989	IWB64989	.	.				A001/A001	A001/A001	A001/A001	A001/A001	A001/A001
scaffold98107|TaGBSv1-12122_41448	TaGBSv1-12122	36196	IWB36196	.	.				A001/A001	A001/A001	A001/A001	A001/A001	A001/A001
scaffold38755|TaGBSv1-6273_1211836	TaGBSv1-6273	7208	IWB7208	1A	1211836				A000/A000	A000/A000	A000/A000	A000/A000	A000/A000
scaffold38755|TaGBSv1-6274_1232697	TaGBSv1-6274	72725	IWB72725	1A	1232697				A000/A000	A000/A000	A000/A000	A000/A000	A000/A000
scaffold38755|TaGBSv1-6275_1235173	TaGBSv1-6275	42055	IWB42055	1A	1235173				A000/A000	A000/A000	A000/A000	A000/A000	A000/A000
scaffold38755|TaGBSv1-6276_1336943	TaGBSv1-6276	29495	IWB29495	1A	1336943				A000/A000	A000/A000	A000/A000	A000/A000	A000/A000
scaffold100613|TaGBSv1-33_907634	TaGBSv1-33	6476	IWB6476	1A	2540736				A000/A000	A000/A000	A000/A000	A000/A000	A000/A000
scaffold121111|TaGBSv1-1412_1327163	TaGBSv1-1412	7628	IWB7628	1A	3118362				A000/A000	A000/A000	A000/A000	A000/A000	A000/A000
scaffold121111|TaGBSv1-2535_1189074	TaGBSv1-2535	64368	IWB64368	1A	3256451				A000/A000	A000/A000	A000/A000	A000/A000	A000/A000
scaffold121111|TaGBSv1-1409_1062617	TaGBSv1-1409	47522	IWB47522	1A	3382908				A000/A000	A000/A000	A000/A000	A000/A000	A000/A000
scaffold121111|TaGBSv1-1408_1055149	TaGBSv1-1408	80188	IWA6644	1A	3390376				A000/A000	A000/A000	A000/A000	A000/A000	A000/A000
scaffold121111|TaGBSv1-1415_684763	TaGBSv1-1415	8776	IWB8776	1A	3760762				A000/A000	A000/A000	A000/A000	A000/A000	A000/A000
scaffold121111|TaGBSv1-1414_684648	TaGBSv1-1414	8777	IWB8777	1A	3760877				A000/A000	A000/A000	A000/A000	A000/A000	A000/A000
scaffold121111|TaGBSv1-1413_382185	TaGBSv1-1413	1449	IWB1449	1A	4063340				A000/A000	A000/A000	A000/A000	A000/A000	A000/A000
scaffold44209|TaGBSv1-6880_860059	TaGBSv1-6880	39039	IWB39039	1A	4500681				A003/A003	A003/A003	A003/A003	A003/A003	A003/A003
scaffold44209|TaGBSv1-6880_855848	TaGBSv1-6880	39039	IWB39039	1A	4504892				A001/A001	A001/A001	A001/A001	A001/A001	A001/A001
scaffold23685|TaGBSv1-4448_73108	TaGBSv1-4448	42635	IWB42635	1A	6899739				A000/A000	A000/A000	A000/A000	A000/A000	A000/A000
scaffold23685|TaGBSv1-4446_354268	TaGBSv1-4446	24741	IWB24741	1A	7180899				A000/A000	A000/A000	A000/A000	A000/A000	A000/A000
scaffold23685|TaGBSv1-4447_467930	TaGBSv1-4447	8696	IWB8696	1A	7294561				A000/A000	A000/A000	A000/A000	A000/A000	A000/A000
scaffold23685|TaGBSv1-4449_816470	TaGBSv1-4449	7470	IWB7470	1A	7643101				A000/A000	A000/A000	A000/A000	A000/A000	A000/A000
scaffold23685|TaGBSv1-4450_831927	TaGBSv1-4450	11098	IWB11098	1A	7658558				A000/A000	A000/A000	A000/A000	A000/A000	A000/A000
scaffold23685|TaGBSv1-4451_835112	TaGBSv1-4451	17894	IWB17894	1A	7661743				A000/A000	A000/A000	A000/A000	A000/A000	A000/A000
scaffold23685|TaGBSv1-4438_1415484	TaGBSv1-4438	31867	IWB31867	1A	8242115				A000/A000	A000/A000	A000/A000	A000/A000	A000/A000
scaffold23685|TaGBSv1-4439_1470339	TaGBSv1-4439	28576	IWB28576	1A	8296970				A000/A000	A000/A000	A000/A000	A000/A000	A000/A000
scaffold23685|TaGBSv1-4441_1501903	TaGBSv1-4441	78617	IWA4505	1A	8328534				A000/A000	A000/A000	A000/A000	A000/A000	A000/A000
scaffold23685|TaGBSv1-4442_1502666	TaGBSv1-4442	78504	IWA4351	1A	8329297				A000/A000	A000/A007	A000/A007	A000/A000	A000/A000
scaffold23685|TaGBSv1-4443_2277053	TaGBSv1-4443	54411	IWB54411	1A	9103684				A000/A000	A000/A000	A000/A000	A000/A000	A000/A000
scaffold23685|TaGBSv1-4444_2278352	TaGBSv1-4444	6172	IWB6172	1A	9104983				A000/A000	A000/A000	A000/A000	A000/A000	A000/A000
scaffold23685|TaGBSv1-4445_2278476	TaGBSv1-4445	62907	IWB62907	1A	9105107				A000/A000	A000/A000	A000/A000	A000/A000	A000/A000
scaffold116185|TaGBSv1-1112_21843	TaGBSv1-1112	10605	IWB10605	1A	9208058				A000/A000	A000/A000	A000/A000	A000/A000	A000/A000
scaffold116185|TaGBSv1-1602_157033	TaGBSv1-1602	38627	IWB38627	1A	9343248				A000/A000	A000/A000	A000/A000	A000/A000	A000/A000
scaffold116185|TaGBSv1-1597_184040	TaGBSv1-1597	12453	IWB12453	1A	9370255				A000/A000	A000/A000	A000/A000	A000/A000	A000/A000
scaffold116185|TaGBSv1-1113_358253	TaGBSv1-1113	10746	IWB10746	1A	9544468				A000/A000	A000/A000	A000/A000	A000/A000	A000/A000
scaffold116185|TaGBSv1-1115_367781	TaGBSv1-1115	4985	IWB4985	1A	9553996				A000/A000	A000/A000	A000/A000	A000/A000	A000/A000
scaffold116185|TaGBSv1-1116_456554	TaGBSv1-1116	65827	IWB65827	1A	9642769				A002/A002	A002/A002	A002/A002	A002/A002	A002/A002
scaffold116185|TaGBSv1-1117_794453	TaGBSv1-1117	61317	IWB61317	1A	9980668				A000/A000	A000/A000	A000/A000	A000/A000	A000/A000
scaffold116185|TaGBSv1-1119_863431	TaGBSv1-1119	35459	IWB35459	1A	10049646				A000/A000	A000/A000	A000/A000	A000/A000	A000/A000
scaffold116185|TaGBSv1-6093_869382	TaGBSv1-6093	27028	IWB27028	1A	10055597			S	A000/A000	A000/A000	A000/A001	A001/A001	A000/A000
scaffold116185|TaGBSv1-1120_941343	TaGBSv1-1120	29601	IWB29601	1A	10127558				A000/A000	A000/A000	A000/A000	A000/A000	A000/A000
scaffold28080|TaGBSv1-4986_96316	TaGBSv1-4986	59361	IWB59361	1A	10969885				A000/A000	A000/A000	A000/A000	A000/A000	A000/A000
scaffold28080|TaGBSv1-4983_698346	TaGBSv1-4983	59322	IWB59322	1A	11571915				A000/A000	A000/A000	A000/A000	A000/A000	A000/A000
scaffold28080|TaGBSv1-4984_760252	TaGBSv1-4984	7016	IWB7016	1A	11633821				A002/A005	A002/A005	A002/A005	A002/A005	A002/A006
scaffold28080|TaGBSv1-6100_791294	TaGBSv1-6100	47908	IWB47908	1A	11664863			S	A000/A002	A000/A002	A000/A002	A002/A002	A000/A000
scaffold28080|TaGBSv1-6106_848674	TaGBSv1-6106	10730	IWB10730	1A	11722243				A002/A002	A001/A002	A001/A002	A001/A002	A002/A002
scaffold28080|TaGBSv1-4985_946028	TaGBSv1-4985	46642	IWB46642	1A	11819597				A001/A001	A001/A001	A001/A001	A001/A001	A001/A001
scaffold28080|TaGBSv1-4979_1060288	TaGBSv1-4979	62711	IWB62711	1A	11933857				A000/A000	A000/A000	A000/A000	A000/A000	A000/A000
scaffold28080|TaGBSv1-4980_1060674	TaGBSv1-4980	11297	IWB11297	1A	11934243				A000/A000	A000/A000	A000/A000	A000/A000	A000/A000
scaffold28080|TaGBSv1-4981_1061272	TaGBSv1-4981	77944	IWA3635	1A	11934841				A000/A000	A000/A000	A000/A000	A000/A000	A000/A000
scaffold63170|TaGBSv1-8996_710742	TaGBSv1-8996	55413	IWB55413	1A	12004160				A000/A000	A000/A000	A000/A000	A000/A000	A000/A000
scaffold63170|TaGBSv1-8995_616795	TaGBSv1-8995	1201	IWB1201	1A	12098107				A000/A000	A000/A000	A000/A000	A000/A000	A000/A000
scaffold63170|TaGBSv1-7549_572215	TaGBSv1-7549	22674	IWB22674	1A	12142687				A000/A000	A000/A000	A000/A000	A000/A000	A000/A000
scaffold63170|TaGBSv1-8993_410967	TaGBSv1-8993	35649	IWB35649	1A	12303935				A000/A000	A000/A000	A000/A000	A000/A000	A000/A000
scaffold63170|TaGBSv1-2689_400227	TaGBSv1-2689	27788	IWB27788	1A	12314675				A000/A000	A000/A000	A000/A000	A000/A000	A000/A000
scaffold63170|TaGBSv1-8991_345400	TaGBSv1-8991	12206	IWB12206	1A	12369502				A002/A002	A002/A002	A002/A002	A002/A002	A002/A002
scaffold63170|TaGBSv1-2687_208760	TaGBSv1-2687	65685	IWB65685	1A	12506142			S	A002/A002	A001/A001	A000/A000	A000/A001	A000/A002
scaffold63170|TaGBSv1-8988_129399	TaGBSv1-8988	36835	IWB36835	1A	12585503				A000/A000	A000/A000	A000/A000	A000/A000	A000/A000
scaffold63170|TaGBSv1-6898_124622	TaGBSv1-6898	54690	IWB54690	1A	12590280				A001/A006	A006/A006	A001/A006	A001/A006	A006/A006
scaffold63170|TaGBSv1-8987_124162	TaGBSv1-8987	55079	IWB55079	1A	12590740				A001/A001	A001/A003	A001/A003	A001/A003	A001/A001
scaffold63170|TaGBSv1-8989_16685	TaGBSv1-8989	11213	IWB11213	1A	12698217				A002/A002	A002/A002	A002/A002	A002/A002	A002/A002
scaffold69597|TaGBSv1-9691_201366	TaGBSv1-9691	2105	IWB2105	1A	12916368				A001/A001	A001/A001	A001/A001	A001/A001	A001/A001
scaffold69597|TaGBSv1-9692_368624	TaGBSv1-9692	74770	IWB74770	1A	13083626			S	A001/A003	A001/A001	A003/A003	A001/A001	A003/A003
scaffold44309|TaGBSv1-6898_1780372	TaGBSv1-6898	54690	IWB54690	1A	13454030				A000/A000	A000/A000	A000/A000	A000/A000	A000/A000
scaffold44309|TaGBSv1-6897_1562569	TaGBSv1-6897	21945	IWB21945	1A	13671833				A000/A000	A000/A000	A000/A000	A000/A000	A000/A000
scaffold44309|TaGBSv1-6896_1560662	TaGBSv1-6896	28635	IWB28635	1A	13673740				A001/A001	A001/A001	A001/A001	A001/A001	A001/A001
scaffold44309|TaGBSv1-6893_1469923	TaGBSv1-6893	387	IWB387	1A	13764479				A000/A000	A000/A000	A000/A000	A000/A000	A000/A000
scaffold44309|TaGBSv1-7543_1466920	TaGBSv1-7543	22866	IWB22866	1A	13767482				A000/A000	A000/A000	A000/A000	A000/A000	A000/A000
scaffold44309|TaGBSv1-5863_1372721	TaGBSv1-5863	35129	IWB35129	1A	13861681				A000/A000	A000/A000	A000/A000	A000/A000	A000/A000
scaffold44309|TaGBSv1-6891_1187852	TaGBSv1-6891	12040	IWB12040	1A	14046550				A000/A000	A000/A000	A000/A000	A000/A000	A000/A000
scaffold44309|TaGBSv1-6890_1186635	TaGBSv1-6890	59865	IWB59865	1A	14047767				A000/A000	A000/A000	A000/A000	A000/A000	A000/A000
scaffold44309|TaGBSv1-6889_1090598	TaGBSv1-6889	72258	IWB72258	1A	14143804				A003/A003	A003/A003	A003/A003	A003/A003	A003/A003
scaffold44309|TaGBSv1-6903_980357	TaGBSv1-6903	7627	IWB7627	1A	14254045				A000/A000	A000/A000	A000/A000	A000/A000	A000/A000
scaffold44309|TaGBSv1-6902_874109	TaGBSv1-6902	10932	IWB10932	1A	14360293				A002/A002	A002/A002	A002/A002	A002/A002	A002/A002
scaffold47238|TaGBSv1-7270_1155057	TaGBSv1-7270	9312	IWB9312	1A	16389559				A001/A001	A001/A001	A001/A001	A001/A001	A001/A001
scaffold47238|TaGBSv1-7277_3251937	TaGBSv1-7277	34387	IWB34387	1A	18486439				A000/A000	A000/A000	A000/A000	A000/A000	A000/A000
scaffold47238|TaGBSv1-7278_3252044	TaGBSv1-7278	59459	IWB59459	1A	18486546				A000/A000	A000/A000	A000/A000	A000/A000	A000/A000
scaffold101314|TaGBSv1-90_1010941	TaGBSv1-90	1071	IWB1071	1A	20092903				A000/A000	A000/A000	A000/A000	A000/A000	A000/A000
scaffold101314|TaGBSv1-89_1009398	TaGBSv1-89	3519	IWB3519	1A	20094446				A001/A001	A001/A001	A001/A001	A001/A001	A001/A001
scaffold101314|TaGBSv1-88_1009310	TaGBSv1-88	67283	IWB67283	1A	20094534				A002/A002	A002/A002	A002/A002	A002/A002	A002/A002
scaffold101314|TaGBSv1-94_946455	TaGBSv1-94	2853	IWB2853	1A	20157389				A000/A000	A000/A000	A000/A000	A000/A000	A000/A000
scaffold101314|TaGBSv1-93_945524	TaGBSv1-93	4144	IWB4144	1A	20158320				A000/A000	A000/A000	A000/A000	A000/A000	A000/A000
scaffold101314|TaGBSv1-92_922388	TaGBSv1-92	70139	IWB70139	1A	20181456				A000/A000	A000/A000	A000/A000	A000/A000	A000/A000
scaffold101314|TaGBSv1-4610_584798	TaGBSv1-4610	71359	IWB71359	1A	20519046				A001/A001	A001/A001	A001/A001	A001/A001	A001/A001
scaffold101314|TaGBSv1-4610_574104	TaGBSv1-4610	71359	IWB71359	1A	20529740				A001/A001	A001/A001	A001/A001	A001/A001	A001/A001
scaffold101314|TaGBSv1-3542_126036	TaGBSv1-3542	36187	IWB36187	1A	20977808				A000/A000	A000/A000	A000/A000	A000/A000	A000/A000
scaffold101314|TaGBSv1-3543_125951	TaGBSv1-3543	5110	IWB5110	1A	20977893				A000/A000	A000/A000	A000/A000	A000/A000	A000/A000
scaffold123808|TaGBSv1-1533_1880924	TaGBSv1-1533	59888	IWB59888	1A	21323362				A001/A001	A001/A001	A001/A001	A001/A001	A001/A001
scaffold123808|TaGBSv1-1532_1577428	TaGBSv1-1532	27591	IWB27591	1A	21626858				A001/A001	A001/A001	A001/A001	A001/A001	A001/A001
scaffold123808|TaGBSv1-1531_1502355	TaGBSv1-1531	9541	IWB9541	1A	21701931				A001/A001	A001/A001	A001/A001	A001/A001	A001/A001
scaffold123808|TaGBSv1-1530_1444056	TaGBSv1-1530	8865	IWB8865	1A	21760230				A000/A000	A000/A000	A000/A000	A000/A000	A000/A000
scaffold123808|TaGBSv1-1538_915922	TaGBSv1-1538	23185	IWB23185	1A	22288364				A000/A000	A000/A000	A000/A000	A000/A000	A000/A000
scaffold123808|TaGBSv1-1537_906959	TaGBSv1-1537	31415	IWB31415	1A	22297327				A000/A000	A000/A000	A000/A000	A000/A000	A000/A000
scaffold123808|TaGBSv1-1535_592065	TaGBSv1-1535	26578	IWB26578	1A	22612221				A001/A001	A001/A001	A001/A001	A001/A001	A001/A001
scaffold123808|TaGBSv1-7540_588490	TaGBSv1-7540	21518	IWB21518	1A	22615796				A000/A003	A000/A000	A000/A000	A000/A002	A000/A000
scaffold123808|TaGBSv1-7554_547228	TaGBSv1-7554	12172	IWB12172	1A	22657058				A001/A004	A001/A004	A001/A004	A001/A001	A001/A001
scaffold94797|TaGBSv1-9709_1876100	TaGBSv1-9709	9878	IWB9878	1A	23432677		S		A002/A002	A000/A002	A000/A002	A000/A000	A000/A000
scaffold94797|TaGBSv1-11938_1341839	TaGBSv1-11938	22005	IWB22005	1A	23966938				A000/A000	A000/A000	A000/A000	A000/A000	A000/A000
scaffold94797|TaGBSv1-11937_1061328	TaGBSv1-11937	11044	IWB11044	1A	24247449				A000/A000	A000/A000	A000/A000	A000/A000	A000/A000
scaffold94797|TaGBSv1-11939_364301	TaGBSv1-11939	80744	IWA7377	1A	24944476				A000/A000	A000/A000	A000/A000	A000/A000	A000/A000
scaffold19582|TaGBSv1-3802_120157	TaGBSv1-3802	14137	IWB14137	1A	25545994				A000/A000	A000/A000	A000/A000	A000/A000	A000/A000
scaffold77590|TaGBSv1-10364_6036919	TaGBSv1-10364	80500	IWA7050	1A	25708794				A000/A000	A000/A000	A000/A000	A000/A000	A000/A000
scaffold77590|TaGBSv1-11468_5152312	TaGBSv1-11468	10080	IWB10080	1A	26593401				A000/A000	A000/A000	A000/A000	A000/A000	A000/A000
scaffold77590|TaGBSv1-10363_4786800	TaGBSv1-10363	47586	IWB47586	1A	26958913				A000/A000	A000/A000	A000/A000	A000/A000	A000/A000
scaffold77590|TaGBSv1-10362_4784002	TaGBSv1-10362	60691	IWB60691	1A	26961711				A000/A000	A000/A000	A000/A000	A000/A000	A000/A000
scaffold77590|TaGBSv1-10361_4492034	TaGBSv1-10361	54363	IWB54363	1A	27253679				A001/A001	A001/A001	A001/A001	A001/A001	A001/A001
scaffold77590|TaGBSv1-10360_4484777	TaGBSv1-10360	24259	IWB24259	1A	27260936				A001/A001	A001/A001	A001/A001	A001/A001	A001/A001
scaffold77590|TaGBSv1-11231_3988718	TaGBSv1-11231	74006	IWB74006	1A	27756995				A000/A000	A000/A000	A000/A000	A000/A000	A000/A000
scaffold77590|TaGBSv1-10358_3384371	TaGBSv1-10358	1739	IWB1739	1A	28361342				A002/A002	A002/A002	A002/A002	A002/A002	A002/A002
scaffold77590|TaGBSv1-10357_3131565	TaGBSv1-10357	40979	IWB40979	1A	28614148				A001/A001	A001/A001	A001/A001	A001/A001	A001/A001
scaffold77590|TaGBSv1-10355_3118743	TaGBSv1-10355	3294	IWB3294	1A	28626970				A001/A001	A001/A001	A001/A001	A001/A001	A001/A001
scaffold77590|TaGBSv1-10432_3084495	TaGBSv1-10432	9629	IWB9629	1A	28661218				A001/A001	A001/A001	A001/A001	A001/A001	A001/A001
scaffold77590|TaGBSv1-10353_2987723	TaGBSv1-10353	42659	IWB42659	1A	28757990				A001/A001	A001/A001	A001/A001	A001/A001	A001/A001
scaffold77590|TaGBSv1-10365_948630	TaGBSv1-10365	61685	IWB61685	1A	30797083				A000/A000	A000/A000	A000/A000	A000/A000	A000/A000
scaffold23986|TaGBSv1-4459_33308	TaGBSv1-4459	3419	IWB3419	1A	31779121				A002/A002	A002/A002	A002/A002	A002/A002	A002/A002
scaffold23986|TaGBSv1-3637_35280	TaGBSv1-3637	75370	IWA57	1A	31781093				A000/A000	A000/A000	A000/A000	A000/A000	A000/A000
scaffold23986|TaGBSv1-4460_341673	TaGBSv1-4460	31602	IWB31602	1A	32087486				A000/A000	A000/A000	A000/A000	A000/A000	A000/A000
scaffold43155|TaGBSv1-3643_795288	TaGBSv1-3643	11479	IWB11479	1A	32892767				A001/A001	A001/A001	A001/A001	A001/A001	A001/A001
scaffold43155|TaGBSv1-6792_1130900	TaGBSv1-6792	31356	IWB31356	1A	33228379				A002/A002	A002/A002	A002/A002	A002/A002	A002/A002
scaffold43155|TaGBSv1-6793_1274866	TaGBSv1-6793	68106	IWB68106	1A	33372345				A001/A001	A001/A001	A001/A001	A001/A001	A001/A001
scaffold43155|TaGBSv1-6794_1274950	TaGBSv1-6794	68107	IWB68107	1A	33372429				A001/A001	A001/A001	A001/A001	A001/A001	A001/A001
scaffold43155|TaGBSv1-6795_1278259	TaGBSv1-6795	35755	IWB35755	1A	33375738				A001/A001	A001/A001	A001/A001	A001/A001	A001/A001
scaffold43155|TaGBSv1-6796_2075539	TaGBSv1-6796	53853	IWB53853	1A	34173018				A000/A000	A000/A000	A000/A000	A000/A000	A000/A000
scaffold83748|TaGBSv1-10950_5806217	TaGBSv1-10950	26996	IWB26996	1A	35533691				A000/A000	A000/A000	A000/A000	A000/A000	A000/A000
scaffold83748|TaGBSv1-662_5406472	TaGBSv1-662	24659	IWB24659	1A	35933436				A000/A000	A000/A000	A000/A000	A000/A000	A000/A000
scaffold83748|TaGBSv1-10948_5403815	TaGBSv1-10948	47786	IWB47786	1A	35936093				A000/A000	A000/A000	A000/A000	A000/A000	A000/A000
scaffold83748|TaGBSv1-10946_4770181	TaGBSv1-10946	72799	IWB72799	1A	36569727				A000/A000	A000/A000	A000/A000	A000/A000	A000/A000
scaffold83748|TaGBSv1-2532_3858595	TaGBSv1-2532	13834	IWB13834	1A	37481313				A000/A000	A000/A000	A000/A000	A000/A000	A000/A000
scaffold83748|TaGBSv1-10944_2610300	TaGBSv1-10944	75484	IWA217	1A	38729608				A001/A001	A001/A001	A001/A001	A001/A001	A001/A001
scaffold83748|TaGBSv1-10943_2608684	TaGBSv1-10943	26816	IWB26816	1A	38731224				A001/A001	A001/A001	A001/A001	A001/A001	A001/A001
scaffold83748|TaGBSv1-10942_2607975	TaGBSv1-10942	60976	IWB60976	1A	38731933				A001/A001	A001/A001	A001/A001	A001/A001	A001/A001
scaffold83748|TaGBSv1-10940_1932113	TaGBSv1-10940	65739	IWB65739	1A	39407795				A001/A001	A001/A001	A001/A001	A001/A001	A001/A001
scaffold6463-2|TaGBSv1-9132_2300323	TaGBSv1-9132	35572	IWB35572	1A	41875736				A000/A000	A000/A000	A000/A000	A000/A000	A000/A000
scaffold6463-2|TaGBSv1-9131_2274824	TaGBSv1-9131	28744	IWB28744	1A	41901235				A002/A003	A002/A003	A002/A003	A002/A003	A002/A003
scaffold2135|TaGBSv1-4052_1289138	TaGBSv1-4052	48461	IWB48461	1A	44364271				A000/A000	A000/A000	A000/A000	A000/A000	A000/A000
scaffold67675|TaGBSv1-9517_923012	TaGBSv1-9517	64273	IWB64273	1A	45797220				A000/A000	A000/A000	A000/A000	A000/A000	A000/A000
scaffold67675|TaGBSv1-9514_480502	TaGBSv1-9514	22052	IWB22052	1A	46239730				A000/A000	A000/A000	A000/A000	A000/A000	A000/A000
scaffold150701|TaGBSv1-2993_492863	TaGBSv1-2993	12486	IWB12486	1A	47213195				A000/A000	A000/A000	A000/A000	A000/A000	A000/A000
scaffold150701|TaGBSv1-2989_1868159	TaGBSv1-2989	7300	IWB7300	1A	48588491				A000/A000	A000/A000	A000/A000	A000/A000	A000/A000
scaffold150701|TaGBSv1-3808_2052512	TaGBSv1-3808	74996	IWB74996	1A	48772844				A000/A000	A000/A000	A000/A000	A000/A000	A000/A000
scaffold150701|TaGBSv1-2991_2053110	TaGBSv1-2991	74997	IWB74997	1A	48773442				A000/A000	A000/A000	A000/A000	A000/A000	A000/A000
scaffold150701|TaGBSv1-2992_3274889	TaGBSv1-2992	57837	IWB57837	1A	49995221				A001/A001	A001/A001	A001/A001	A001/A001	A001/A001
scaffold150701|TaGBSv1-2994_5515773	TaGBSv1-2994	5261	IWB5261	1A	52236105				A000/A000	A000/A000	A000/A000	A000/A000	A000/A000
scaffold150701|TaGBSv1-2995_7741355	TaGBSv1-2995	31762	IWB31762	1A	54461687				A000/A000	A000/A000	A000/A000	A000/A000	A000/A000
scaffold150701|TaGBSv1-2983_11048803	TaGBSv1-2983	77520	IWA3092	1A	57769135				A000/A000	A000/A000	A000/A000	A000/A000	A000/A000
scaffold150701|TaGBSv1-2984_12183849	TaGBSv1-2984	53723	IWB53723	1A	58904181				A000/A000	A000/A000	A000/A000	A000/A000	A000/A000
scaffold150701|TaGBSv1-2986_15895392	TaGBSv1-2986	77763	IWA3398	1A	62615724				A000/A000	A000/A000	A000/A000	A000/A000	A000/A000
scaffold150701|TaGBSv1-2987_16573359	TaGBSv1-2987	53455	IWB53455	1A	63293691				A000/A004	A000/A000	A000/A000	A000/A000	A000/A000
scaffold150701|TaGBSv1-2988_17972747	TaGBSv1-2988	75837	IWA710	1A	64693079				A000/A000	A000/A000	A000/A000	A000/A000	A000/A000
scaffold150701|TaGBSv1-2990_20172039	TaGBSv1-2990	77389	IWA2922	1A	66892371				A000/A000	A000/A000	A000/A000	A000/A000	A000/A000
scaffold150701|TaGBSv1-2303_21013456	TaGBSv1-2303	76665	IWA1941	1A	67733788				A000/A000	A000/A000	A000/A000	A000/A000	A000/A000
scaffold29301|TaGBSv1-5688_3357176	TaGBSv1-5688	39683	IWB39683	1A	71087866				A000/A000	A000/A000	A000/A000	A000/A000	A000/A000
scaffold29301|TaGBSv1-2397_1148659	TaGBSv1-2397	49565	IWB49565	1A	73296383				A000/A000	A000/A000	A000/A000	A000/A000	A000/A000
scaffold29301|TaGBSv1-5172_1131968	TaGBSv1-5172	80781	IWA7421	1A	73313074				A001/A001	A001/A001	A001/A001	A001/A001	A001/A001
scaffold64064|TaGBSv1-9080_289076	TaGBSv1-9080	56075	IWB56075	1A	74734218				A000/A000	A000/A000	A000/A000	A000/A000	A000/A000
scaffold64064|TaGBSv1-9079_1585873	TaGBSv1-9079	77644	IWA3254	1A	76031015				A002/A002	A002/A002	A002/A002	A002/A002	A002/A002
scaffold64064|TaGBSv1-9081_3894143	TaGBSv1-9081	12555	IWB12555	1A	78339285				A000/A000	A000/A000	A000/A000	A000/A000	A000/A000
scaffold64064|TaGBSv1-9082_7638899	TaGBSv1-9082	76373	IWA1580	1A	82084041				A000/A000	A000/A000	A000/A000	A000/A000	A000/A000
scaffold64064|TaGBSv1-9083_8503495	TaGBSv1-9083	31688	IWB31688	1A	82948637				A000/A000	A000/A000	A000/A000	A000/A000	A000/A000
scaffold64064|TaGBSv1-9076_10899080	TaGBSv1-9076	61529	IWB61529	1A	85344222				A000/A000	A000/A000	A000/A000	A000/A000	A000/A000
scaffold64064|TaGBSv1-9077_11794439	TaGBSv1-9077	20986	IWB20986	1A	86239581				A000/A000	A000/A000	A000/A000	A000/A000	A000/A000
scaffold64064|TaGBSv1-9078_12202261	TaGBSv1-9078	11291	IWB11291	1A	86647403				A000/A000	A000/A000	A000/A000	A000/A000	A000/A000
scaffold44824|TaGBSv1-5706_18030499	TaGBSv1-5706	55111	IWB55111	1A	88347377				A000/A000	A000/A000	A000/A000	A000/A000	A000/A000
scaffold44824|TaGBSv1-6954_15215129	TaGBSv1-6954	43050	IWB43050	1A	91162747				A000/A000	A000/A000	A000/A000	A000/A000	A000/A000
scaffold44824|TaGBSv1-6952_13807086	TaGBSv1-6952	34385	IWB34385	1A	92570790				A000/A000	A000/A000	A000/A000	A000/A000	A000/A000
scaffold44824|TaGBSv1-5987_12264075	TaGBSv1-5987	55605	IWB55605	1A	94113801				A000/A000	A000/A000	A000/A000	A000/A000	A000/A000
scaffold44824|TaGBSv1-6951_12256942	TaGBSv1-6951	9895	IWB9895	1A	94120934				A001/A001	A001/A001	A001/A001	A001/A001	A001/A001
scaffold44824|TaGBSv1-6950_10525590	TaGBSv1-6950	45088	IWB45088	1A	95852286				A000/A000	A000/A000	A000/A000	A000/A000	A000/A000
scaffold44824|TaGBSv1-6960_9906463	TaGBSv1-6960	2715	IWB2715	1A	96471413				A000/A000	A000/A000	A000/A000	A000/A000	A000/A000
scaffold44824|TaGBSv1-2477_7374372	TaGBSv1-2477	16588	IWB16588	1A	99003504				A000/A000	A000/A000	A000/A000	A000/A000	A000/A000
scaffold44824|TaGBSv1-6959_7360315	TaGBSv1-6959	75674	IWA492	1A	99017561				A000/A000	A000/A000	A000/A000	A000/A000	A000/A000
scaffold44824|TaGBSv1-6957_4707393	TaGBSv1-6957	10894	IWB10894	1A	101670483				A000/A000	A000/A000	A000/A000	A000/A000	A000/A000
scaffold44824|TaGBSv1-6956_3061397	TaGBSv1-6956	10001	IWB10001	1A	103316479				A000/A000	A000/A000	A000/A000	A000/A000	A000/A000
scaffold44824|TaGBSv1-6953_1440373	TaGBSv1-6953	76967	IWA2337	1A	104937503				A000/A000	A000/A000	A000/A000	A000/A000	A000/A000
scaffold44824|TaGBSv1-6958_472160	TaGBSv1-6958	78155	IWA3898	1A	105905716				A000/A000	A000/A000	A000/A000	A000/A000	A000/A000
scaffold125824|TaGBSv1-1613_1277326	TaGBSv1-1613	48617	IWB48617	1A	108760805				A000/A000	A000/A000	A000/A000	A000/A000	A000/A000
scaffold112743|TaGBSv1-5991_1093245	TaGBSv1-5991	31623	IWB31623	1A	111131476				A000/A000	A000/A000	A000/A000	A000/A000	A000/A000
scaffold112743|TaGBSv1-11261_2001506	TaGBSv1-11261	9747	IWB9747	1A	112039737				A000/A000	A000/A000	A000/A000	A000/A000	A000/A000
scaffold112743|TaGBSv1-964_2788802	TaGBSv1-964	21347	IWB21347	1A	112827033				A000/A000	A000/A000	A000/A000	A000/A000	A000/A000
scaffold112743|TaGBSv1-965_3822024	TaGBSv1-965	11503	IWB11503	1A	113860255				A001/A001	A001/A001	A001/A001	A001/A001	A001/A001
scaffold112743|TaGBSv1-966_4507536	TaGBSv1-966	77992	IWA3690	1A	114545767				A000/A000	A000/A000	A000/A000	A000/A000	A000/A000
scaffold54198|TaGBSv1-8248_9318232	TaGBSv1-8248	49333	IWB49333	1A	115970865				A000/A000	A000/A000	A000/A000	A000/A000	A000/A000
scaffold54198|TaGBSv1-8106_7480704	TaGBSv1-8106	7700	IWB7700	1A	117808393				A000/A000	A000/A000	A000/A000	A000/A000	A000/A000
scaffold54198|TaGBSv1-8105_6998623	TaGBSv1-8105	8491	IWB8491	1A	118290474				A000/A000	A000/A000	A000/A000	A000/A000	A000/A000
scaffold54198|TaGBSv1-8104_5278134	TaGBSv1-8104	6200	IWB6200	1A	120010963				A000/A000	A000/A000	A000/A000	A000/A000	A000/A000
scaffold54198|TaGBSv1-8103_4242509	TaGBSv1-8103	35544	IWB35544	1A	121046588				A000/A000	A000/A000	A000/A000	A000/A000	A000/A000
scaffold54198|TaGBSv1-8101_3547421	TaGBSv1-8101	22529	IWB22529	1A	121741676				A000/A000	A000/A000	A000/A000	A000/A000	A000/A000
scaffold54198|TaGBSv1-8100_1277561	TaGBSv1-8100	24833	IWB24833	1A	124011536				A000/A000	A000/A000	A000/A000	A000/A000	A000/A000
scaffold54198|TaGBSv1-8102_402408	TaGBSv1-8102	43755	IWB43755	1A	124886689				A000/A000	A000/A000	A000/A000	A000/A000	A000/A000
scaffold1722|TaGBSv1-3510_1721073	TaGBSv1-3510	43323	IWB43323	1A	127075756				A000/A000	A000/A000	A000/A000	A000/A000	A000/A000
scaffold34080|TaGBSv1-5743_3988562	TaGBSv1-5743	62689	IWB62689	1A	132785491				A000/A000	A000/A000	A000/A000	A000/A000	A000/A000
scaffold34080|TaGBSv1-2460_4001246	TaGBSv1-2460	34367	IWB34367	1A	132798175				A000/A000	A000/A000	A000/A000	A000/A000	A000/A000
scaffold34080|TaGBSv1-5744_4619343	TaGBSv1-5744	79514	IWA5636	1A	133416272				A000/A000	A000/A000	A000/A000	A000/A000	A000/A000
scaffold25714|TaGBSv1-4661_1830528	TaGBSv1-4661	79109	IWA5121	1A	135509177				A000/A000	A000/A000	A000/A000	A000/A000	A000/A000
scaffold25714|TaGBSv1-4662_2290170	TaGBSv1-4662	79176	IWA5199	1A	135968819				A000/A000	A000/A000	A000/A000	A000/A000	A000/A000
scaffold25714|TaGBSv1-4663_3280606	TaGBSv1-4663	79120	IWA5133	1A	136959255				A000/A000	A000/A000	A000/A000	A000/A000	A000/A000
scaffold7345|TaGBSv1-10011_331589	TaGBSv1-10011	7788	IWB7788	1A	138228756				A000/A000	A000/A000	A000/A000	A000/A000	A000/A000
scaffold7345|TaGBSv1-10010_1662145	TaGBSv1-10010	4735	IWB4735	1A	139559312				A000/A000	A000/A000	A000/A000	A000/A000	A000/A000
scaffold20452|TaGBSv1-3938_731296	TaGBSv1-3938	28182	IWB28182	1A	140370615				A000/A000	A000/A000	A000/A000	A000/A000	A000/A000
scaffold14596|TaGBSv1-2756_7126877	TaGBSv1-2756	36696	IWB36696	1A	146630268				A000/A000	A000/A000	A000/A000	A000/A000	A000/A000
scaffold14596|TaGBSv1-2755_5848770	TaGBSv1-2755	9773	IWB9773	1A	147908375				A000/A000	A000/A000	A000/A000	A000/A000	A000/A000
scaffold14596|TaGBSv1-136_5493075	TaGBSv1-136	41491	IWB41491	1A	148264070				A000/A000	A000/A000	A000/A000	A000/A000	A000/A000
scaffold14596|TaGBSv1-7290_4797727	TaGBSv1-7290	1568	IWB1568	1A	148959418				A000/A000	A000/A000	A000/A000	A000/A000	A000/A000
scaffold14596|TaGBSv1-2753_2862149	TaGBSv1-2753	5898	IWB5898	1A	150894996				A000/A000	A000/A000	A000/A000	A000/A000	A000/A000
scaffold76258|TaGBSv1-641_6372834	TaGBSv1-641	78786	IWA4710	1A	155080520				A001/A001	A000/A001	A000/A001	A000/A000	A000/A001
scaffold76258|TaGBSv1-10231_6372708	TaGBSv1-10231	20216	IWB20216	1A	155080646				A000/A000	A000/A000	A000/A000	A000/A000	A000/A000
scaffold76258|TaGBSv1-10230_5755806	TaGBSv1-10230	22450	IWB22450	1A	155697548				A000/A000	A000/A000	A000/A000	A000/A000	A000/A000
scaffold76258|TaGBSv1-10229_3621467	TaGBSv1-10229	7945	IWB7945	1A	157831887				A000/A000	A000/A000	A000/A000	A000/A000	A000/A000
scaffold107567-1|TaGBSv1-553_54225	TaGBSv1-553	79365	IWA5435	1A	165175799				A000/A000	A000/A000	A000/A000	A000/A000	A000/A000
scaffold106968|TaGBSv1-10468_1919259	TaGBSv1-10468	9508	IWB9508	1A	167149383				A000/A000	A000/A000	A000/A000	A000/A000	A000/A000
scaffold106968|TaGBSv1-506_3512250	TaGBSv1-506	25439	IWB25439	1A	168742374				A000/A000	A000/A000	A000/A000	A000/A000	A000/A000
scaffold14798|TaGBSv1-2877_4033747	TaGBSv1-2877	55447	IWB55447	1A	175173899				A000/A000	A000/A000	A000/A000	A000/A000	A000/A000
scaffold19707|TaGBSv1-3810_574836	TaGBSv1-3810	10889	IWB10889	1A	180407730				A000/A000	A000/A000	A000/A000	A000/A000	A000/A000
scaffold65345|TaGBSv1-3419_1680853	TaGBSv1-3419	79561	IWA5702	1A	185144891				A000/A000	A000/A000	A000/A000	A000/A000	A000/A000
scaffold65345|TaGBSv1-9250_1680780	TaGBSv1-9250	79561	IWA5702	1A	185144964				A000/A000	A000/A000	A000/A000	A000/A000	A000/A000
scaffold36665-1|TaGBSv1-6026_1398400	TaGBSv1-6026	24583	IWB24583	1A	188224244				A000/A000	A000/A000	A000/A000	A000/A000	A000/A000
scaffold36665-1|TaGBSv1-6027_2496949	TaGBSv1-6027	69541	IWB69541	1A	189322793				A000/A000	A000/A000	A000/A000	A000/A000	A000/A000
scaffold36665-1|TaGBSv1-6028_3134104	TaGBSv1-6028	17376	IWB17376	1A	189959948				A000/A000	A000/A000	A000/A000	A000/A000	A000/A000
scaffold69905|TaGBSv1-9724_6860136	TaGBSv1-9724	76905	IWA2247	1A	201746384				A000/A000	A000/A001	A000/A001	A000/A000	A000/A001
scaffold69905|TaGBSv1-9725_8438069	TaGBSv1-9725	78523	IWA4376	1A	203324317				A000/A000	A000/A000	A000/A000	A000/A000	A000/A000
scaffold69905|TaGBSv1-9726_9942996	TaGBSv1-9726	42707	IWB42707	1A	204829244				A000/A000	A000/A000	A000/A000	A000/A000	A000/A000
scaffold69905|TaGBSv1-9720_11907000	TaGBSv1-9720	33051	IWB33051	1A	206793248				A000/A000	A000/A000	A000/A000	A000/A000	A000/A000
scaffold69905|TaGBSv1-12232_12797228	TaGBSv1-12232	38302	IWB38302	1A	207683476				A000/A000	A000/A000	A000/A000	A000/A000	A000/A000
scaffold69905|TaGBSv1-9310_12798474	TaGBSv1-9310	80462	IWA7002	1A	207684722				A000/A000	A000/A000	A000/A000	A000/A000	A000/A000
scaffold69905|TaGBSv1-9723_17135899	TaGBSv1-9723	54845	IWB54845	1A	212022147				A000/A000	A000/A000	A000/A000	A000/A000	A000/A000
scaffold15793-2|TaGBSv1-3128_361639	TaGBSv1-3128	52485	IWB52485	1A	213907684				A000/A000	A000/A000	A000/A000	A000/A000	A000/A000
scaffold72572|TaGBSv1-9918_869821	TaGBSv1-9918	55795	IWB55795	1A	216415230				A000/A000	A000/A000	A000/A000	A000/A000	A000/A000
scaffold82117|TaGBSv1-10775_11542585	TaGBSv1-10775	78621	IWA4509	1A	219895054				A000/A000	A000/A000	A000/A000	A000/A000	A000/A000
scaffold82117|TaGBSv1-10781_8518276	TaGBSv1-10781	77868	IWA3534	1A	222919363				A000/A000	A000/A000	A000/A000	A000/A000	A000/A000
scaffold82117|TaGBSv1-10779_6610718	TaGBSv1-10779	77177	IWA2615	1A	224826921				A000/A000	A000/A000	A000/A000	A000/A000	A000/A000
scaffold82117|TaGBSv1-10778_5924996	TaGBSv1-10778	17006	IWB17006	1A	225512643				A000/A000	A000/A000	A000/A000	A000/A000	A000/A000
scaffold51925-2|TaGBSv1-7871_466541	TaGBSv1-7871	48331	IWB48331	1A	232617267				A000/A000	A000/A000	A000/A000	A000/A000	A000/A000
scaffold82617|TaGBSv1-10815_840770	TaGBSv1-10815	614	IWB614	1A	233924678				A000/A000	A000/A000	A000/A000	A000/A000	A000/A000
scaffold60808|TaGBSv1-8812_137520	TaGBSv1-8812	76335	IWA1530	1A	236721089				A000/A000	A000/A000	A000/A000	A000/A000	A000/A000
scaffold86194|TaGBSv1-11193_212461	TaGBSv1-11193	10960	IWB10960	1A	238653507				A000/A000	A000/A000	A000/A000	A000/A000	A000/A000
scaffold86194|TaGBSv1-11192_1877105	TaGBSv1-11192	8993	IWB8993	1A	240318151				A000/A000	A000/A000	A000/A000	A000/A000	A000/A000
scaffold80791|TaGBSv1-10625_1866166	TaGBSv1-10625	76699	IWA1989	1A	244180001				A000/A000	A000/A000	A000/A000	A000/A000	A000/A000
scaffold80791|TaGBSv1-10626_2187309	TaGBSv1-10626	44036	IWB44036	1A	244501144				A000/A000	A000/A000	A000/A000	A000/A000	A000/A000
scaffold80791|TaGBSv1-939_6742929	TaGBSv1-939	28335	IWB28335	1A	249056764				A000/A000	A000/A000	A000/A000	A000/A000	A000/A000
scaffold31149|TaGBSv1-5316_2490946	TaGBSv1-5316	45682	IWB45682	1A	252624532				A000/A000	A000/A000	A000/A000	A000/A000	A000/A000
scaffold31149|TaGBSv1-5318_5765266	TaGBSv1-5318	75579	IWA352	1A	255898852				A000/A000	A000/A000	A000/A000	A000/A000	A000/A000
scaffold31149|TaGBSv1-5319_6563392	TaGBSv1-5319	10935	IWB10935	1A	256696978				A000/A000	A000/A000	A000/A000	A000/A000	A000/A000
scaffold95425|TaGBSv1-11990_3443422	TaGBSv1-11990	34787	IWB34787	1A	257558230				A000/A000	A000/A000	A000/A000	A000/A000	A000/A000
scaffold85144|TaGBSv1-11086_420195	TaGBSv1-11086	6966	IWB6966	1A	264213735				A000/A000	A000/A000	A000/A000	A000/A000	A000/A000
scaffold56127|TaGBSv1-8305_690859	TaGBSv1-8305	11367	IWB11367	1A	264983055				A000/A000	A000/A000	A000/A000	A000/A000	A000/A000
scaffold56127|TaGBSv1-11968_3507241	TaGBSv1-11968	35316	IWB35316	1A	267799437				A000/A000	A000/A000	A000/A000	A000/A000	A000/A000
scaffold56127|TaGBSv1-8303_10493314	TaGBSv1-8303	8519	IWB8519	1A	274785510				A000/A000	A000/A000	A000/A000	A000/A000	A000/A000
scaffold56127|TaGBSv1-8304_12030448	TaGBSv1-8304	8965	IWB8965	1A	276322644				A000/A000	A000/A000	A000/A000	A000/A000	A000/A000
scaffold94477|TaGBSv1-97_580728	TaGBSv1-97	64056	IWB64056	1A	284912635				A000/A002	A002/A002	A002/A002	A000/A002	A002/A002
scaffold82802-9|TaGBSv1-10831_2200934	TaGBSv1-10831	72311	IWB72311	1A	290125841				A000/A000	A000/A000	A000/A000	A000/A000	A000/A000
scaffold121627-2|TaGBSv1-1456_294083	TaGBSv1-1456	46905	IWB46905	1A	291255277				A000/A000	A000/A000	A000/A000	A000/A000	A000/A000
scaffold35553|TaGBSv1-5932_2799467	TaGBSv1-5932	65677	IWB65677	1A	292878077				A000/A000	A000/A000	A000/A000	A000/A000	A000/A000
scaffold35553|TaGBSv1-5934_819005	TaGBSv1-5934	45313	IWB45313	1A	294858539				A000/A000	A000/A000	A000/A000	A000/A000	A000/A000
scaffold22435|TaGBSv1-4227_535674	TaGBSv1-4227	25221	IWB25221	1A	296213318				A001/A001	A001/A001	A001/A001	A001/A001	A001/A001
scaffold22435|TaGBSv1-4228_5519987	TaGBSv1-4228	71415	IWB71415	1A	301197631				A002/A002	A002/A002	A002/A002	A002/A002	A002/A002
scaffold22435|TaGBSv1-4230_8362964	TaGBSv1-4230	81112	IWA7879	1A	304040608				A001/A001	A001/A001	A001/A001	A001/A001	A001/A001
scaffold22435|TaGBSv1-4231_9649974	TaGBSv1-4231	14066	IWB14066	1A	305327618				A000/A000	A000/A000	A000/A000	A000/A000	A000/A000
scaffold22435|TaGBSv1-4208_10436737	TaGBSv1-4208	51646	IWB51646	1A	306114381				A002/A002	A002/A002	A002/A002	A002/A002	A002/A002
scaffold22435|TaGBSv1-4209_11305777	TaGBSv1-4209	25829	IWB25829	1A	306983421				A001/A001	A001/A001	A001/A001	A001/A001	A001/A001
scaffold22435|TaGBSv1-4210_12028773	TaGBSv1-4210	65010	IWB65010	1A	307706417				A001/A001	A001/A001	A001/A001	A001/A001	A001/A001
scaffold22435|TaGBSv1-1090_13723833	TaGBSv1-1090	79935	IWA6259	1A	309401477				A000/A000	A000/A000	A000/A000	A000/A000	A000/A000
scaffold22435|TaGBSv1-4212_14032026	TaGBSv1-4212	8520	IWB8520	1A	309709670				A001/A002	A001/A002	A001/A002	A001/A002	A001/A002
scaffold22435|TaGBSv1-4213_16128651	TaGBSv1-4213	9345	IWB9345	1A	311806295				A001/A001	A001/A001	A001/A001	A001/A001	A001/A001
scaffold22435|TaGBSv1-4214_17484096	TaGBSv1-4214	12162	IWB12162	1A	313161740				A001/A001	A001/A001	A001/A001	A001/A001	A001/A001
scaffold22435|TaGBSv1-451_19381580	TaGBSv1-451	32843	IWB32843	1A	315059224				A000/A000	A000/A000	A000/A000	A000/A000	A000/A000
scaffold22435|TaGBSv1-4216_20157506	TaGBSv1-4216	30482	IWB30482	1A	315835150				A001/A001	A001/A001	A001/A001	A001/A001	A001/A001
scaffold22435|TaGBSv1-4217_22052579	TaGBSv1-4217	71393	IWB71393	1A	317730223				A001/A001	A001/A001	A001/A001	A001/A001	A001/A001
scaffold22435|TaGBSv1-4218_23405537	TaGBSv1-4218	75583	IWA357	1A	319083181				A000/A000	A000/A000	A000/A000	A000/A000	A000/A000
scaffold22435|TaGBSv1-4220_24545189	TaGBSv1-4220	78464	IWA4302	1A	320222833				A000/A000	A000/A000	A000/A000	A000/A000	A000/A000
scaffold22435|TaGBSv1-7194_25887710	TaGBSv1-7194	58134	IWB58134	1A	321565354			S	A000/A000	A001/A001	A001/A001	A001/A001	A000/A000
scaffold22435|TaGBSv1-4221_29369422	TaGBSv1-4221	79127	IWA5140	1A	325047066				A000/A000	A000/A000	A000/A000	A000/A000	A000/A000
scaffold22435|TaGBSv1-7098_38191895	TaGBSv1-7098	19308	IWB19308	1A	333869539				A001/A001	A001/A001	A001/A001	A001/A001	A001/A001
scaffold22435|TaGBSv1-4222_38208830	TaGBSv1-4222	34602	IWB34602	1A	333886474				A001/A001	A001/A001	A001/A001	A001/A001	A001/A001
scaffold22435|TaGBSv1-4224_40320424	TaGBSv1-4224	62035	IWB62035	1A	335998068				A000/A000	A000/A000	A000/A000	A000/A000	A000/A000
scaffold22435|TaGBSv1-7798_41331960	TaGBSv1-7798	78783	IWA4706	1A	337009604				A001/A001	A001/A001	A001/A001	A001/A001	A001/A001
scaffold22435|TaGBSv1-4225_41999900	TaGBSv1-4225	78142	IWA3882	1A	337677544				A001/A001	A001/A001	A001/A001	A001/A001	A001/A001
scaffold22435|TaGBSv1-2403_42000024	TaGBSv1-2403	78143	IWA3883	1A	337677668				A001/A001	A001/A001	A001/A001	A001/A001	A001/A001
scaffold34847|TaGBSv1-10901_18352162	TaGBSv1-10901	7211	IWB7211	1A	343681362				A000/A000	A000/A000	A000/A000	A000/A000	A000/A000
scaffold34847|TaGBSv1-5818_18351396	TaGBSv1-5818	24089	IWB24089	1A	343682128				A000/A000	A000/A000	A000/A000	A000/A000	A000/A000
scaffold34847|TaGBSv1-5817_17552541	TaGBSv1-5817	35080	IWB35080	1A	344480983				A000/A000	A000/A000	A000/A000	A000/A000	A000/A000
scaffold34847|TaGBSv1-5816_16925228	TaGBSv1-5816	20954	IWB20954	1A	345108296				A000/A000	A000/A000	A000/A000	A000/A000	A000/A000
scaffold34847|TaGBSv1-5815_14114412	TaGBSv1-5815	32307	IWB32307	1A	347919112				A000/A000	A000/A000	A000/A000	A000/A000	A000/A000
scaffold34847|TaGBSv1-5814_13316015	TaGBSv1-5814	78739	IWA4649	1A	348717509				A000/A000	A000/A000	A000/A000	A000/A000	A000/A000
scaffold34847|TaGBSv1-5813_11279719	TaGBSv1-5813	76543	IWA1785	1A	350753805				A000/A000	A000/A000	A000/A000	A000/A000	A000/A000
scaffold34847|TaGBSv1-5812_10150940	TaGBSv1-5812	70699	IWB70699	1A	351882584				A000/A000	A000/A000	A000/A000	A000/A000	A000/A000
scaffold34847|TaGBSv1-5825_8778058	TaGBSv1-5825	45374	IWB45374	1A	353255466				A001/A001	A001/A001	A001/A001	A001/A001	A001/A001
scaffold34847|TaGBSv1-5824_7209950	TaGBSv1-5824	13492	IWB13492	1A	354823574				A001/A001	A001/A001	A001/A001	A001/A001	A001/A001
scaffold34847|TaGBSv1-5822_5558838	TaGBSv1-5822	35853	IWB35853	1A	356474686				A002/A002	A002/A002	A002/A002	A002/A002	A002/A002
scaffold34847|TaGBSv1-5820_3271775	TaGBSv1-5820	57405	IWB57405	1A	358761749				A001/A001	A001/A001	A001/A001	A001/A001	A001/A001
scaffold40452|TaGBSv1-6471_1662101	TaGBSv1-6471	57547	IWB57547	1A	363695725				A000/A000	A000/A000	A000/A000	A000/A000	A000/A000
scaffold40452|TaGBSv1-6474_5840863	TaGBSv1-6474	24291	IWB24291	1A	367874487				A001/A001	A001/A001	A001/A001	A001/A001	A001/A001
scaffold40452|TaGBSv1-6475_6164121	TaGBSv1-6475	27064	IWB27064	1A	368197745				A001/A001	A001/A001	A001/A001	A001/A001	A001/A001
scaffold40452|TaGBSv1-6476_7468690	TaGBSv1-6476	71889	IWB71889	1A	369502314				A001/A001	A001/A001	A001/A001	A001/A001	A001/A001
scaffold40452|TaGBSv1-6468_12183142	TaGBSv1-6468	65452	IWB65452	1A	374216766				A001/A001	A001/A001	A001/A001	A001/A001	A001/A001
scaffold40452|TaGBSv1-6470_14111519	TaGBSv1-6470	78439	IWA4265	1A	376145143				A000/A000	A000/A000	A000/A000	A000/A000	A000/A000
scaffold63230|TaGBSv1-8999_4117897	TaGBSv1-8999	26574	IWB26574	1A	379186488				A001/A001	A001/A001	A001/A001	A001/A001	A001/A001
scaffold63230|TaGBSv1-8998_2350416	TaGBSv1-8998	49136	IWB49136	1A	380953969				A001/A001	A001/A001	A001/A001	A001/A001	A001/A001
scaffold63230|TaGBSv1-9000_559085	TaGBSv1-9000	78677	IWA4577	1A	382745300				A001/A001	A001/A001	A001/A001	A001/A001	A001/A001
scaffold130031|TaGBSv1-1872_5437678	TaGBSv1-1872	79235	IWA5268	1A	385899564				A000/A000	A000/A000	A000/A000	A000/A000	A000/A000
scaffold130031|TaGBSv1-1871_3774956	TaGBSv1-1871	28355	IWB28355	1A	387562286				A001/A001	A001/A001	A001/A001	A001/A001	A001/A001
scaffold66132|TaGBSv1-9320_2134887	TaGBSv1-9320	61236	IWB61236	1A	394260267				A000/A000	A000/A000	A000/A000	A000/A000	A000/A000
scaffold66132|TaGBSv1-9319_1542125	TaGBSv1-9319	50545	IWB50545	1A	394853029				A000/A000	A000/A000	A000/A000	A000/A000	A000/A000
scaffold72546|TaGBSv1-4609_1338706	TaGBSv1-4609	77823	IWA3481	1A	402806997				A000/A000	A000/A000	A000/A000	A000/A000	A000/A000
scaffold46307|TaGBSv1-7178_2490605	TaGBSv1-7178	66407	IWB66407	1A	412458262				A000/A000	A000/A000	A000/A000	A000/A000	A000/A000
scaffold46307|TaGBSv1-7177_1164704	TaGBSv1-7177	53606	IWB53606	1A	413784163				A001/A001	A001/A001	A001/A001	A001/A001	A001/A001
scaffold134015|TaGBSv1-2090_1409648	TaGBSv1-2090	58692	IWB58692	1A	415584915				A001/A001	A001/A001	A001/A001	A001/A001	A001/A001
scaffold134015|TaGBSv1-8648_1200589	TaGBSv1-8648	42847	IWB42847	1A	415793974				A000/A000	A000/A000	A000/A000	A000/A000	A000/A000
scaffold122140|TaGBSv1-1491_5170266	TaGBSv1-1491	64970	IWB64970	1A	424803819				A002/A002	A002/A002	A002/A002	A002/A002	A002/A002
scaffold96131|TaGBSv1-12034_177778	TaGBSv1-12034	77285	IWA2768	1A	432635141				A000/A000	A000/A000	A000/A000	A000/A000	A000/A000
scaffold35254|TaGBSv1-5872_166201	TaGBSv1-5872	35117	IWB35117	1A	432979220				A000/A000	A000/A000	A000/A000	A000/A000	A000/A002
scaffold35254|TaGBSv1-5874_2060651	TaGBSv1-5874	42791	IWB42791	1A	434873670				A001/A001	A001/A001	A001/A001	A001/A001	A001/A001
scaffold35254|TaGBSv1-5885_3609962	TaGBSv1-5885	76159	IWA1307	1A	436422981				A001/A001	A001/A001	A001/A001	A001/A001	A001/A001
scaffold35254|TaGBSv1-5886_5487672	TaGBSv1-5886	37712	IWB37712	1A	438300691				A001/A001	A001/A001	A001/A001	A001/A001	A001/A001
scaffold35254|TaGBSv1-6688_5884340	TaGBSv1-6688	51889	IWB51889	1A	438697359				A001/A001	A001/A001	A000/A001	A000/A000	A000/A000
scaffold35254|TaGBSv1-5869_11617475	TaGBSv1-5869	3585	IWB3585	1A	444430494				A000/A000	A000/A000	A000/A000	A000/A000	A000/A000
scaffold35254|TaGBSv1-5870_13070933	TaGBSv1-5870	26360	IWB26360	1A	445883952				A000/A000	A000/A000	A000/A000	A000/A000	A000/A000
scaffold35254|TaGBSv1-9564_18167580	TaGBSv1-9564	66169	IWB66169	1A	450980599				A000/A000	A000/A000	A000/A000	A000/A000	A000/A000
scaffold35254|TaGBSv1-5875_21520569	TaGBSv1-5875	42357	IWB42357	1A	454333588				A000/A000	A000/A000	A000/A000	A000/A000	A000/A000
scaffold35254|TaGBSv1-5876_24127476	TaGBSv1-5876	34823	IWB34823	1A	456940495				A000/A000	A000/A000	A000/A000	A000/A000	A000/A000
scaffold35254|TaGBSv1-5877_25583990	TaGBSv1-5877	74868	IWB74868	1A	458397009				A000/A000	A000/A000	A000/A000	A000/A000	A000/A000
scaffold35254|TaGBSv1-5880_29622686	TaGBSv1-5880	51724	IWB51724	1A	462435705				A000/A000	A000/A000	A000/A000	A000/A000	A000/A000
scaffold35254|TaGBSv1-5881_30587645	TaGBSv1-5881	35585	IWB35585	1A	463400664				A001/A001	A001/A001	A001/A001	A001/A001	A001/A001
scaffold35254|TaGBSv1-5883_32318719	TaGBSv1-5883	7022	IWB7022	1A	465131738				A001/A001	A001/A001	A001/A001	A001/A001	A001/A001
scaffold35254|TaGBSv1-5884_33533381	TaGBSv1-5884	79907	IWA6218	1A	466346400				A000/A000	A000/A000	A000/A000	A000/A000	A000/A000
scaffold46718|TaGBSv1-7195_1730448	TaGBSv1-7195	7929	IWB7929	1A	473034553				A001/A001	A001/A001	A001/A001	A001/A001	A001/A001
scaffold46718|TaGBSv1-7197_2326757	TaGBSv1-7197	78456	IWA4292	1A	473630862				A001/A001	A001/A001	A001/A001	A001/A001	A001/A001
scaffold46718|TaGBSv1-4907_3337955	TaGBSv1-4907	36584	IWB36584	1A	474642060				A001/A001	A001/A001	A001/A001	A001/A001	A001/A001
scaffold46718|TaGBSv1-7199_5715051	TaGBSv1-7199	80332	IWA6835	1A	477019156				A000/A000	A000/A000	A000/A000	A000/A000	A000/A000
scaffold46718|TaGBSv1-7200_6397252	TaGBSv1-7200	9607	IWB9607	1A	477701357				A002/A002	A002/A002	A002/A002	A002/A002	A002/A002
scaffold10127|TaGBSv1-78_24221363	TaGBSv1-78	43491	IWB43491	1A	479827815				A000/A000	A000/A000	A000/A000	A000/A000	A000/A000
scaffold10127|TaGBSv1-76_23217808	TaGBSv1-76	78371	IWA4179	1A	480831370				A001/A001	A001/A001	A001/A001	A001/A001	A001/A001
scaffold10127|TaGBSv1-75_22356980	TaGBSv1-75	78330	IWA4126	1A	481692198				A001/A001	A001/A001	A001/A001	A001/A001	A001/A001
scaffold10127|TaGBSv1-74_21770145	TaGBSv1-74	34496	IWB34496	1A	482279033				A002/A002	A002/A002	A002/A002	A002/A002	A002/A002
scaffold10127|TaGBSv1-3768_21270873	TaGBSv1-3768	4238	IWB4238	1A	482778305				A000/A000	A000/A000	A000/A000	A000/A000	A000/A000
scaffold10127|TaGBSv1-73_20126000	TaGBSv1-73	31604	IWB31604	1A	483923178				A001/A001	A001/A001	A001/A001	A001/A001	A001/A001
scaffold10127|TaGBSv1-72_19717065	TaGBSv1-72	34656	IWB34656	1A	484332113				A000/A000	A000/A000	A000/A000	A000/A000	A000/A000
scaffold10127|TaGBSv1-71_18691672	TaGBSv1-71	79241	IWA5277	1A	485357506				A000/A000	A000/A000	A000/A000	A000/A000	A000/A000
scaffold10127|TaGBSv1-68_15978865	TaGBSv1-68	64622	IWB64622	1A	488070313				A000/A000	A000/A000	A000/A000	A000/A000	A000/A000
scaffold10127|TaGBSv1-12089_15424173	TaGBSv1-12089	1817	IWB1817	1A	488625005				A000/A001	A000/A001	A000/A001	A000/A001	A000/A000
scaffold10127|TaGBSv1-67_13961178	TaGBSv1-67	6733	IWB6733	1A	490088000			S	A002/A002	A001/A002	A002/A002	A001/A001	A002/A002
scaffold10127|TaGBSv1-66_12918874	TaGBSv1-66	55442	IWB55442	1A	491130304				A001/A001	A001/A001	A001/A001	A001/A001	A001/A001
scaffold10127|TaGBSv1-65_11925156	TaGBSv1-65	77165	IWA2598	1A	492124022				A001/A001	A001/A001	A001/A001	A001/A001	A001/A001
scaffold10127|TaGBSv1-9577_11849355	TaGBSv1-9577	2041	IWB2041	1A	492199823				A000/A000	A000/A000	A000/A000	A000/A000	A000/A000
scaffold10127|TaGBSv1-64_10229106	TaGBSv1-64	11766	IWB11766	1A	493820072				A000/A000	A000/A000	A000/A000	A000/A000	A000/A000
scaffold10127|TaGBSv1-85_8601717	TaGBSv1-85	77009	IWA2394	1A	495447461				A001/A001	A001/A001	A001/A001	A001/A001	A001/A001
scaffold10127|TaGBSv1-84_7570220	TaGBSv1-84	35897	IWB35897	1A	496478958				A001/A001	A001/A001	A001/A001	A001/A001	A001/A001
scaffold10127|TaGBSv1-80_4241342	TaGBSv1-80	12119	IWB12119	1A	499807836				A000/A000	A000/A000	A000/A000	A000/A000	A000/A000
scaffold10127|TaGBSv1-11377_3383591	TaGBSv1-11377	6377	IWB6377	1A	500665587				A000/A000	A000/A000	A000/A000	A000/A000	A000/A000
scaffold10127|TaGBSv1-79_3068737	TaGBSv1-79	81102	IWA7868	1A	500980441				A000/A000	A000/A000	A000/A000	A000/A000	A000/A000
scaffold10127|TaGBSv1-77_2340776	TaGBSv1-77	14840	IWB14840	1A	501708402				A000/A000	A000/A000	A000/A000	A000/A000	A000/A000
scaffold48187|TaGBSv1-6595_9380074	TaGBSv1-6595	66604	IWB66604	1A	504259016				A001/A001	A001/A001	A001/A001	A001/A001	A001/A001
scaffold48187|TaGBSv1-7359_9238284	TaGBSv1-7359	20404	IWB20404	1A	504400806				A000/A000	A000/A000	A000/A000	A000/A000	A000/A000
scaffold48187|TaGBSv1-7357_7967001	TaGBSv1-7357	43631	IWB43631	1A	505672089				A000/A000	A000/A000	A000/A000	A000/A000	A000/A000
scaffold48187|TaGBSv1-2779_7356644	TaGBSv1-2779	51439	IWB51439	1A	506282446				A001/A001	A001/A001	A001/A001	A001/A001	A001/A001
scaffold48187|TaGBSv1-11380_7084370	TaGBSv1-11380	77185	IWA2626	1A	506554720				A000/A000	A000/A000	A000/A000	A000/A000	A000/A000
scaffold48187|TaGBSv1-7356_6783429	TaGBSv1-7356	25493	IWB25493	1A	506855661				A001/A001	A001/A001	A001/A001	A001/A001	A001/A001
scaffold48187|TaGBSv1-2786_6560817	TaGBSv1-2786	8739	IWB8739	1A	507078273				A000/A000	A000/A000	A000/A000	A000/A000	A000/A000
scaffold48187|TaGBSv1-7355_5111159	TaGBSv1-7355	75965	IWA931	1A	508527931				A000/A000	A000/A000	A000/A000	A000/A000	A000/A000
scaffold48187|TaGBSv1-2420_2136820	TaGBSv1-2420	12851	IWB12851	1A	511502270				A001/A001	A001/A001	A001/A001	A001/A001	A001/A001
scaffold73593|TaGBSv1-10019_23133	TaGBSv1-10019	38369	IWB38369	1A	513662323				A000/A000	A000/A000	A000/A000	A000/A000	A000/A000
scaffold73593|TaGBSv1-10020_254056	TaGBSv1-10020	35171	IWB35171	1A	513893246				A000/A000	A000/A000	A000/A000	A000/A000	A000/A000
scaffold73593|TaGBSv1-2419_254482	TaGBSv1-2419	50996	IWB50996	1A	513893672				A000/A000	A000/A000	A000/A000	A000/A000	A000/A000
scaffold73593|TaGBSv1-10021_254783	TaGBSv1-10021	52379	IWB52379	1A	513893973				A000/A000	A000/A000	A000/A000	A000/A000	A000/A000
scaffold73593|TaGBSv1-10022_497376	TaGBSv1-10022	40049	IWB40049	1A	514136566				A000/A000	A000/A000	A000/A000	A000/A000	A000/A000
scaffold73593|TaGBSv1-10023_498287	TaGBSv1-10023	77081	IWA2485	1A	514137477				A000/A000	A000/A000	A000/A000	A000/A000	A000/A000
scaffold73593|TaGBSv1-10966_499083	TaGBSv1-10966	36872	IWB36872	1A	514138273				A000/A000	A000/A000	A000/A000	A000/A000	A000/A000
scaffold63165|TaGBSv1-8986_553315	TaGBSv1-8986	60627	IWB60627	1A	515553461				A002/A002	A002/A002	A002/A002	A002/A002	A002/A002
scaffold145929|TaGBSv1-2749_1517055	TaGBSv1-2749	80253	IWA6729	1A	516373254				A001/A001	A001/A001	A001/A001	A001/A001	A001/A001
scaffold145929|TaGBSv1-11127_1103626	TaGBSv1-11127	77301	IWA2789	1A	516786683				A001/A001	A001/A001	A001/A001	A001/A001	A001/A001
scaffold145929|TaGBSv1-2744_1102602	TaGBSv1-2744	75757	IWA601	1A	516787707				A001/A001	A001/A001	A001/A001	A001/A001	A001/A001
scaffold145929|TaGBSv1-1083_791134	TaGBSv1-1083	26934	IWB26934	1A	517099175				A000/A000	A000/A000	A000/A001	A001/A001	A000/A001
scaffold145929|TaGBSv1-1084_474260	TaGBSv1-1084	48890	IWB48890	1A	517416049				A000/A000	A000/A000	A000/A000	A000/A000	A000/A000
scaffold145929|TaGBSv1-2752_401500	TaGBSv1-2752	23141	IWB23141	1A	517488809				A001/A001	A001/A001	A001/A001	A001/A001	A001/A001
scaffold145929|TaGBSv1-2751_400957	TaGBSv1-2751	58118	IWB58118	1A	517489352				A001/A001	A001/A001	A001/A001	A001/A001	A001/A001
scaffold145929|TaGBSv1-2750_400661	TaGBSv1-2750	58119	IWB58119	1A	517489648				A001/A001	A001/A001	A001/A001	A001/A001	A001/A001
scaffold12947|TaGBSv1-11135_6135	TaGBSv1-11135	48254	IWB48254	1A	517896544				A000/A000	A000/A000	A000/A000	A000/A000	A000/A000
scaffold12947|TaGBSv1-11138_129018	TaGBSv1-11138	40955	IWB40955	1A	518019427				A000/A000	A000/A000	A000/A000	A000/A000	A000/A000
scaffold12947|TaGBSv1-1841_168137	TaGBSv1-1841	45451	IWB45451	1A	518058546				A001/A001	A001/A001	A001/A001	A001/A001	A001/A001
scaffold12947|TaGBSv1-12201_1063578	TaGBSv1-12201	1852	IWB1852	1A	518953987				A000/A001	A001/A001	A000/A001	A001/A001	A001/A001
scaffold12947|TaGBSv1-1086_1363343	TaGBSv1-1086	23980	IWB23980	1A	519253752				A000/A000	A000/A000	A000/A000	A000/A000	A000/A000
scaffold12947|TaGBSv1-1840_1581678	TaGBSv1-1840	54743	IWB54743	1A	519472087				A002/A002	A002/A002	A002/A002	A002/A002	A002/A002
scaffold12947|TaGBSv1-1843_2522580	TaGBSv1-1843	34600	IWB34600	1A	520412989				A002/A002	A002/A002	A002/A002	A002/A002	A002/A002
scaffold12947|TaGBSv1-1844_2689385	TaGBSv1-1844	24863	IWB24863	1A	520579794				A001/A001	A001/A001	A001/A001	A001/A001	A001/A001
scaffold12947|TaGBSv1-1845_3388790	TaGBSv1-1845	1981	IWB1981	1A	521279199				A002/A002	A002/A002	A002/A002	A002/A002	A002/A002
scaffold12947|TaGBSv1-1846_3449219	TaGBSv1-1846	75572	IWA339	1A	521339628				A001/A001	A001/A001	A001/A001	A001/A001	A001/A001
scaffold12947|TaGBSv1-1848_4343694	TaGBSv1-1848	67661	IWB67661	1A	522234103				A000/A000	A000/A000	A000/A000	A000/A000	A000/A000
scaffold12947|TaGBSv1-1850_4610475	TaGBSv1-1850	8167	IWB8167	1A	522500884				A000/A000	A000/A000	A000/A000	A000/A000	A000/A000
scaffold12947|TaGBSv1-1851_4610584	TaGBSv1-1851	8166	IWB8166	1A	522500993				A000/A000	A000/A000	A000/A000	A000/A000	A000/A000
scaffold12947|TaGBSv1-1852_4669615	TaGBSv1-1852	13768	IWB13768	1A	522560024				A000/A000	A000/A000	A000/A000	A000/A000	A000/A000
scaffold12947|TaGBSv1-1853_9287311	TaGBSv1-1853	6354	IWB6354	1A	527177720				A000/A000	A000/A000	A000/A000	A000/A000	A000/A000
scaffold12947|TaGBSv1-1854_9287641	TaGBSv1-1854	77125	IWA2541	1A	527178050				A000/A000	A000/A000	A000/A000	A000/A000	A000/A000
scaffold12947|TaGBSv1-1829_10778335	TaGBSv1-1829	80175	IWA6624	1A	528668744				A000/A000	A000/A000	A000/A000	A000/A000	A000/A000
scaffold12947|TaGBSv1-1833_12286651	TaGBSv1-1833	13864	IWB13864	1A	530177060				A000/A000	A000/A000	A000/A000	A000/A000	A000/A000
scaffold12947|TaGBSv1-1834_12323090	TaGBSv1-1834	60784	IWB60784	1A	530213499				A000/A000	A000/A000	A000/A000	A000/A000	A000/A000
scaffold12947|TaGBSv1-1835_12342819	TaGBSv1-1835	77766	IWA3405	1A	530233228				A000/A000	A000/A000	A000/A000	A000/A000	A000/A000
scaffold12947|TaGBSv1-1836_12345976	TaGBSv1-1836	80890	IWA7570	1A	530236385				A000/A000	A000/A000	A000/A000	A000/A000	A000/A000
scaffold12947|TaGBSv1-923_13162269	TaGBSv1-923	46336	IWB46336	1A	531052678				A001/A001	A001/A001	A001/A001	A001/A001	A001/A001
scaffold2321|TaGBSv1-4364_405160	TaGBSv1-4364	4630	IWB4630	1A	531682430				A000/A000	A000/A000	A000/A000	A000/A000	A000/A000
scaffold2321|TaGBSv1-4365_812843	TaGBSv1-4365	13749	IWB13749	1A	532090113				A001/A001	A001/A001	A001/A001	A001/A001	A001/A001
scaffold2321|TaGBSv1-932_1162544	TaGBSv1-932	27934	IWB27934	1A	532439814				A000/A000	A000/A000	A000/A000	A000/A000	A000/A000
scaffold92737-2|TaGBSv1-11806_1265628	TaGBSv1-11806	80409	IWA6934	1A	532921566				A001/A001	A001/A001	A001/A001	A001/A001	A001/A001
scaffold92737-2|TaGBSv1-11804_1046045	TaGBSv1-11804	1972	IWB1972	1A	533141149				A001/A001	A001/A001	A001/A001	A001/A001	A001/A001
scaffold92737-2|TaGBSv1-11813_932753	TaGBSv1-11813	14141	IWB14141	1A	533254441				A001/A001	A001/A001	A001/A001	A001/A001	A001/A001
scaffold92737-2|TaGBSv1-11812_739700	TaGBSv1-11812	78645	IWA4538	1A	533447494				A001/A001	A001/A001	A001/A001	A001/A001	A001/A001
scaffold92737-2|TaGBSv1-11811_739448	TaGBSv1-11811	78644	IWA4537	1A	533447746				A001/A001	A001/A001	A001/A001	A001/A001	A001/A001
scaffold92737-2|TaGBSv1-11914_739093	TaGBSv1-11914	11807	IWB11807	1A	533448101				A001/A001	A001/A001	A000/A001	A001/A001	A000/A001
scaffold92737-2|TaGBSv1-11809_284929	TaGBSv1-11809	45538	IWB45538	1A	533902265				A001/A001	A001/A001	A001/A001	A001/A001	A001/A001
scaffold92737-2|TaGBSv1-11808_284204	TaGBSv1-11808	54196	IWB54196	1A	533902990				A001/A001	A001/A001	A001/A001	A001/A001	A001/A001
scaffold67527|TaGBSv1-9479_54059	TaGBSv1-9479	28573	IWB28573	1A	534241353				A001/A001	A001/A001	A001/A001	A001/A001	A001/A001
scaffold67527|TaGBSv1-9480_84550	TaGBSv1-9480	52960	IWB52960	1A	534271844				A003/A003	A003/A003	A003/A003	A003/A003	A003/A003
scaffold67527|TaGBSv1-7041_89415	TaGBSv1-7041	52875	IWB52875	1A	534276709				A001/A001	A001/A001	A001/A001	A001/A001	A001/A001
scaffold16001|TaGBSv1-3218_12298	TaGBSv1-3218	45987	IWB45987	1A	534931219				A000/A000	A000/A000	A000/A000	A000/A000	A000/A000
scaffold16001|TaGBSv1-7036_145341	TaGBSv1-7036	29957	IWB29957	1A	535064262				A000/A000	A000/A000	A000/A000	A000/A000	A000/A000
scaffold16001|TaGBSv1-7035_145398	TaGBSv1-7035	29959	IWB29959	1A	535064319				A001/A001	A001/A001	A001/A001	A001/A001	A001/A001
scaffold16001|TaGBSv1-3219_1695241	TaGBSv1-3219	31771	IWB31771	1A	536614162				A001/A001	A001/A001	A001/A001	A001/A001	A001/A001
scaffold16001|TaGBSv1-3220_1742115	TaGBSv1-3220	57512	IWB57512	1A	536661036				A000/A000	A000/A000	A000/A000	A000/A000	A000/A000
scaffold16001|TaGBSv1-3221_2044547	TaGBSv1-3221	26829	IWB26829	1A	536963468				A000/A000	A000/A000	A000/A000	A000/A000	A000/A000
scaffold16001|TaGBSv1-3222_2163530	TaGBSv1-3222	10668	IWB10668	1A	537082451				A000/A000	A000/A000	A000/A000	A000/A000	A000/A000
scaffold16001|TaGBSv1-3224_2619235	TaGBSv1-3224	81018	IWA7754	1A	537538156				A000/A000	A000/A000	A000/A000	A000/A000	A000/A000
scaffold16001|TaGBSv1-3225_3055304	TaGBSv1-3225	31651	IWB31651	1A	537974225				A000/A000	A000/A000	A000/A000	A000/A000	A000/A000
scaffold38001|TaGBSv1-6142_1361663	TaGBSv1-6142	29580	IWB29580	1A	539702620				A000/A000	A000/A000	A000/A000	A000/A000	A000/A000
scaffold38001|TaGBSv1-6143_1421797	TaGBSv1-6143	1728	IWB1728	1A	539762754				A000/A000	A000/A000	A000/A000	A000/A000	A000/A000
scaffold38001|TaGBSv1-6144_1422262	TaGBSv1-6144	24302	IWB24302	1A	539763219				A000/A000	A000/A000	A000/A000	A000/A000	A000/A000
scaffold38001|TaGBSv1-6145_1558941	TaGBSv1-6145	68917	IWB68917	1A	539899898				A000/A000	A000/A000	A000/A000	A000/A000	A000/A000
scaffold38001|TaGBSv1-6147_1710952	TaGBSv1-6147	77790	IWA3435	1A	540051909				A000/A000	A000/A000	A000/A000	A000/A000	A000/A000
scaffold38001|TaGBSv1-6148_1715627	TaGBSv1-6148	23854	IWB23854	1A	540056584				A000/A000	A000/A000	A000/A000	A000/A000	A000/A000
scaffold38001|TaGBSv1-6151_3093726	TaGBSv1-6151	36711	IWB36711	1A	541434683				A000/A002	A000/A002	A000/A002	A002/A002	A002/A002
scaffold38001|TaGBSv1-6153_3291692	TaGBSv1-6153	53529	IWB53529	1A	541632649				A000/A000	A000/A000	A000/A000	A000/A000	A000/A000
scaffold38001|TaGBSv1-6155_3649712	TaGBSv1-6155	64984	IWB64984	1A	541990669				A000/A000	A000/A000	A000/A000	A000/A000	A000/A000
scaffold38001|TaGBSv1-6156_3795609	TaGBSv1-6156	75423	IWA135	1A	542136566				A000/A000	A000/A000	A000/A000	A000/A000	A000/A000
scaffold38001|TaGBSv1-6157_3795674	TaGBSv1-6157	75424	IWA136	1A	542136631				A000/A000	A000/A000	A000/A000	A000/A000	A000/A000
scaffold38001|TaGBSv1-6158_4096956	TaGBSv1-6158	78203	IWA3962	1A	542437913				A000/A000	A000/A000	A000/A000	A000/A000	A000/A000
scaffold38001|TaGBSv1-6160_4484282	TaGBSv1-6160	73951	IWB73951	1A	542825239				A000/A000	A000/A000	A000/A000	A000/A000	A000/A000
scaffold38001|TaGBSv1-6163_5713444	TaGBSv1-6163	75825	IWA691	1A	544054401				A000/A000	A000/A000	A000/A000	A000/A000	A000/A000
scaffold38001|TaGBSv1-6164_5713890	TaGBSv1-6164	20162	IWB20162	1A	544054847				A001/A001	A001/A001	A001/A001	A001/A001	A001/A001
scaffold38001|TaGBSv1-6165_5714625	TaGBSv1-6165	10986	IWB10986	1A	544055582				A000/A000	A000/A000	A000/A000	A000/A000	A000/A000
scaffold38001|TaGBSv1-6166_5819182	TaGBSv1-6166	56724	IWB56724	1A	544160139				A001/A001	A001/A001	A001/A001	A001/A001	A001/A001
scaffold38001|TaGBSv1-6168_6024134	TaGBSv1-6168	57802	IWB57802	1A	544365091				A001/A001	A001/A001	A001/A001	A001/A001	A001/A001
scaffold38001|TaGBSv1-6170_6050436	TaGBSv1-6170	8121	IWB8121	1A	544391393				A001/A001	A001/A001	A001/A001	A001/A001	A001/A001
scaffold38001|TaGBSv1-6171_6262422	TaGBSv1-6171	11423	IWB11423	1A	544603379				A001/A001	A001/A001	A001/A001	A001/A001	A001/A001
scaffold38001|TaGBSv1-6172_6263100	TaGBSv1-6172	36241	IWB36241	1A	544604057				A001/A001	A001/A001	A001/A001	A001/A001	A001/A001
scaffold38001|TaGBSv1-6173_6993549	TaGBSv1-6173	72959	IWB72959	1A	545334506				A001/A001	A001/A001	A001/A001	A001/A001	A001/A001
scaffold38001|TaGBSv1-6174_7187802	TaGBSv1-6174	66484	IWB66484	1A	545528759				A001/A001	A001/A001	A001/A001	A001/A001	A001/A001
scaffold38001|TaGBSv1-6177_7550336	TaGBSv1-6177	59501	IWB59501	1A	545891293				A002/A002	A002/A002	A002/A002	A002/A002	A002/A002
scaffold38001|TaGBSv1-6178_7695256	TaGBSv1-6178	34750	IWB34750	1A	546036213				A000/A000	A000/A000	A000/A000	A000/A000	A000/A000
scaffold38001|TaGBSv1-6179_7703387	TaGBSv1-6179	76547	IWA1790	1A	546044344				A000/A000	A000/A000	A000/A000	A000/A000	A000/A000
scaffold38001|TaGBSv1-6180_7703454	TaGBSv1-6180	51733	IWB51733	1A	546044411				A000/A000	A000/A000	A000/A000	A000/A000	A000/A000
scaffold38001|TaGBSv1-6181_7871971	TaGBSv1-6181	27519	IWB27519	1A	546212928				A000/A000	A000/A000	A000/A000	A000/A000	A000/A000
scaffold38001|TaGBSv1-6182_8178988	TaGBSv1-6182	46495	IWB46495	1A	546519945				A000/A000	A000/A000	A000/A000	A000/A000	A000/A000
scaffold38001|TaGBSv1-6183_8179110	TaGBSv1-6183	72556	IWB72556	1A	546520067				A000/A000	A000/A000	A000/A000	A000/A000	A000/A000
scaffold38001|TaGBSv1-6184_8647527	TaGBSv1-6184	14323	IWB14323	1A	546988484				A000/A000	A000/A000	A000/A000	A000/A000	A000/A000
scaffold41191|TaGBSv1-6532_1605458	TaGBSv1-6532	80443	IWA6975	1A	547255592				A000/A000	A000/A000	A000/A000	A000/A000	A000/A000
scaffold41191|TaGBSv1-6531_1561548	TaGBSv1-6531	34672	IWB34672	1A	547299502				A000/A000	A000/A000	A000/A000	A000/A000	A000/A000
scaffold41191|TaGBSv1-2634_1546561	TaGBSv1-2634	81458	IWA8398	1A	547314489				A000/A000	A000/A000	A000/A000	A000/A000	A000/A000
scaffold41191|TaGBSv1-6530_1135784	TaGBSv1-6530	72519	IWB72519	1A	547725266				A000/A000	A000/A000	A000/A000	A000/A000	A000/A000
scaffold41191|TaGBSv1-6536_953966	TaGBSv1-6536	9961	IWB9961	1A	547907084				A000/A000	A000/A000	A000/A000	A000/A000	A000/A000
scaffold41191|TaGBSv1-6535_896949	TaGBSv1-6535	39248	IWB39248	1A	547964101				A000/A000	A000/A000	A000/A000	A000/A000	A000/A000
scaffold41191|TaGBSv1-6533_296908	TaGBSv1-6533	75853	IWA735	1A	548564142				A000/A000	A000/A000	A000/A000	A000/A000	A000/A000
scaffold43979|TaGBSv1-6872_80046	TaGBSv1-6872	7991	IWB7991	1A	548941196				A000/A000	A000/A000	A000/A000	A000/A000	A000/A000
scaffold43979|TaGBSv1-7109_188763	TaGBSv1-7109	80200	IWA6661	1A	549049913				A000/A000	A000/A000	A000/A000	A000/A000	A000/A000
scaffold43979|TaGBSv1-6868_452525	TaGBSv1-6868	54366	IWB54366	1A	549313675				A000/A000	A000/A000	A000/A000	A000/A000	A000/A000
scaffold43979|TaGBSv1-6871_660953	TaGBSv1-6871	47904	IWB47904	1A	549522103				A000/A000	A000/A000	A000/A000	A000/A000	A000/A000
scaffold7499|TaGBSv1-10148_552247	TaGBSv1-10148	52703	IWB52703	1A	549704450				A000/A000	A000/A000	A000/A000	A000/A000	A000/A000
scaffold7499|TaGBSv1-10147_552094	TaGBSv1-10147	76582	IWA1837	1A	549704603				A000/A000	A000/A000	A000/A000	A000/A000	A000/A000
scaffold7499|TaGBSv1-10146_411309	TaGBSv1-10146	77296	IWA2783	1A	549845388				A000/A000	A000/A000	A000/A000	A000/A000	A000/A000
scaffold7499|TaGBSv1-10145_409929	TaGBSv1-10145	77297	IWA2784	1A	549846768				A000/A000	A000/A000	A000/A000	A000/A000	A000/A000
scaffold24557|TaGBSv1-4538_85943	TaGBSv1-4538	4804	IWB4804	1A	550342740				A000/A000	A000/A000	A000/A000	A000/A000	A000/A000
scaffold24557|TaGBSv1-4535_185102	TaGBSv1-4535	7754	IWB7754	1A	550441899				A000/A000	A000/A000	A000/A000	A000/A000	A000/A000
scaffold24557|TaGBSv1-4536_356240	TaGBSv1-4536	78632	IWA4523	1A	550613037				A000/A000	A000/A000	A000/A000	A000/A000	A000/A000
scaffold24557|TaGBSv1-9861_1064115	TaGBSv1-9861	79597	IWA5749	1A	551320912				A001/A001	A001/A001	A001/A001	A001/A001	A001/A001
scaffold24557|TaGBSv1-4532_1065059	TaGBSv1-4532	62509	IWB62509	1A	551321856				A001/A001	A001/A001	A001/A001	A001/A001	A001/A001
scaffold24557|TaGBSv1-4533_1204800	TaGBSv1-4533	52276	IWB52276	1A	551461597				A001/A001	A001/A001	A001/A001	A001/A001	A001/A001
scaffold24557|TaGBSv1-9865_1276864	TaGBSv1-9865	51279	IWB51279	1A	551533661				A001/A001	A001/A001	A001/A001	A001/A001	A001/A001
scaffold26039|TaGBSv1-9867_30689	TaGBSv1-9867	37326	IWB37326	1A	551606768				A001/A001	A001/A001	A001/A001	A001/A001	A001/A001
scaffold26039|TaGBSv1-4696_33758	TaGBSv1-4696	39439	IWB39439	1A	551609837				A001/A001	A001/A001	A001/A001	A001/A001	A001/A001
scaffold26039|TaGBSv1-11901_407064	TaGBSv1-11901	25833	IWB25833	1A	551983143				A001/A001	A001/A001	A001/A001	A001/A001	A001/A001
scaffold26039|TaGBSv1-11905_590050	TaGBSv1-11905	46187	IWB46187	1A	552166129				A000/A000	A000/A000	A000/A000	A000/A000	A000/A000
scaffold26039|TaGBSv1-4697_636100	TaGBSv1-4697	31208	IWB31208	1A	552212179				A000/A000	A000/A000	A000/A000	A000/A000	A000/A000
scaffold72517|TaGBSv1-9903_1013604	TaGBSv1-9903	42216	IWB42216	1A	553540643				A001/A001	A001/A001	A001/A001	A001/A001	A001/A001
scaffold40108|TaGBSv1-6432_266805	TaGBSv1-6432	66930	IWB66930	1A	554208395				A001/A001	A001/A001	A001/A001	A001/A001	A001/A001
scaffold139507|TaGBSv1-2388_1824326	TaGBSv1-2388	31486	IWB31486	1A	556299626				A000/A000	A000/A000	A000/A000	A000/A000	A000/A000
scaffold139507|TaGBSv1-2389_2463440	TaGBSv1-2389	79416	IWA5505	1A	556938740				A001/A001	A001/A001	A001/A001	A001/A001	A001/A001
scaffold139507|TaGBSv1-11343_2486060	TaGBSv1-11343	70380	IWB70380	1A	556961360				A001/A002	A001/A002	A001/A002	A001/A002	A001/A002
scaffold139507|TaGBSv1-2391_3457489	TaGBSv1-2391	72526	IWB72526	1A	557932789				A000/A000	A000/A000	A000/A000	A000/A000	A000/A000
scaffold47198|TaGBSv1-7267_1328504	TaGBSv1-7267	58389	IWB58389	1A	558490005				A001/A001	A001/A001	A001/A001	A001/A001	A001/A001
scaffold47198|TaGBSv1-7266_1328444	TaGBSv1-7266	25587	IWB25587	1A	558490065				A000/A000	A000/A000	A000/A000	A000/A000	A000/A000
scaffold47198|TaGBSv1-8157_1303046	TaGBSv1-8157	80201	IWA6663	1A	558515463				A000/A000	A000/A000	A000/A000	A000/A000	A000/A000
scaffold47198|TaGBSv1-7265_1302754	TaGBSv1-7265	76404	IWA1618	1A	558515755				A000/A000	A000/A000	A000/A000	A000/A000	A000/A000
scaffold47198|TaGBSv1-7264_1281785	TaGBSv1-7264	10613	IWB10613	1A	558536724				A000/A000	A000/A000	A000/A000	A000/A000	A000/A000
scaffold47198|TaGBSv1-7263_1226509	TaGBSv1-7263	73626	IWB73626	1A	558592000				A000/A000	A000/A000	A000/A000	A000/A000	A000/A000
scaffold47198|TaGBSv1-7269_840464	TaGBSv1-7269	73444	IWB73444	1A	558978045				A000/A000	A000/A000	A000/A000	A000/A000	A000/A000
scaffold47|TaGBSv1-7341_288228	TaGBSv1-7341	8695	IWB8695	1A	560463450				A000/A000	A000/A000	A000/A000	A000/A000	A000/A000
scaffold41041|TaGBSv1-11_1878363	TaGBSv1-11	10224	IWB10224	1A	563696624				A000/A000	A000/A000	A000/A000	A000/A000	A000/A000
scaffold41041|TaGBSv1-6524_1272397	TaGBSv1-6524	80784	IWA7428	1A	564302590				A001/A001	A001/A001	A001/A001	A001/A001	A001/A001
scaffold41041|TaGBSv1-6523_1182267	TaGBSv1-6523	36704	IWB36704	1A	564392720				A001/A001	A001/A001	A001/A001	A001/A001	A001/A001
scaffold41041|TaGBSv1-6528_825631	TaGBSv1-6528	23299	IWB23299	1A	564749356				A000/A000	A000/A000	A000/A000	A000/A000	A000/A000
scaffold41041|TaGBSv1-6527_825203	TaGBSv1-6527	45492	IWB45492	1A	564749784				A000/A000	A000/A000	A000/A000	A000/A000	A000/A000
scaffold41041|TaGBSv1-6526_825075	TaGBSv1-6526	45491	IWB45491	1A	564749912				A000/A000	A000/A000	A000/A000	A000/A000	A000/A000
scaffold41041|TaGBSv1-8137_214695	TaGBSv1-8137	10092	IWB10092	1A	565360292				A000/A000	A000/A000	A000/A000	A000/A000	A000/A000
scaffold1780|TaGBSv1-3564_990223	TaGBSv1-3564	1256	IWB1256	1A	566480230				A000/A000	A000/A000	A000/A000	A000/A000	A000/A000
scaffold1780|TaGBSv1-3563_830182	TaGBSv1-3563	61310	IWB61310	1A	566640271				A000/A000	A000/A000	A000/A000	A000/A000	A000/A000
scaffold1780|TaGBSv1-3561_781164	TaGBSv1-3561	13896	IWB13896	1A	566689289				A000/A000	A000/A000	A000/A000	A000/A000	A000/A000
scaffold46136|TaGBSv1-7158_132889	TaGBSv1-7158	26549	IWB26549	1A	567973493				A000/A000	A000/A000	A000/A000	A000/A000	A000/A000
scaffold46136|TaGBSv1-7161_93071	TaGBSv1-7161	11057	IWB11057	1A	568013311				A000/A000	A000/A000	A000/A000	A000/A000	A000/A000
scaffold46136|TaGBSv1-7160_89099	TaGBSv1-7160	28698	IWB28698	1A	568017283				A000/A000	A000/A000	A000/A000	A000/A000	A000/A000
scaffold46136|TaGBSv1-7159_80705	TaGBSv1-7159	74107	IWB74107	1A	568025677				A000/A000	A000/A000	A000/A000	A000/A000	A000/A000
scaffold44241|TaGBSv1-6885_1970315	TaGBSv1-6885	43028	IWB43028	1A	568110883				A002/A002	A002/A002	A002/A002	A002/A002	A002/A002
scaffold44241|TaGBSv1-6883_1664029	TaGBSv1-6883	72719	IWB72719	1A	568417169				A002/A002	A002/A002	A002/A002	A002/A002	A002/A002
scaffold44241|TaGBSv1-6887_630484	TaGBSv1-6887	79889	IWA6190	1A	569450714				A000/A000	A000/A000	A000/A000	A000/A000	A000/A000
scaffold81741|TaGBSv1-10392_8788981	TaGBSv1-10392	4572	IWB4572	1A	570273014				A001/A001	A001/A001	A001/A001	A001/A001	A001/A001
scaffold81741|TaGBSv1-10763_8635688	TaGBSv1-10763	65681	IWB65681	1A	570426307				A002/A002	A002/A002	A002/A002	A002/A002	A002/A002
scaffold81741|TaGBSv1-10761_8200393	TaGBSv1-10761	78064	IWA3783	1A	570861602				A001/A001	A001/A001	A001/A001	A001/A001	A001/A001
scaffold81741|TaGBSv1-10760_8197829	TaGBSv1-10760	26250	IWB26250	1A	570864166				A001/A001	A001/A001	A001/A001	A001/A001	A001/A001
scaffold81741|TaGBSv1-10759_7770634	TaGBSv1-10759	73557	IWB73557	1A	571291361				A000/A000	A000/A000	A000/A000	A000/A000	A000/A000
scaffold81741|TaGBSv1-10758_7770350	TaGBSv1-10758	80697	IWA7316	1A	571291645				A001/A001	A001/A001	A001/A001	A001/A001	A001/A001
scaffold81741|TaGBSv1-10757_7273815	TaGBSv1-10757	2902	IWB2902	1A	571788180				A001/A001	A001/A001	A001/A001	A001/A001	A001/A001
scaffold81741|TaGBSv1-10754_6711062	TaGBSv1-10754	28418	IWB28418	1A	572350933				A000/A000	A000/A000	A000/A000	A000/A000	A000/A000
scaffold81741|TaGBSv1-10753_6001138	TaGBSv1-10753	251	IWB251	1A	573060857				A001/A001	A001/A001	A001/A001	A001/A001	A001/A001
scaffold81741|TaGBSv1-10752_5828435	TaGBSv1-10752	14279	IWB14279	1A	573233560				A000/A000	A000/A000	A000/A000	A000/A000	A000/A000
scaffold81741|TaGBSv1-3691_5741084	TaGBSv1-3691	41924	IWB41924	1A	573320911				A000/A000	A000/A000	A000/A000	A000/A000	A000/A000
scaffold81741|TaGBSv1-10751_5728316	TaGBSv1-10751	81121	IWA7893	1A	573333679				A001/A001	A001/A001	A001/A001	A001/A001	A001/A001
scaffold81741|TaGBSv1-1425_4724164	TaGBSv1-1425	31979	IWB31979	1A	574337831				A000/A000	A000/A000	A000/A000	A000/A000	A000/A000
scaffold81741|TaGBSv1-1424_4708567	TaGBSv1-1424	40483	IWB40483	1A	574353428				A001/A001	A001/A001	A001/A001	A001/A001	A001/A001
scaffold81741|TaGBSv1-10745_4421136	TaGBSv1-10745	36475	IWB36475	1A	574640859				A001/A001	A001/A001	A001/A001	A001/A001	A001/A001
scaffold81741|TaGBSv1-10743_3846102	TaGBSv1-10743	34929	IWB34929	1A	575215893				A000/A000	A000/A000	A000/A000	A000/A000	A000/A000
scaffold81741|TaGBSv1-10742_2165058	TaGBSv1-10742	76953	IWA2317	1A	576896937				A000/A000	A000/A000	A000/A000	A000/A000	A000/A000
scaffold81741|TaGBSv1-10741_1982821	TaGBSv1-10741	7430	IWB7430	1A	577079174				A000/A000	A000/A000	A000/A000	A000/A000	A000/A000
scaffold81741|TaGBSv1-10739_1220976	TaGBSv1-10739	78937	IWA4898	1A	577841019				A000/A000	A000/A000	A000/A000	A000/A000	A000/A000
scaffold81741|TaGBSv1-10738_1220672	TaGBSv1-10738	42330	IWB42330	1A	577841323				A000/A000	A000/A000	A000/A000	A000/A000	A000/A000
scaffold81741|TaGBSv1-10750_542926	TaGBSv1-10750	77446	IWA2994	1A	578519069				A000/A000	A000/A000	A000/A000	A000/A000	A000/A000
scaffold81741|TaGBSv1-10749_539965	TaGBSv1-10749	78995	IWA4978	1A	578522030				A000/A000	A000/A000	A000/A000	A000/A000	A000/A000
scaffold81741|TaGBSv1-10747_498135	TaGBSv1-10747	8339	IWB8339	1A	578563860				A000/A000	A000/A000	A000/A000	A000/A000	A000/A000
scaffold58367-1|TaGBSv1-8552_136454	TaGBSv1-8552	10223	IWB10223	1A	579198549				A000/A000	A000/A000	A000/A000	A000/A000	A000/A000
scaffold58367-1|TaGBSv1-8553_237144	TaGBSv1-8553	77747	IWA3377	1A	579299239				A000/A000	A000/A000	A000/A000	A000/A000	A000/A000
scaffold115465|TaGBSv1-1072_711245	TaGBSv1-1072	53222	IWB53222	1A	579830558				A000/A000	A000/A000	A000/A000	A000/A000	A000/A000
scaffold115465|TaGBSv1-1071_711085	TaGBSv1-1071	6426	IWB6426	1A	579830718				A000/A000	A000/A000	A000/A000	A000/A000	A000/A000
scaffold115465|TaGBSv1-1070_677314	TaGBSv1-1070	78249	IWA4022	1A	579864489				A000/A000	A000/A000	A000/A000	A000/A000	A000/A000
scaffold115465|TaGBSv1-2551_119613	TaGBSv1-2551	6778	IWB6778	1A	580422190				A000/A000	A000/A000	A000/A000	A000/A000	A000/A000
scaffold115465|TaGBSv1-1069_119272	TaGBSv1-1069	11395	IWB11395	1A	580422531				A002/A002	A002/A002	A002/A002	A002/A002	A002/A002
scaffold115465|TaGBSv1-1068_119167	TaGBSv1-1068	6843	IWB6843	1A	580422636				A000/A000	A000/A000	A000/A000	A000/A000	A000/A000
scaffold115465|TaGBSv1-2552_95213	TaGBSv1-2552	66474	IWB66474	1A	580446590				A001/A001	A000/A001	A001/A001	A001/A001	A001/A001
scaffold115465|TaGBSv1-2553_47416	TaGBSv1-2553	21823	IWB21823	1A	580494387				A000/A000	A000/A000	A000/A000	A000/A000	A000/A000
scaffold34435|TaGBSv1-3357_723231	TaGBSv1-3357	20427	IWB20427	1A	581265134				A000/A000	A000/A000	A000/A000	A000/A000	A000/A000
scaffold34435|TaGBSv1-2555_726808	TaGBSv1-2555	35131	IWB35131	1A	581268711				A001/A001	A001/A001	A001/A001	A001/A001	A001/A001
scaffold34435|TaGBSv1-5765_896904	TaGBSv1-5765	337	IWB337	1A	581438807				A000/A001	A000/A000	A000/A001	A000/A000	A000/A001
scaffold92413|TaGBSv1-11714_202153	TaGBSv1-11714	38852	IWB38852	1A	581830117				A002/A002	A002/A002	A002/A002	A002/A002	A002/A002
scaffold92413|TaGBSv1-11734_792134	TaGBSv1-11734	80352	IWA6862	1A	582420098				A001/A001	A001/A001	A001/A001	A001/A001	A001/A001
scaffold92413|TaGBSv1-11707_1080447	TaGBSv1-11707	42215	IWB42215	1A	582708411				A001/A001	A001/A001	A001/A001	A001/A001	A001/A001
scaffold92413|TaGBSv1-11708_1121026	TaGBSv1-11708	9474	IWB9474	1A	582748990				A001/A001	A001/A001	A001/A001	A001/A001	A001/A001
scaffold92413|TaGBSv1-2550_1237924	TaGBSv1-2550	6488	IWB6488	1A	582865888				A000/A000	A000/A000	A000/A000	A000/A000	A000/A000
scaffold92413|TaGBSv1-11709_1239035	TaGBSv1-11709	34851	IWB34851	1A	582866999				A000/A000	A000/A000	A000/A000	A000/A000	A000/A000
scaffold92413|TaGBSv1-11172_1239272	TaGBSv1-11172	72943	IWB72943	1A	582867236				A001/A001	A001/A001	A001/A001	A001/A001	A001/A001
scaffold92413|TaGBSv1-11710_1663039	TaGBSv1-11710	76721	IWA2015	1A	583291003				A002/A002	A002/A002	A002/A002	A002/A002	A002/A002
scaffold92413|TaGBSv1-11711_1663143	TaGBSv1-11711	45411	IWB45411	1A	583291107				A002/A002	A002/A002	A002/A002	A002/A002	A002/A002
scaffold92413|TaGBSv1-11715_2032898	TaGBSv1-11715	34474	IWB34474	1A	583660862				A001/A001	A001/A001	A001/A001	A001/A001	A001/A001
scaffold92413|TaGBSv1-11716_2297846	TaGBSv1-11716	44568	IWB44568	1A	583925810				A000/A000	A000/A000	A000/A000	A000/A000	A000/A000
scaffold92413|TaGBSv1-11719_2841248	TaGBSv1-11719	57894	IWB57894	1A	584469212				A000/A000	A000/A000	A000/A000	A000/A000	A000/A000
scaffold92413|TaGBSv1-11720_2850746	TaGBSv1-11720	8702	IWB8702	1A	584478710				A001/A001	A001/A001	A001/A001	A001/A001	A001/A001
scaffold92413|TaGBSv1-11727_5285887	TaGBSv1-11727	10518	IWB10518	1A	586913851				A001/A001	A001/A001	A001/A001	A001/A001	A001/A001
scaffold92413|TaGBSv1-11729_5325008	TaGBSv1-11729	34513	IWB34513	1A	586952972				A001/A001	A001/A001	A001/A001	A001/A001	A001/A001
scaffold92413|TaGBSv1-11730_5365760	TaGBSv1-11730	38	IWB38	1A	586993724				A002/A002	A002/A002	A002/A002	A002/A002	A002/A002
scaffold92413|TaGBSv1-11731_5732544	TaGBSv1-11731	8006	IWB8006	1A	587360508				A000/A000	A000/A000	A000/A000	A000/A000	A000/A000
scaffold159730|TaGBSv1-3192_564817	TaGBSv1-3192	81526	IWA8523	1A	588768042				A001/A001	A001/A001	A001/A001	A001/A001	A001/A001
scaffold159730|TaGBSv1-3194_700065	TaGBSv1-3194	58755	IWB58755	1A	588903290				A001/A001	A001/A001	A001/A001	A001/A001	A001/A001
scaffold159730|TaGBSv1-3196_703122	TaGBSv1-3196	34872	IWB34872	1A	588906347				A001/A001	A001/A001	A001/A001	A001/A001	A001/A001
scaffold159730|TaGBSv1-3197_825015	TaGBSv1-3197	80677	IWA7289	1A	589028240				A000/A000	A000/A000	A000/A000	A000/A000	A000/A000
scaffold159730|TaGBSv1-3189_1238847	TaGBSv1-3189	42490	IWB42490	1A	589442072				A001/A001	A001/A001	A001/A001	A001/A001	A001/A001
scaffold60807|TaGBSv1-8805_194440	TaGBSv1-8805	34353	IWB34353	1A	589874375				A000/A000	A000/A000	A000/A000	A000/A000	A000/A000
scaffold60807|TaGBSv1-8806_321940	TaGBSv1-8806	80396	IWA6916	1A	590001875				A000/A000	A000/A000	A000/A000	A000/A000	A000/A000
scaffold60807|TaGBSv1-8807_322698	TaGBSv1-8807	22117	IWB22117	1A	590002633				A000/A000	A000/A000	A000/A000	A000/A000	A000/A000
scaffold60807|TaGBSv1-8809_663093	TaGBSv1-8809	45352	IWB45352	1A	590343028				A000/A000	A000/A000	A000/A000	A000/A000	A000/A000
scaffold60807|TaGBSv1-5284_663267	TaGBSv1-5284	50170	IWB50170	1A	590343202				A000/A000	A000/A000	A000/A000	A000/A000	A000/A000
scaffold60807|TaGBSv1-8810_664501	TaGBSv1-8810	78050	IWA3764	1A	590344436				A000/A000	A000/A000	A000/A000	A000/A000	A000/A000
scaffold60807|TaGBSv1-8811_869915	TaGBSv1-8811	28413	IWB28413	1A	590549850				A000/A000	A000/A000	A000/A000	A000/A000	A000/A000
scaffold60807|TaGBSv1-12089_969910	TaGBSv1-12089	1817	IWB1817	1A	590649845				A000/A001	A000/A001	A000/A001	A000/A001	A000/A001
scaffold60807|TaGBSv1-8801_1410259	TaGBSv1-8801	56272	IWB56272	1A	591090194				A000/A000	A000/A000	A000/A000	A000/A000	A000/A000
scaffold60807|TaGBSv1-8802_1415612	TaGBSv1-8802	57932	IWB57932	1A	591095547				A000/A000	A000/A000	A000/A000	A000/A000	A000/A000
scaffold60807|TaGBSv1-5291_1468629	TaGBSv1-5291	74951	IWB74951	1A	591148564				A000/A000	A000/A000	A000/A000	A000/A000	A000/A000
scaffold60807|TaGBSv1-8803_1931397	TaGBSv1-8803	12954	IWB12954	1A	591611332				A000/A000	A000/A000	A000/A000	A000/A000	A000/A000
scaffold60807|TaGBSv1-8804_1932596	TaGBSv1-8804	64147	IWB64147	1A	591612531				A000/A000	A000/A000	A000/A000	A000/A000	A000/A000
scaffold60807|TaGBSv1-9964_1934346	TaGBSv1-9964	64150	IWB64150	1A	591614281				A000/A000	A000/A000	A000/A000	A000/A000	A000/A000
scaffold60807|TaGBSv1-9965_2249043	TaGBSv1-9965	28463	IWB28463	1A	591928978				A000/A000	A000/A000	A000/A000	A000/A000	A000/A000
scaffold120459|TaGBSv1-1346_2151736	TaGBSv1-1346	6759	IWB6759	1A	591950320				A000/A000	A000/A000	A000/A000	A000/A000	A000/A000
scaffold120459|TaGBSv1-1345_2148800	TaGBSv1-1345	55070	IWB55070	1A	591953256				A000/A000	A000/A000	A000/A000	A000/A000	A000/A000
scaffold120459|TaGBSv1-1343_1791499	TaGBSv1-1343	64713	IWB64713	1A	592310557				A001/A001	A001/A001	A001/A001	A001/A001	A001/A001
scaffold120459|TaGBSv1-1342_1788799	TaGBSv1-1342	78213	IWA3977	1A	592313257				A002/A002	A002/A002	A002/A002	A002/A002	A002/A002
scaffold120459|TaGBSv1-1341_1788514	TaGBSv1-1341	4201	IWB4201	1A	592313542				A000/A003	A000/A003	A000/A003	A000/A003	A000/A003
scaffold120459|TaGBSv1-7305_818964	TaGBSv1-7305	57242	IWB57242	1A	593283092				A000/A000	A000/A000	A000/A000	A000/A000	A000/A000
scaffold120459|TaGBSv1-1350_800334	TaGBSv1-1350	77613	IWA3215	1A	593301722				A001/A001	A001/A001	A001/A001	A001/A001	A001/A001
scaffold120459|TaGBSv1-1349_704431	TaGBSv1-1349	41992	IWB41992	1A	593397625				A000/A000	A000/A000	A000/A000	A000/A000	A000/A000
scaffold120459|TaGBSv1-1348_703819	TaGBSv1-1348	79639	IWA5806	1A	593398237				A001/A001	A001/A001	A001/A001	A001/A001	A001/A001
scaffold89939|TaGBSv1-11539_1421239	TaGBSv1-11539	6864	IWB6864	1B	1421239				A001/A001	A001/A001	A001/A001	A001/A001	A001/A001
scaffold31814|TaGBSv1-5479_368909	TaGBSv1-5479	63360	IWB63360	1B	2355188				A001/A001	A001/A001	A001/A001	A001/A001	A001/A001
scaffold17357|TaGBSv1-3517_394675	TaGBSv1-3517	3983	IWB3983	1B	3954035				A001/A001	A001/A001	A001/A001	A001/A001	A001/A001
scaffold17357|TaGBSv1-3519_786487	TaGBSv1-3519	74219	IWB74219	1B	4345847				A001/A001	A001/A001	A001/A001	A001/A001	A001/A001
scaffold60250|TaGBSv1-8725_248874	TaGBSv1-8725	36466	IWB36466	1B	5159834				A001/A001	A001/A001	A001/A001	A001/A001	A001/A001
scaffold60250|TaGBSv1-8724_232770	TaGBSv1-8724	11262	IWB11262	1B	5175938				A000/A000	A000/A000	A000/A000	A000/A000	A000/A000
scaffold125778|TaGBSv1-11758_5377278	TaGBSv1-11758	56775	IWB56775	1B	7990198				A002/A002	A001/A002	A001/A002	A002/A002	A001/A002
scaffold125778|TaGBSv1-1609_5162763	TaGBSv1-1609	34770	IWB34770	1B	8204713				A002/A002	A002/A002	A002/A002	A002/A002	A002/A002
scaffold125778|TaGBSv1-4446_5115949	TaGBSv1-4446	24741	IWB24741	1B	8251527				A002/A002	A002/A002	A002/A002	A002/A002	A002/A002
scaffold125778|TaGBSv1-1606_4807652	TaGBSv1-1606	7076	IWB7076	1B	8559824				A001/A001	A001/A001	A001/A001	A001/A001	A001/A001
scaffold125778|TaGBSv1-1605_4452771	TaGBSv1-1605	11925	IWB11925	1B	8914705				A000/A000	A000/A000	A000/A000	A000/A000	A000/A000
scaffold125778|TaGBSv1-10527_4184086	TaGBSv1-10527	54174	IWB54174	1B	9183390				A000/A000	A000/A000	A000/A000	A000/A000	A000/A000
scaffold125778|TaGBSv1-1602_3819174	TaGBSv1-1602	38627	IWB38627	1B	9548302				A001/A001	A000/A001	A001/A001	A000/A000	A000/A000
scaffold125778|TaGBSv1-1601_3817496	TaGBSv1-1601	54787	IWB54787	1B	9549980				A000/A000	A000/A000	A000/A000	A000/A000	A000/A000
scaffold125778|TaGBSv1-1600_3694458	TaGBSv1-1600	45439	IWB45439	1B	9673018				A001/A001	A001/A001	A001/A001	A001/A001	A001/A001
scaffold125778|TaGBSv1-1599_3656015	TaGBSv1-1599	5922	IWB5922	1B	9711461				A000/A000	A000/A000	A000/A000	A000/A000	A000/A000
scaffold125778|TaGBSv1-1598_3655762	TaGBSv1-1598	48324	IWB48324	1B	9711714				A000/A000	A000/A001	A000/A000	A000/A001	A001/A001
scaffold125778|TaGBSv1-1593_3007887	TaGBSv1-1593	12208	IWB12208	1B	10359589				A001/A001	A001/A001	A001/A001	A001/A001	A001/A001
scaffold125778|TaGBSv1-1592_3006189	TaGBSv1-1592	12602	IWB12602	1B	10361287				A002/A002	A002/A002	A002/A002	A002/A002	A002/A002
scaffold125778|TaGBSv1-1591_2185883	TaGBSv1-1591	7884	IWB7884	1B	11181593		S		A002/A003	A002/A003	A003/A003	A002/A003	A002/A002
scaffold125778|TaGBSv1-1584_1476956	TaGBSv1-1584	78288	IWA4073	1B	11890520			S	A002/A002	A002/A002	A002/A002	A002/A002	A001/A001
scaffold125778|TaGBSv1-6092_1476493	TaGBSv1-6092	77129	IWA2547	1B	11890983			S	A002/A002	A002/A002	A002/A002	A002/A002	A001/A001
scaffold144365|TaGBSv1-2687_16739	TaGBSv1-2687	65685	IWB65685	1B	15878827			S	A002/A002	A001/A001	A001/A001	A001/A001	A002/A002
scaffold144365|TaGBSv1-2686_16469	TaGBSv1-2686	29850	IWB29850	1B	15879097				A002/A003	A001/A003	A001/A001	A003/A003	A003/A003
scaffold35219|TaGBSv1-7542_1615625	TaGBSv1-7542	11603	IWB11603	1B	17378185		S		A000/A000	A000/A002	A000/A000	A000/A002	A002/A002
scaffold5117|TaGBSv1-7814_1600246	TaGBSv1-7814	55143	IWB55143	1B	20593896				A000/A000	A000/A000	A000/A000	A000/A000	A000/A000
scaffold5117|TaGBSv1-7815_1600563	TaGBSv1-7815	80710	IWA7331	1B	20594213			S	A001/A001	A001/A001	A002/A002	A001/A002	A001/A001
scaffold21920|TaGBSv1-4153_15558	TaGBSv1-4153	44816	IWB44816	1B	22162326				A000/A003	A003/A003	A003/A003	A000/A003	A000/A003
scaffold104741|TaGBSv1-362_762976	TaGBSv1-362	25756	IWB25756	1B	23979007				A000/A000	A000/A000	A000/A000	A000/A000	A000/A000
scaffold104741|TaGBSv1-361_761734	TaGBSv1-361	2106	IWB2106	1B	23980249				A000/A000	A000/A000	A000/A000	A000/A001	A000/A000
scaffold104741|TaGBSv1-2055_221760	TaGBSv1-2055	42844	IWB42844	1B	24520223			S	A000/A000	A000/A002	A000/A000	A000/A000	A002/A002
scaffold36110|TaGBSv1-5972_840881	TaGBSv1-5972	75093	IWB75093	1B	24932362				A001/A001	A001/A001	A001/A001	A001/A001	A001/A001
scaffold116525|TaGBSv1-1142_1205425	TaGBSv1-1142	78502	IWA4349	1B	26186182				A000/A001	A000/A001	A000/A000	A000/A001	A001/A001
scaffold116525|TaGBSv1-1141_1204773	TaGBSv1-1141	78503	IWA4350	1B	26186834			S	A000/A000	A000/A002	A002/A002	A000/A002	A000/A000
scaffold17711-1|TaGBSv1-3540_1093751	TaGBSv1-3540	25609	IWB25609	1B	28485458				A000/A000	A000/A000	A000/A000	A000/A000	A000/A000
scaffold17711-1|TaGBSv1-3541_1169165	TaGBSv1-3541	72786	IWB72786	1B	28560872			S	A001/A001	A000/A001	A000/A000	A000/A000	A000/A000
scaffold17711-1|TaGBSv1-3542_1169466	TaGBSv1-3542	36187	IWB36187	1B	28561173				A000/A000	A000/A000	A000/A000	A000/A000	A000/A000
scaffold17711-1|TaGBSv1-3543_1169553	TaGBSv1-3543	5110	IWB5110	1B	28561260				A000/A000	A000/A000	A000/A000	A000/A000	A000/A000
scaffold17711-1|TaGBSv1-3544_1372954	TaGBSv1-3544	31417	IWB31417	1B	28764661				A000/A003	A000/A003	A000/A000	A000/A000	A000/A000
scaffold39580|TaGBSv1-6366_1780016	TaGBSv1-6366	10650	IWB10650	1B	32776258				A000/A000	A000/A000	A000/A000	A000/A000	A000/A000
scaffold87311|TaGBSv1-1538_81140	TaGBSv1-1538	23185	IWB23185	1B	33977386				A000/A000	A000/A000	A000/A000	A000/A000	A000/A000
scaffold87311|TaGBSv1-11287_82629	TaGBSv1-11287	53645	IWB53645	1B	33978875				A000/A000	A000/A000	A000/A000	A000/A000	A000/A000
scaffold87311|TaGBSv1-11286_356630	TaGBSv1-11286	74698	IWB74698	1B	34252876				A001/A001	A001/A001	A001/A001	A001/A001	A001/A001
scaffold23313|TaGBSv1-4381_1263779	TaGBSv1-4381	7923	IWB7923	1B	38910749				A000/A000	A000/A000	A000/A000	A000/A000	A000/A000
scaffold23313|TaGBSv1-4385_791443	TaGBSv1-4385	45758	IWB45758	1B	39383085				A000/A000	A000/A000	A000/A000	A000/A000	A000/A000
scaffold23313|TaGBSv1-4383_594697	TaGBSv1-4383	12279	IWB12279	1B	39579831				A000/A000	A000/A000	A000/A000	A000/A000	A000/A000
scaffold8901|TaGBSv1-11465_1106772	TaGBSv1-11465	48577	IWB48577	1B	40199719				A000/A000	A000/A000	A000/A000	A000/A000	A000/A000
scaffold8901|TaGBSv1-11469_919587	TaGBSv1-11469	9627	IWB9627	1B	40386904				A000/A000	A000/A000	A000/A000	A000/A000	A000/A000
scaffold8901|TaGBSv1-11468_427676	TaGBSv1-11468	10080	IWB10080	1B	40878815				A000/A000	A000/A000	A000/A000	A000/A000	A000/A000
scaffold8901|TaGBSv1-11467_363513	TaGBSv1-11467	31874	IWB31874	1B	40942978				A000/A000	A000/A000	A000/A000	A000/A000	A000/A000
scaffold100438|TaGBSv1-21_146421	TaGBSv1-21	72466	IWB72466	1B	41642383				A000/A000	A000/A000	A000/A000	A000/A000	A000/A000
scaffold86824|TaGBSv1-11232_573721	TaGBSv1-11232	21709	IWB21709	1B	42016123				A002/A002	A002/A002	A002/A002	A002/A002	A002/A002
scaffold86824|TaGBSv1-11231_238870	TaGBSv1-11231	74006	IWB74006	1B	42350974				A001/A001	A001/A001	A001/A001	A001/A001	A001/A001
scaffold7673|TaGBSv1-10357_729406	TaGBSv1-10357	40979	IWB40979	1B	43319350				A000/A000	A000/A000	A000/A000	A000/A000	A000/A000
scaffold11998|TaGBSv1-1321_431769	TaGBSv1-1321	4159	IWB4159	1B	45199249				A000/A000	A000/A000	A000/A000	A000/A000	A000/A000
scaffold161907|TaGBSv1-3287_787645	TaGBSv1-3287	63847	IWB63847	1B	46883243				A001/A002	A001/A002	A002/A002	A002/A002	A002/A002
scaffold161907|TaGBSv1-3281_162686	TaGBSv1-3281	60993	IWB60993	1B	47508202				A000/A001	A000/A001	A001/A001	A001/A001	A001/A001
scaffold28000|TaGBSv1-4817_181572	TaGBSv1-4817	73942	IWB73942	1B	48113118				A001/A001	A001/A001	A001/A001	A001/A001	A001/A001
scaffold91643|TaGBSv1-11668_1585960	TaGBSv1-11668	35568	IWB35568	1B	49880750				A000/A001	A000/A001	A000/A000	A000/A000	A000/A000
scaffold91643|TaGBSv1-11669_1591545	TaGBSv1-11669	48031	IWB48031	1B	49886335				A001/A002	A001/A001	A001/A001	A001/A001	A001/A001
scaffold91643|TaGBSv1-11670_1888868	TaGBSv1-11670	69962	IWB69962	1B	50183658				A001/A001	A001/A001	A001/A001	A001/A001	A001/A001
scaffold91643|TaGBSv1-11671_1889528	TaGBSv1-11671	35982	IWB35982	1B	50184318				A000/A000	A000/A000	A000/A000	A000/A000	A000/A000
scaffold91643|TaGBSv1-11674_2483757	TaGBSv1-11674	24506	IWB24506	1B	50778547				A001/A001	A001/A001	A001/A001	A001/A001	A001/A001
scaffold127997|TaGBSv1-1747_751736	TaGBSv1-1747	10754	IWB10754	1B	51990863				A001/A001	A001/A001	A001/A001	A001/A001	A001/A001
scaffold127997|TaGBSv1-1746_751659	TaGBSv1-1746	10806	IWB10806	1B	51990940				A001/A001	A001/A001	A001/A001	A001/A001	A001/A001
scaffold108703|TaGBSv1-672_1871162	TaGBSv1-672	50944	IWB50944	1B	52899904				A000/A000	A000/A000	A000/A000	A000/A000	A000/A000
scaffold108703|TaGBSv1-671_1869194	TaGBSv1-671	76371	IWA1578	1B	52901872				A000/A001	A000/A001	A000/A000	A000/A000	A000/A000
scaffold108703|TaGBSv1-670_1718660	TaGBSv1-670	76671	IWA1947	1B	53052406				A000/A001	A000/A001	A000/A000	A000/A000	A000/A000
scaffold108703|TaGBSv1-667_1522126	TaGBSv1-667	73550	IWB73550	1B	53248940				A002/A002	A001/A002	A002/A002	A002/A002	A002/A002
scaffold108702|TaGBSv1-661_105738	TaGBSv1-661	27167	IWB27167	1B	54876904				A001/A003	A001/A003	A001/A001	A001/A001	A001/A001
scaffold108702|TaGBSv1-662_1540758	TaGBSv1-662	24659	IWB24659	1B	56311924				A000/A001	A000/A000	A000/A000	A000/A000	A000/A000
scaffold108702|TaGBSv1-663_1541827	TaGBSv1-663	80045	IWA6450	1B	56312993				A000/A001	A000/A001	A000/A000	A000/A000	A000/A000
scaffold108702|TaGBSv1-664_1543543	TaGBSv1-664	78616	IWA4504	1B	56314709				A000/A000	A000/A001	A000/A000	A000/A000	A000/A000
scaffold108702|TaGBSv1-665_2108407	TaGBSv1-665	42781	IWB42781	1B	56879573				A000/A001	A000/A001	A000/A000	A000/A000	A000/A000
scaffold108702|TaGBSv1-666_2232266	TaGBSv1-666	73332	IWB73332	1B	57003432				A000/A000	A000/A000	A000/A000	A000/A000	A000/A000
scaffold73091|TaGBSv1-9975_667285	TaGBSv1-9975	7023	IWB7023	1B	57430722				A001/A001	A001/A001	A001/A001	A001/A001	A001/A001
scaffold73091|TaGBSv1-9974_664374	TaGBSv1-9974	63621	IWB63621	1B	57433633				A000/A000	A000/A000	A001/A001	A001/A001	A001/A001
scaffold77575|TaGBSv1-10348_226104	TaGBSv1-10348	61882	IWB61882	1B	58324211				A001/A001	A001/A001	A001/A001	A001/A001	A001/A001
scaffold77575|TaGBSv1-10349_226847	TaGBSv1-10349	22930	IWB22930	1B	58324954				A001/A001	A001/A001	A001/A001	A001/A001	A001/A001
scaffold58438-2|TaGBSv1-8563_158018	TaGBSv1-8563	49337	IWB49337	1B	58754046				A000/A001	A000/A001	A001/A001	A001/A001	A001/A001
scaffold58438-2|TaGBSv1-8565_877960	TaGBSv1-8565	46047	IWB46047	1B	59473988				A002/A003	A003/A003	A003/A003	A003/A003	A003/A003
scaffold41544|TaGBSv1-6561_365719	TaGBSv1-6561	80554	IWA7117	1B	59592777				A000/A002	A000/A002	A002/A002	A001/A002	A002/A002
scaffold41544|TaGBSv1-6560_365086	TaGBSv1-6560	77150	IWA2577	1B	59593410				A000/A001	A000/A001	A001/A001	A001/A001	A001/A001
scaffold56536|TaGBSv1-8399_262334	TaGBSv1-8399	57817	IWB57817	1B	60108264				A000/A000	A000/A000	A000/A000	A000/A000	A000/A000
scaffold2823|TaGBSv1-4999_5327065	TaGBSv1-4999	49423	IWB49423	1B	61525551				A000/A000	A000/A000	A000/A000	A000/A000	A000/A000
scaffold2823|TaGBSv1-4998_4950892	TaGBSv1-4998	46398	IWB46398	1B	61901724				A001/A002	A001/A002	A001/A001	A001/A001	A001/A001
scaffold2823|TaGBSv1-7183_1304509	TaGBSv1-7183	35725	IWB35725	1B	65548107				A002/A002	A001/A002	A002/A002	A002/A002	A001/A002
scaffold19664|TaGBSv1-360_2246703	TaGBSv1-360	24864	IWB24864	1B	66952834				A001/A001	A001/A001	A001/A001	A001/A001	A001/A001
scaffold19664|TaGBSv1-3807_2145239	TaGBSv1-3807	12452	IWB12452	1B	67054298				A000/A000	A000/A000	A000/A000	A000/A000	A000/A000
scaffold19664|TaGBSv1-3806_1660099	TaGBSv1-3806	7314	IWB7314	1B	67539438				A000/A000	A000/A000	A000/A000	A000/A000	A000/A000
scaffold19664|TaGBSv1-3808_457703	TaGBSv1-3808	74996	IWB74996	1B	68741834				A000/A000	A000/A000	A000/A000	A000/A000	A000/A000
scaffold145719|TaGBSv1-2718_3758158	TaGBSv1-2718	66957	IWB66957	1B	69563514				A000/A000	A000/A000	A000/A000	A000/A000	A000/A000
scaffold145719|TaGBSv1-2717_2993669	TaGBSv1-2717	46756	IWB46756	1B	70328003				A000/A000	A000/A000	A000/A000	A000/A000	A000/A000
scaffold145719|TaGBSv1-2716_1697874	TaGBSv1-2716	58093	IWB58093	1B	71623798			S	A002/A002	A000/A002	A000/A000	A000/A000	A000/A000
scaffold48144|TaGBSv1-7350_833230	TaGBSv1-7350	35249	IWB35249	1B	74229224				A000/A000	A000/A000	A000/A000	A000/A000	A000/A000
scaffold129347|TaGBSv1-1827_2658550	TaGBSv1-1827	7004	IWB7004	1B	77721104				A000/A000	A000/A000	A000/A000	A000/A000	A000/A000
scaffold13577|TaGBSv1-2205_325307	TaGBSv1-2205	46817	IWB46817	1B	83206944				A000/A000	A000/A000	A000/A000	A000/A000	A000/A000
scaffold36124|TaGBSv1-5973_1436414	TaGBSv1-5973	26690	IWB26690	1B	86705778				A000/A000	A000/A000	A000/A000	A000/A000	A000/A000
scaffold86260|TaGBSv1-11196_454533	TaGBSv1-11196	65404	IWB65404	1B	90993217				A000/A000	A000/A000	A000/A000	A000/A000	A000/A000
scaffold9533|TaGBSv1-11984_3500348	TaGBSv1-11984	31762	IWB31762	1B	91879351				A000/A001	A000/A001	A000/A000	A000/A000	A000/A000
scaffold9533|TaGBSv1-11985_741296	TaGBSv1-11985	10486	IWB10486	1B	94638403				A000/A000	A000/A000	A000/A000	A000/A000	A000/A000
scaffold126702|TaGBSv1-1692_1822285	TaGBSv1-1692	35204	IWB35204	1B	96593182				A000/A001	A000/A001	A000/A000	A000/A000	A000/A000
scaffold126702|TaGBSv1-1693_246727	TaGBSv1-1693	32564	IWB32564	1B	98168740				A000/A000	A000/A000	A000/A000	A000/A000	A000/A000
scaffold109748|TaGBSv1-2986_6053217	TaGBSv1-2986	77763	IWA3398	1B	104468784			S	A001/A001	A000/A001	A000/A000	A000/A000	A000/A000
scaffold109748|TaGBSv1-826_6053299	TaGBSv1-826	35366	IWB35366	1B	104468866			S	A001/A001	A000/A001	A000/A000	A000/A000	A000/A000
scaffold33401|TaGBSv1-5692_15072946	TaGBSv1-5692	44974	IWB44974	1B	108203115			S	A001/A001	A000/A001	A000/A000	A000/A000	A000/A000
scaffold33401|TaGBSv1-5690_13553985	TaGBSv1-5690	62802	IWB62802	1B	109722076				A000/A000	A000/A000	A000/A000	A000/A000	A000/A000
scaffold33401|TaGBSv1-5689_12256511	TaGBSv1-5689	6848	IWB6848	1B	111019550				A000/A000	A000/A000	A000/A000	A000/A000	A000/A000
scaffold33401|TaGBSv1-5688_11079992	TaGBSv1-5688	39683	IWB39683	1B	112196069				A000/A001	A000/A001	A000/A000	A000/A000	A000/A000
scaffold33401|TaGBSv1-5701_9460840	TaGBSv1-5701	67341	IWB67341	1B	113815221			S	A002/A002	A000/A002	A000/A000	A000/A000	A000/A000
scaffold33401|TaGBSv1-5700_8932012	TaGBSv1-5700	23428	IWB23428	1B	114344049				A000/A002	A000/A002	A000/A000	A000/A000	A000/A000
scaffold33401|TaGBSv1-9354_7508909	TaGBSv1-9354	22624	IWB22624	1B	115767152				A000/A001	A000/A001	A000/A000	A000/A000	A000/A000
scaffold33401|TaGBSv1-2397_7328537	TaGBSv1-2397	49565	IWB49565	1B	115947524				A000/A000	A000/A000	A000/A000	A000/A000	A000/A000
scaffold33401|TaGBSv1-5699_7324097	TaGBSv1-5699	7193	IWB7193	1B	115951964				A000/A002	A000/A002	A000/A000	A000/A000	A000/A000
scaffold33401|TaGBSv1-5698_6103054	TaGBSv1-5698	52125	IWB52125	1B	117173007				A000/A001	A000/A001	A000/A000	A000/A000	A000/A000
scaffold33401|TaGBSv1-5697_5896907	TaGBSv1-5697	74267	IWB74267	1B	117379154				A000/A000	A000/A000	A000/A000	A000/A000	A000/A000
scaffold141635-4|TaGBSv1-2479_9035833	TaGBSv1-2479	12323	IWB12323	1B	123335417				A000/A002	A000/A000	A000/A000	A000/A000	A000/A000
scaffold141635-4|TaGBSv1-2477_319209	TaGBSv1-2477	16588	IWB16588	1B	132052041				A000/A000	A000/A000	A000/A000	A000/A000	A000/A000
scaffold50433|TaGBSv1-7754_847262	TaGBSv1-7754	21249	IWB21249	1B	134541299			S	A000/A000	A002/A002	A000/A000	A000/A000	A000/A000
scaffold44548|TaGBSv1-6914_19291	TaGBSv1-6914	32835	IWB32835	1B	135940729				A000/A001	A000/A001	A000/A000	A000/A000	A000/A000
scaffold55095|TaGBSv1-8187_685686	TaGBSv1-8187	38539	IWB38539	1B	136647838				A000/A000	A000/A001	A000/A000	A000/A000	A000/A000
scaffold34994-2|TaGBSv1-5840_1371514	TaGBSv1-5840	39791	IWB39791	1B	137154095				A000/A000	A000/A001	A000/A000	A000/A000	A000/A000
scaffold34994-2|TaGBSv1-5841_891193	TaGBSv1-5841	11293	IWB11293	1B	137634416				A000/A000	A000/A000	A000/A000	A000/A000	A000/A000
scaffold50521|TaGBSv1-7756_2234548	TaGBSv1-7756	9148	IWB9148	1B	141296020				A000/A000	A000/A000	A000/A000	A000/A000	A000/A000
scaffold50521|TaGBSv1-7757_3461955	TaGBSv1-7757	75344	IWA15	1B	142523427				A000/A000	A000/A000	A000/A000	A000/A000	A000/A000
scaffold36735|TaGBSv1-6045_897887	TaGBSv1-6045	8023	IWB8023	1B	144931567				A000/A000	A000/A000	A000/A000	A000/A000	A000/A000
scaffold90854|TaGBSv1-11582_1447101	TaGBSv1-11582	69970	IWB69970	1B	150543097				A000/A000	A000/A000	A000/A000	A000/A000	A000/A000
scaffold90854|TaGBSv1-11584_526254	TaGBSv1-11584	81153	IWA7934	1B	151463944				A000/A001	A000/A001	A000/A000	A000/A000	A000/A000
scaffold36169|TaGBSv1-5992_775385	TaGBSv1-5992	10333	IWB10333	1B	152765683				A000/A000	A000/A000	A000/A000	A000/A000	A000/A000
scaffold36169|TaGBSv1-5987_2168680	TaGBSv1-5987	55605	IWB55605	1B	154158978				A000/A000	A000/A000	A000/A000	A000/A000	A000/A000
scaffold36169|TaGBSv1-5990_5911188	TaGBSv1-5990	9735	IWB9735	1B	157901486				A000/A000	A000/A000	A000/A000	A000/A000	A000/A000
scaffold36169|TaGBSv1-5991_6545172	TaGBSv1-5991	31623	IWB31623	1B	158535470				A001/A001	A001/A001	A001/A001	A001/A001	A001/A001
scaffold55695|TaGBSv1-8243_4992989	TaGBSv1-8243	70815	IWB70815	1B	159183650				A001/A001	A001/A001	A001/A001	A001/A001	A001/A001
scaffold55695|TaGBSv1-8240_2180313	TaGBSv1-8240	78992	IWA4974	1B	161996326				A000/A000	A000/A000	A000/A000	A000/A000	A000/A000
scaffold87252|TaGBSv1-11261_536034	TaGBSv1-11261	9747	IWB9747	1B	164712773				A000/A000	A000/A000	A000/A000	A000/A000	A000/A000
scaffold87252|TaGBSv1-11258_1899664	TaGBSv1-11258	34959	IWB34959	1B	166076403				A001/A001	A001/A001	A001/A001	A001/A001	A001/A001
scaffold87252|TaGBSv1-11260_3537270	TaGBSv1-11260	43019	IWB43019	1B	167714009				A000/A000	A000/A000	A000/A000	A000/A000	A000/A000
scaffold105270|TaGBSv1-414_812983	TaGBSv1-414	8379	IWB8379	1B	168972843			S	A001/A001	A001/A002	A002/A002	A002/A002	A002/A002
scaffold105270|TaGBSv1-407_1482389	TaGBSv1-407	7630	IWB7630	1B	169642249				A000/A000	A000/A000	A000/A000	A000/A000	A000/A000
scaffold105270|TaGBSv1-408_2884555	TaGBSv1-408	36914	IWB36914	1B	171044415				A000/A000	A000/A000	A000/A000	A000/A000	A000/A000
scaffold105270|TaGBSv1-412_6444368	TaGBSv1-412	11173	IWB11173	1B	174604228				A001/A001	A001/A001	A001/A001	A001/A001	A001/A001
scaffold105270|TaGBSv1-413_7504552	TaGBSv1-413	24465	IWB24465	1B	175664412				A000/A000	A000/A000	A000/A000	A000/A000	A000/A000
scaffold105270|TaGBSv1-415_9677500	TaGBSv1-415	9161	IWB9161	1B	177837360				A000/A000	A000/A000	A000/A000	A000/A000	A000/A000
scaffold105270|TaGBSv1-406_14037928	TaGBSv1-406	57692	IWB57692	1B	182197788				A000/A000	A000/A000	A000/A000	A000/A000	A000/A000
scaffold141530|TaGBSv1-2466_875565	TaGBSv1-2466	11576	IWB11576	1B	183481749				A000/A000	A000/A000	A000/A000	A000/A000	A000/A000
scaffold141530|TaGBSv1-2460_1612028	TaGBSv1-2460	34367	IWB34367	1B	184218212				A001/A001	A001/A001	A001/A001	A001/A001	A001/A001
scaffold141530|TaGBSv1-2461_3857121	TaGBSv1-2461	34412	IWB34412	1B	186463305				A000/A000	A000/A000	A000/A000	A000/A000	A000/A000
scaffold141530|TaGBSv1-2462_4603828	TaGBSv1-2462	31633	IWB31633	1B	187210012				A000/A000	A000/A000	A000/A000	A000/A000	A000/A000
scaffold141530|TaGBSv1-2463_5656804	TaGBSv1-2463	69909	IWB69909	1B	188262988				A000/A000	A000/A000	A000/A000	A000/A000	A000/A000
scaffold141530|TaGBSv1-2464_6187538	TaGBSv1-2464	48462	IWB48462	1B	188793722				A000/A000	A000/A000	A000/A000	A000/A000	A000/A000
scaffold37910|TaGBSv1-6141_54883	TaGBSv1-6141	22869	IWB22869	1B	189869950				A000/A000	A000/A000	A000/A000	A000/A000	A000/A000
scaffold47336|TaGBSv1-7290_2014210	TaGBSv1-7290	1568	IWB1568	1B	195590901				A000/A000	A000/A000	A000/A000	A000/A000	A000/A000
scaffold47336|TaGBSv1-7289_1142863	TaGBSv1-7289	2923	IWB2923	1B	196462248				A001/A001	A001/A001	A001/A001	A001/A001	A001/A001
scaffold88155|TaGBSv1-11368_92820	TaGBSv1-11368	43446	IWB43446	1B	197751825				A001/A001	A001/A001	A001/A001	A001/A001	A001/A001
scaffold8139|TaGBSv1-10701_301679	TaGBSv1-10701	34866	IWB34866	1B	198146424				A000/A000	A000/A000	A000/A000	A000/A000	A000/A000
scaffold8139|TaGBSv1-10699_1162245	TaGBSv1-10699	28301	IWB28301	1B	199006990				A000/A000	A000/A000	A000/A000	A000/A000	A000/A000
scaffold77340|TaGBSv1-10228_1849652	TaGBSv1-10228	62334	IWB62334	1B	205419285				A000/A000	A000/A000	A000/A000	A000/A000	A000/A000
scaffold121182|TaGBSv1-6028_1551252	TaGBSv1-6028	17376	IWB17376	1B	207267208				A000/A000	A000/A000	A000/A000	A000/A000	A000/A000
scaffold121182|TaGBSv1-1416_1555004	TaGBSv1-1416	6790	IWB6790	1B	207270960				A000/A000	A000/A000	A000/A000	A000/A000	A000/A000
scaffold78779|TaGBSv1-10469_6027746	TaGBSv1-10469	69333	IWB69333	1B	209133165				A000/A000	A000/A000	A000/A000	A000/A000	A000/A000
scaffold78779|TaGBSv1-10468_4948530	TaGBSv1-10468	9508	IWB9508	1B	210212381				A000/A000	A000/A000	A000/A000	A000/A000	A000/A000
scaffold78779|TaGBSv1-10467_3847109	TaGBSv1-10467	34885	IWB34885	1B	211313802				A000/A000	A000/A000	A000/A000	A000/A000	A000/A000
scaffold78779|TaGBSv1-1864_2437418	TaGBSv1-1864	53525	IWB53525	1B	212723493				A000/A000	A000/A000	A000/A000	A000/A000	A000/A000
scaffold102880|TaGBSv1-214_1613901	TaGBSv1-214	613	IWB613	1B	217564372				A000/A000	A000/A000	A000/A000	A000/A000	A000/A000
scaffold24935|TaGBSv1-10779_71854	TaGBSv1-10779	77177	IWA2615	1B	222313252				A000/A000	A000/A000	A000/A000	A000/A000	A000/A000
scaffold20076|TaGBSv1-3861_1198906	TaGBSv1-3861	12472	IWB12472	1B	228174493				A000/A000	A000/A000	A000/A000	A000/A000	A000/A000
scaffold20076|TaGBSv1-3862_3061729	TaGBSv1-3862	48689	IWB48689	1B	230037316				A000/A000	A000/A000	A000/A000	A000/A000	A000/A000
scaffold15787|TaGBSv1-3127_28965	TaGBSv1-3127	70602	IWB70602	1B	233715239				A000/A000	A000/A000	A000/A000	A000/A000	A000/A000
scaffold141539-1|TaGBSv1-2467_235642	TaGBSv1-2467	12443	IWB12443	1B	234251732				A000/A000	A000/A001	A000/A001	A000/A001	A000/A001
scaffold1657|TaGBSv1-3419_2314624	TaGBSv1-3419	79561	IWA5702	1B	236961827				A000/A000	A000/A000	A000/A000	A000/A000	A000/A000
scaffold86357|TaGBSv1-11204_126096	TaGBSv1-11204	71310	IWB71310	1B	240500917				A000/A000	A000/A000	A000/A000	A000/A000	A000/A000
scaffold12408-1|TaGBSv1-1547_1528953	TaGBSv1-1547	27705	IWB27705	1B	242239149				A000/A000	A000/A000	A000/A000	A000/A000	A000/A000
scaffold30018|TaGBSv1-5229_200351	TaGBSv1-5229	64577	IWB64577	1B	249236270				A000/A000	A000/A000	A000/A000	A000/A000	A000/A000
scaffold139511-1|TaGBSv1-2396_9448667	TaGBSv1-2396	51037	IWB51037	1B	256206619				A000/A000	A000/A000	A000/A000	A000/A000	A000/A000
scaffold139511-1|TaGBSv1-2394_5867563	TaGBSv1-2394	14539	IWB14539	1B	259787723				A000/A000	A000/A000	A000/A000	A000/A000	A000/A000
scaffold139511-1|TaGBSv1-2393_4816828	TaGBSv1-2393	56267	IWB56267	1B	260838458				A000/A000	A000/A000	A000/A000	A000/A000	A000/A000
scaffold139511-1|TaGBSv1-2392_2385547	TaGBSv1-2392	55728	IWB55728	1B	263269739				A000/A000	A000/A000	A000/A000	A000/A000	A000/A000
scaffold15540-2|TaGBSv1-7064_1455425	TaGBSv1-7064	43672	IWB43672	1B	268602632		S		A000/A003	A000/A003	A003/A003	A000/A003	A000/A000
scaffold11191|TaGBSv1-941_3546879	TaGBSv1-941	11553	IWB11553	1B	280167331				A000/A000	A000/A000	A000/A000	A000/A000	A000/A000
scaffold11191|TaGBSv1-943_5656691	TaGBSv1-943	10660	IWB10660	1B	282277143				A000/A000	A000/A000	A000/A000	A000/A000	A000/A000
scaffold11191|TaGBSv1-944_6505906	TaGBSv1-944	8046	IWB8046	1B	283126358				A000/A000	A000/A000	A000/A000	A000/A000	A000/A000
scaffold11191|TaGBSv1-945_7426058	TaGBSv1-945	24801	IWB24801	1B	284046510				A000/A000	A000/A000	A000/A000	A000/A000	A000/A000
scaffold84359|TaGBSv1-11024_3696272	TaGBSv1-11024	8920	IWB8920	1B	285335313				A000/A000	A000/A000	A000/A000	A000/A000	A000/A000
scaffold84359|TaGBSv1-11023_1323955	TaGBSv1-11023	19822	IWB19822	1B	287707630				A000/A000	A000/A000	A000/A000	A000/A000	A000/A000
scaffold84359|TaGBSv1-5317_222591	TaGBSv1-5317	77717	IWA3339	1B	288808994				A000/A000	A000/A000	A000/A000	A000/A000	A000/A000
scaffold36483|TaGBSv1-6009_4205710	TaGBSv1-6009	70284	IWB70284	1B	297728807				A001/A001	A001/A001	A001/A001	A001/A001	A001/A001
scaffold36483|TaGBSv1-251_6451906	TaGBSv1-251	2192	IWB2192	1B	299975003				A000/A000	A000/A000	A000/A000	A000/A000	A000/A000
scaffold36483|TaGBSv1-6011_8995856	TaGBSv1-6011	39338	IWB39338	1B	302518953				A001/A001	A000/A001	A001/A001	A001/A001	A001/A001
scaffold36483|TaGBSv1-6012_9253564	TaGBSv1-6012	35515	IWB35515	1B	302776661				A000/A001	A000/A001	A001/A001	A001/A001	A001/A001
scaffold95080|TaGBSv1-11969_323359	TaGBSv1-11969	8590	IWB8590	1B	303680296				A000/A000	A000/A000	A000/A000	A000/A000	A000/A000
scaffold95080|TaGBSv1-11968_1157861	TaGBSv1-11968	35316	IWB35316	1B	304514798				A001/A001	A000/A001	A001/A001	A001/A001	A001/A001
scaffold95080|TaGBSv1-7822_1197442	TaGBSv1-7822	76867	IWA2194	1B	304554379				A000/A001	A000/A001	A001/A001	A001/A001	A001/A001
scaffold5760|TaGBSv1-8303_2870491	TaGBSv1-8303	8519	IWB8519	1B	308587547				A001/A001	A001/A001	A001/A001	A001/A001	A001/A001
scaffold5760|TaGBSv1-8506_3773908	TaGBSv1-8506	71413	IWB71413	1B	309490964				A004/A004	A002/A004	A004/A004	A004/A004	A004/A004
scaffold5760|TaGBSv1-8507_4650168	TaGBSv1-8507	51198	IWB51198	1B	310367224				A000/A001	A000/A001	A001/A001	A001/A001	A001/A001
scaffold5760|TaGBSv1-8508_5705539	TaGBSv1-8508	28303	IWB28303	1B	311422595			S	A000/A000	A000/A001	A001/A001	A001/A001	A001/A001
scaffold5760|TaGBSv1-8509_7559056	TaGBSv1-8509	57232	IWB57232	1B	313276112			S	A000/A000	A000/A001	A001/A001	A001/A001	A001/A001
scaffold101420|TaGBSv1-97_2836502	TaGBSv1-97	64056	IWB64056	1B	317320394				A001/A001	A000/A001	A001/A001	A001/A001	A001/A001
scaffold4529|TaGBSv1-12201_862227	TaGBSv1-12201	1852	IWB1852	1B	323635568				A001/A002	A002/A002	A002/A002	A002/A002	A002/A002
scaffold4529|TaGBSv1-1456_1581916	TaGBSv1-1456	46905	IWB46905	1B	324355257				A000/A000	A000/A000	A000/A000	A000/A000	A000/A000
scaffold41645|TaGBSv1-6586_521165	TaGBSv1-6586	38766	IWB38766	1B	325289318			S	A001/A001	A000/A000	A001/A001	A001/A001	A001/A001
scaffold2907|TaGBSv1-5141_915052	TaGBSv1-5141	78532	IWA4389	1B	326779890			S	A000/A000	A000/A001	A001/A001	A001/A001	A001/A001
scaffold2907|TaGBSv1-5137_1049991	TaGBSv1-5137	45552	IWB45552	1B	326914829				A000/A000	A000/A000	A000/A000	A000/A000	A000/A000
scaffold2907|TaGBSv1-5139_3619580	TaGBSv1-5139	48664	IWB48664	1B	329484418				A001/A001	A001/A001	A001/A001	A001/A001	A001/A001
scaffold115587|TaGBSv1-1095_39400	TaGBSv1-1095	78993	IWA4975	1B	331422559		S		A000/A000	A000/A000	A000/A000	A001/A001	A001/A001
scaffold115587|TaGBSv1-1094_3166181	TaGBSv1-1094	7205	IWB7205	1B	334549340		S		A001/A001	A001/A001	A001/A001	A002/A002	A002/A002
scaffold115587|TaGBSv1-1097_5264674	TaGBSv1-1097	63332	IWB63332	1B	336647833		S		A002/A002	A002/A002	A002/A002	A001/A001	A001/A001
scaffold115587|TaGBSv1-1091_11264187	TaGBSv1-1091	35618	IWB35618	1B	342647346		S		A001/A001	A001/A001	A001/A001	A000/A000	A000/A000
scaffold83303|TaGBSv1-10901_1211529	TaGBSv1-10901	7211	IWB7211	1B	344044209		S		A001/A001	A001/A001	A001/A001	A000/A000	A000/A000
scaffold126809|TaGBSv1-1447_1757462	TaGBSv1-1447	69305	IWB69305	1B	347021475		S		A001/A001	A001/A001	A001/A001	A000/A000	A000/A000
scaffold126809|TaGBSv1-1447_1521057	TaGBSv1-1447	69305	IWB69305	1B	347257880		S		A001/A001	A001/A001	A001/A001	A000/A000	A000/A000
scaffold126809|TaGBSv1-1695_934164	TaGBSv1-1695	24251	IWB24251	1B	347844773				A000/A000	A000/A000	A000/A000	A000/A000	A000/A000
scaffold50886|TaGBSv1-7798_8951	TaGBSv1-7798	78783	IWA4706	1B	348797936		S		A001/A001	A001/A001	A001/A001	A000/A000	A000/A000
scaffold54033|TaGBSv1-8099_434610	TaGBSv1-8099	7858	IWB7858	1B	352460363				A000/A000	A000/A000	A000/A000	A000/A000	A000/A000
scaffold5673|TaGBSv1-8411_485643	TaGBSv1-8411	19691	IWB19691	1B	354230395		S		A000/A000	A000/A000	A000/A000	A001/A001	A001/A001
scaffold5673|TaGBSv1-8408_1174759	TaGBSv1-8408	7810	IWB7810	1B	354919511				A000/A000	A000/A000	A000/A000	A000/A000	A000/A000
scaffold5673|TaGBSv1-6656_1340664	TaGBSv1-6656	9925	IWB9925	1B	355085416				A000/A000	A000/A000	A000/A000	A000/A000	A000/A000
scaffold5673|TaGBSv1-8409_2483237	TaGBSv1-8409	8297	IWB8297	1B	356227989				A000/A000	A000/A000	A000/A000	A000/A000	A000/A000
scaffold5673|TaGBSv1-8410_3682680	TaGBSv1-8410	12179	IWB12179	1B	357427432				A000/A000	A000/A000	A000/A000	A000/A000	A000/A000
scaffold5673|TaGBSv1-8412_6150625	TaGBSv1-8412	35270	IWB35270	1B	359895377				A000/A000	A000/A000	A000/A000	A000/A000	A000/A000
scaffold5673|TaGBSv1-8413_7064241	TaGBSv1-8413	34878	IWB34878	1B	360808993				A000/A000	A000/A000	A000/A000	A000/A000	A000/A000
scaffold5673|TaGBSv1-8407_10674206	TaGBSv1-8407	80147	IWA6581	1B	364418958		S		A000/A000	A000/A000	A000/A000	A001/A001	A001/A001
scaffold131656|TaGBSv1-1995_3746670	TaGBSv1-1995	20717	IWB20717	1B	365693050		S		A001/A001	A001/A001	A001/A001	A000/A000	A000/A000
scaffold131656|TaGBSv1-1994_2000110	TaGBSv1-1994	20542	IWB20542	1B	367439610		S		A002/A002	A002/A002	A002/A002	A001/A001	A001/A001
scaffold131656|TaGBSv1-4216_1998221	TaGBSv1-4216	30482	IWB30482	1B	367441499				A000/A000	A000/A000	A000/A000	A000/A000	A000/A000
scaffold131656|TaGBSv1-1996_880548	TaGBSv1-1996	51878	IWB51878	1B	368559172		S		A000/A000	A000/A000	A000/A000	A001/A001	A001/A001
scaffold151458-2|TaGBSv1-3004_159479	TaGBSv1-3004	79264	IWA5304	1B	369601198		S		A000/A000	A000/A000	A000/A000	A001/A001	A001/A001
scaffold151458-2|TaGBSv1-3005_3701776	TaGBSv1-3005	44741	IWB44741	1B	373143495		S		A000/A000	A000/A000	A000/A000	A001/A001	A001/A001
scaffold35441|TaGBSv1-5912_1241451	TaGBSv1-5912	14360	IWB14360	1B	374319472		S		A000/A000	A000/A000	A000/A000	A001/A001	A001/A001
scaffold26379|TaGBSv1-4716_14607118	TaGBSv1-4716	4355	IWB4355	1B	378399244		S		A000/A000	A000/A000	A000/A000	A001/A001	A001/A001
scaffold26379|TaGBSv1-5813_14605001	TaGBSv1-5813	76543	IWA1785	1B	378401361				A000/A000	A000/A000	A000/A000	A000/A000	A000/A000
scaffold26379|TaGBSv1-4715_13622907	TaGBSv1-4715	50916	IWB50916	1B	379383455		S		A000/A000	A000/A000	A000/A000	A001/A001	A001/A001
scaffold26379|TaGBSv1-4724_9205301	TaGBSv1-4724	75426	IWA139	1B	383801061		S		A000/A000	A000/A000	A000/A000	A001/A001	A001/A001
scaffold26379|TaGBSv1-4722_7843828	TaGBSv1-4722	8611	IWB8611	1B	385162534		S		A000/A000	A000/A000	A000/A000	A001/A001	A001/A001
scaffold26379|TaGBSv1-4721_6743696	TaGBSv1-4721	19967	IWB19967	1B	386262666		S		A000/A000	A000/A000	A000/A000	A001/A001	A001/A001
scaffold26379|TaGBSv1-5973_6384117	TaGBSv1-5973	26690	IWB26690	1B	386622245		S		A000/A000	A000/A000	A000/A000	A001/A001	A001/A001
scaffold26379|TaGBSv1-4720_5700100	TaGBSv1-4720	71717	IWB71717	1B	387306262		S		A000/A000	A000/A000	A000/A000	A001/A001	A001/A001
scaffold26379|TaGBSv1-4719_4249574	TaGBSv1-4719	46989	IWB46989	1B	388756788		S		A000/A000	A000/A000	A000/A000	A001/A001	A001/A001
scaffold26379|TaGBSv1-4717_2293257	TaGBSv1-4717	8913	IWB8913	1B	390713105		S		A000/A000	A000/A000	A000/A000	A001/A001	A001/A001
scaffold64565|TaGBSv1-9127_4358960	TaGBSv1-9127	37118	IWB37118	1B	402144057				A001/A001	A001/A001	A001/A001	A001/A001	A001/A001
scaffold64565|TaGBSv1-9128_460010	TaGBSv1-9128	6815	IWB6815	1B	406043007				A000/A000	A000/A000	A000/A000	A000/A000	A000/A000
scaffold119894|TaGBSv1-1315_4059275	TaGBSv1-1315	12002	IWB12002	1B	407544381				A002/A002	A002/A002	A002/A002	A002/A002	A002/A002
scaffold47982-2|TaGBSv1-7338_3771398	TaGBSv1-7338	8804	IWB8804	1B	412895557				A001/A001	A001/A001	A001/A001	A001/A001	A001/A001
scaffold47982-2|TaGBSv1-7337_2680896	TaGBSv1-7337	7163	IWB7163	1B	413986059				A001/A001	A001/A001	A001/A001	A001/A001	A001/A001
scaffold127849-1|TaGBSv1-1738_981842	TaGBSv1-1738	72599	IWB72599	1B	421539342				A000/A000	A000/A000	A000/A000	A000/A000	A000/A000
scaffold50735|TaGBSv1-7790_2010447	TaGBSv1-7790	75173	IWB75173	1B	424531731				A000/A000	A000/A000	A000/A000	A000/A000	A000/A000
scaffold110023|TaGBSv1-860_2006845	TaGBSv1-860	27852	IWB27852	1B	426072966				A000/A000	A000/A000	A000/A000	A000/A000	A000/A000
scaffold110023|TaGBSv1-861_556333	TaGBSv1-861	12169	IWB12169	1B	427523478				A000/A000	A000/A000	A000/A000	A000/A000	A000/A000
scaffold44826|TaGBSv1-6962_20457	TaGBSv1-6962	6392	IWB6392	1B	428113064				A000/A000	A000/A000	A000/A000	A000/A000	A000/A000
scaffold44826|TaGBSv1-6961_1883576	TaGBSv1-6961	69550	IWB69550	1B	429976183				A001/A001	A001/A001	A001/A001	A001/A001	A001/A001
scaffold44826|TaGBSv1-6963_2075910	TaGBSv1-6963	10997	IWB10997	1B	430168517				A000/A000	A000/A000	A000/A000	A000/A000	A000/A000
scaffold44826|TaGBSv1-6964_3364880	TaGBSv1-6964	6900	IWB6900	1B	431457487				A000/A000	A000/A000	A000/A000	A000/A000	A000/A000
scaffold44826|TaGBSv1-6965_4024075	TaGBSv1-6965	7939	IWB7939	1B	432116682				A000/A000	A000/A000	A000/A000	A000/A000	A000/A000
scaffold10862|TaGBSv1-4609_5287737	TaGBSv1-4609	77823	IWA3481	1B	433432417				A000/A000	A000/A000	A000/A000	A000/A000	A000/A000
scaffold10862|TaGBSv1-657_4631740	TaGBSv1-657	59639	IWB59639	1B	434088414				A000/A000	A000/A000	A000/A000	A000/A000	A000/A000
scaffold10862|TaGBSv1-655_1168607	TaGBSv1-655	71872	IWB71872	1B	437551547				A000/A000	A000/A000	A000/A000	A000/A000	A000/A000
scaffold10862|TaGBSv1-659_610513	TaGBSv1-659	11011	IWB11011	1B	438109641				A000/A000	A000/A000	A000/A000	A000/A000	A000/A000
scaffold42434|TaGBSv1-6687_716078	TaGBSv1-6687	4617	IWB4617	1B	439436332				A000/A000	A000/A000	A000/A000	A000/A000	A000/A000
scaffold18673|TaGBSv1-3686_453234	TaGBSv1-3686	65744	IWB65744	1B	442164513				A000/A000	A000/A000	A000/A000	A000/A000	A000/A000
scaffold42443|TaGBSv1-6699_595675	TaGBSv1-6699	26359	IWB26359	1B	443214670				A000/A000	A000/A000	A000/A000	A000/A000	A000/A000
scaffold42443|TaGBSv1-6691_1378631	TaGBSv1-6691	6921	IWB6921	1B	443997626				A000/A000	A000/A000	A000/A000	A000/A000	A000/A000
scaffold42443|TaGBSv1-6696_2561479	TaGBSv1-6696	74145	IWB74145	1B	445180474		S		A001/A001	A001/A001	A001/A001	A000/A000	A000/A000
scaffold42443|TaGBSv1-6697_4704188	TaGBSv1-6697	73167	IWB73167	1B	447323183		S		A001/A001	A001/A001	A001/A001	A000/A000	A000/A000
scaffold42443|TaGBSv1-6698_5522242	TaGBSv1-6698	9703	IWB9703	1B	448141237		S		A001/A001	A001/A001	A001/A001	A000/A000	A000/A000
scaffold42443|TaGBSv1-3142_7838799	TaGBSv1-3142	28336	IWB28336	1B	450457794		S		A001/A001	A001/A001	A001/A001	A000/A000	A000/A000
scaffold42443|TaGBSv1-6703_9697809	TaGBSv1-6703	39738	IWB39738	1B	452316804		S		A001/A001	A001/A001	A001/A001	A000/A000	A000/A000
scaffold42443|TaGBSv1-6688_11259433	TaGBSv1-6688	51889	IWB51889	1B	453878428		S		A001/A001	A001/A001	A001/A001	A000/A000	A000/A000
scaffold42443|TaGBSv1-6690_13652153	TaGBSv1-6690	79457	IWA5561	1B	456271148		S		A001/A001	A001/A001	A001/A001	A000/A000	A000/A000
scaffold42443|TaGBSv1-6693_15245124	TaGBSv1-6693	31929	IWB31929	1B	457864119		S		A000/A000	A000/A000	A000/A000	A001/A001	A001/A001
scaffold42443|TaGBSv1-6694_17528673	TaGBSv1-6694	75875	IWA767	1B	460147668		S		A000/A000	A000/A000	A000/A000	A001/A001	A001/A001
scaffold42443|TaGBSv1-6695_18680132	TaGBSv1-6695	52131	IWB52131	1B	461299127		S		A001/A001	A001/A001	A001/A001	A000/A000	A000/A000
scaffold120081|TaGBSv1-1335_929253	TaGBSv1-1335	32261	IWB32261	1B	462795946				A001/A001	A001/A001	A001/A001	A001/A001	A001/A001
scaffold153951|TaGBSv1-3039_2244582	TaGBSv1-3039	79278	IWA5322	1B	464710657		S		A001/A001	A001/A001	A001/A001	A000/A000	A000/A000
scaffold153951|TaGBSv1-3040_862343	TaGBSv1-3040	35532	IWB35532	1B	466092896				A001/A001	A001/A001	A001/A001	A001/A001	A001/A001
scaffold98733-2|TaGBSv1-12190_2999430	TaGBSv1-12190	11009	IWB11009	1B	467200429				A001/A001	A001/A001	A001/A001	A001/A001	A001/A001
scaffold98733-2|TaGBSv1-12189_199119	TaGBSv1-12189	11938	IWB11938	1B	470000740				A001/A001	A001/A001	A001/A001	A001/A001	A001/A001
scaffold107111|TaGBSv1-6082_511602	TaGBSv1-6082	71108	IWB71108	1B	470710799				A000/A000	A000/A000	A000/A000	A000/A000	A000/A000
scaffold130958|TaGBSv1-1946_238507	TaGBSv1-1946	5511	IWB5511	1B	471193592		S		A001/A001	A001/A001	A001/A001	A002/A002	A002/A002
scaffold72000|TaGBSv1-9884_976975	TaGBSv1-9884	78387	IWA4197	1B	474451105		S		A001/A001	A001/A001	A001/A001	A000/A000	A000/A000
scaffold72000|TaGBSv1-9883_2545543	TaGBSv1-9883	71512	IWB71512	1B	476019673				A001/A001	A001/A001	A001/A001	A001/A001	A001/A001
scaffold156948|TaGBSv1-3091_820673	TaGBSv1-3091	68429	IWB68429	1B	476881691				A001/A001	A001/A001	A001/A001	A001/A001	A001/A001
scaffold156948|TaGBSv1-3089_1994068	TaGBSv1-3089	65832	IWB65832	1B	478055086		S		A001/A001	A001/A001	A001/A001	A000/A000	A000/A000
scaffold38251|TaGBSv1-6204_682847	TaGBSv1-6204	77274	IWA2753	1B	480367842		S		A000/A000	A000/A000	A000/A000	A001/A001	A001/A001
scaffold38251|TaGBSv1-6201_1156614	TaGBSv1-6201	79002	IWA4987	1B	480841609		S		A001/A001	A001/A001	A001/A001	A000/A000	A000/A000
scaffold38251|TaGBSv1-6203_3028395	TaGBSv1-6203	80210	IWA6674	1B	482713390		S		A001/A001	A001/A001	A001/A001	A002/A002	A002/A002
scaffold9758|TaGBSv1-12075_2603941	TaGBSv1-12075	79242	IWA5278	1B	484887737		S		A001/A001	A001/A001	A001/A001	A000/A000	A000/A000
scaffold9758|TaGBSv1-12078_84071	TaGBSv1-12078	72646	IWB72646	1B	487407607		S		A000/A000	A000/A000	A000/A000	A001/A001	A001/A001
scaffold78619|TaGBSv1-10459_2073728	TaGBSv1-10459	44100	IWB44100	1B	488206442		S		A000/A000	A000/A000	A000/A000	A001/A001	A001/A001
scaffold78619|TaGBSv1-10458_1824850	TaGBSv1-10458	74758	IWB74758	1B	488455320		S		A000/A000	A000/A000	A000/A000	A002/A002	A002/A002
scaffold78619|TaGBSv1-5184_1820468	TaGBSv1-5184	51263	IWB51263	1B	488459702		S		A000/A000	A000/A000	A000/A000	A001/A001	A001/A001
scaffold79716|TaGBSv1-10528_1271931	TaGBSv1-10528	38741	IWB38741	1B	490452906		S		A000/A000	A000/A000	A000/A000	A001/A001	A001/A001
scaffold79716|TaGBSv1-10529_637348	TaGBSv1-10529	74185	IWB74185	1B	491087489		S		A001/A001	A001/A001	A001/A001	A000/A000	A000/A000
scaffold35173|TaGBSv1-5853_581804	TaGBSv1-5853	63932	IWB63932	1B	492306741		S		A000/A000	A000/A000	A000/A000	A001/A001	A001/A001
scaffold35173|TaGBSv1-5851_2434072	TaGBSv1-5851	7183	IWB7183	1B	494159009		S		A000/A000	A000/A000	A000/A000	A001/A001	A001/A001
scaffold35173|TaGBSv1-5854_6056304	TaGBSv1-5854	62507	IWB62507	1B	497781241		S		A000/A000	A000/A000	A000/A000	A001/A001	A001/A001
scaffold19269-2|TaGBSv1-3769_11379389	TaGBSv1-3769	65754	IWB65754	1B	501366278				A000/A000	A000/A000	A000/A000	A000/A000	A000/A000
scaffold19269-2|TaGBSv1-3771_2852967	TaGBSv1-3771	79833	IWA6107	1B	509892700		S		A000/A000	A000/A000	A000/A000	A001/A001	A001/A001
scaffold19269-2|TaGBSv1-3770_1296412	TaGBSv1-3770	80981	IWA7700	1B	511449255		S		A000/A000	A000/A000	A000/A000	A001/A001	A001/A001
scaffold19269-2|TaGBSv1-3768_109847	TaGBSv1-3768	4238	IWB4238	1B	512635820		S		A000/A000	A000/A000	A000/A000	A001/A001	A001/A001
scaffold89294-1|TaGBSv1-11479_5018368	TaGBSv1-11479	72962	IWB72962	1B	518914738		S		A000/A000	A000/A000	A000/A000	A001/A001	A001/A001
scaffold89294-1|TaGBSv1-11478_3407216	TaGBSv1-11478	78392	IWA4203	1B	520525890		S		A000/A000	A000/A000	A000/A000	A001/A001	A001/A001
scaffold89294-1|TaGBSv1-11477_2714024	TaGBSv1-11477	13774	IWB13774	1B	521219082		S		A001/A001	A001/A001	A001/A001	A000/A000	A000/A000
scaffold60824|TaGBSv1-8813_1175933	TaGBSv1-8813	75893	IWA790	1B	524154038		S		A000/A000	A000/A000	A000/A000	A001/A001	A001/A001
scaffold68389|TaGBSv1-65_10799512	TaGBSv1-65	77165	IWA2598	1B	529392315				A000/A000	A000/A000	A000/A000	A000/A000	A000/A000
scaffold68389|TaGBSv1-9577_10683574	TaGBSv1-9577	2041	IWB2041	1B	529508253				A000/A000	A000/A000	A000/A000	A000/A000	A000/A000
scaffold68389|TaGBSv1-64_8989297	TaGBSv1-64	11766	IWB11766	1B	531202530				A000/A000	A000/A000	A000/A000	A000/A000	A000/A000
scaffold68389|TaGBSv1-86_8019396	TaGBSv1-86	19625	IWB19625	1B	532172431				A000/A000	A000/A000	A000/A000	A000/A000	A000/A000
scaffold68389|TaGBSv1-11526_6227875	TaGBSv1-11526	68593	IWB68593	1B	533963952				A000/A000	A000/A000	A000/A000	A000/A000	A000/A000
scaffold68389|TaGBSv1-9580_3418808	TaGBSv1-9580	901	IWB901	1B	536773019				A000/A000	A000/A000	A000/A000	A000/A000	A000/A000
scaffold68389|TaGBSv1-9578_2497071	TaGBSv1-9578	34913	IWB34913	1B	537694756		S		A001/A001	A001/A001	A001/A001	A000/A000	A000/A000
scaffold68389|TaGBSv1-9579_259414	TaGBSv1-9579	9457	IWB9457	1B	539932413				A000/A000	A000/A000	A000/A000	A000/A000	A000/A000
scaffold70602|TaGBSv1-9780_538073	TaGBSv1-9780	26192	IWB26192	1B	540730000				A002/A002	A002/A002	A002/A002	A002/A002	A002/A002
scaffold93878|TaGBSv1-11866_104745	TaGBSv1-11866	23636	IWB23636	1B	540847819				A001/A001	A001/A001	A001/A001	A001/A001	A001/A001
scaffold93878|TaGBSv1-11867_2339447	TaGBSv1-11867	78762	IWA4680	1B	543082521				A000/A000	A000/A000	A000/A000	A000/A000	A000/A000
scaffold93878|TaGBSv1-11868_3387105	TaGBSv1-11868	56695	IWB56695	1B	544130179				A000/A000	A000/A000	A000/A000	A000/A000	A000/A000
scaffold88266|TaGBSv1-11378_10851746	TaGBSv1-11378	32500	IWB32500	1B	544997711		S		A001/A001	A001/A001	A001/A001	A000/A000	A000/A000
scaffold88266|TaGBSv1-11377_10774836	TaGBSv1-11377	6377	IWB6377	1B	545074621				A000/A000	A000/A000	A000/A000	A000/A000	A000/A000
scaffold88266|TaGBSv1-11376_10642210	TaGBSv1-11376	34737	IWB34737	1B	545207247				A000/A000	A000/A000	A000/A000	A000/A000	A000/A000
scaffold88266|TaGBSv1-11375_10641203	TaGBSv1-11375	39290	IWB39290	1B	545208254				A000/A000	A000/A000	A000/A000	A000/A000	A000/A000
scaffold88266|TaGBSv1-11374_10637641	TaGBSv1-11374	39291	IWB39291	1B	545211816				A000/A000	A000/A000	A000/A000	A000/A000	A000/A000
scaffold88266|TaGBSv1-11372_10048674	TaGBSv1-11372	49515	IWB49515	1B	545800783		S		A001/A001	A001/A001	A001/A001	A000/A000	A000/A000
scaffold88266|TaGBSv1-11406_9576368	TaGBSv1-11406	10226	IWB10226	1B	546273089		S		A001/A001	A001/A001	A001/A001	A000/A000	A000/A000
scaffold88266|TaGBSv1-11403_8265334	TaGBSv1-11403	73745	IWB73745	1B	547584123		S		A001/A001	A001/A001	A001/A001	A000/A000	A000/A000
scaffold88266|TaGBSv1-11402_7881110	TaGBSv1-11402	72079	IWB72079	1B	547968347		S		A001/A001	A001/A001	A001/A001	A000/A000	A000/A000
scaffold88266|TaGBSv1-11816_7224555	TaGBSv1-11816	78687	IWA4588	1B	548624902		S		A001/A001	A001/A001	A001/A001	A000/A000	A000/A000
scaffold88266|TaGBSv1-11398_7222334	TaGBSv1-11398	80255	IWA6731	1B	548627123				A000/A000	A000/A000	A000/A000	A000/A000	A000/A000
scaffold88266|TaGBSv1-11397_7175171	TaGBSv1-11397	2605	IWB2605	1B	548674286		S		A001/A001	A001/A001	A001/A001	A000/A000	A000/A000
scaffold88266|TaGBSv1-11396_7173121	TaGBSv1-11396	3191	IWB3191	1B	548676336		S		A001/A001	A001/A001	A001/A001	A000/A000	A000/A000
scaffold88266|TaGBSv1-11820_7171309	TaGBSv1-11820	146	IWB146	1B	548678148				A000/A000	A000/A000	A000/A000	A000/A000	A000/A000
scaffold88266|TaGBSv1-11395_7169895	TaGBSv1-11395	71530	IWB71530	1B	548679562		S		A002/A002	A002/A002	A002/A002	A000/A000	A000/A000
scaffold88266|TaGBSv1-11821_6949220	TaGBSv1-11821	7763	IWB7763	1B	548900237				A000/A000	A000/A000	A000/A000	A000/A000	A000/A000
scaffold88266|TaGBSv1-11394_6944379	TaGBSv1-11394	78342	IWA4139	1B	548905078		S		A001/A001	A001/A001	A001/A001	A000/A000	A000/A000
scaffold88266|TaGBSv1-11393_6881888	TaGBSv1-11393	79845	IWA6134	1B	548967569		S		A001/A001	A001/A001	A001/A001	A000/A000	A000/A000
scaffold88266|TaGBSv1-11392_6881492	TaGBSv1-11392	79844	IWA6133	1B	548967965		S		A002/A002	A002/A002	A002/A002	A000/A000	A000/A000
scaffold88266|TaGBSv1-11391_6880049	TaGBSv1-11391	46357	IWB46357	1B	548969408		S		A001/A001	A001/A001	A001/A001	A000/A000	A000/A000
scaffold88266|TaGBSv1-11823_6392517	TaGBSv1-11823	80595	IWA7171	1B	549456940		S		A001/A001	A001/A001	A001/A001	A000/A000	A000/A000
scaffold88266|TaGBSv1-11390_6064744	TaGBSv1-11390	52480	IWB52480	1B	549784713				A000/A000	A000/A000	A000/A000	A000/A000	A000/A000
scaffold88266|TaGBSv1-11389_4837876	TaGBSv1-11389	79513	IWA5635	1B	551011581		S		A001/A001	A001/A001	A001/A001	A000/A000	A000/A000
scaffold88266|TaGBSv1-11388_4836279	TaGBSv1-11388	31680	IWB31680	1B	551013178		S		A001/A001	A001/A001	A001/A001	A000/A000	A000/A000
scaffold88266|TaGBSv1-11386_4671842	TaGBSv1-11386	76625	IWA1890	1B	551177615				A000/A000	A000/A000	A000/A000	A000/A000	A000/A000
scaffold88266|TaGBSv1-11385_4627757	TaGBSv1-11385	10373	IWB10373	1B	551221700				A001/A001	A001/A001	A001/A001	A001/A001	A001/A001
scaffold88266|TaGBSv1-11384_3984888	TaGBSv1-11384	76951	IWA2315	1B	551864569				A000/A000	A000/A000	A000/A000	A000/A000	A000/A000
scaffold88266|TaGBSv1-11383_2831823	TaGBSv1-11383	78878	IWA4819	1B	553017634				A001/A001	A001/A001	A001/A001	A001/A001	A001/A001
scaffold88266|TaGBSv1-11382_2830000	TaGBSv1-11382	49534	IWB49534	1B	553019457				A001/A001	A001/A001	A001/A001	A001/A001	A001/A001
scaffold88266|TaGBSv1-11381_2697841	TaGBSv1-11381	23920	IWB23920	1B	553151616				A000/A000	A000/A000	A000/A000	A000/A000	A000/A000
scaffold88266|TaGBSv1-11380_2696467	TaGBSv1-11380	77185	IWA2626	1B	553152990				A001/A001	A001/A001	A001/A001	A001/A001	A001/A001
scaffold88266|TaGBSv1-2786_2218292	TaGBSv1-2786	8739	IWB8739	1B	553631165				A002/A002	A002/A002	A002/A002	A002/A002	A002/A002
scaffold88266|TaGBSv1-11379_1712178	TaGBSv1-11379	10143	IWB10143	1B	554137279				A000/A000	A000/A000	A000/A000	A000/A000	A000/A000
scaffold88266|TaGBSv1-11405_84227	TaGBSv1-11405	11261	IWB11261	1B	555765230				A000/A000	A000/A000	A000/A000	A000/A000	A000/A000
scaffold88266|TaGBSv1-11404_83659	TaGBSv1-11404	11372	IWB11372	1B	555765798				A000/A000	A000/A000	A000/A000	A000/A000	A000/A000
scaffold66122|TaGBSv1-9317_4373791	TaGBSv1-9317	11182	IWB11182	1B	555933482				A000/A000	A000/A000	A000/A000	A000/A000	A000/A000
scaffold66122|TaGBSv1-9316_4367684	TaGBSv1-9316	12327	IWB12327	1B	555939589				A000/A000	A000/A000	A000/A000	A000/A000	A000/A000
scaffold66122|TaGBSv1-9312_2910073	TaGBSv1-9312	43583	IWB43583	1B	557397200		S		A000/A000	A000/A000	A000/A000	A001/A001	A001/A001
scaffold66122|TaGBSv1-9311_2363415	TaGBSv1-9311	14950	IWB14950	1B	557943858				A000/A000	A000/A000	A000/A000	A000/A000	A000/A000
scaffold66122|TaGBSv1-9310_1525805	TaGBSv1-9310	80462	IWA7002	1B	558781468				A000/A000	A000/A000	A000/A000	A000/A000	A000/A000
scaffold66122|TaGBSv1-9309_1525305	TaGBSv1-9309	57368	IWB57368	1B	558781968				A000/A000	A000/A000	A000/A000	A000/A000	A000/A000
scaffold66122|TaGBSv1-9314_340468	TaGBSv1-9314	74900	IWB74900	1B	559966805				A000/A000	A000/A000	A000/A000	A000/A000	A000/A000
scaffold66122|TaGBSv1-9318_54652	TaGBSv1-9318	11618	IWB11618	1B	560252621				A000/A000	A000/A000	A000/A000	A000/A000	A000/A000
scaffold31116|TaGBSv1-5314_764578	TaGBSv1-5314	11230	IWB11230	1B	560494636				A000/A000	A000/A000	A000/A000	A000/A000	A000/A000
scaffold31116|TaGBSv1-5314_754468	TaGBSv1-5314	11230	IWB11230	1B	560504746				A000/A000	A000/A000	A000/A000	A000/A000	A000/A000
scaffold84115|TaGBSv1-10972_2290323	TaGBSv1-10972	55709	IWB55709	1B	561507414				A000/A000	A000/A000	A000/A000	A000/A000	A000/A000
scaffold84115|TaGBSv1-10971_2094056	TaGBSv1-10971	79201	IWA5229	1B	561703681				A000/A000	A000/A000	A000/A000	A000/A000	A000/A000
scaffold84115|TaGBSv1-10970_2092433	TaGBSv1-10970	36357	IWB36357	1B	561705304		S		A000/A000	A000/A000	A000/A000	A001/A001	A001/A001
scaffold84115|TaGBSv1-10969_1422512	TaGBSv1-10969	77987	IWA3684	1B	562375225		S		A001/A001	A001/A001	A001/A001	A000/A000	A000/A000
scaffold84115|TaGBSv1-10977_904592	TaGBSv1-10977	6730	IWB6730	1B	562893145		S		A000/A000	A000/A000	A000/A000	A001/A001	A001/A001
scaffold84115|TaGBSv1-10976_769880	TaGBSv1-10976	77253	IWA2717	1B	563027857		S		A000/A000	A000/A000	A000/A000	A002/A002	A002/A002
scaffold84115|TaGBSv1-10975_768993	TaGBSv1-10975	5796	IWB5796	1B	563028744		S		A000/A000	A000/A000	A000/A000	A001/A001	A001/A001
scaffold84115|TaGBSv1-10974_767086	TaGBSv1-10974	27998	IWB27998	1B	563030651		S		A000/A000	A000/A000	A000/A000	A001/A001	A001/A001
scaffold84115|TaGBSv1-2419_491143	TaGBSv1-2419	50996	IWB50996	1B	563306594		S		A000/A000	A000/A000	A000/A000	A001/A001	A001/A001
scaffold84115|TaGBSv1-10973_490638	TaGBSv1-10973	8999	IWB8999	1B	563307099		S		A001/A001	A001/A001	A001/A001	A000/A000	A000/A000
scaffold84115|TaGBSv1-10966_121696	TaGBSv1-10966	36872	IWB36872	1B	563676041		S		A002/A002	A002/A002	A002/A002	A000/A000	A000/A000
scaffold40196|TaGBSv1-6440_364855	TaGBSv1-6440	73514	IWB73514	1B	564162692				A000/A000	A000/A000	A000/A000	A000/A000	A000/A000
scaffold40196|TaGBSv1-6436_1111269	TaGBSv1-6436	59152	IWB59152	1B	564909106		S		A002/A002	A002/A002	A002/A002	A000/A000	A000/A000
scaffold40196|TaGBSv1-6437_1111380	TaGBSv1-6437	59153	IWB59153	1B	564909217		S		A001/A001	A001/A001	A001/A001	A000/A000	A000/A000
scaffold40196|TaGBSv1-6438_1537932	TaGBSv1-6438	9711	IWB9711	1B	565335769				A000/A000	A000/A000	A000/A000	A000/A000	A000/A000
scaffold40196|TaGBSv1-8985_1873884	TaGBSv1-8985	675	IWB675	1B	565671721				A000/A000	A000/A000	A000/A000	A000/A000	A000/A000
scaffold40196|TaGBSv1-6439_2192712	TaGBSv1-6439	8187	IWB8187	1B	565990549				A000/A000	A000/A000	A000/A000	A000/A000	A000/A000
scaffold61266|TaGBSv1-8870_678511	TaGBSv1-8870	75197	IWB75197	1B	566762994				A000/A001	A000/A001	A000/A001	A000/A000	A000/A000
scaffold61266|TaGBSv1-8871_751086	TaGBSv1-8871	8944	IWB8944	1B	566835569		S		A002/A002	A002/A002	A002/A002	A000/A000	A000/A000
scaffold61266|TaGBSv1-8872_754269	TaGBSv1-8872	70037	IWB70037	1B	566838752		S		A002/A002	A002/A002	A002/A002	A000/A000	A000/A000
scaffold61266|TaGBSv1-8873_754685	TaGBSv1-8873	29348	IWB29348	1B	566839168				A000/A000	A000/A000	A000/A000	A000/A000	A000/A000
scaffold8565|TaGBSv1-11125_1559131	TaGBSv1-11125	48875	IWB48875	1B	568522655				A001/A001	A001/A001	A001/A001	A001/A001	A001/A001
scaffold8565|TaGBSv1-11127_1605213	TaGBSv1-11127	77301	IWA2789	1B	568568737				A001/A001	A001/A001	A001/A001	A001/A001	A001/A001
scaffold8565|TaGBSv1-11128_2005212	TaGBSv1-11128	3990	IWB3990	1B	568968736				A001/A001	A001/A001	A001/A001	A001/A001	A001/A001
scaffold8565|TaGBSv1-1084_3313262	TaGBSv1-1084	48890	IWB48890	1B	570276786				A001/A001	A001/A001	A001/A001	A001/A001	A001/A001
scaffold8565|TaGBSv1-11132_3329546	TaGBSv1-11132	77159	IWA2588	1B	570293070				A001/A001	A001/A001	A001/A001	A001/A001	A001/A001
scaffold8565|TaGBSv1-11134_3877791	TaGBSv1-11134	78302	IWA4091	1B	570841315				A001/A001	A001/A001	A001/A001	A001/A001	A001/A001
scaffold8565|TaGBSv1-11135_3879137	TaGBSv1-11135	48254	IWB48254	1B	570842661				A001/A001	A001/A001	A001/A001	A001/A001	A001/A001
scaffold8565|TaGBSv1-11136_4096675	TaGBSv1-11136	40953	IWB40953	1B	571060199				A001/A001	A001/A001	A001/A001	A001/A001	A001/A001
scaffold8565|TaGBSv1-11137_4096812	TaGBSv1-11137	11437	IWB11437	1B	571060336				A001/A001	A001/A001	A001/A001	A001/A001	A001/A001
scaffold8565|TaGBSv1-11138_4096937	TaGBSv1-11138	40955	IWB40955	1B	571060461				A002/A002	A002/A002	A002/A002	A002/A002	A002/A002
scaffold8565|TaGBSv1-11140_4475964	TaGBSv1-11140	40167	IWB40167	1B	571439488				A002/A002	A002/A002	A002/A002	A002/A002	A002/A002
scaffold8565|TaGBSv1-11141_4477604	TaGBSv1-11141	78967	IWA4939	1B	571441128				A001/A001	A001/A001	A001/A001	A001/A001	A001/A001
scaffold8565|TaGBSv1-11144_5569193	TaGBSv1-11144	80171	IWA6614	1B	572532717		S		A001/A001	A001/A001	A001/A001	A000/A000	A000/A000
scaffold8565|TaGBSv1-11146_5711251	TaGBSv1-11146	27264	IWB27264	1B	572674775				A001/A001	A001/A001	A001/A001	A001/A001	A001/A001
scaffold8565|TaGBSv1-11148_5949698	TaGBSv1-11148	51921	IWB51921	1B	572913222		S		A000/A000	A000/A000	A000/A000	A001/A001	A001/A001
scaffold8565|TaGBSv1-11149_6608308	TaGBSv1-11149	67865	IWB67865	1B	573571832				A001/A001	A001/A001	A001/A001	A001/A001	A001/A001
scaffold8565|TaGBSv1-11150_6608627	TaGBSv1-11150	61640	IWB61640	1B	573572151				A001/A001	A001/A001	A001/A001	A001/A001	A001/A001
scaffold26716|TaGBSv1-4751_257515	TaGBSv1-4751	43219	IWB43219	1B	575863795				A000/A000	A000/A000	A000/A000	A000/A000	A000/A000
scaffold26716|TaGBSv1-4751_257522	TaGBSv1-4751	43219	IWB43219	1B	575863802				A000/A000	A000/A000	A000/A000	A000/A000	A000/A000
scaffold26716|TaGBSv1-4752_261207	TaGBSv1-4752	34598	IWB34598	1B	575867487				A000/A000	A000/A000	A000/A000	A000/A000	A000/A000
scaffold129539|TaGBSv1-1857_752256	TaGBSv1-1857	60916	IWB60916	1B	577178714				A000/A000	A000/A000	A000/A000	A000/A000	A000/A000
scaffold111335|TaGBSv1-931_7538452	TaGBSv1-931	10104	IWB10104	1B	580538085				A000/A000	A000/A000	A000/A000	A000/A000	A000/A000
scaffold111335|TaGBSv1-930_6874515	TaGBSv1-930	47886	IWB47886	1B	581202022				A000/A000	A000/A000	A000/A000	A000/A000	A000/A000
scaffold111335|TaGBSv1-929_6382776	TaGBSv1-929	77588	IWA3189	1B	581693761				A003/A003	A003/A003	A003/A003	A003/A003	A003/A003
scaffold111335|TaGBSv1-926_5145276	TaGBSv1-926	53799	IWB53799	1B	582931261				A000/A000	A000/A000	A000/A000	A000/A000	A000/A000
scaffold111335|TaGBSv1-1834_4988438	TaGBSv1-1834	60784	IWB60784	1B	583088099				A000/A000	A000/A000	A000/A000	A000/A000	A000/A000
scaffold111335|TaGBSv1-925_4984742	TaGBSv1-925	10877	IWB10877	1B	583091795				A000/A000	A000/A000	A000/A000	A000/A000	A000/A000
scaffold111335|TaGBSv1-924_4929362	TaGBSv1-924	47688	IWB47688	1B	583147175				A000/A000	A000/A000	A000/A000	A000/A000	A000/A000
scaffold111335|TaGBSv1-923_3967442	TaGBSv1-923	46336	IWB46336	1B	584109095				A001/A001	A001/A001	A001/A001	A001/A001	A001/A001
scaffold111335|TaGBSv1-922_3927736	TaGBSv1-922	42110	IWB42110	1B	584148801				A001/A001	A001/A001	A001/A001	A001/A001	A001/A001
scaffold111335|TaGBSv1-921_3920156	TaGBSv1-921	38693	IWB38693	1B	584156381				A002/A002	A002/A002	A002/A002	A002/A002	A002/A002
scaffold111335|TaGBSv1-919_1775537	TaGBSv1-919	53316	IWB53316	1B	586301000				A000/A000	A000/A000	A000/A000	A000/A000	A000/A000
scaffold111335|TaGBSv1-928_602918	TaGBSv1-928	12151	IWB12151	1B	587473619				A000/A000	A000/A000	A000/A000	A000/A000	A000/A000
scaffold45823-3|TaGBSv1-7102_171834	TaGBSv1-7102	20585	IWB20585	1B	588491790				A000/A000	A000/A000	A000/A000	A000/A004	A000/A000
scaffold45823-3|TaGBSv1-7105_35979	TaGBSv1-7105	39058	IWB39058	1B	588627645				A002/A002	A002/A002	A002/A002	A002/A002	A002/A002
scaffold45823-3|TaGBSv1-7104_35584	TaGBSv1-7104	77753	IWA3384	1B	588628040				A001/A001	A001/A001	A001/A001	A001/A001	A001/A001
scaffold45823-3|TaGBSv1-7103_34335	TaGBSv1-7103	21176	IWB21176	1B	588629289				A001/A001	A001/A001	A001/A001	A001/A001	A001/A001
scaffold94680|TaGBSv1-11919_397683	TaGBSv1-11919	751	IWB751	1B	589061407		S		A003/A003	A003/A003	A003/A003	A002/A002	A002/A002
scaffold94680|TaGBSv1-11920_407516	TaGBSv1-11920	1073	IWB1073	1B	589071240		S		A000/A000	A000/A000	A000/A000	A002/A002	A002/A002
scaffold94680|TaGBSv1-11912_470278	TaGBSv1-11912	5900	IWB5900	1B	589134002				A000/A000	A000/A000	A000/A000	A000/A000	A000/A000
scaffold26226|TaGBSv1-4703_724432	TaGBSv1-4703	3067	IWB3067	1B	589919677		S		A001/A001	A001/A001	A001/A001	A000/A000	A000/A000
scaffold32575|TaGBSv1-5562_524650	TaGBSv1-5562	8312	IWB8312	1B	591233431		S		A001/A001	A001/A001	A001/A001	A003/A003	A003/A003
scaffold32575|TaGBSv1-5561_394967	TaGBSv1-5561	9013	IWB9013	1B	591363114				A001/A001	A001/A001	A001/A001	A001/A001	A001/A001
scaffold45261|TaGBSv1-7042_5108119	TaGBSv1-7042	40197	IWB40197	1B	592023565		S		A003/A003	A003/A003	A003/A003	A001/A001	A001/A001
scaffold45261|TaGBSv1-7039_3300239	TaGBSv1-7039	29471	IWB29471	1B	593831445				A001/A001	A001/A001	A001/A001	A001/A002	A001/A001
scaffold45261|TaGBSv1-7038_3213496	TaGBSv1-7038	12504	IWB12504	1B	593918188				A001/A001	A001/A001	A001/A001	A001/A001	A001/A001
scaffold45261|TaGBSv1-7036_2996645	TaGBSv1-7036	29957	IWB29957	1B	594135039				A002/A002	A002/A002	A002/A002	A002/A002	A002/A002
scaffold45261|TaGBSv1-7034_1955637	TaGBSv1-7034	75739	IWA579	1B	595176047				A001/A001	A001/A001	A001/A001	A001/A001	A001/A001
scaffold45261|TaGBSv1-7033_1952419	TaGBSv1-7033	25615	IWB25615	1B	595179265				A001/A001	A001/A001	A001/A001	A001/A001	A001/A001
scaffold143423|TaGBSv1-2648_841024	TaGBSv1-2648	73950	IWB73950	1B	603753280				A001/A001	A001/A001	A001/A001	A001/A001	A001/A001
scaffold143423|TaGBSv1-2623_1639497	TaGBSv1-2623	36329	IWB36329	1B	604551753				A001/A001	A001/A001	A001/A001	A001/A001	A001/A001
scaffold143423|TaGBSv1-2624_1640784	TaGBSv1-2624	7253	IWB7253	1B	604553040				A001/A001	A001/A001	A001/A001	A001/A001	A001/A001
scaffold143423|TaGBSv1-7685_5452491	TaGBSv1-7685	42598	IWB42598	1B	608364747				A000/A000	A000/A000	A000/A000	A000/A000	A000/A000
scaffold143423|TaGBSv1-2646_6084093	TaGBSv1-2646	29758	IWB29758	1B	608996349				A000/A000	A000/A000	A000/A000	A000/A000	A000/A000
scaffold143423|TaGBSv1-2647_7128887	TaGBSv1-2647	10606	IWB10606	1B	610041143				A000/A000	A000/A000	A000/A000	A000/A000	A000/A000
scaffold143423|TaGBSv1-6159_8611715	TaGBSv1-6159	20346	IWB20346	1B	611523971				A000/A000	A000/A000	A000/A000	A000/A000	A000/A000
scaffold143423|TaGBSv1-2649_9016269	TaGBSv1-2649	48950	IWB48950	1B	611928525				A000/A000	A000/A000	A000/A000	A000/A000	A000/A000
scaffold143423|TaGBSv1-2609_10500968	TaGBSv1-2609	79954	IWA6294	1B	613413224				A001/A001	A001/A001	A001/A001	A001/A001	A001/A001
scaffold143423|TaGBSv1-2610_10504610	TaGBSv1-2610	6004	IWB6004	1B	613416866				A001/A001	A001/A001	A001/A001	A001/A001	A001/A001
scaffold143423|TaGBSv1-2614_11419603	TaGBSv1-2614	66482	IWB66482	1B	614331859				A000/A000	A000/A000	A000/A000	A000/A000	A000/A000
scaffold143423|TaGBSv1-2615_11540214	TaGBSv1-2615	42095	IWB42095	1B	614452470				A000/A000	A000/A000	A000/A000	A000/A000	A000/A000
scaffold143423|TaGBSv1-2619_12213570	TaGBSv1-2619	7161	IWB7161	1B	615125826				A000/A000	A000/A000	A000/A000	A000/A000	A000/A000
scaffold143423|TaGBSv1-2620_12214040	TaGBSv1-2620	80600	IWA7179	1B	615126296				A000/A000	A000/A000	A000/A000	A000/A000	A000/A000
scaffold143423|TaGBSv1-2622_16346962	TaGBSv1-2622	24662	IWB24662	1B	619259218				A001/A001	A001/A001	A001/A001	A001/A001	A001/A001
scaffold143423|TaGBSv1-2625_16774151	TaGBSv1-2625	35479	IWB35479	1B	619686407				A001/A001	A001/A001	A001/A001	A001/A001	A001/A001
scaffold143423|TaGBSv1-2626_16775630	TaGBSv1-2626	7290	IWB7290	1B	619687886				A001/A001	A001/A001	A001/A001	A001/A001	A001/A001
scaffold143423|TaGBSv1-2627_16779640	TaGBSv1-2627	6709	IWB6709	1B	619691896				A001/A001	A001/A001	A001/A001	A001/A001	A001/A001
scaffold143423|TaGBSv1-2628_17507283	TaGBSv1-2628	67504	IWB67504	1B	620419539				A000/A000	A000/A000	A000/A000	A000/A000	A000/A000
scaffold143423|TaGBSv1-2629_18358082	TaGBSv1-2629	12356	IWB12356	1B	621270338				A001/A001	A001/A001	A001/A001	A001/A001	A001/A001
scaffold143423|TaGBSv1-2631_19306636	TaGBSv1-2631	15023	IWB15023	1B	622218892				A001/A001	A001/A001	A001/A001	A001/A001	A001/A001
scaffold143423|TaGBSv1-2632_19554139	TaGBSv1-2632	58520	IWB58520	1B	622466395				A001/A001	A001/A001	A001/A001	A001/A001	A001/A001
scaffold143423|TaGBSv1-2634_19566356	TaGBSv1-2634	81458	IWA8398	1B	622478612				A000/A000	A000/A000	A000/A000	A000/A000	A000/A000
scaffold143423|TaGBSv1-2635_19659542	TaGBSv1-2635	64093	IWB64093	1B	622571798				A001/A001	A001/A001	A001/A001	A001/A001	A001/A001
scaffold143423|TaGBSv1-2640_21593803	TaGBSv1-2640	27783	IWB27783	1B	624506059				A004/A004	A004/A004	A004/A004	A004/A004	A004/A004
scaffold106874|TaGBSv1-497_1005220	TaGBSv1-497	70705	IWB70705	1B	626070783				A000/A000	A000/A000	A000/A000	A000/A000	A000/A000
scaffold106874|TaGBSv1-498_1166514	TaGBSv1-498	77464	IWA3017	1B	626232077				A000/A000	A000/A000	A000/A000	A000/A000	A000/A000
scaffold106874|TaGBSv1-499_1641855	TaGBSv1-499	60038	IWB60038	1B	626707418				A001/A001	A001/A001	A001/A001	A001/A001	A001/A001
scaffold106874|TaGBSv1-504_2940736	TaGBSv1-504	72324	IWB72324	1B	628006299				A001/A001	A001/A001	A001/A001	A001/A001	A001/A001
scaffold71667|TaGBSv1-9864_318372	TaGBSv1-9864	73032	IWB73032	1B	628514225				A000/A000	A000/A000	A000/A000	A000/A000	A000/A000
scaffold71667|TaGBSv1-9873_963219	TaGBSv1-9873	72607	IWB72607	1B	629159072				A000/A000	A000/A000	A000/A000	A000/A000	A000/A000
scaffold71667|TaGBSv1-9874_963298	TaGBSv1-9874	7066	IWB7066	1B	629159151				A001/A001	A001/A001	A001/A001	A001/A001	A001/A001
scaffold71667|TaGBSv1-9858_1867255	TaGBSv1-9858	62270	IWB62270	1B	630063108				A002/A002	A002/A002	A002/A002	A002/A002	A002/A002
scaffold71667|TaGBSv1-9860_2636173	TaGBSv1-9860	1415	IWB1415	1B	630832026				A001/A001	A001/A001	A001/A001	A001/A001	A001/A001
scaffold71667|TaGBSv1-9861_2636285	TaGBSv1-9861	79597	IWA5749	1B	630832138				A001/A001	A001/A001	A001/A001	A001/A001	A001/A001
scaffold71667|TaGBSv1-4531_2636326	TaGBSv1-4531	1403	IWB1403	1B	630832179				A001/A001	A001/A001	A001/A001	A001/A001	A001/A001
scaffold71667|TaGBSv1-9862_2636624	TaGBSv1-9862	79708	IWA5915	1B	630832477				A001/A001	A001/A001	A001/A001	A001/A001	A001/A001
scaffold71667|TaGBSv1-6487_3033559	TaGBSv1-6487	56444	IWB56444	1B	631229412				A000/A000	A000/A000	A000/A000	A000/A000	A000/A000
scaffold71667|TaGBSv1-9865_3522615	TaGBSv1-9865	51279	IWB51279	1B	631718468				A000/A000	A000/A000	A000/A000	A000/A000	A000/A000
scaffold71667|TaGBSv1-9867_3807974	TaGBSv1-9867	37326	IWB37326	1B	632003827				A002/A002	A002/A002	A002/A002	A002/A002	A002/A002
scaffold71667|TaGBSv1-9871_4225133	TaGBSv1-9871	60749	IWB60749	1B	632420986				A001/A001	A001/A001	A001/A001	A001/A001	A001/A001
scaffold94459|TaGBSv1-11899_205040	TaGBSv1-11899	55332	IWB55332	1B	633119462				A001/A001	A001/A001	A001/A001	A001/A001	A001/A001
scaffold94459|TaGBSv1-11900_222910	TaGBSv1-11900	5855	IWB5855	1B	633137332				A001/A001	A001/A001	A001/A001	A001/A001	A001/A001
scaffold94459|TaGBSv1-11901_223776	TaGBSv1-11901	25833	IWB25833	1B	633138198				A000/A000	A000/A000	A000/A000	A000/A000	A000/A000
scaffold94459|TaGBSv1-11905_385400	TaGBSv1-11905	46187	IWB46187	1B	633299822				A001/A001	A001/A001	A001/A001	A001/A001	A001/A001
scaffold94459|TaGBSv1-11906_418498	TaGBSv1-11906	58214	IWB58214	1B	633332920				A001/A001	A001/A001	A001/A001	A001/A001	A001/A001
scaffold94459|TaGBSv1-11897_1236051	TaGBSv1-11897	26489	IWB26489	1B	634150473				A000/A000	A000/A000	A000/A000	A000/A000	A000/A000
scaffold94459|TaGBSv1-11898_1236130	TaGBSv1-11898	28182	IWB28182	1B	634150552				A000/A000	A000/A000	A000/A000	A000/A000	A000/A000
scaffold94459|TaGBSv1-11904_3349803	TaGBSv1-11904	60344	IWB60344	1B	636264225				A000/A000	A000/A000	A000/A000	A000/A000	A000/A000
scaffold11789|TaGBSv1-1213_247695	TaGBSv1-1213	8152	IWB8152	1B	636752984				A000/A000	A000/A000	A000/A000	A000/A000	A000/A000
scaffold11789|TaGBSv1-1214_843921	TaGBSv1-1214	73429	IWB73429	1B	637349210				A001/A001	A001/A001	A001/A001	A001/A001	A001/A001
scaffold87869|TaGBSv1-11352_825877	TaGBSv1-11352	77837	IWA3497	1B	640158088				A001/A001	A001/A001	A001/A001	A001/A001	A001/A001
scaffold87869|TaGBSv1-11338_1223407	TaGBSv1-11338	22456	IWB22456	1B	640555618				A000/A000	A000/A000	A000/A000	A000/A000	A000/A000
scaffold87869|TaGBSv1-11339_1223783	TaGBSv1-11339	44898	IWB44898	1B	640555994				A001/A001	A001/A001	A001/A001	A001/A001	A001/A001
scaffold87869|TaGBSv1-11340_1280162	TaGBSv1-11340	10371	IWB10371	1B	640612373				A002/A002	A002/A002	A002/A002	A002/A002	A002/A002
scaffold87869|TaGBSv1-11341_1307775	TaGBSv1-11341	29570	IWB29570	1B	640639986				A002/A002	A002/A002	A002/A002	A002/A002	A002/A002
scaffold87869|TaGBSv1-2389_1513513	TaGBSv1-2389	79416	IWA5505	1B	640845724				A000/A000	A000/A000	A000/A000	A000/A000	A000/A000
scaffold87869|TaGBSv1-11342_1515902	TaGBSv1-11342	77524	IWA3097	1B	640848113				A001/A001	A001/A001	A001/A001	A001/A001	A001/A001
scaffold87869|TaGBSv1-11344_1866932	TaGBSv1-11344	51317	IWB51317	1B	641199143				A001/A001	A001/A001	A001/A001	A001/A001	A001/A001
scaffold87869|TaGBSv1-11347_2300600	TaGBSv1-11347	28242	IWB28242	1B	641632811				A002/A002	A002/A002	A002/A002	A002/A002	A002/A002
scaffold87869|TaGBSv1-11349_2863483	TaGBSv1-11349	22334	IWB22334	1B	642195694				A001/A002	A001/A002	A002/A002	A002/A002	A001/A002
scaffold87869|TaGBSv1-11350_3144399	TaGBSv1-11350	35108	IWB35108	1B	642476610				A001/A001	A001/A001	A001/A001	A001/A001	A001/A001
scaffold54766|TaGBSv1-8150_253916	TaGBSv1-8150	20313	IWB20313	1B	642770584				A001/A001	A001/A001	A001/A001	A001/A001	A001/A001
scaffold54766|TaGBSv1-8157_584781	TaGBSv1-8157	80201	IWA6663	1B	643101449				A000/A000	A000/A000	A000/A000	A000/A000	A000/A000
scaffold54766|TaGBSv1-9558_1074095	TaGBSv1-9558	5670	IWB5670	1B	643590763				A000/A000	A000/A000	A000/A000	A000/A000	A000/A000
scaffold54766|TaGBSv1-8147_1074279	TaGBSv1-8147	12979	IWB12979	1B	643590947				A000/A000	A000/A000	A000/A000	A000/A000	A000/A000
scaffold54766|TaGBSv1-8154_3193630	TaGBSv1-8154	70079	IWB70079	1B	645710298				A000/A000	A000/A000	A000/A000	A000/A000	A000/A000
scaffold54766|TaGBSv1-8155_3651071	TaGBSv1-8155	2272	IWB2272	1B	646167739				A002/A002	A002/A002	A002/A002	A002/A002	A002/A002
scaffold54766|TaGBSv1-8156_4162421	TaGBSv1-8156	21907	IWB21907	1B	646679089				A000/A000	A000/A000	A000/A000	A000/A000	A000/A000
scaffold54766|TaGBSv1-8116_4949701	TaGBSv1-8116	23852	IWB23852	1B	647466369				A000/A000	A000/A000	A000/A000	A000/A000	A000/A000
scaffold54766|TaGBSv1-8158_6535492	TaGBSv1-8158	46397	IWB46397	1B	649052160				A000/A000	A000/A000	A000/A000	A000/A000	A000/A000
scaffold10008|TaGBSv1-12_3635920	TaGBSv1-12	27057	IWB27057	1B	652454040				A001/A001	A001/A001	A001/A001	A001/A001	A001/A001
scaffold10008|TaGBSv1-11_3620989	TaGBSv1-11	10224	IWB10224	1B	652468971				A000/A000	A000/A000	A000/A000	A000/A000	A000/A000
scaffold10008|TaGBSv1-10_3513722	TaGBSv1-10	8004	IWB8004	1B	652576238				A002/A002	A002/A002	A002/A002	A002/A002	A002/A002
scaffold10008|TaGBSv1-9_3513624	TaGBSv1-9	8005	IWB8005	1B	652576336				A001/A001	A001/A001	A001/A001	A001/A001	A001/A001
scaffold10008|TaGBSv1-6_2214434	TaGBSv1-6	3140	IWB3140	1B	653875526				A001/A001	A001/A001	A001/A001	A001/A001	A001/A001
scaffold10008|TaGBSv1-5_2201891	TaGBSv1-5	631	IWB631	1B	653888069				A000/A000	A000/A000	A000/A000	A000/A000	A000/A000
scaffold10008|TaGBSv1-4_2062647	TaGBSv1-4	73738	IWB73738	1B	654027313				A001/A001	A001/A001	A001/A001	A001/A001	A001/A001
scaffold10008|TaGBSv1-3_2062575	TaGBSv1-3	79663	IWA5847	1B	654027385				A002/A002	A002/A002	A002/A002	A002/A002	A002/A002
scaffold10008|TaGBSv1-6527_1583974	TaGBSv1-6527	45492	IWB45492	1B	654505986				A001/A001	A001/A001	A001/A001	A001/A001	A001/A001
scaffold10008|TaGBSv1-16_986713	TaGBSv1-16	22620	IWB22620	1B	655103247				A000/A000	A000/A000	A000/A000	A000/A000	A000/A000
scaffold10008|TaGBSv1-7_308003	TaGBSv1-7	73299	IWB73299	1B	655781957				A002/A002	A002/A002	A002/A002	A002/A002	A002/A002
scaffold51380|TaGBSv1-7832_1066076	TaGBSv1-7832	76051	IWA1092	1B	657177139				A000/A000	A000/A000	A000/A000	A000/A000	A000/A000
scaffold51380|TaGBSv1-7833_1210829	TaGBSv1-7833	69408	IWB69408	1B	657321892				A000/A000	A000/A000	A000/A000	A000/A000	A000/A000
scaffold51380|TaGBSv1-7834_1298268	TaGBSv1-7834	41626	IWB41626	1B	657409331				A000/A000	A000/A000	A000/A000	A000/A000	A000/A000
scaffold51380|TaGBSv1-7835_1394347	TaGBSv1-7835	53320	IWB53320	1B	657505410				A001/A001	A001/A001	A001/A001	A001/A001	A001/A001
scaffold51380|TaGBSv1-7836_2371801	TaGBSv1-7836	10787	IWB10787	1B	658482864				A002/A002	A002/A002	A002/A002	A002/A002	A002/A002
scaffold51380|TaGBSv1-2503_2384268	TaGBSv1-2503	42352	IWB42352	1B	658495331				A000/A000	A000/A000	A000/A000	A000/A000	A000/A000
scaffold51380|TaGBSv1-7837_2387278	TaGBSv1-7837	58538	IWB58538	1B	658498341				A000/A000	A000/A000	A000/A000	A000/A000	A000/A000
scaffold51380|TaGBSv1-7840_2601460	TaGBSv1-7840	44606	IWB44606	1B	658712523				A000/A000	A000/A000	A000/A000	A000/A000	A000/A000
scaffold51380|TaGBSv1-7841_2627380	TaGBSv1-7841	10582	IWB10582	1B	658738443				A001/A001	A001/A001	A001/A001	A001/A001	A001/A001
scaffold77844|TaGBSv1-10762_1356846	TaGBSv1-10762	80986	IWA7707	1B	660107871				A000/A000	A000/A000	A000/A000	A000/A000	A000/A000
scaffold77844|TaGBSv1-10389_1031442	TaGBSv1-10389	26010	IWB26010	1B	660433275				A002/A002	A000/A002	A002/A002	A002/A002	A002/A002
scaffold77844|TaGBSv1-10396_936042	TaGBSv1-10396	7869	IWB7869	1B	660528675				A000/A000	A000/A000	A000/A000	A000/A000	A000/A000
scaffold77844|TaGBSv1-10395_935753	TaGBSv1-10395	7870	IWB7870	1B	660528964				A002/A002	A002/A002	A002/A002	A002/A002	A002/A002
scaffold77844|TaGBSv1-10394_742574	TaGBSv1-10394	78231	IWA3998	1B	660722143				A000/A000	A000/A000	A000/A000	A000/A000	A000/A000
scaffold48390|TaGBSv1-10759_274996	TaGBSv1-10759	73557	IWB73557	1B	661517127				A000/A000	A000/A000	A000/A000	A000/A000	A000/A000
scaffold48390|TaGBSv1-7400_274865	TaGBSv1-7400	72561	IWB72561	1B	661517258				A001/A001	A001/A001	A001/A001	A001/A001	A001/A001
scaffold157498|TaGBSv1-3115_1973562	TaGBSv1-3115	47500	IWB47500	1B	662068037				A000/A000	A000/A000	A000/A000	A000/A000	A000/A000
scaffold157498|TaGBSv1-10755_1485176	TaGBSv1-10755	3351	IWB3351	1B	662556423				A001/A001	A001/A001	A001/A001	A001/A001	A001/A001
scaffold157498|TaGBSv1-3111_1372435	TaGBSv1-3111	55065	IWB55065	1B	662669164				A001/A001	A001/A001	A001/A001	A001/A001	A001/A001
scaffold157498|TaGBSv1-3110_1131677	TaGBSv1-3110	73284	IWB73284	1B	662909922				A001/A001	A001/A001	A001/A001	A001/A001	A001/A001
scaffold157498|TaGBSv1-3109_1131076	TaGBSv1-3109	74539	IWB74539	1B	662910523				A001/A001	A001/A001	A001/A001	A001/A001	A001/A001
scaffold157498|TaGBSv1-3116_993725	TaGBSv1-3116	64868	IWB64868	1B	663047874				A001/A001	A001/A001	A001/A001	A001/A001	A001/A001
scaffold18812|TaGBSv1-3696_870588	TaGBSv1-3696	68743	IWB68743	1B	664285949				A002/A002	A002/A002	A002/A002	A002/A002	A002/A002
scaffold18812|TaGBSv1-3695_853953	TaGBSv1-3695	72443	IWB72443	1B	664302584				A001/A001	A001/A001	A001/A001	A001/A001	A001/A001
scaffold18812|TaGBSv1-3694_558132	TaGBSv1-3694	48712	IWB48712	1B	664598405				A002/A003	A002/A004	A002/A003	A003/A004	A001/A003
scaffold18812|TaGBSv1-3692_383854	TaGBSv1-3692	75958	IWA919	1B	664772683				A001/A001	A001/A001	A001/A001	A001/A001	A001/A001
scaffold18812|TaGBSv1-3691_368881	TaGBSv1-3691	41924	IWB41924	1B	664787656				A001/A001	A001/A001	A001/A001	A001/A001	A001/A001
scaffold18812|TaGBSv1-10751_350641	TaGBSv1-10751	81121	IWA7893	1B	664805896				A000/A000	A000/A000	A000/A000	A000/A000	A000/A000
scaffold12131|TaGBSv1-1425_2951335	TaGBSv1-1425	31979	IWB31979	1B	665311177				A000/A000	A000/A000	A000/A000	A000/A000	A000/A000
scaffold12131|TaGBSv1-1424_2863905	TaGBSv1-1424	40483	IWB40483	1B	665398607				A001/A001	A001/A001	A001/A001	A001/A001	A001/A001
scaffold12131|TaGBSv1-1422_1439509	TaGBSv1-1422	4213	IWB4213	1B	666823003				A000/A000	A000/A000	A000/A000	A000/A000	A000/A000
scaffold12131|TaGBSv1-1419_1346008	TaGBSv1-1419	57627	IWB57627	1B	666916504				A000/A000	A000/A000	A000/A000	A000/A000	A000/A000
scaffold12131|TaGBSv1-1418_1337637	TaGBSv1-1418	7694	IWB7694	1B	666924875				A000/A000	A000/A000	A000/A000	A000/A000	A000/A000
scaffold12131|TaGBSv1-1426_545703	TaGBSv1-1426	72835	IWB72835	1B	667716809				A002/A002	A002/A002	A002/A002	A002/A002	A002/A002
scaffold12131|TaGBSv1-1421_139302	TaGBSv1-1421	34935	IWB34935	1B	668123210				A000/A000	A000/A000	A000/A000	A000/A000	A000/A000
scaffold12131|TaGBSv1-1420_138016	TaGBSv1-1420	78151	IWA3893	1B	668124496				A000/A000	A000/A000	A000/A000	A000/A000	A000/A000
scaffold95194|TaGBSv1-11975_201253	TaGBSv1-11975	71884	IWB71884	1B	668469684				A000/A000	A000/A000	A000/A000	A000/A000	A000/A000
scaffold95194|TaGBSv1-11981_759099	TaGBSv1-11981	25646	IWB25646	1B	669027530				A000/A000	A000/A000	A000/A000	A000/A000	A000/A000
scaffold95194|TaGBSv1-11977_2930764	TaGBSv1-11977	73912	IWB73912	1B	671199195				A000/A000	A000/A000	A000/A000	A000/A000	A000/A000
scaffold112720|TaGBSv1-962_576047	TaGBSv1-962	11634	IWB11634	1B	671995994				A000/A000	A000/A000	A000/A000	A000/A000	A000/A000
scaffold112720|TaGBSv1-960_1756341	TaGBSv1-960	73865	IWB73865	1B	673176288				A000/A000	A000/A000	A000/A000	A000/A000	A000/A000
scaffold112720|TaGBSv1-961_1757305	TaGBSv1-961	31941	IWB31941	1B	673177252				A000/A000	A000/A000	A000/A000	A000/A000	A000/A000
scaffold14272|TaGBSv1-2554_798628	TaGBSv1-2554	73674	IWB73674	1B	674002950				A000/A000	A000/A000	A000/A000	A000/A000	A000/A000
scaffold14272|TaGBSv1-2555_875509	TaGBSv1-2555	35131	IWB35131	1B	674079831				A001/A001	A001/A001	A001/A001	A001/A001	A001/A001
scaffold14272|TaGBSv1-2541_1294027	TaGBSv1-2541	75847	IWA724	1B	674498349				A001/A001	A001/A001	A001/A001	A001/A001	A001/A001
scaffold14272|TaGBSv1-2542_1404007	TaGBSv1-2542	13852	IWB13852	1B	674608329				A001/A001	A001/A001	A001/A001	A001/A001	A001/A001
scaffold14272|TaGBSv1-2544_1457784	TaGBSv1-2544	71285	IWB71285	1B	674662106				A000/A000	A000/A000	A000/A000	A000/A000	A000/A000
scaffold14272|TaGBSv1-11714_1464628	TaGBSv1-11714	38852	IWB38852	1B	674668950				A000/A000	A000/A000	A000/A000	A000/A000	A000/A000
scaffold14272|TaGBSv1-2546_1617141	TaGBSv1-2546	12335	IWB12335	1B	674821463				A001/A001	A001/A001	A001/A001	A001/A001	A001/A001
scaffold14272|TaGBSv1-2547_2115812	TaGBSv1-2547	73767	IWB73767	1B	675320134				A000/A000	A000/A000	A000/A000	A000/A000	A000/A000
scaffold14272|TaGBSv1-2548_2355230	TaGBSv1-2548	73713	IWB73713	1B	675559552				A001/A001	A001/A001	A001/A001	A001/A001	A001/A001
scaffold14272|TaGBSv1-2549_2356122	TaGBSv1-2549	62487	IWB62487	1B	675560444				A001/A001	A001/A001	A001/A001	A001/A001	A001/A001
scaffold14272|TaGBSv1-2550_2873709	TaGBSv1-2550	6488	IWB6488	1B	676078031				A000/A000	A000/A000	A000/A000	A000/A000	A000/A000
scaffold14272|TaGBSv1-11172_2875272	TaGBSv1-11172	72943	IWB72943	1B	676079594				A000/A000	A000/A000	A000/A000	A000/A000	A000/A000
scaffold53853|TaGBSv1-8087_1066023	TaGBSv1-8087	9040	IWB9040	1B	676813446				A000/A000	A000/A000	A000/A000	A000/A000	A000/A000
scaffold53853|TaGBSv1-11167_787147	TaGBSv1-11167	4465	IWB4465	1B	677092322				A000/A000	A000/A000	A000/A000	A000/A000	A000/A000
scaffold1208|TaGBSv1-1399_167925	TaGBSv1-1399	8044	IWB8044	1B	678047494				A000/A000	A000/A000	A000/A000	A000/A000	A000/A000
scaffold1208|TaGBSv1-1403_377372	TaGBSv1-1403	7523	IWB7523	1B	678256941				A001/A001	A001/A001	A001/A001	A001/A001	A001/A001
scaffold1208|TaGBSv1-1404_377752	TaGBSv1-1404	435	IWB435	1B	678257321				A003/A003	A003/A003	A003/A003	A003/A003	A003/A003
scaffold17786|TaGBSv1-3556_8126	TaGBSv1-3556	20426	IWB20426	1B	678432414				A001/A001	A000/A001	A001/A001	A001/A001	A001/A001
scaffold17786|TaGBSv1-3555_46608	TaGBSv1-3555	56893	IWB56893	1B	678470896				A000/A000	A000/A000	A000/A000	A000/A000	A000/A000
scaffold107054|TaGBSv1-510_16613	TaGBSv1-510	53048	IWB53048	1B	678858276				A001/A001	A001/A001	A001/A001	A001/A001	A001/A001
scaffold80976|TaGBSv1-10638_971513	TaGBSv1-10638	3405	IWB3405	1B	679030865				A002/A002	A002/A002	A002/A002	A002/A002	A002/A002
scaffold23244|TaGBSv1-4368_63360	TaGBSv1-4368	68093	IWB68093	1B	680065838				A001/A003	A001/A004	A001/A004	A001/A001	A001/A004
scaffold23244|TaGBSv1-4368_160154	TaGBSv1-4368	68093	IWB68093	1B	680162632				A001/A001	A001/A001	A001/A001	A001/A001	A001/A001
scaffold23244|TaGBSv1-4369_160175	TaGBSv1-4369	68094	IWB68094	1B	680162653				A001/A001	A001/A001	A001/A001	A001/A001	A001/A001
scaffold13906|TaGBSv1-2355_510981	TaGBSv1-2355	78633	IWA4525	1B	681253279				A001/A001	A001/A001	A001/A001	A001/A001	A001/A001
scaffold13906|TaGBSv1-2356_948155	TaGBSv1-2356	31957	IWB31957	1B	681690453				A001/A001	A001/A001	A001/A001	A001/A001	A001/A001
scaffold34144|TaGBSv1-1343_146573	TaGBSv1-1343	64713	IWB64713	1B	682082169				A001/A002	A001/A002	A001/A002	A001/A002	A001/A002
scaffold34144|TaGBSv1-5752_534251	TaGBSv1-5752	52979	IWB52979	1B	682469847				A000/A001	A000/A001	A000/A000	A000/A001	A000/A000
scaffold34144|TaGBSv1-5753_536095	TaGBSv1-5753	56212	IWB56212	1B	682471691				A001/A001	A001/A001	A001/A001	A001/A001	A001/A001
scaffold34144|TaGBSv1-5754_537057	TaGBSv1-5754	34435	IWB34435	1B	682472653				A001/A001	A001/A001	A001/A001	A001/A001	A001/A001
scaffold17798|TaGBSv1-5277_664556	TaGBSv1-5277	78628	IWA4519	1B	683411074				A000/A000	A000/A000	A000/A000	A000/A000	A000/A000
scaffold157490|TaGBSv1-3104_663737	TaGBSv1-3104	78773	IWA4694	1B	686843943				A001/A001	A001/A001	A001/A001	A001/A001	A001/A001
scaffold157490|TaGBSv1-1341_752904	TaGBSv1-1341	4201	IWB4201	1B	686933110				A000/A000	A000/A000	A000/A000	A000/A000	A000/A000
scaffold157490|TaGBSv1-3106_908343	TaGBSv1-3106	71870	IWB71870	1B	687088549				A002/A002	A002/A002	A002/A002	A002/A002	A002/A002
scaffold10656|TaGBSv1-7305_197379	TaGBSv1-7305	57242	IWB57242	1B	687714988				A000/A000	A000/A000	A000/A000	A000/A000	A000/A000
scaffold10656|TaGBSv1-476_197684	TaGBSv1-476	57241	IWB57241	1B	687715293				A002/A002	A002/A002	A002/A002	A002/A002	A002/A002
scaffold10656|TaGBSv1-477_202695	TaGBSv1-477	7641	IWB7641	1B	687720304				A001/A001	A001/A001	A001/A001	A001/A001	A001/A001
scaffold10656|TaGBSv1-479_278271	TaGBSv1-479	41609	IWB41609	1B	687795880				A003/A003	A003/A003	A003/A003	A003/A003	A003/A003
scaffold10656|TaGBSv1-480_284640	TaGBSv1-480	24349	IWB24349	1B	687802249				A001/A001	A001/A001	A001/A001	A001/A001	A001/A001
scaffold18466|TaGBSv1-3662_25163	TaGBSv1-3662	35036	IWB35036	1B	688710285				A001/A001	A001/A001	A001/A001	A001/A001	A001/A001
scaffold18466|TaGBSv1-3663_82818	TaGBSv1-3663	78964	IWA4935	1B	688767940				A000/A000	A000/A000	A000/A000	A000/A000	A000/A000
scaffold18466|TaGBSv1-3664_84060	TaGBSv1-3664	38247	IWB38247	1B	688769182				A000/A000	A000/A000	A000/A000	A000/A000	A000/A000
scaffold72661|TaGBSv1-9927_217076	TaGBSv1-9927	79763	IWA5996	1D	217076				A000/A000	A000/A000	A000/A000	A000/A000	A000/A000
scaffold72661|TaGBSv1-9928_417481	TaGBSv1-9928	55047	IWB55047	1D	417481				A000/A000	A000/A000	A000/A000	A000/A000	A000/A000
scaffold142499|TaGBSv1-1411_263834	TaGBSv1-1411	9054	IWB9054	1D	513183				A000/A000	A000/A000	A000/A002	A000/A000	A000/A000
scaffold142499|TaGBSv1-2535_228185	TaGBSv1-2535	64368	IWB64368	1D	548832				A000/A000	A000/A000	A000/A000	A000/A000	A000/A000
scaffold48574|TaGBSv1-7470_45696	TaGBSv1-7470	80682	IWA7298	1D	2091237				A000/A000	A000/A000	A000/A000	A000/A000	A000/A000
scaffold48574|TaGBSv1-7471_65453	TaGBSv1-7471	34473	IWB34473	1D	2110994				A000/A000	A000/A000	A000/A000	A000/A000	A000/A000
scaffold48574|TaGBSv1-7472_65966	TaGBSv1-7472	55080	IWB55080	1D	2111507				A000/A000	A000/A000	A000/A000	A000/A000	A000/A000
scaffold48574|TaGBSv1-7469_101827	TaGBSv1-7469	19471	IWB19471	1D	2147368				A000/A000	A000/A000	A000/A000	A000/A000	A000/A000
scaffold44579|TaGBSv1-6918_475222	TaGBSv1-6918	7027	IWB7027	1D	3967456				A000/A000	A000/A000	A000/A000	A000/A000	A000/A000
scaffold44579|TaGBSv1-6919_476851	TaGBSv1-6919	11899	IWB11899	1D	3969085				A000/A000	A000/A000	A000/A000	A000/A000	A000/A000
scaffold37555|TaGBSv1-4446_4568351	TaGBSv1-4446	24741	IWB24741	1D	5514156				A000/A001	A001/A001	A000/A001	A001/A001	A000/A001
scaffold37555|TaGBSv1-1602_2662119	TaGBSv1-1602	38627	IWB38627	1D	7420388				A000/A000	A000/A000	A000/A000	A000/A000	A000/A000
scaffold37555|TaGBSv1-4445_2609357	TaGBSv1-4445	62907	IWB62907	1D	7473150				A000/A000	A000/A000	A000/A000	A000/A000	A000/A000
scaffold37555|TaGBSv1-6102_2204827	TaGBSv1-6102	81178	IWA7967	1D	7877680				A001/A002	A001/A002	A001/A002	A001/A002	A001/A001
scaffold37555|TaGBSv1-6101_2179935	TaGBSv1-6101	38212	IWB38212	1D	7902572				A001/A001	A001/A001	A001/A001	A001/A001	A001/A001
scaffold37555|TaGBSv1-6098_1897543	TaGBSv1-6098	80430	IWA6960	1D	8184964				A002/A002	A002/A002	A002/A002	A002/A002	A002/A002
scaffold37555|TaGBSv1-6097_1896886	TaGBSv1-6097	76227	IWA1397	1D	8185621				A001/A001	A001/A001	A001/A001	A001/A001	A001/A001
scaffold37555|TaGBSv1-6096_1617819	TaGBSv1-6096	76921	IWA2269	1D	8464688				A001/A001	A001/A001	A001/A001	A001/A001	A001/A001
scaffold37555|TaGBSv1-1118_1616861	TaGBSv1-1118	61318	IWB61318	1D	8465646				A001/A001	A001/A001	A001/A001	A001/A001	A001/A001
scaffold37555|TaGBSv1-6095_1476662	TaGBSv1-6095	6155	IWB6155	1D	8605845				A001/A001	A001/A001	A001/A001	A001/A001	A001/A001
scaffold37555|TaGBSv1-6094_1458692	TaGBSv1-6094	78833	IWA4764	1D	8623815				A001/A001	A001/A001	A001/A001	A001/A001	A001/A001
scaffold37555|TaGBSv1-6093_1455924	TaGBSv1-6093	27028	IWB27028	1D	8626583				A000/A000	A000/A000	A000/A001	A000/A001	A000/A000
scaffold37555|TaGBSv1-6092_1354914	TaGBSv1-6092	77129	IWA2547	1D	8727593				A001/A001	A001/A001	A001/A001	A001/A001	A001/A001
scaffold37555|TaGBSv1-2683_209209	TaGBSv1-2683	44340	IWB44340	1D	9873298				A001/A001	A001/A001	A001/A001	A001/A001	A001/A001
scaffold37555|TaGBSv1-6100_207532	TaGBSv1-6100	47908	IWB47908	1D	9874975				A001/A001	A001/A001	A001/A001	A001/A001	A001/A001
scaffold37555|TaGBSv1-6099_207178	TaGBSv1-6099	75909	IWA817	1D	9875329				A001/A001	A001/A001	A001/A001	A001/A001	A001/A001
scaffold37555|TaGBSv1-6106_54274	TaGBSv1-6106	10730	IWB10730	1D	10028233				A001/A001	A001/A001	A001/A001	A001/A001	A001/A001
scaffold49132|TaGBSv1-7555_97802	TaGBSv1-7555	38400	IWB38400	1D	10180409				A001/A001	A001/A001	A001/A001	A001/A001	A001/A001
scaffold49132|TaGBSv1-2692_180493	TaGBSv1-2692	49196	IWB49196	1D	10263100				A002/A003	A002/A003	A002/A002	A002/A003	A002/A002
scaffold49132|TaGBSv1-8995_299471	TaGBSv1-8995	1201	IWB1201	1D	10382078				A000/A000	A000/A000	A000/A000	A000/A000	A000/A000
scaffold49132|TaGBSv1-7548_300316	TaGBSv1-7548	2650	IWB2650	1D	10382923				A000/A000	A000/A000	A000/A000	A000/A000	A000/A000
scaffold49132|TaGBSv1-7549_316033	TaGBSv1-7549	22674	IWB22674	1D	10398640				A000/A000	A000/A000	A000/A000	A000/A000	A000/A000
scaffold49132|TaGBSv1-7550_580022	TaGBSv1-7550	26984	IWB26984	1D	10662629				A000/A000	A000/A000	A000/A000	A000/A000	A000/A000
scaffold49132|TaGBSv1-7551_584180	TaGBSv1-7551	8671	IWB8671	1D	10666787				A000/A000	A000/A000	A000/A000	A000/A000	A000/A000
scaffold49132|TaGBSv1-7552_638137	TaGBSv1-7552	75838	IWA713	1D	10720744				A000/A000	A000/A000	A000/A000	A000/A000	A000/A000
scaffold49132|TaGBSv1-8991_638392	TaGBSv1-8991	12206	IWB12206	1D	10720999				A000/A000	A000/A000	A000/A000	A000/A000	A000/A000
scaffold49132|TaGBSv1-9691_655601	TaGBSv1-9691	2105	IWB2105	1D	10738208				A000/A000	A000/A000	A000/A000	A000/A000	A000/A000
scaffold49132|TaGBSv1-9692_726202	TaGBSv1-9692	74770	IWB74770	1D	10808809				A002/A004	A000/A002	A004/A004	A001/A002	A004/A004
scaffold49132|TaGBSv1-7553_726465	TaGBSv1-7553	3662	IWB3662	1D	10809072				A000/A000	A000/A000	A000/A000	A000/A000	A000/A000
scaffold49132|TaGBSv1-7554_904093	TaGBSv1-7554	12172	IWB12172	1D	10986700				A000/A001	A000/A001	A000/A000	A000/A001	A000/A001
scaffold49132|TaGBSv1-6898_1095016	TaGBSv1-6898	54690	IWB54690	1D	11177623				A000/A000	A000/A001	A000/A001	A000/A001	A000/A000
scaffold49132|TaGBSv1-7540_1371563	TaGBSv1-7540	21518	IWB21518	1D	11454170				A000/A000	A000/A000	A000/A000	A000/A000	A000/A000
scaffold49132|TaGBSv1-6898_1412241	TaGBSv1-6898	54690	IWB54690	1D	11494848				A000/A004	A000/A000	A000/A005	A000/A000	A000/A000
scaffold49132|TaGBSv1-6893_1537279	TaGBSv1-6893	387	IWB387	1D	11619886				A001/A001	A000/A001	A000/A001	A001/A001	A000/A000
scaffold49132|TaGBSv1-7542_1538720	TaGBSv1-7542	11603	IWB11603	1D	11621327				A000/A000	A000/A000	A000/A000	A000/A000	A000/A000
scaffold49132|TaGBSv1-7543_1540384	TaGBSv1-7543	22866	IWB22866	1D	11622991				A000/A000	A000/A000	A000/A000	A000/A000	A000/A000
scaffold49132|TaGBSv1-7545_1797044	TaGBSv1-7545	14612	IWB14612	1D	11879651				A000/A000	A000/A000	A000/A000	A000/A000	A000/A000
scaffold76267|TaGBSv1-5861_576046	TaGBSv1-5861	49309	IWB49309	1D	12314816				A001/A001	A001/A001	A001/A001	A001/A001	A001/A001
scaffold76267|TaGBSv1-6889_575611	TaGBSv1-6889	72258	IWB72258	1D	12315251				A001/A001	A001/A001	A001/A001	A001/A001	A001/A001
scaffold76267|TaGBSv1-10238_575485	TaGBSv1-10238	35395	IWB35395	1D	12315377				A001/A001	A001/A001	A001/A001	A001/A001	A001/A001
scaffold76267|TaGBSv1-10237_357520	TaGBSv1-10237	60472	IWB60472	1D	12533342				A000/A000	A000/A000	A000/A000	A000/A000	A000/A000
scaffold76267|TaGBSv1-10236_354854	TaGBSv1-10236	21003	IWB21003	1D	12536008				A000/A000	A000/A000	A000/A000	A000/A000	A000/A000
scaffold76267|TaGBSv1-10235_354016	TaGBSv1-10235	60471	IWB60471	1D	12536846				A000/A000	A000/A000	A000/A000	A000/A000	A000/A000
scaffold26303|TaGBSv1-7273_176597	TaGBSv1-7273	1229	IWB1229	1D	14482529				A002/A002	A002/A002	A002/A002	A002/A002	A002/A002
scaffold23129|TaGBSv1-4319_232970	TaGBSv1-4319	13406	IWB13406	1D	15322193				A000/A000	A000/A000	A000/A000	A000/A000	A000/A000
scaffold22257|TaGBSv1-7542_64457	TaGBSv1-7542	11603	IWB11603	1D	16405720				A000/A000	A000/A000	A000/A000	A000/A000	A000/A000
scaffold22257|TaGBSv1-4194_271526	TaGBSv1-4194	6949	IWB6949	1D	16612789				A000/A000	A000/A000	A000/A000	A000/A000	A000/A000
scaffold22257|TaGBSv1-4196_447924	TaGBSv1-4196	54993	IWB54993	1D	16789187				A000/A000	A000/A000	A000/A000	A000/A000	A000/A000
scaffold22257|TaGBSv1-5972_826958	TaGBSv1-5972	75093	IWB75093	1D	17168221				A000/A000	A000/A000	A000/A000	A000/A000	A000/A000
scaffold64532|TaGBSv1-9117_100162	TaGBSv1-9117	45623	IWB45623	1D	17630568				A000/A000	A000/A000	A000/A000	A000/A000	A000/A000
scaffold51112|TaGBSv1-7806_368694	TaGBSv1-7806	36377	IWB36377	1D	19128200				A001/A001	A001/A001	A001/A001	A001/A001	A001/A001
scaffold51112|TaGBSv1-7809_586055	TaGBSv1-7809	8310	IWB8310	1D	19345561				A001/A001	A001/A001	A001/A001	A001/A001	A001/A001
scaffold16478|TaGBSv1-3393_564747	TaGBSv1-3393	15693	IWB15693	1D	20045229				A001/A001	A001/A001	A001/A001	A001/A001	A001/A001
scaffold16478|TaGBSv1-3392_552689	TaGBSv1-3392	42629	IWB42629	1D	20057287				A001/A001	A001/A001	A001/A001	A001/A001	A001/A001
scaffold18093|TaGBSv1-10357_438511	TaGBSv1-10357	40979	IWB40979	1D	27676866				A000/A000	A000/A000	A000/A000	A000/A000	A000/A000
scaffold18093|TaGBSv1-3601_453397	TaGBSv1-3601	67219	IWB67219	1D	27691752				A000/A000	A000/A000	A000/A000	A000/A000	A000/A000
scaffold18093|TaGBSv1-3603_633642	TaGBSv1-3603	11036	IWB11036	1D	27871997				A000/A000	A000/A000	A000/A000	A000/A000	A000/A000
scaffold18093|TaGBSv1-3604_636153	TaGBSv1-3604	25587	IWB25587	1D	27874508				A000/A000	A000/A000	A000/A000	A000/A000	A000/A000
scaffold18093|TaGBSv1-3605_928810	TaGBSv1-3605	8432	IWB8432	1D	28167165				A000/A000	A000/A000	A000/A000	A000/A000	A000/A000
scaffold18093|TaGBSv1-3606_986390	TaGBSv1-3606	10439	IWB10439	1D	28224745				A000/A000	A000/A000	A000/A000	A000/A000	A000/A000
scaffold18093|TaGBSv1-10351_2869292	TaGBSv1-10351	64822	IWB64822	1D	30107647				A001/A001	A001/A001	A001/A001	A001/A001	A000/A001
scaffold18198|TaGBSv1-3634_1069593	TaGBSv1-3634	78694	IWA4598	1D	31422128				A000/A000	A000/A000	A000/A000	A000/A000	A000/A000
scaffold18198|TaGBSv1-3635_1071763	TaGBSv1-3635	79030	IWA5020	1D	31424298				A000/A000	A000/A000	A000/A000	A000/A000	A000/A000
scaffold18198|TaGBSv1-6517_2183686	TaGBSv1-6517	74045	IWB74045	1D	32536221				A000/A000	A000/A000	A000/A000	A000/A000	A000/A000
scaffold18198|TaGBSv1-3636_2191535	TaGBSv1-3636	5767	IWB5767	1D	32544070				A000/A000	A000/A000	A000/A000	A000/A000	A000/A000
scaffold18198|TaGBSv1-3637_2192027	TaGBSv1-3637	75370	IWA57	1D	32544562				A000/A000	A000/A000	A000/A000	A000/A000	A000/A000
scaffold18198|TaGBSv1-4794_2808692	TaGBSv1-4794	76902	IWA2243	1D	33161227				A000/A000	A000/A000	A000/A000	A000/A000	A000/A000
scaffold18198|TaGBSv1-3639_3287899	TaGBSv1-3639	12360	IWB12360	1D	33640434				A000/A000	A000/A000	A000/A000	A000/A000	A000/A000
scaffold18198|TaGBSv1-3641_3403732	TaGBSv1-3641	25218	IWB25218	1D	33756267				A000/A000	A000/A000	A000/A000	A000/A000	A000/A000
scaffold18198|TaGBSv1-3642_3403851	TaGBSv1-3642	25219	IWB25219	1D	33756386				A000/A000	A000/A000	A000/A000	A000/A000	A000/A000
scaffold18198|TaGBSv1-3643_4267129	TaGBSv1-3643	11479	IWB11479	1D	34619664				A000/A000	A000/A000	A000/A000	A000/A000	A000/A000
scaffold18198|TaGBSv1-3644_4268778	TaGBSv1-3644	6579	IWB6579	1D	34621313				A000/A000	A000/A000	A000/A000	A000/A000	A000/A000
scaffold18198|TaGBSv1-3644_4268806	TaGBSv1-3644	6579	IWB6579	1D	34621341				A000/A000	A000/A000	A000/A000	A000/A000	A000/A000
scaffold18198|TaGBSv1-3646_4594479	TaGBSv1-3646	11921	IWB11921	1D	34947014				A000/A000	A000/A000	A000/A000	A000/A000	A000/A000
scaffold18198|TaGBSv1-3647_5297184	TaGBSv1-3647	52945	IWB52945	1D	35649719				A000/A000	A000/A000	A000/A000	A000/A000	A000/A000
scaffold61511|TaGBSv1-8876_278874	TaGBSv1-8876	75987	IWA980	1D	36322695				A000/A000	A000/A000	A000/A000	A000/A000	A000/A000
scaffold61511|TaGBSv1-662_491011	TaGBSv1-662	24659	IWB24659	1D	36534832				A000/A002	A000/A000	A000/A000	A000/A000	A000/A000
scaffold61511|TaGBSv1-663_492080	TaGBSv1-663	80045	IWA6450	1D	36535901				A000/A000	A000/A000	A000/A000	A000/A000	A000/A000
scaffold61511|TaGBSv1-8874_1176999	TaGBSv1-8874	6668	IWB6668	1D	37220820				A000/A000	A000/A000	A000/A000	A000/A000	A000/A000
scaffold61511|TaGBSv1-8875_1177282	TaGBSv1-8875	49537	IWB49537	1D	37221103				A000/A000	A000/A000	A000/A000	A000/A000	A000/A000
scaffold14240|TaGBSv1-2531_654937	TaGBSv1-2531	10694	IWB10694	1D	38283150				A001/A001	A001/A001	A001/A001	A001/A001	A001/A001
scaffold14240|TaGBSv1-2532_924045	TaGBSv1-2532	13834	IWB13834	1D	38552258				A001/A001	A001/A001	A001/A001	A001/A001	A001/A001
scaffold14240|TaGBSv1-2533_924493	TaGBSv1-2533	75791	IWA642	1D	38552706				A001/A001	A001/A001	A001/A001	A001/A001	A001/A001
scaffold14240|TaGBSv1-2527_1029054	TaGBSv1-2527	34792	IWB34792	1D	38657267				A001/A001	A001/A001	A001/A001	A001/A001	A001/A001
scaffold14240|TaGBSv1-2528_1029412	TaGBSv1-2528	17147	IWB17147	1D	38657625				A001/A001	A001/A001	A001/A001	A001/A001	A001/A001
scaffold14240|TaGBSv1-2529_1159342	TaGBSv1-2529	55910	IWB55910	1D	38787555				A001/A001	A001/A001	A001/A001	A001/A001	A001/A001
scaffold14240|TaGBSv1-2530_1159704	TaGBSv1-2530	3894	IWB3894	1D	38787917				A001/A001	A001/A001	A001/A001	A001/A001	A001/A001
scaffold91344|TaGBSv1-11622_31664	TaGBSv1-11622	74807	IWB74807	1D	38868046				A001/A001	A001/A001	A001/A001	A001/A001	A001/A001
scaffold91344|TaGBSv1-11623_31787	TaGBSv1-11623	74806	IWB74806	1D	38868169				A001/A001	A001/A001	A001/A001	A001/A001	A001/A001
scaffold91344|TaGBSv1-11624_815974	TaGBSv1-11624	12552	IWB12552	1D	39652356				A001/A002	A001/A001	A001/A002	A001/A002	A001/A002
scaffold91344|TaGBSv1-11618_1032372	TaGBSv1-11618	18554	IWB18554	1D	39868754				A001/A001	A001/A001	A001/A001	A001/A001	A001/A001
scaffold91344|TaGBSv1-11619_1112030	TaGBSv1-11619	22831	IWB22831	1D	39948412				A001/A001	A001/A001	A000/A001	A001/A001	A001/A001
scaffold91344|TaGBSv1-11620_1330023	TaGBSv1-11620	75915	IWA830	1D	40166405				A001/A001	A001/A001	A001/A001	A001/A001	A001/A001
scaffold91344|TaGBSv1-11621_1330486	TaGBSv1-11621	6941	IWB6941	1D	40166868				A001/A001	A001/A001	A001/A001	A001/A001	A001/A001
scaffold62008|TaGBSv1-8916_1555210	TaGBSv1-8916	26805	IWB26805	1D	43281615				A001/A001	A001/A001	A001/A001	A001/A001	A001/A001
scaffold46530|TaGBSv1-7183_1345699	TaGBSv1-7183	35725	IWB35725	1D	46182624				A001/A001	A001/A001	A001/A001	A001/A001	A001/A001
scaffold59755|TaGBSv1-8708_565314	TaGBSv1-8708	46338	IWB46338	1D	47713763				A001/A001	A001/A001	A001/A001	A001/A001	A001/A001
scaffold59755|TaGBSv1-8705_1254982	TaGBSv1-8705	10253	IWB10253	1D	48403431				A001/A001	A001/A001	A001/A001	A001/A001	A001/A001
scaffold59755|TaGBSv1-8706_2437949	TaGBSv1-8706	7925	IWB7925	1D	49586398				A001/A001	A001/A001	A001/A001	A001/A001	A001/A001
scaffold59755|TaGBSv1-8707_3148263	TaGBSv1-8707	57040	IWB57040	1D	50296712				A000/A000	A000/A000	A000/A000	A000/A000	A000/A000
scaffold103033|TaGBSv1-8110_287032	TaGBSv1-8110	43846	IWB43846	1D	51556044				A000/A000	A000/A000	A000/A000	A000/A000	A000/A000
scaffold102770|TaGBSv1-201_11041841	TaGBSv1-201	11960	IWB11960	1D	52358256				A000/A000	A000/A000	A000/A000	A000/A000	A000/A000
scaffold102770|TaGBSv1-2205_11040989	TaGBSv1-2205	46817	IWB46817	1D	52359108				A000/A000	A000/A000	A000/A000	A000/A000	A000/A000
scaffold102770|TaGBSv1-2994_10825016	TaGBSv1-2994	5261	IWB5261	1D	52575081				A001/A001	A001/A001	A001/A001	A001/A001	A001/A001
scaffold102770|TaGBSv1-200_10745316	TaGBSv1-200	9914	IWB9914	1D	52654781				A000/A000	A000/A000	A000/A000	A000/A000	A000/A000
scaffold102770|TaGBSv1-204_7730933	TaGBSv1-204	36154	IWB36154	1D	55669164				A000/A000	A000/A000	A000/A000	A000/A000	A000/A000
scaffold102770|TaGBSv1-203_6648868	TaGBSv1-203	8605	IWB8605	1D	56751229				A000/A000	A000/A000	A000/A000	A000/A000	A000/A000
scaffold102770|TaGBSv1-202_5922393	TaGBSv1-202	11878	IWB11878	1D	57477704				A000/A000	A000/A000	A000/A000	A000/A000	A000/A000
scaffold102770|TaGBSv1-2983_4265728	TaGBSv1-2983	77520	IWA3092	1D	59134369				A000/A000	A000/A000	A000/A000	A000/A000	A000/A000
scaffold102770|TaGBSv1-8620_2965888	TaGBSv1-8620	71910	IWB71910	1D	60434209				A000/A000	A000/A000	A000/A000	A000/A000	A000/A000
scaffold102770|TaGBSv1-1693_1913708	TaGBSv1-1693	32564	IWB32564	1D	61486389				A000/A000	A000/A000	A000/A000	A000/A000	A000/A000
scaffold24310|TaGBSv1-4500_3915690	TaGBSv1-4500	4265	IWB4265	1D	66203054				A000/A000	A000/A000	A000/A000	A000/A000	A000/A000
scaffold24310|TaGBSv1-5690_1671876	TaGBSv1-5690	62802	IWB62802	1D	68446868				A000/A000	A000/A000	A000/A000	A000/A000	A000/A000
scaffold139511-2|TaGBSv1-2397_3036381	TaGBSv1-2397	49565	IWB49565	1D	73675731				A000/A000	A000/A000	A000/A000	A000/A000	A000/A000
scaffold139511-2|TaGBSv1-5698_2987258	TaGBSv1-5698	52125	IWB52125	1D	73724854				A000/A000	A000/A000	A000/A000	A000/A000	A000/A000
scaffold139511-2|TaGBSv1-2398_853647	TaGBSv1-2398	9742	IWB9742	1D	75858465				A000/A001	A000/A001	A000/A000	A000/A000	A001/A001
scaffold5164|TaGBSv1-2477_3529898	TaGBSv1-2477	16588	IWB16588	1D	80021508				A000/A000	A000/A000	A000/A000	A000/A000	A000/A000
scaffold5164|TaGBSv1-7857_3105979	TaGBSv1-7857	65387	IWB65387	1D	80445427				A001/A001	A001/A001	A001/A001	A001/A001	A001/A001
scaffold33492|TaGBSv1-4794_2533411	TaGBSv1-4794	76902	IWA2243	1D	91484760				A000/A000	A000/A000	A000/A000	A000/A000	A000/A000
scaffold33492|TaGBSv1-5706_1762984	TaGBSv1-5706	55111	IWB55111	1D	92255187				A000/A000	A000/A000	A000/A000	A000/A000	A000/A000
scaffold33492|TaGBSv1-5707_915157	TaGBSv1-5707	20760	IWB20760	1D	93103014				A000/A000	A000/A000	A000/A000	A000/A000	A000/A000
scaffold33492|TaGBSv1-790_184587	TaGBSv1-790	23092	IWB23092	1D	93833584				A000/A000	A000/A000	A000/A000	A000/A000	A000/A000
scaffold63828|TaGBSv1-5987_1289964	TaGBSv1-5987	55605	IWB55605	1D	98842070				A000/A000	A000/A000	A000/A000	A000/A000	A000/A000
scaffold63828|TaGBSv1-9049_4390685	TaGBSv1-9049	62604	IWB62604	1D	101942791				A000/A000	A000/A000	A000/A000	A000/A000	A000/A000
scaffold55796|TaGBSv1-8248_2847211	TaGBSv1-8248	49333	IWB49333	1D	110604467				A000/A000	A000/A000	A000/A000	A000/A000	A000/A000
scaffold95960|TaGBSv1-2460_3977468	TaGBSv1-2460	34367	IWB34367	1D	121240183				A000/A000	A000/A000	A000/A000	A000/A000	A000/A000
scaffold32050|TaGBSv1-10228_1739592	TaGBSv1-10228	62334	IWB62334	1D	132206752				A000/A000	A000/A000	A000/A000	A000/A000	A000/A000
scaffold22893|TaGBSv1-9724_11162817	TaGBSv1-9724	76905	IWA2247	1D	147895571				A001/A001	A001/A001	A001/A001	A001/A001	A001/A001
scaffold22893|TaGBSv1-3419_3328267	TaGBSv1-3419	79561	IWA5702	1D	155730121				A000/A000	A000/A000	A000/A000	A000/A000	A000/A000
scaffold42727|TaGBSv1-2467_11616787	TaGBSv1-2467	12443	IWB12443	1D	160902724				A001/A001	A001/A001	A001/A001	A001/A001	A001/A001
scaffold42727|TaGBSv1-6743_11615365	TaGBSv1-6743	52165	IWB52165	1D	160904146				A000/A000	A000/A001	A000/A001	A000/A000	A000/A001
scaffold13801|TaGBSv1-10776_15861	TaGBSv1-10776	9727	IWB9727	1D	174814179				A000/A000	A000/A000	A000/A000	A000/A000	A000/A000
scaffold17753|TaGBSv1-3549_1122003	TaGBSv1-3549	56004	IWB56004	1D	188456386				A000/A000	A000/A000	A000/A000	A000/A000	A000/A000
scaffold72144|TaGBSv1-9892_82629	TaGBSv1-9892	55502	IWB55502	1D	189661118				A000/A000	A000/A000	A000/A000	A000/A000	A000/A000
scaffold103713|TaGBSv1-250_5354400	TaGBSv1-250	77798	IWA3446	1D	203318281				A000/A000	A000/A000	A000/A000	A000/A000	A000/A000
scaffold103713|TaGBSv1-251_6331612	TaGBSv1-251	2192	IWB2192	1D	204295493				A000/A000	A000/A000	A000/A000	A000/A000	A000/A000
scaffold99022|TaGBSv1-4954_6714258	TaGBSv1-4954	3472	IWB3472	1D	221098940				A000/A000	A000/A000	A000/A000	A000/A000	A000/A000
scaffold99022|TaGBSv1-12201_9756845	TaGBSv1-12201	1852	IWB1852	1D	224141527				A000/A000	A000/A000	A000/A000	A000/A000	A000/A000
scaffold99022|TaGBSv1-1456_10021744	TaGBSv1-1456	46905	IWB46905	1D	224406426				A000/A000	A000/A000	A000/A000	A000/A000	A000/A000
scaffold99022|TaGBSv1-12199_12745372	TaGBSv1-12199	21928	IWB21928	1D	227130054				A000/A000	A000/A000	A000/A000	A000/A000	A000/A000
scaffold99022|TaGBSv1-12200_14682278	TaGBSv1-12200	75385	IWA80	1D	229066960				A000/A000	A000/A000	A000/A000	A000/A000	A000/A000
scaffold162730|TaGBSv1-1090_6851775	TaGBSv1-1090	79935	IWA6259	1D	236439092				A000/A000	A000/A000	A000/A000	A000/A000	A000/A000
scaffold42046|TaGBSv1-6658_22921523	TaGBSv1-6658	6869	IWB6869	1D	250140285				A000/A000	A000/A000	A000/A000	A000/A000	A000/A000
scaffold42046|TaGBSv1-6656_14729280	TaGBSv1-6656	9925	IWB9925	1D	258332528				A000/A000	A000/A000	A000/A000	A000/A000	A000/A000
scaffold42046|TaGBSv1-7798_10353951	TaGBSv1-7798	78783	IWA4706	1D	262707857				A000/A000	A000/A000	A000/A000	A000/A000	A000/A000
scaffold42046|TaGBSv1-6659_4111562	TaGBSv1-6659	38561	IWB38561	1D	268950246				A001/A001	A001/A001	A001/A001	A001/A001	A001/A001
scaffold42046|TaGBSv1-6660_734021	TaGBSv1-6660	16143	IWB16143	1D	272327787				A000/A000	A000/A000	A000/A000	A000/A000	A000/A000
scaffold137144|TaGBSv1-5813_3280463	TaGBSv1-5813	76543	IWA1785	1D	278516332				A000/A000	A000/A000	A000/A000	A000/A000	A000/A000
scaffold137144|TaGBSv1-5812_1850212	TaGBSv1-5812	70699	IWB70699	1D	279946583				A000/A000	A000/A000	A000/A000	A000/A001	A000/A001
scaffold137144|TaGBSv1-5825_392995	TaGBSv1-5825	45374	IWB45374	1D	281403800				A000/A000	A000/A000	A000/A000	A000/A000	A000/A000
scaffold91072|TaGBSv1-11612_2626935	TaGBSv1-11612	708	IWB708	1D	290443901				A000/A000	A000/A000	A000/A000	A000/A000	A000/A000
scaffold20235|TaGBSv1-3921_1061927	TaGBSv1-3921	27449	IWB27449	1D	308455790				A000/A000	A000/A000	A000/A000	A000/A000	A000/A000
scaffold25190-2|TaGBSv1-4609_7850566	TaGBSv1-4609	77823	IWA3481	1D	320396017				A000/A000	A000/A000	A000/A000	A000/A000	A000/A000
scaffold79127|TaGBSv1-10516_31450	TaGBSv1-10516	61426	IWB61426	1D	325964569				A000/A000	A000/A000	A000/A000	A000/A000	A000/A000
scaffold22048|TaGBSv1-4166_10518867	TaGBSv1-4166	29434	IWB29434	1D	334226192				A000/A000	A000/A000	A000/A000	A000/A000	A000/A000
scaffold22048|TaGBSv1-4168_8379676	TaGBSv1-4168	41036	IWB41036	1D	336365383				A000/A000	A000/A000	A000/A000	A000/A000	A000/A000
scaffold22048|TaGBSv1-4167_6845873	TaGBSv1-4167	25365	IWB25365	1D	337899186				A000/A000	A000/A000	A000/A000	A000/A000	A000/A000
scaffold22048|TaGBSv1-3040_152907	TaGBSv1-3040	35532	IWB35532	1D	344592152				A000/A000	A000/A000	A000/A000	A000/A000	A000/A000
scaffold92463|TaGBSv1-11747_306396	TaGBSv1-11747	80582	IWA7154	1D	351440016				A001/A001	A001/A001	A001/A001	A001/A001	A001/A001
scaffold92463|TaGBSv1-11748_3943594	TaGBSv1-11748	36416	IWB36416	1D	355077214				A000/A000	A000/A000	A000/A000	A000/A000	A000/A000
scaffold92463|TaGBSv1-3091_3948433	TaGBSv1-3091	68429	IWB68429	1D	355082053				A000/A000	A000/A000	A000/A000	A000/A000	A000/A000
scaffold92463|TaGBSv1-11749_5020288	TaGBSv1-11749	8131	IWB8131	1D	356153908				A000/A000	A000/A000	A000/A000	A000/A000	A000/A000
scaffold92463|TaGBSv1-11750_6326181	TaGBSv1-11750	34905	IWB34905	1D	357459801				A000/A000	A000/A000	A000/A000	A000/A000	A000/A000
scaffold92463|TaGBSv1-6203_9344326	TaGBSv1-6203	80210	IWA6674	1D	360477946				A000/A000	A000/A000	A000/A000	A000/A000	A000/A000
scaffold26468|TaGBSv1-5881_3509055	TaGBSv1-5881	35585	IWB35585	1D	364384713				A001/A001	A001/A001	A001/A001	A001/A001	A001/A001
scaffold7298|TaGBSv1-5884_926260	TaGBSv1-5884	79907	IWA6218	1D	367158357				A000/A000	A000/A000	A000/A000	A000/A000	A000/A000
scaffold7600-1|TaGBSv1-10220_5371487	TaGBSv1-10220	17397	IWB17397	1D	370629703				A000/A000	A000/A000	A000/A000	A000/A000	A000/A000
scaffold7600-1|TaGBSv1-4907_63425	TaGBSv1-4907	36584	IWB36584	1D	375937765				A000/A000	A000/A000	A000/A000	A000/A000	A000/A000
scaffold7600-1|TaGBSv1-3769_45785	TaGBSv1-3769	65754	IWB65754	1D	375955405				A000/A000	A000/A000	A000/A000	A000/A000	A000/A000
scaffold55113|TaGBSv1-8189_7442347	TaGBSv1-8189	75717	IWA555	1D	379797698				A000/A000	A000/A000	A000/A000	A000/A000	A000/A000
scaffold55113|TaGBSv1-75_6208274	TaGBSv1-75	78330	IWA4126	1D	381031771				A000/A001	A001/A001	A000/A001	A000/A001	A001/A001
scaffold55113|TaGBSv1-72_2728431	TaGBSv1-72	34656	IWB34656	1D	384511614				A000/A000	A000/A000	A000/A000	A000/A000	A000/A000
scaffold55113|TaGBSv1-8188_1628676	TaGBSv1-8188	27375	IWB27375	1D	385611369				A000/A000	A000/A000	A000/A000	A000/A000	A000/A000
scaffold106534|TaGBSv1-64_284673	TaGBSv1-64	11766	IWB11766	1D	391323015				A000/A000	A000/A000	A000/A000	A000/A000	A000/A000
scaffold106534|TaGBSv1-474_1102121	TaGBSv1-474	75573	IWA342	1D	392140463				A000/A000	A000/A000	A000/A000	A000/A000	A000/A000
scaffold106534|TaGBSv1-9577_2402100	TaGBSv1-9577	2041	IWB2041	1D	393440442				A000/A000	A000/A000	A000/A000	A000/A000	A000/A000
scaffold109828|TaGBSv1-86_363227	TaGBSv1-86	19625	IWB19625	1D	397079722				A001/A001	A001/A001	A001/A001	A001/A001	A001/A001
scaffold109828|TaGBSv1-831_2546947	TaGBSv1-831	55757	IWB55757	1D	399263442				A000/A000	A000/A000	A000/A000	A000/A000	A000/A000
scaffold30209-1|TaGBSv1-9578_95299	TaGBSv1-9578	34913	IWB34913	1D	400780775				A000/A000	A000/A000	A000/A000	A000/A000	A000/A000
scaffold20922|TaGBSv1-6046_1670855	TaGBSv1-6046	54597	IWB54597	1D	402704164				A000/A000	A000/A000	A000/A000	A000/A000	A000/A000
scaffold20922|TaGBSv1-11377_4133059	TaGBSv1-11377	6377	IWB6377	1D	405166368				A000/A000	A000/A000	A000/A000	A000/A000	A000/A000
scaffold92741|TaGBSv1-11824_596183	TaGBSv1-11824	75689	IWA514	1D	406974146				A000/A000	A000/A000	A000/A000	A000/A000	A000/A000
scaffold92741|TaGBSv1-12085_1293073	TaGBSv1-12085	41399	IWB41399	1D	407671036				A000/A000	A000/A000	A000/A000	A000/A000	A000/A000
scaffold92741|TaGBSv1-11400_1495869	TaGBSv1-11400	57391	IWB57391	1D	407873832				A000/A000	A000/A000	A000/A000	A000/A000	A000/A000
scaffold92741|TaGBSv1-11815_1497106	TaGBSv1-11815	65822	IWB65822	1D	407875069				A001/A001	A001/A001	A001/A001	A001/A001	A001/A001
scaffold92741|TaGBSv1-11816_1698071	TaGBSv1-11816	78687	IWA4588	1D	408076034				A001/A001	A001/A001	A001/A001	A001/A001	A001/A001
scaffold92741|TaGBSv1-11817_1698839	TaGBSv1-11817	78685	IWA4586	1D	408076802				A001/A001	A001/A001	A001/A001	A001/A001	A001/A001
scaffold92741|TaGBSv1-11818_1700316	TaGBSv1-11818	35382	IWB35382	1D	408078279				A001/A001	A001/A001	A001/A001	A001/A001	A001/A001
scaffold92741|TaGBSv1-11819_1700412	TaGBSv1-11819	57981	IWB57981	1D	408078375				A001/A001	A001/A001	A001/A001	A001/A001	A001/A001
scaffold92741|TaGBSv1-11820_1826551	TaGBSv1-11820	146	IWB146	1D	408204514				A001/A001	A001/A001	A001/A001	A001/A001	A001/A001
scaffold92741|TaGBSv1-11821_1860921	TaGBSv1-11821	7763	IWB7763	1D	408238884				A001/A001	A001/A001	A001/A001	A001/A001	A001/A001
scaffold92741|TaGBSv1-11822_2026701	TaGBSv1-11822	80594	IWA7170	1D	408404664				A001/A001	A001/A001	A001/A001	A001/A001	A001/A001
scaffold92741|TaGBSv1-11823_2029888	TaGBSv1-11823	80595	IWA7171	1D	408407851				A001/A001	A001/A001	A001/A001	A001/A001	A001/A001
scaffold14688|TaGBSv1-11386_2210592	TaGBSv1-11386	76625	IWA1890	1D	409497008				A001/A001	A001/A001	A001/A001	A001/A001	A001/A001
scaffold14688|TaGBSv1-2784_2207586	TaGBSv1-2784	77946	IWA3637	1D	409500014				A001/A001	A001/A001	A001/A001	A001/A001	A001/A001
scaffold14688|TaGBSv1-2782_1917003	TaGBSv1-2782	81143	IWA7921	1D	409790597				A001/A001	A001/A001	A001/A001	A001/A001	A001/A001
scaffold14688|TaGBSv1-2779_1242589	TaGBSv1-2779	51439	IWB51439	1D	410465011				A001/A001	A001/A001	A001/A001	A001/A001	A001/A001
scaffold14688|TaGBSv1-11380_1199641	TaGBSv1-11380	77185	IWA2626	1D	410507959				A000/A000	A000/A000	A000/A000	A000/A000	A000/A000
scaffold14688|TaGBSv1-2780_147097	TaGBSv1-2780	65846	IWB65846	1D	411560503				A001/A001	A001/A001	A001/A001	A001/A001	A001/A001
scaffold140401|TaGBSv1-2427_4744389	TaGBSv1-2427	17816	IWB17816	1D	412081382				A001/A001	A001/A001	A001/A001	A001/A001	A001/A001
scaffold140401|TaGBSv1-2426_4666804	TaGBSv1-2426	46866	IWB46866	1D	412158967				A001/A001	A001/A001	A001/A001	A001/A001	A001/A001
scaffold140401|TaGBSv1-2424_2523976	TaGBSv1-2424	31940	IWB31940	1D	414301795				A001/A001	A001/A001	A001/A001	A001/A001	A001/A001
scaffold140401|TaGBSv1-10972_1531582	TaGBSv1-10972	55709	IWB55709	1D	415294189				A000/A000	A000/A000	A000/A000	A000/A000	A000/A000
scaffold140401|TaGBSv1-2418_1432175	TaGBSv1-2418	35103	IWB35103	1D	415393596				A001/A001	A001/A001	A001/A001	A001/A001	A001/A001
scaffold140401|TaGBSv1-2417_1412065	TaGBSv1-2417	79205	IWA5235	1D	415413706				A001/A001	A001/A001	A001/A001	A001/A001	A001/A001
scaffold140401|TaGBSv1-2430_726262	TaGBSv1-2430	76969	IWA2340	1D	416099509				A001/A001	A001/A001	A001/A001	A001/A001	A001/A001
scaffold140401|TaGBSv1-2429_724548	TaGBSv1-2429	60890	IWB60890	1D	416101223				A001/A001	A001/A001	A001/A001	A001/A001	A001/A001
scaffold140401|TaGBSv1-2419_201797	TaGBSv1-2419	50996	IWB50996	1D	416623974				A000/A000	A000/A000	A000/A000	A000/A000	A000/A000
scaffold115569|TaGBSv1-10022_16796	TaGBSv1-10022	40049	IWB40049	1D	416842667				A000/A000	A000/A000	A000/A000	A000/A000	A000/A000
scaffold115569|TaGBSv1-1081_18940	TaGBSv1-1081	56727	IWB56727	1D	416844811				A000/A000	A000/A000	A000/A000	A000/A000	A000/A000
scaffold115569|TaGBSv1-8985_1376371	TaGBSv1-8985	675	IWB675	1D	418202242				A000/A000	A000/A000	A000/A000	A000/A000	A000/A000
scaffold115569|TaGBSv1-1080_1480772	TaGBSv1-1080	7679	IWB7679	1D	418306643				A000/A000	A000/A000	A000/A000	A000/A000	A000/A000
scaffold115569|TaGBSv1-11958_2254782	TaGBSv1-11958	43109	IWB43109	1D	419080653				A000/A000	A000/A000	A000/A000	A000/A000	A000/A000
scaffold115569|TaGBSv1-1082_2909249	TaGBSv1-1082	51772	IWB51772	1D	419735120				A000/A000	A000/A000	A000/A000	A000/A000	A000/A000
scaffold115569|TaGBSv1-1083_3825746	TaGBSv1-1083	26934	IWB26934	1D	420651617				A000/A000	A000/A000	A000/A000	A000/A000	A000/A000
scaffold115569|TaGBSv1-1084_4211903	TaGBSv1-1084	48890	IWB48890	1D	421037774				A000/A000	A000/A000	A000/A000	A000/A000	A000/A000
scaffold115569|TaGBSv1-11136_5230065	TaGBSv1-11136	40953	IWB40953	1D	422055936				A000/A000	A000/A000	A000/A000	A000/A000	A000/A000
scaffold115569|TaGBSv1-11138_5230327	TaGBSv1-11138	40955	IWB40955	1D	422056198				A000/A000	A000/A000	A000/A000	A000/A000	A000/A000
scaffold115569|TaGBSv1-1085_5855657	TaGBSv1-1085	78966	IWA4938	1D	422681528				A000/A000	A000/A000	A000/A000	A000/A000	A000/A000
scaffold115569|TaGBSv1-1086_6426003	TaGBSv1-1086	23980	IWB23980	1D	423251874				A000/A000	A000/A000	A000/A000	A000/A000	A000/A000
scaffold115569|TaGBSv1-11150_7093647	TaGBSv1-11150	61640	IWB61640	1D	423919518				A000/A000	A000/A000	A000/A000	A000/A000	A000/A000
scaffold115569|TaGBSv1-1088_8163268	TaGBSv1-1088	65240	IWB65240	1D	424989139				A000/A000	A000/A000	A000/A000	A000/A000	A000/A000
scaffold115569|TaGBSv1-1079_10794031	TaGBSv1-1079	61697	IWB61697	1D	427619902				A000/A000	A000/A000	A000/A000	A000/A000	A000/A000
scaffold84350|TaGBSv1-11022_552347	TaGBSv1-11022	80309	IWA6805	1D	429698766				A000/A000	A000/A000	A000/A000	A000/A005	A000/A000
scaffold25031|TaGBSv1-4585_167809	TaGBSv1-4585	596	IWB596	1D	430419022				A000/A000	A000/A000	A000/A000	A000/A000	A000/A000
scaffold25031|TaGBSv1-929_316394	TaGBSv1-929	77588	IWA3189	1D	430567607				A000/A000	A000/A000	A000/A000	A000/A000	A000/A000
scaffold25031|TaGBSv1-1829_317067	TaGBSv1-1829	80175	IWA6624	1D	430568280				A000/A000	A000/A000	A000/A000	A000/A000	A000/A000
scaffold25031|TaGBSv1-1831_1179419	TaGBSv1-1831	29087	IWB29087	1D	431430632				A000/A000	A000/A000	A000/A000	A000/A000	A000/A000
scaffold25031|TaGBSv1-926_1549239	TaGBSv1-926	53799	IWB53799	1D	431800452				A000/A000	A000/A000	A000/A000	A000/A000	A000/A000
scaffold68531|TaGBSv1-9609_239179	TaGBSv1-9609	80479	IWA7023	1D	433212849				A000/A000	A000/A000	A000/A000	A000/A000	A000/A000
scaffold68531|TaGBSv1-9610_239906	TaGBSv1-9610	64774	IWB64774	1D	433213576				A000/A000	A000/A000	A000/A000	A000/A000	A000/A000
scaffold68531|TaGBSv1-9611_299210	TaGBSv1-9611	19412	IWB19412	1D	433272880				A000/A000	A000/A000	A000/A000	A000/A000	A000/A000
scaffold68531|TaGBSv1-9612_301111	TaGBSv1-9612	49445	IWB49445	1D	433274781				A000/A000	A000/A000	A000/A000	A000/A000	A000/A000
scaffold68531|TaGBSv1-9613_303079	TaGBSv1-9613	29054	IWB29054	1D	433276749				A000/A000	A000/A000	A000/A000	A000/A000	A000/A000
scaffold94514|TaGBSv1-11909_2328881	TaGBSv1-11909	35600	IWB35600	1D	433905126				A000/A000	A000/A000	A000/A000	A000/A000	A000/A000
scaffold94514|TaGBSv1-11908_2319559	TaGBSv1-11908	35846	IWB35846	1D	433914448				A000/A000	A000/A000	A000/A000	A000/A000	A000/A000
scaffold94514|TaGBSv1-918_2317939	TaGBSv1-918	61925	IWB61925	1D	433916068				A000/A000	A000/A000	A000/A000	A000/A000	A000/A000
scaffold94514|TaGBSv1-7103_923249	TaGBSv1-7103	21176	IWB21176	1D	435310758				A001/A001	A001/A001	A001/A001	A001/A001	A001/A001
scaffold94514|TaGBSv1-11918_864564	TaGBSv1-11918	22505	IWB22505	1D	435369443				A001/A001	A001/A001	A001/A001	A001/A001	A001/A001
scaffold94514|TaGBSv1-11910_305663	TaGBSv1-11910	8230	IWB8230	1D	435928344				A001/A001	A001/A001	A001/A001	A001/A001	A001/A001
scaffold94514|TaGBSv1-11907_150373	TaGBSv1-11907	12714	IWB12714	1D	436083634				A001/A001	A001/A001	A001/A001	A001/A001	A001/A001
scaffold94514|TaGBSv1-11914_44173	TaGBSv1-11914	11807	IWB11807	1D	436189834				A001/A001	A001/A001	A001/A001	A001/A001	A001/A001
scaffold94514|TaGBSv1-11911_40252	TaGBSv1-11911	77879	IWA3547	1D	436193755				A001/A001	A001/A001	A001/A001	A001/A001	A001/A001
scaffold74768|TaGBSv1-7041_1057245	TaGBSv1-7041	52875	IWB52875	1D	437291352				A000/A000	A000/A000	A000/A000	A000/A000	A000/A000
scaffold82362|TaGBSv1-7034_1189938	TaGBSv1-7034	75739	IWA579	1D	439025288				A000/A000	A000/A000	A000/A000	A000/A000	A000/A000
scaffold82362|TaGBSv1-7033_1193125	TaGBSv1-7033	25615	IWB25615	1D	439028475				A001/A001	A001/A001	A001/A001	A001/A001	A001/A001
scaffold102418|TaGBSv1-6144_2887841	TaGBSv1-6144	24302	IWB24302	1D	443825209				A000/A000	A000/A000	A000/A000	A000/A000	A000/A000
scaffold102418|TaGBSv1-6159_5505	TaGBSv1-6159	20346	IWB20346	1D	446707545				A000/A000	A000/A000	A000/A000	A000/A000	A000/A000
scaffold37272|TaGBSv1-2609_1210289	TaGBSv1-2609	79954	IWA6294	1D	447923439				A000/A000	A000/A000	A000/A000	A000/A000	A000/A000
scaffold37272|TaGBSv1-6163_1305986	TaGBSv1-6163	75825	IWA691	1D	448019136				A000/A000	A000/A000	A000/A000	A000/A000	A000/A000
scaffold37272|TaGBSv1-6168_1928948	TaGBSv1-6168	57802	IWB57802	1D	448642098				A000/A000	A000/A000	A000/A000	A000/A000	A000/A000
scaffold37272|TaGBSv1-6169_1943118	TaGBSv1-6169	60125	IWB60125	1D	448656268				A000/A000	A000/A000	A000/A000	A000/A000	A000/A000
scaffold115381|TaGBSv1-2631_81760	TaGBSv1-2631	15023	IWB15023	1D	452261464				A000/A000	A000/A000	A000/A000	A000/A000	A000/A000
scaffold115381|TaGBSv1-2634_309595	TaGBSv1-2634	81458	IWA8398	1D	452489299				A000/A000	A000/A000	A000/A000	A000/A000	A000/A000
scaffold40616|TaGBSv1-9858_3472511	TaGBSv1-9858	62270	IWB62270	1D	458678967				A000/A000	A000/A000	A000/A000	A000/A000	A000/A000
scaffold40616|TaGBSv1-9860_3263490	TaGBSv1-9860	1415	IWB1415	1D	458887988				A000/A001	A001/A001	A001/A001	A001/A001	A001/A001
scaffold40616|TaGBSv1-4531_3263323	TaGBSv1-4531	1403	IWB1403	1D	458888155				A000/A000	A000/A002	A000/A000	A000/A000	A000/A000
scaffold40616|TaGBSv1-4534_3120708	TaGBSv1-4534	30452	IWB30452	1D	459030770				A002/A002	A002/A002	A002/A002	A002/A002	A002/A002
scaffold40616|TaGBSv1-6487_3101079	TaGBSv1-6487	56444	IWB56444	1D	459050399				A001/A001	A001/A001	A001/A001	A001/A001	A001/A001
scaffold40616|TaGBSv1-6486_2261096	TaGBSv1-6486	6677	IWB6677	1D	459890382				A000/A000	A000/A000	A000/A000	A000/A000	A000/A000
scaffold40616|TaGBSv1-5276_1597289	TaGBSv1-5276	8982	IWB8982	1D	460554189				A000/A000	A000/A000	A000/A000	A000/A000	A000/A000
scaffold40616|TaGBSv1-11974_1413281	TaGBSv1-11974	1161	IWB1161	1D	460738197				A000/A000	A000/A000	A000/A000	A000/A000	A000/A000
scaffold40616|TaGBSv1-11905_1096166	TaGBSv1-11905	46187	IWB46187	1D	461055312				A000/A000	A000/A000	A000/A000	A000/A000	A000/A000
scaffold40616|TaGBSv1-11904_97945	TaGBSv1-11904	60344	IWB60344	1D	462053533				A002/A002	A002/A002	A002/A002	A002/A002	A002/A002
scaffold40616|TaGBSv1-6488_37407	TaGBSv1-6488	35836	IWB35836	1D	462114071				A000/A000	A000/A000	A000/A000	A000/A000	A000/A000
scaffold84552|TaGBSv1-11031_1403523	TaGBSv1-11031	6958	IWB6958	1D	462203616				A000/A000	A000/A000	A000/A000	A000/A000	A000/A000
scaffold84552|TaGBSv1-1211_587919	TaGBSv1-1211	13005	IWB13005	1D	463019220				A001/A001	A001/A001	A001/A001	A001/A001	A001/A001
scaffold68063|TaGBSv1-9560_535217	TaGBSv1-9560	66191	IWB66191	1D	464142456				A000/A000	A000/A000	A000/A000	A000/A000	A000/A000
scaffold68063|TaGBSv1-11349_1797689	TaGBSv1-11349	22334	IWB22334	1D	465404928				A001/A002	A001/A002	A002/A002	A002/A002	A001/A002
scaffold68063|TaGBSv1-11349_1833315	TaGBSv1-11349	22334	IWB22334	1D	465440554				A000/A000	A000/A000	A000/A000	A000/A000	A000/A000
scaffold68063|TaGBSv1-9558_3427082	TaGBSv1-9558	5670	IWB5670	1D	467034321				A000/A000	A000/A000	A000/A000	A000/A000	A000/A000
scaffold33999|TaGBSv1-5739_9024200	TaGBSv1-5739	18243	IWB18243	1D	471620018				A000/A000	A000/A000	A000/A000	A000/A000	A000/A000
scaffold33999|TaGBSv1-5738_8802361	TaGBSv1-5738	43210	IWB43210	1D	471841857				A000/A000	A000/A000	A000/A000	A000/A000	A000/A000
scaffold33999|TaGBSv1-7834_7735056	TaGBSv1-7834	41626	IWB41626	1D	472909162				A000/A000	A000/A000	A000/A000	A000/A000	A000/A000
scaffold33999|TaGBSv1-4122_6884203	TaGBSv1-4122	50952	IWB50952	1D	473760015				A000/A001	A000/A001	A000/A001	A000/A001	A000/A001
scaffold33999|TaGBSv1-10392_5821787	TaGBSv1-10392	4572	IWB4572	1D	474822431				A000/A000	A000/A000	A000/A000	A000/A000	A000/A000
scaffold33999|TaGBSv1-10391_5821364	TaGBSv1-10391	73131	IWB73131	1D	474822854				A000/A000	A000/A000	A000/A001	A000/A001	A001/A001
scaffold33999|TaGBSv1-10390_5821291	TaGBSv1-10390	73132	IWB73132	1D	474822927				A001/A001	A001/A001	A001/A001	A001/A001	A001/A001
scaffold33999|TaGBSv1-10763_5740676	TaGBSv1-10763	65681	IWB65681	1D	474903542				A002/A002	A002/A002	A002/A002	A002/A002	A002/A002
scaffold33999|TaGBSv1-7243_5369711	TaGBSv1-7243	18926	IWB18926	1D	475274507				A000/A000	A000/A000	A000/A000	A000/A000	A000/A000
scaffold33999|TaGBSv1-10759_5123740	TaGBSv1-10759	73557	IWB73557	1D	475520478				A000/A000	A000/A000	A000/A000	A000/A000	A000/A000
scaffold33999|TaGBSv1-10755_4387033	TaGBSv1-10755	3351	IWB3351	1D	476257185				A000/A000	A000/A000	A000/A000	A000/A000	A000/A000
scaffold33999|TaGBSv1-3109_4062399	TaGBSv1-3109	74539	IWB74539	1D	476581819				A001/A001	A001/A001	A001/A001	A001/A001	A001/A001
scaffold33999|TaGBSv1-5737_4062156	TaGBSv1-5737	58753	IWB58753	1D	476582062				A000/A000	A000/A000	A000/A000	A000/A000	A000/A000
scaffold33999|TaGBSv1-3691_3438135	TaGBSv1-3691	41924	IWB41924	1D	477206083				A000/A000	A000/A000	A000/A000	A000/A000	A000/A000
scaffold33999|TaGBSv1-1424_2499978	TaGBSv1-1424	40483	IWB40483	1D	478144240				A000/A001	A000/A001	A000/A001	A000/A001	A001/A001
scaffold33999|TaGBSv1-5736_2285376	TaGBSv1-5736	40950	IWB40950	1D	478358842				A000/A000	A000/A000	A000/A000	A000/A000	A000/A000
scaffold86160|TaGBSv1-11185_5876365	TaGBSv1-11185	81558	IWA8581	1D	481698858				A000/A000	A000/A000	A000/A000	A000/A000	A000/A000
scaffold86160|TaGBSv1-2555_3457085	TaGBSv1-2555	35131	IWB35131	1D	484118138				A001/A001	A001/A001	A001/A001	A000/A001	A001/A001
scaffold86160|TaGBSv1-11178_3022630	TaGBSv1-11178	12210	IWB12210	1D	484552593				A000/A000	A000/A000	A000/A000	A000/A000	A000/A000
scaffold86160|TaGBSv1-11175_2138577	TaGBSv1-11175	9028	IWB9028	1D	485436646				A000/A000	A000/A000	A000/A000	A000/A000	A000/A000
scaffold86160|TaGBSv1-11173_2017787	TaGBSv1-11173	52856	IWB52856	1D	485557436				A000/A000	A000/A000	A000/A000	A000/A000	A000/A000
scaffold86160|TaGBSv1-11172_2015377	TaGBSv1-11172	72943	IWB72943	1D	485559846				A000/A000	A000/A000	A000/A000	A000/A000	A000/A000
scaffold86160|TaGBSv1-11171_1820850	TaGBSv1-11171	25377	IWB25377	1D	485754373				A000/A000	A000/A000	A000/A000	A000/A000	A000/A000
scaffold86160|TaGBSv1-11170_1820737	TaGBSv1-11170	22208	IWB22208	1D	485754486				A000/A000	A000/A000	A000/A000	A000/A000	A000/A000
scaffold86160|TaGBSv1-11169_1560726	TaGBSv1-11169	3257	IWB3257	1D	486014497				A000/A000	A000/A000	A000/A000	A000/A000	A000/A000
scaffold86160|TaGBSv1-11189_698028	TaGBSv1-11189	8044	IWB8044	1D	486877195				A000/A000	A000/A000	A000/A000	A000/A000	A000/A000
scaffold86160|TaGBSv1-11188_696369	TaGBSv1-11188	15736	IWB15736	1D	486878854				A001/A001	A001/A001	A001/A001	A001/A001	A001/A001
scaffold86160|TaGBSv1-11187_696052	TaGBSv1-11187	35161	IWB35161	1D	486879171				A000/A000	A000/A000	A000/A000	A000/A000	A000/A000
scaffold86160|TaGBSv1-11183_402886	TaGBSv1-11183	74943	IWB74943	1D	487172337				A002/A002	A002/A002	A002/A002	A002/A002	A002/A002
scaffold70485|TaGBSv1-9758_1679716	TaGBSv1-9758	48302	IWB48302	1D	487633982				A000/A000	A000/A000	A000/A000	A000/A000	A000/A000
scaffold70485|TaGBSv1-9757_1671599	TaGBSv1-9757	29616	IWB29616	1D	487642099				A000/A000	A000/A000	A000/A000	A000/A000	A000/A000
scaffold70485|TaGBSv1-9756_1503095	TaGBSv1-9756	28792	IWB28792	1D	487810603				A000/A000	A000/A000	A000/A000	A000/A000	A000/A000
scaffold70485|TaGBSv1-11729_1361389	TaGBSv1-11729	34513	IWB34513	1D	487952309				A000/A003	A000/A003	A001/A003	A001/A003	A001/A003
scaffold70485|TaGBSv1-10633_1361329	TaGBSv1-10633	46804	IWB46804	1D	487952369				A001/A001	A001/A001	A001/A001	A001/A001	A001/A001
scaffold70485|TaGBSv1-9754_1356521	TaGBSv1-9754	7196	IWB7196	1D	487957177				A000/A000	A000/A000	A000/A000	A000/A000	A000/A000
scaffold70485|TaGBSv1-9753_1354756	TaGBSv1-9753	40	IWB40	1D	487958942				A000/A000	A000/A000	A000/A000	A000/A000	A000/A000
scaffold70485|TaGBSv1-9762_733748	TaGBSv1-9762	9191	IWB9191	1D	488579950				A000/A000	A000/A000	A000/A000	A000/A000	A000/A000
scaffold70485|TaGBSv1-9761_555129	TaGBSv1-9761	74028	IWB74028	1D	488758569				A000/A000	A000/A000	A000/A000	A000/A000	A000/A000
scaffold70485|TaGBSv1-9760_340462	TaGBSv1-9760	65431	IWB65431	1D	488973236				A000/A000	A000/A000	A000/A000	A000/A000	A000/A000
scaffold70485|TaGBSv1-9759_336680	TaGBSv1-9759	6319	IWB6319	1D	488977018				A000/A000	A000/A000	A000/A000	A000/A000	A000/A000
scaffold30433|TaGBSv1-9760_223704	TaGBSv1-9760	65431	IWB65431	1D	489537502				A000/A000	A000/A000	A000/A000	A000/A000	A000/A000
scaffold30433|TaGBSv1-5280_227340	TaGBSv1-5280	66252	IWB66252	1D	489541138				A000/A000	A000/A000	A000/A000	A000/A000	A000/A000
scaffold30433|TaGBSv1-1343_411552	TaGBSv1-1343	64713	IWB64713	1D	489725350				A000/A000	A000/A000	A000/A000	A000/A000	A000/A000
scaffold30433|TaGBSv1-5276_1088085	TaGBSv1-5276	8982	IWB8982	1D	490401883				A000/A000	A000/A000	A000/A000	A000/A000	A000/A000
scaffold30433|TaGBSv1-3194_1613401	TaGBSv1-3194	58755	IWB58755	1D	490927199				A000/A000	A000/A000	A000/A000	A000/A000	A000/A000
scaffold30433|TaGBSv1-5279_1730589	TaGBSv1-5279	55371	IWB55371	1D	491044387				A000/A000	A000/A000	A000/A000	A000/A000	A000/A000
scaffold30433|TaGBSv1-5281_2322165	TaGBSv1-5281	36840	IWB36840	1D	491635963				A000/A000	A000/A000	A000/A000	A000/A000	A000/A000
scaffold30433|TaGBSv1-5283_2482071	TaGBSv1-5283	69582	IWB69582	1D	491795869				A000/A000	A000/A000	A000/A000	A000/A000	A000/A000
scaffold30433|TaGBSv1-5284_2858183	TaGBSv1-5284	50170	IWB50170	1D	492171981				A002/A002	A002/A002	A002/A002	A002/A002	A002/A002
scaffold30433|TaGBSv1-5285_2859046	TaGBSv1-5285	24446	IWB24446	1D	492172844				A000/A000	A000/A000	A000/A000	A000/A000	A000/A000
scaffold30433|TaGBSv1-5286_2859882	TaGBSv1-5286	24447	IWB24447	1D	492173680				A000/A000	A000/A000	A000/A000	A000/A000	A000/A000
scaffold30433|TaGBSv1-5287_3094830	TaGBSv1-5287	65962	IWB65962	1D	492408628				A000/A000	A000/A000	A000/A000	A000/A000	A000/A000
scaffold30433|TaGBSv1-5288_3220152	TaGBSv1-5288	8060	IWB8060	1D	492533950				A000/A000	A000/A000	A000/A000	A000/A000	A000/A000
scaffold30433|TaGBSv1-5289_3292557	TaGBSv1-5289	42582	IWB42582	1D	492606355				A000/A000	A000/A000	A000/A000	A000/A000	A000/A000
scaffold30433|TaGBSv1-5291_3327415	TaGBSv1-5291	74951	IWB74951	1D	492641213				A000/A000	A000/A000	A000/A000	A000/A000	A000/A000
scaffold30433|TaGBSv1-5292_3332610	TaGBSv1-5292	13437	IWB13437	1D	492646408				A000/A000	A000/A000	A000/A000	A000/A000	A000/A000
scaffold72921|TaGBSv1-9967_80785	TaGBSv1-9967	27104	IWB27104	1D	492891516				A000/A000	A000/A000	A000/A000	A000/A000	A000/A000
scaffold72921|TaGBSv1-9968_82422	TaGBSv1-9968	7110	IWB7110	1D	492893153				A000/A000	A000/A000	A000/A000	A000/A000	A000/A000
scaffold72921|TaGBSv1-9961_411248	TaGBSv1-9961	44844	IWB44844	1D	493221979				A000/A000	A000/A000	A000/A000	A000/A000	A000/A000
scaffold72921|TaGBSv1-8804_674660	TaGBSv1-8804	64147	IWB64147	1D	493485391				A000/A000	A000/A000	A000/A000	A000/A000	A000/A000
scaffold72921|TaGBSv1-9963_675938	TaGBSv1-9963	64145	IWB64145	1D	493486669				A000/A000	A000/A000	A000/A000	A000/A000	A000/A000
scaffold72921|TaGBSv1-9964_676712	TaGBSv1-9964	64150	IWB64150	1D	493487443				A000/A000	A000/A000	A000/A000	A000/A000	A000/A000
scaffold72921|TaGBSv1-9965_795961	TaGBSv1-9965	28463	IWB28463	1D	493606692				A000/A000	A000/A000	A000/A000	A000/A000	A000/A000
scaffold58487|TaGBSv1-8570_144612	TaGBSv1-8570	35305	IWB35305	1D	493766745				A000/A000	A000/A000	A000/A000	A000/A000	A000/A000
scaffold47450|TaGBSv1-1343_123976	TaGBSv1-1343	64713	IWB64713	1D	493927203				A000/A000	A000/A000	A000/A000	A000/A000	A000/A000
scaffold47450|TaGBSv1-7297_125310	TaGBSv1-7297	36351	IWB36351	1D	493928537				A000/A000	A000/A000	A000/A000	A000/A000	A000/A000
scaffold47450|TaGBSv1-7301_132679	TaGBSv1-7301	21514	IWB21514	1D	493935906				A000/A000	A000/A000	A000/A000	A000/A000	A000/A000
scaffold47450|TaGBSv1-7303_259980	TaGBSv1-7303	6300	IWB6300	1D	494063207				A000/A000	A000/A000	A000/A000	A000/A000	A000/A000
scaffold47450|TaGBSv1-7304_341052	TaGBSv1-7304	26413	IWB26413	1D	494144279				A000/A000	A000/A000	A000/A000	A000/A000	A000/A000
scaffold47450|TaGBSv1-7305_665323	TaGBSv1-7305	57242	IWB57242	1D	494468550				A000/A000	A000/A000	A000/A000	A000/A000	A000/A000
scaffold47450|TaGBSv1-7306_665402	TaGBSv1-7306	57240	IWB57240	1D	494468629				A000/A000	A000/A000	A000/A000	A000/A000	A000/A000
scaffold47450|TaGBSv1-7307_668427	TaGBSv1-7307	23508	IWB23508	1D	494471654				A000/A000	A000/A000	A000/A000	A000/A000	A000/A000
scaffold47450|TaGBSv1-7308_752404	TaGBSv1-7308	64826	IWB64826	1D	494555631				A000/A000	A000/A000	A000/A000	A000/A000	A000/A000
scaffold47450|TaGBSv1-7299_1309273	TaGBSv1-7299	81430	IWA8351	1D	495112500				A000/A000	A000/A000	A000/A000	A000/A000	A000/A000
scaffold47450|TaGBSv1-7302_1425769	TaGBSv1-7302	25933	IWB25933	1D	495228996				A000/A000	A000/A000	A000/A000	A000/A000	A000/A000
scaffold71320|TaGBSv1-9833_126140	TaGBSv1-9833	77542	IWA3122	2A	528289				A002/A002	A002/A002	A002/A002	A002/A002	A002/A002
scaffold33664|TaGBSv1-5714_2315169	TaGBSv1-5714	490	IWB490	2A	3962560				A002/A002	A002/A002	A002/A002	A002/A002	A002/A002
scaffold98927|TaGBSv1-8930_634325	TaGBSv1-8930	23419	IWB23419	2A	8148526				A000/A000	A000/A000	A000/A000	A000/A000	A000/A000
scaffold13401|TaGBSv1-2093_958849	TaGBSv1-2093	6108	IWB6108	2A	11375984				A001/A001	A001/A001	A001/A001	A001/A001	A001/A001
scaffold13401|TaGBSv1-2094_961849	TaGBSv1-2094	40896	IWB40896	2A	11378984				A003/A003	A003/A003	A003/A003	A003/A003	A003/A003
scaffold60956|TaGBSv1-8826_521364	TaGBSv1-8826	35430	IWB35430	2A	13408404				A001/A001	A001/A001	A001/A001	A001/A001	A001/A001
scaffold60956|TaGBSv1-8827_550653	TaGBSv1-8827	792	IWB792	2A	13437693				A001/A001	A001/A001	A001/A001	A001/A001	A001/A001
scaffold60956|TaGBSv1-8828_720324	TaGBSv1-8828	68362	IWB68362	2A	13607364				A001/A002	A001/A002	A001/A002	A001/A002	A001/A002
scaffold60956|TaGBSv1-8831_961342	TaGBSv1-8831	26354	IWB26354	2A	13848382				A001/A002	A001/A002	A001/A002	A001/A001	A001/A002
scaffold34454|TaGBSv1-5791_161063	TaGBSv1-5791	61002	IWB61002	2A	16259498				A002/A002	A002/A002	A000/A002	A001/A002	A002/A002
scaffold108478|TaGBSv1-646_1281761	TaGBSv1-646	60723	IWB60723	2A	17000967			S	A001/A001	A001/A003	A001/A003	A003/A003	A001/A001
scaffold108478|TaGBSv1-645_1280963	TaGBSv1-645	60728	IWB60728	2A	17001765				A000/A000	A000/A000	A000/A000	A000/A000	A000/A000
scaffold108478|TaGBSv1-643_117201	TaGBSv1-643	47891	IWB47891	2A	18165527				A001/A001	A001/A001	A001/A001	A001/A001	A001/A001
scaffold909|TaGBSv1-11605_1038665	TaGBSv1-11605	9035	IWB9035	2A	18301148				A001/A001	A001/A001	A001/A001	A001/A001	A001/A001
scaffold909|TaGBSv1-11610_691603	TaGBSv1-11610	15795	IWB15795	2A	18648210				A001/A001	A001/A001	A001/A001	A001/A001	A001/A001
scaffold909|TaGBSv1-11609_427650	TaGBSv1-11609	26861	IWB26861	2A	18912163				A002/A002	A002/A002	A002/A002	A002/A002	A002/A002
scaffold81185|TaGBSv1-10664_836188	TaGBSv1-10664	43720	IWB43720	2A	25479365				A000/A000	A000/A000	A000/A000	A000/A000	A000/A000
scaffold65404|TaGBSv1-6457_422125	TaGBSv1-6457	77046	IWA2440	2A	27329159				A000/A000	A000/A000	A000/A000	A000/A000	A000/A000
scaffold65404|TaGBSv1-9266_516769	TaGBSv1-9266	25776	IWB25776	2A	27423803				A000/A000	A000/A000	A000/A000	A000/A000	A000/A000
scaffold65404|TaGBSv1-6463_637748	TaGBSv1-6463	21536	IWB21536	2A	27544782				A001/A001	A001/A001	A001/A001	A001/A001	A001/A001
scaffold65404|TaGBSv1-6460_687210	TaGBSv1-6460	54495	IWB54495	2A	27594244				A001/A001	A001/A001	A001/A001	A001/A001	A001/A001
scaffold65404|TaGBSv1-9264_1060168	TaGBSv1-9264	62098	IWB62098	2A	27967202				A000/A000	A000/A000	A000/A000	A000/A000	A000/A000
scaffold153898|TaGBSv1-182_252141	TaGBSv1-182	78103	IWA3838	2A	29102593				A000/A000	A000/A000	A000/A000	A000/A000	A000/A000
scaffold153898|TaGBSv1-3034_252049	TaGBSv1-3034	53862	IWB53862	2A	29102685				A000/A000	A000/A000	A000/A000	A000/A000	A000/A000
scaffold153898|TaGBSv1-3037_69204	TaGBSv1-3037	43984	IWB43984	2A	29285530				A000/A000	A000/A000	A000/A000	A000/A000	A000/A000
scaffold153898|TaGBSv1-3036_69101	TaGBSv1-3036	59725	IWB59725	2A	29285633				A000/A000	A000/A000	A000/A000	A000/A000	A000/A000
scaffold49476|TaGBSv1-7611_1025138	TaGBSv1-7611	5428	IWB5428	2A	29872328				A000/A000	A000/A000	A000/A000	A000/A000	A000/A000
scaffold49476|TaGBSv1-7610_1020108	TaGBSv1-7610	79605	IWA5762	2A	29877358				A000/A000	A000/A000	A000/A000	A000/A000	A000/A000
scaffold49476|TaGBSv1-7609_1020040	TaGBSv1-7609	79604	IWA5760	2A	29877426				A000/A000	A000/A000	A000/A000	A000/A000	A000/A000
scaffold49476|TaGBSv1-7618_824736	TaGBSv1-7618	4956	IWB4956	2A	30072730				A000/A000	A000/A000	A000/A000	A000/A000	A000/A000
scaffold92444|TaGBSv1-11746_795695	TaGBSv1-11746	5988	IWB5988	2A	31693261				A001/A001	A001/A001	A001/A001	A001/A001	A001/A001
scaffold92444|TaGBSv1-11739_1242087	TaGBSv1-11739	7354	IWB7354	2A	32139653				A001/A001	A001/A001	A001/A001	A001/A001	A001/A001
scaffold92444|TaGBSv1-11741_1615137	TaGBSv1-11741	26493	IWB26493	2A	32512703				A000/A000	A000/A000	A000/A000	A000/A000	A000/A000
scaffold67512|TaGBSv1-9476_2600321	TaGBSv1-9476	79083	IWA5088	2A	33044806				A000/A000	A000/A000	A000/A000	A000/A000	A000/A000
scaffold67512|TaGBSv1-9477_979744	TaGBSv1-9477	10896	IWB10896	2A	34665383			S	A000/A000	A000/A000	A000/A000	A003/A003	A000/A000
scaffold67512|TaGBSv1-9475_152519	TaGBSv1-9475	29812	IWB29812	2A	35492608				A000/A000	A000/A000	A000/A000	A000/A000	A000/A000
scaffold83487-2|TaGBSv1-47_411511	TaGBSv1-47	9200	IWB9200	2A	36056738				A000/A000	A000/A000	A000/A000	A000/A000	A000/A000
scaffold83487-2|TaGBSv1-10927_478444	TaGBSv1-10927	44214	IWB44214	2A	36123671				A000/A001	A000/A001	A000/A001	A001/A001	A000/A001
scaffold83487-2|TaGBSv1-10928_985831	TaGBSv1-10928	34575	IWB34575	2A	36631058				A000/A000	A000/A000	A000/A000	A000/A000	A000/A000
scaffold83487-2|TaGBSv1-10929_986664	TaGBSv1-10929	77113	IWA2526	2A	36631891				A000/A000	A000/A000	A000/A000	A000/A000	A000/A000
scaffold158873|TaGBSv1-3166_2921020	TaGBSv1-3166	70473	IWB70473	2A	36802269				A000/A000	A000/A000	A000/A000	A000/A000	A000/A004
scaffold158873|TaGBSv1-3165_1417127	TaGBSv1-3165	4697	IWB4697	2A	38306162				A000/A000	A000/A000	A000/A000	A000/A000	A000/A000
scaffold158873|TaGBSv1-3167_747661	TaGBSv1-3167	70375	IWB70375	2A	38975628				A001/A001	A001/A001	A001/A001	A001/A001	A001/A001
scaffold63006|TaGBSv1-11820_4117468	TaGBSv1-11820	146	IWB146	2A	40650036				A000/A000	A000/A000	A000/A000	A000/A000	A000/A000
scaffold63006|TaGBSv1-8982_4116469	TaGBSv1-8982	72185	IWB72185	2A	40651035				A000/A000	A000/A000	A000/A000	A000/A000	A000/A000
scaffold63006|TaGBSv1-8981_3951152	TaGBSv1-8981	67517	IWB67517	2A	40816352				A000/A000	A000/A000	A000/A000	A000/A000	A000/A000
scaffold63006|TaGBSv1-8980_3947483	TaGBSv1-8980	71517	IWB71517	2A	40820021				A000/A000	A000/A000	A000/A000	A000/A000	A000/A000
scaffold63006|TaGBSv1-8978_2614566	TaGBSv1-8978	67791	IWB67791	2A	42152938				A001/A001	A001/A001	A001/A001	A001/A001	A001/A001
scaffold63006|TaGBSv1-8977_2375191	TaGBSv1-8977	40186	IWB40186	2A	42392313				A001/A001	A001/A001	A001/A001	A001/A001	A001/A001
scaffold63006|TaGBSv1-8975_1468130	TaGBSv1-8975	8574	IWB8574	2A	43299374				A001/A001	A001/A001	A001/A001	A001/A001	A001/A001
scaffold63006|TaGBSv1-8983_672407	TaGBSv1-8983	41737	IWB41737	2A	44095097				A001/A001	A001/A001	A001/A001	A001/A001	A001/A001
scaffold15614|TaGBSv1-3068_68795	TaGBSv1-3068	71719	IWB71719	2A	44836399				A001/A001	A001/A001	A001/A001	A001/A001	A001/A001
scaffold15614|TaGBSv1-3067_352571	TaGBSv1-3067	80069	IWA6477	2A	45120175				A000/A000	A000/A000	A000/A000	A000/A000	A000/A000
scaffold15614|TaGBSv1-3064_1339611	TaGBSv1-3064	50806	IWB50806	2A	46107215				A000/A000	A000/A000	A000/A000	A000/A000	A000/A000
scaffold15614|TaGBSv1-3065_1340644	TaGBSv1-3065	35347	IWB35347	2A	46108248				A000/A000	A000/A000	A000/A000	A000/A000	A000/A000
scaffold15614|TaGBSv1-3066_3059004	TaGBSv1-3066	8363	IWB8363	2A	47826608				A001/A001	A001/A001	A001/A001	A001/A001	A001/A001
scaffold32355|TaGBSv1-11455_747889	TaGBSv1-11455	55712	IWB55712	2A	48860757				A000/A000	A000/A000	A000/A000	A000/A000	A000/A000
scaffold32355|TaGBSv1-5526_1063749	TaGBSv1-5526	78529	IWA4385	2A	49176617				A000/A000	A000/A000	A000/A001	A000/A001	A000/A001
scaffold32355|TaGBSv1-5528_1339067	TaGBSv1-5528	28073	IWB28073	2A	49451935				A000/A000	A000/A000	A000/A000	A000/A000	A000/A000
scaffold32355|TaGBSv1-5529_1340269	TaGBSv1-5529	24282	IWB24282	2A	49453137				A000/A000	A000/A000	A000/A000	A000/A000	A000/A000
scaffold32355|TaGBSv1-5530_1735704	TaGBSv1-5530	9740	IWB9740	2A	49848572				A000/A000	A000/A000	A000/A000	A000/A000	A000/A000
scaffold32355|TaGBSv1-5532_1942466	TaGBSv1-5532	79998	IWA6384	2A	50055334				A000/A000	A000/A000	A000/A000	A000/A000	A000/A000
scaffold97872-1|TaGBSv1-12098_6546668	TaGBSv1-12098	78885	IWA4830	2A	50916622				A000/A000	A000/A000	A000/A000	A000/A000	A000/A000
scaffold97872-1|TaGBSv1-12097_5879216	TaGBSv1-12097	79929	IWA6250	2A	51584074				A001/A001	A001/A001	A001/A001	A001/A001	A001/A001
scaffold97872-1|TaGBSv1-12096_3270796	TaGBSv1-12096	65384	IWB65384	2A	54192494				A000/A000	A000/A000	A000/A000	A000/A000	A000/A000
scaffold35281|TaGBSv1-5889_4297	TaGBSv1-5889	57588	IWB57588	2A	57902498				A000/A000	A000/A000	A000/A000	A000/A000	A000/A000
scaffold35281|TaGBSv1-5888_99956	TaGBSv1-5888	5782	IWB5782	2A	57998157				A000/A000	A000/A000	A000/A000	A000/A000	A000/A000
scaffold82164|TaGBSv1-10782_127954	TaGBSv1-10782	73038	IWB73038	2A	58395018				A001/A001	A001/A001	A001/A001	A001/A001	A001/A001
scaffold81491|TaGBSv1-10715_147629	TaGBSv1-10715	51951	IWB51951	2A	58670701				A000/A000	A000/A000	A000/A000	A000/A000	A000/A000
scaffold46174|TaGBSv1-6484_188947	TaGBSv1-6484	31001	IWB31001	2A	59323796				A000/A000	A000/A000	A000/A000	A000/A000	A000/A000
scaffold46174|TaGBSv1-7163_2152813	TaGBSv1-7163	80136	IWA6566	2A	61287662				A001/A001	A001/A001	A001/A001	A001/A001	A001/A001
scaffold46174|TaGBSv1-7164_3167319	TaGBSv1-7164	10490	IWB10490	2A	62302168				A001/A001	A001/A001	A001/A001	A001/A001	A001/A001
scaffold46174|TaGBSv1-3385_4224681	TaGBSv1-3385	918	IWB918	2A	63359530				A000/A000	A000/A000	A000/A000	A000/A000	A000/A000
scaffold46174|TaGBSv1-737_6039829	TaGBSv1-737	16499	IWB16499	2A	65174678				A000/A000	A000/A000	A000/A000	A000/A000	A000/A000
scaffold46174|TaGBSv1-7165_6538025	TaGBSv1-7165	25893	IWB25893	2A	65672874				A001/A001	A001/A001	A001/A001	A001/A001	A001/A001
scaffold109464|TaGBSv1-805_961700	TaGBSv1-805	63170	IWB63170	2A	67521361				A001/A001	A001/A001	A001/A001	A001/A001	A001/A001
scaffold20152|TaGBSv1-707_2640176	TaGBSv1-707	11141	IWB11141	2A	70985310				A001/A001	A001/A001	A001/A001	A001/A001	A001/A001
scaffold20152|TaGBSv1-3908_3075992	TaGBSv1-3908	38011	IWB38011	2A	71421126				A001/A001	A001/A001	A001/A001	A001/A001	A001/A001
scaffold20152|TaGBSv1-3909_4036336	TaGBSv1-3909	72481	IWB72481	2A	72381470				A001/A001	A001/A001	A001/A001	A001/A001	A001/A001
scaffold20152|TaGBSv1-3910_5762701	TaGBSv1-3910	8064	IWB8064	2A	74107835				A001/A001	A001/A001	A001/A001	A001/A001	A001/A001
scaffold20152|TaGBSv1-767_6618793	TaGBSv1-767	25060	IWB25060	2A	74963927				A008/A008	A008/A008	A008/A008	A008/A008	A008/A008
scaffold20152|TaGBSv1-3911_6622891	TaGBSv1-3911	25061	IWB25061	2A	74968025				A001/A001	A001/A001	A001/A001	A001/A001	A001/A001
scaffold20152|TaGBSv1-764_6944897	TaGBSv1-764	53948	IWB53948	2A	75290031				A000/A000	A000/A000	A000/A000	A000/A000	A000/A000
scaffold20152|TaGBSv1-3912_7999315	TaGBSv1-3912	60443	IWB60443	2A	76344449				A001/A001	A001/A001	A001/A001	A001/A001	A001/A001
scaffold20152|TaGBSv1-3913_8989834	TaGBSv1-3913	8937	IWB8937	2A	77334968				A000/A000	A000/A000	A000/A000	A000/A000	A000/A000
scaffold20152|TaGBSv1-3914_9984997	TaGBSv1-3914	50153	IWB50153	2A	78330131				A000/A000	A000/A000	A000/A000	A000/A000	A000/A000
scaffold20152|TaGBSv1-753_9996469	TaGBSv1-753	9022	IWB9022	2A	78341603				A000/A000	A000/A000	A000/A000	A000/A000	A000/A000
scaffold20152|TaGBSv1-3899_10498637	TaGBSv1-3899	55668	IWB55668	2A	78843771				A001/A001	A001/A001	A001/A001	A001/A001	A001/A001
scaffold20152|TaGBSv1-744_12133891	TaGBSv1-744	32187	IWB32187	2A	80479025				A000/A000	A000/A000	A000/A000	A000/A000	A000/A000
scaffold20152|TaGBSv1-742_12246959	TaGBSv1-742	59535	IWB59535	2A	80592093				A000/A000	A000/A000	A000/A000	A000/A000	A000/A000
scaffold20152|TaGBSv1-3902_13406976	TaGBSv1-3902	28489	IWB28489	2A	81752110				A000/A000	A000/A000	A000/A000	A000/A000	A000/A000
scaffold20152|TaGBSv1-4564_15274289	TaGBSv1-4564	28419	IWB28419	2A	83619423				A005/A005	A005/A005	A001/A005	A005/A005	A005/A005
scaffold20152|TaGBSv1-3904_15582454	TaGBSv1-3904	78253	IWA4027	2A	83927588				A001/A001	A001/A001	A001/A001	A001/A001	A001/A001
scaffold20152|TaGBSv1-3905_16595505	TaGBSv1-3905	77116	IWA2531	2A	84940639				A001/A001	A001/A001	A001/A001	A001/A001	A001/A001
scaffold20152|TaGBSv1-3906_17254382	TaGBSv1-3906	21265	IWB21265	2A	85599516				A001/A001	A001/A001	A001/A001	A001/A001	A001/A001
scaffold46812|TaGBSv1-7234_758551	TaGBSv1-7234	49088	IWB49088	2A	86436935				A000/A000	A000/A000	A000/A000	A000/A000	A000/A000
scaffold31679|TaGBSv1-5476_3206639	TaGBSv1-5476	45265	IWB45265	2A	87855356				A001/A001	A001/A001	A001/A001	A001/A001	A001/A001
scaffold31679|TaGBSv1-5474_1940819	TaGBSv1-5474	81507	IWA8491	2A	89121176				A000/A000	A000/A000	A000/A000	A000/A000	A000/A000
scaffold31679|TaGBSv1-4350_321676	TaGBSv1-4350	37206	IWB37206	2A	90740319				A000/A000	A000/A000	A000/A000	A000/A000	A000/A000
scaffold31679|TaGBSv1-5475_298040	TaGBSv1-5475	49427	IWB49427	2A	90763955				A001/A001	A001/A001	A001/A001	A001/A001	A001/A001
scaffold16342|TaGBSv1-3362_1252137	TaGBSv1-3362	72922	IWB72922	2A	92314232				A001/A001	A001/A001	A001/A001	A001/A001	A001/A001
scaffold58116|TaGBSv1-8537_13340632	TaGBSv1-8537	48834	IWB48834	2A	96248848				A000/A000	A000/A000	A000/A000	A000/A000	A000/A000
scaffold58116|TaGBSv1-8535_11466071	TaGBSv1-8535	45531	IWB45531	2A	98123409				A001/A001	A001/A001	A001/A001	A001/A001	A001/A001
scaffold58116|TaGBSv1-8542_9473421	TaGBSv1-8542	1984	IWB1984	2A	100116059				A001/A001	A001/A001	A001/A001	A001/A001	A001/A001
scaffold58116|TaGBSv1-8541_8957690	TaGBSv1-8541	70057	IWB70057	2A	100631790				A001/A001	A001/A001	A001/A001	A001/A001	A001/A001
scaffold58116|TaGBSv1-8539_4617433	TaGBSv1-8539	5321	IWB5321	2A	104972047				A001/A001	A001/A001	A001/A001	A001/A001	A001/A001
scaffold22440|TaGBSv1-4235_1831427	TaGBSv1-4235	65777	IWB65777	2A	111421007				A001/A001	A001/A001	A001/A001	A001/A001	A001/A001
scaffold22440|TaGBSv1-4240_5845353	TaGBSv1-4240	76840	IWA2159	2A	115434933				A001/A001	A001/A001	A001/A001	A001/A001	A001/A001
scaffold22440|TaGBSv1-4242_7590985	TaGBSv1-4242	45503	IWB45503	2A	117180565				A000/A000	A000/A000	A000/A000	A000/A000	A000/A000
scaffold22440|TaGBSv1-4243_8857026	TaGBSv1-4243	21865	IWB21865	2A	118446606				A001/A001	A001/A001	A001/A001	A001/A001	A001/A001
scaffold22440|TaGBSv1-4233_15614527	TaGBSv1-4233	54345	IWB54345	2A	125204107				A001/A001	A001/A001	A001/A001	A001/A001	A001/A001
scaffold22440|TaGBSv1-4234_17615642	TaGBSv1-4234	37520	IWB37520	2A	127205222				A002/A002	A002/A002	A002/A002	A002/A002	A002/A002
scaffold22440|TaGBSv1-4236_20586476	TaGBSv1-4236	49366	IWB49366	2A	130176056				A001/A001	A001/A001	A001/A001	A001/A001	A001/A001
scaffold22440|TaGBSv1-4238_26575041	TaGBSv1-4238	13597	IWB13597	2A	136164621				A001/A001	A001/A001	A001/A001	A001/A001	A001/A001
scaffold33795|TaGBSv1-5725_47972	TaGBSv1-5725	47516	IWB47516	2A	138183685				A001/A001	A001/A001	A001/A001	A001/A001	A001/A001
scaffold29721|TaGBSv1-5211_2934836	TaGBSv1-5211	65456	IWB65456	2A	141166593				A001/A001	A001/A001	A001/A001	A001/A001	A001/A001
scaffold29721|TaGBSv1-5212_3028131	TaGBSv1-5212	57901	IWB57901	2A	141259888				A000/A000	A000/A000	A000/A000	A000/A000	A000/A000
scaffold29721|TaGBSv1-10198_3050986	TaGBSv1-10198	26221	IWB26221	2A	141282743				A000/A000	A000/A000	A000/A000	A000/A000	A000/A000
scaffold29721|TaGBSv1-10196_4486522	TaGBSv1-10196	40922	IWB40922	2A	142718279				A000/A000	A000/A000	A000/A000	A000/A000	A000/A000
scaffold48817|TaGBSv1-7494_1189107	TaGBSv1-7494	48967	IWB48967	2A	144860428				A001/A001	A001/A001	A001/A001	A001/A001	A001/A001
scaffold48817|TaGBSv1-7501_3288169	TaGBSv1-7501	32396	IWB32396	2A	146959490				A001/A001	A001/A001	A001/A001	A001/A001	A001/A001
scaffold48817|TaGBSv1-7503_7243551	TaGBSv1-7503	41235	IWB41235	2A	150914872				A001/A001	A001/A001	A001/A001	A001/A001	A001/A001
scaffold48817|TaGBSv1-7504_8339276	TaGBSv1-7504	24557	IWB24557	2A	152010597				A001/A001	A001/A001	A001/A001	A001/A001	A001/A001
scaffold48817|TaGBSv1-7505_9361560	TaGBSv1-7505	7525	IWB7525	2A	153032881				A001/A001	A001/A001	A001/A001	A001/A001	A001/A001
scaffold48817|TaGBSv1-7493_10742574	TaGBSv1-7493	1	IWB1	2A	154413895				A001/A001	A001/A001	A001/A001	A001/A001	A001/A001
scaffold48817|TaGBSv1-7496_13091520	TaGBSv1-7496	75741	IWA581	2A	156762841				A000/A000	A000/A000	A000/A000	A000/A000	A000/A000
scaffold48817|TaGBSv1-7497_14262414	TaGBSv1-7497	11613	IWB11613	2A	157933735				A000/A000	A000/A000	A000/A000	A000/A000	A000/A000
scaffold48817|TaGBSv1-7498_16204875	TaGBSv1-7498	32205	IWB32205	2A	159876196				A000/A000	A000/A000	A000/A000	A000/A000	A000/A000
scaffold48817|TaGBSv1-7499_18892694	TaGBSv1-7499	77666	IWA3280	2A	162564015				A000/A000	A000/A000	A000/A000	A000/A000	A000/A000
scaffold48817|TaGBSv1-7500_22252934	TaGBSv1-7500	1773	IWB1773	2A	165924255				A001/A001	A001/A001	A001/A001	A001/A001	A001/A001
scaffold48817|TaGBSv1-3094_24280019	TaGBSv1-3094	19266	IWB19266	2A	167951340				A000/A000	A000/A000	A000/A000	A000/A000	A000/A000
scaffold91429|TaGBSv1-11626_2184055	TaGBSv1-11626	79321	IWA5378	2A	176891985				A000/A000	A000/A000	A000/A000	A000/A000	A000/A000
scaffold16965|TaGBSv1-3054_30583339	TaGBSv1-3054	2296	IWB2296	2A	178469130				A000/A000	A000/A000	A000/A000	A000/A000	A000/A000
scaffold16965|TaGBSv1-3481_29381615	TaGBSv1-3481	51479	IWB51479	2A	179670854				A000/A000	A000/A000	A000/A000	A000/A000	A000/A000
scaffold16965|TaGBSv1-11087_27200316	TaGBSv1-11087	58159	IWB58159	2A	181852153				A000/A001	A000/A001	A000/A001	A000/A001	A000/A000
scaffold16965|TaGBSv1-3479_26748864	TaGBSv1-3479	35372	IWB35372	2A	182303605				A000/A000	A000/A000	A000/A000	A000/A000	A000/A000
scaffold16965|TaGBSv1-6609_26192657	TaGBSv1-6609	47004	IWB47004	2A	182859812				A000/A000	A000/A000	A000/A000	A000/A000	A000/A000
scaffold16965|TaGBSv1-1359_26191212	TaGBSv1-1359	8264	IWB8264	2A	182861257			S	A000/A000	A001/A001	A000/A001	A001/A001	A000/A001
scaffold16965|TaGBSv1-3856_22619539	TaGBSv1-3856	1295	IWB1295	2A	186432930				A000/A000	A000/A000	A000/A000	A000/A000	A000/A000
scaffold16965|TaGBSv1-3478_21096715	TaGBSv1-3478	38974	IWB38974	2A	187955754				A000/A000	A000/A000	A000/A000	A000/A000	A000/A000
scaffold16965|TaGBSv1-3477_17171237	TaGBSv1-3477	77457	IWA3007	2A	191881232				A000/A000	A000/A000	A000/A000	A000/A000	A000/A000
scaffold16965|TaGBSv1-3476_16979834	TaGBSv1-3476	77421	IWA2962	2A	192072635				A000/A000	A000/A000	A000/A000	A000/A000	A000/A000
scaffold16965|TaGBSv1-3475_15177144	TaGBSv1-3475	1227	IWB1227	2A	193875325				A000/A000	A000/A000	A000/A000	A000/A000	A000/A000
scaffold16965|TaGBSv1-3474_14579533	TaGBSv1-3474	23130	IWB23130	2A	194472936				A000/A000	A000/A000	A000/A000	A000/A000	A000/A000
scaffold16965|TaGBSv1-3473_13697050	TaGBSv1-3473	59134	IWB59134	2A	195355419				A000/A000	A000/A000	A000/A000	A000/A000	A000/A000
scaffold16965|TaGBSv1-3472_12530765	TaGBSv1-3472	77749	IWA3380	2A	196521704				A000/A000	A000/A000	A000/A000	A000/A000	A000/A000
scaffold16965|TaGBSv1-3471_11492995	TaGBSv1-3471	76918	IWA2262	2A	197559474				A000/A000	A000/A000	A000/A000	A000/A000	A000/A000
scaffold16965|TaGBSv1-1487_10019335	TaGBSv1-1487	27246	IWB27246	2A	199033134				A001/A001	A001/A001	A001/A001	A001/A001	A001/A001
scaffold16965|TaGBSv1-3485_8873102	TaGBSv1-3485	79357	IWA5425	2A	200179367				A000/A000	A000/A000	A000/A000	A000/A000	A000/A000
scaffold16965|TaGBSv1-3483_5593541	TaGBSv1-3483	39658	IWB39658	2A	203458928				A000/A000	A000/A000	A000/A000	A000/A000	A000/A000
scaffold16965|TaGBSv1-3482_3834801	TaGBSv1-3482	34738	IWB34738	2A	205217668				A000/A000	A000/A000	A000/A000	A000/A000	A000/A000
scaffold3408|TaGBSv1-5747_4149431	TaGBSv1-5747	9539	IWB9539	2A	209936174				A000/A000	A000/A000	A000/A000	A000/A000	A000/A000
scaffold3408|TaGBSv1-5746_3615384	TaGBSv1-5746	6315	IWB6315	2A	210470221				A000/A000	A000/A000	A000/A000	A000/A000	A000/A000
scaffold3408|TaGBSv1-5745_1183701	TaGBSv1-5745	36005	IWB36005	2A	212901904				A000/A000	A000/A000	A000/A000	A000/A000	A000/A000
scaffold70895|TaGBSv1-9801_2447555	TaGBSv1-9801	49995	IWB49995	2A	216533260				A000/A000	A000/A000	A000/A000	A000/A000	A000/A000
scaffold41909|TaGBSv1-6639_4374664	TaGBSv1-6639	28593	IWB28593	2A	222596698				A000/A000	A000/A000	A000/A000	A000/A000	A000/A000
scaffold68250|TaGBSv1-11355_1674512	TaGBSv1-11355	32050	IWB32050	2A	227834891				A000/A000	A000/A000	A000/A000	A000/A000	A000/A000
scaffold34536|TaGBSv1-5795_1091506	TaGBSv1-5795	35612	IWB35612	2A	233203679				A000/A000	A000/A000	A000/A000	A000/A000	A000/A000
scaffold27357|TaGBSv1-4839_11222902	TaGBSv1-4839	36194	IWB36194	2A	238002843				A000/A000	A000/A000	A000/A000	A000/A000	A000/A000
scaffold27357|TaGBSv1-8470_11203435	TaGBSv1-8470	78087	IWA3819	2A	238022310				A000/A000	A000/A000	A000/A000	A000/A000	A000/A000
scaffold27357|TaGBSv1-7639_10691613	TaGBSv1-7639	80943	IWA7650	2A	238534132				A000/A000	A000/A000	A000/A000	A000/A000	A000/A000
scaffold27357|TaGBSv1-4838_10510763	TaGBSv1-4838	193	IWB193	2A	238714982				A001/A001	A001/A001	A001/A001	A001/A001	A001/A001
scaffold27357|TaGBSv1-4841_9844162	TaGBSv1-4841	34710	IWB34710	2A	239381583				A000/A000	A000/A000	A000/A000	A000/A000	A000/A000
scaffold27357|TaGBSv1-4840_8138520	TaGBSv1-4840	7823	IWB7823	2A	241087225				A000/A000	A000/A000	A000/A000	A000/A000	A000/A000
scaffold109878|TaGBSv1-835_19123936	TaGBSv1-835	46346	IWB46346	2A	250829387				A000/A000	A000/A000	A000/A000	A000/A000	A000/A000
scaffold109878|TaGBSv1-833_13738061	TaGBSv1-833	2935	IWB2935	2A	256215262				A000/A000	A000/A000	A000/A000	A000/A000	A000/A000
scaffold109878|TaGBSv1-832_12098702	TaGBSv1-832	76206	IWA1371	2A	257854621				A000/A000	A000/A000	A000/A000	A000/A000	A000/A000
scaffold80173|TaGBSv1-10588_1956299	TaGBSv1-10588	8025	IWB8025	2A	271909722				A000/A000	A000/A000	A000/A000	A000/A000	A000/A000
scaffold68670|TaGBSv1-9654_2808711	TaGBSv1-9654	46348	IWB46348	2A	275932922				A000/A000	A000/A000	A000/A000	A000/A000	A000/A000
scaffold68670|TaGBSv1-9655_3263562	TaGBSv1-9655	10175	IWB10175	2A	276387773				A000/A000	A000/A000	A000/A000	A000/A000	A000/A000
scaffold1463|TaGBSv1-2764_26627599	TaGBSv1-2764	26940	IWB26940	2A	278920082				A000/A000	A000/A000	A000/A000	A000/A000	A000/A000
scaffold1463|TaGBSv1-7399_26626838	TaGBSv1-7399	57759	IWB57759	2A	278920843				A000/A000	A000/A000	A000/A000	A000/A000	A000/A000
scaffold1463|TaGBSv1-2763_23790826	TaGBSv1-2763	6333	IWB6333	2A	281756855				A000/A000	A000/A000	A000/A000	A000/A000	A000/A000
scaffold1463|TaGBSv1-2761_18950709	TaGBSv1-2761	77201	IWA2648	2A	286596972				A000/A000	A000/A000	A000/A000	A000/A000	A000/A000
scaffold1463|TaGBSv1-2759_15788256	TaGBSv1-2759	12341	IWB12341	2A	289759425				A000/A000	A000/A000	A000/A000	A000/A000	A000/A000
scaffold1463|TaGBSv1-2758_12500213	TaGBSv1-2758	54552	IWB54552	2A	293047468				A000/A000	A000/A000	A000/A000	A000/A000	A000/A000
scaffold1463|TaGBSv1-2757_11654038	TaGBSv1-2757	38866	IWB38866	2A	293893643				A000/A000	A000/A000	A000/A000	A000/A000	A000/A000
scaffold1463|TaGBSv1-2760_1816889	TaGBSv1-2760	64492	IWB64492	2A	303730792				A000/A000	A000/A000	A000/A000	A000/A000	A000/A000
scaffold4493|TaGBSv1-6974_3044938	TaGBSv1-6974	12012	IWB12012	2A	309691567				A000/A000	A000/A000	A000/A000	A000/A000	A000/A000
scaffold25176|TaGBSv1-4604_10791979	TaGBSv1-4604	53727	IWB53727	2A	323528584				A000/A000	A000/A000	A000/A000	A000/A000	A000/A000
scaffold128157|TaGBSv1-1761_2051644	TaGBSv1-1761	76661	IWA1937	2A	324294504				A000/A000	A000/A000	A000/A000	A000/A000	A000/A000
scaffold58794|TaGBSv1-8647_4932161	TaGBSv1-8647	11038	IWB11038	2A	332044199				A000/A000	A000/A000	A000/A000	A000/A000	A000/A000
scaffold58794|TaGBSv1-8648_6686513	TaGBSv1-8648	42847	IWB42847	2A	333798551				A000/A000	A000/A000	A000/A000	A000/A000	A000/A000
scaffold58794|TaGBSv1-8649_8283680	TaGBSv1-8649	35232	IWB35232	2A	335395718				A000/A000	A000/A000	A000/A000	A000/A000	A000/A000
scaffold58794|TaGBSv1-4481_8593930	TaGBSv1-4481	45242	IWB45242	2A	335705968				A000/A000	A000/A000	A000/A000	A000/A000	A000/A000
scaffold58794|TaGBSv1-8646_10557418	TaGBSv1-8646	61316	IWB61316	2A	337669456				A000/A000	A000/A000	A000/A000	A000/A000	A000/A000
scaffold64116|TaGBSv1-9092_450437	TaGBSv1-9092	30858	IWB30858	2A	341929557				A000/A000	A000/A000	A000/A000	A000/A000	A000/A000
scaffold106635|TaGBSv1-483_11990912	TaGBSv1-483	12134	IWB12134	2A	343886630				A000/A000	A000/A000	A000/A000	A000/A000	A000/A000
scaffold106635|TaGBSv1-487_7633947	TaGBSv1-487	38930	IWB38930	2A	348243595				A001/A001	A001/A001	A001/A001	A001/A001	A001/A001
scaffold106635|TaGBSv1-485_5476081	TaGBSv1-485	8686	IWB8686	2A	350401461				A000/A000	A000/A000	A000/A000	A000/A000	A000/A000
scaffold106635|TaGBSv1-1563_3447063	TaGBSv1-1563	41663	IWB41663	2A	352430479				A000/A000	A000/A000	A000/A000	A000/A000	A000/A000
scaffold106635|TaGBSv1-484_488924	TaGBSv1-484	50948	IWB50948	2A	355388618				A000/A000	A000/A000	A000/A000	A000/A000	A000/A000
scaffold147712|TaGBSv1-2852_7173093	TaGBSv1-2852	66811	IWB66811	2A	360419256				A000/A000	A000/A000	A000/A000	A000/A000	A000/A000
scaffold147712|TaGBSv1-2850_3188830	TaGBSv1-2850	78190	IWA3946	2A	364403519				A000/A000	A000/A000	A000/A000	A000/A000	A000/A000
scaffold12153-2|TaGBSv1-1448_3453444	TaGBSv1-1448	61328	IWB61328	2A	371045893				A000/A000	A000/A000	A000/A000	A000/A000	A000/A000
scaffold72463|TaGBSv1-9899_598795	TaGBSv1-9899	52948	IWB52948	2A	372229580				A000/A000	A000/A000	A000/A000	A000/A000	A000/A000
scaffold72463|TaGBSv1-9898_2239777	TaGBSv1-9898	77206	IWA2654	2A	373870562				A000/A000	A000/A000	A000/A000	A000/A000	A000/A000
scaffold66037|TaGBSv1-9299_603816	TaGBSv1-9299	37359	IWB37359	2A	376081700				A000/A000	A000/A000	A000/A000	A000/A000	A000/A000
scaffold66037|TaGBSv1-9293_1274666	TaGBSv1-9293	60425	IWB60425	2A	376752550				A000/A000	A000/A000	A000/A000	A000/A000	A000/A000
scaffold66037|TaGBSv1-9297_3372015	TaGBSv1-9297	75938	IWA877	2A	378849899				A000/A000	A000/A000	A000/A000	A000/A000	A000/A000
scaffold66037|TaGBSv1-9298_4467989	TaGBSv1-9298	20887	IWB20887	2A	379945873				A000/A000	A000/A000	A000/A000	A000/A000	A000/A000
scaffold66037|TaGBSv1-9300_7339453	TaGBSv1-9300	40770	IWB40770	2A	382817337				A000/A000	A000/A000	A000/A000	A000/A000	A000/A000
scaffold66037|TaGBSv1-9301_9412455	TaGBSv1-9301	20771	IWB20771	2A	384890339				A000/A000	A000/A000	A000/A000	A000/A000	A000/A000
scaffold66037|TaGBSv1-9292_12165000	TaGBSv1-9292	52237	IWB52237	2A	387642884				A000/A000	A000/A000	A000/A000	A000/A000	A000/A000
scaffold66037|TaGBSv1-9294_15633078	TaGBSv1-9294	3486	IWB3486	2A	391110962				A000/A000	A000/A000	A000/A000	A000/A000	A000/A000
scaffold66037|TaGBSv1-6132_16394410	TaGBSv1-6132	77938	IWA3626	2A	391872294				A000/A000	A000/A000	A000/A000	A000/A000	A000/A000
scaffold66037|TaGBSv1-9296_18037063	TaGBSv1-9296	51162	IWB51162	2A	393514947				A000/A000	A000/A000	A000/A000	A000/A000	A000/A000
scaffold5679|TaGBSv1-8434_71921	TaGBSv1-8434	38681	IWB38681	2A	394015104				A000/A000	A000/A000	A000/A000	A000/A000	A000/A000
scaffold23204|TaGBSv1-4359_1516258	TaGBSv1-4359	59383	IWB59383	2A	397972945				A000/A000	A000/A000	A000/A000	A000/A000	A000/A000
scaffold23204|TaGBSv1-4359_2869583	TaGBSv1-4359	59383	IWB59383	2A	399326270				A000/A000	A000/A000	A000/A000	A000/A000	A000/A000
scaffold49990|TaGBSv1-7666_1685529	TaGBSv1-7666	52829	IWB52829	2A	406769035				A000/A000	A000/A000	A000/A000	A000/A000	A000/A000
scaffold49990|TaGBSv1-10131_371006	TaGBSv1-10131	52560	IWB52560	2A	408083558				A000/A002	A000/A002	A000/A002	A000/A002	A000/A002
scaffold68138|TaGBSv1-9562_2210187	TaGBSv1-9562	60731	IWB60731	2A	410878909				A000/A000	A000/A000	A000/A000	A000/A000	A000/A000
scaffold68138|TaGBSv1-9561_1054467	TaGBSv1-9561	54782	IWB54782	2A	412034629				A000/A000	A000/A000	A000/A000	A000/A000	A000/A000
scaffold68138|TaGBSv1-9563_578080	TaGBSv1-9563	55139	IWB55139	2A	412511016				A000/A000	A000/A000	A000/A000	A000/A000	A000/A000
scaffold119393|TaGBSv1-1293_247106	TaGBSv1-1293	23105	IWB23105	2A	413336302				A000/A000	A000/A000	A000/A000	A000/A000	A000/A000
scaffold119393|TaGBSv1-1291_1900497	TaGBSv1-1291	34501	IWB34501	2A	414989693				A000/A000	A000/A000	A000/A000	A000/A000	A000/A000
scaffold119393|TaGBSv1-1294_5307713	TaGBSv1-1294	79443	IWA5540	2A	418396909				A000/A000	A000/A000	A000/A000	A000/A000	A000/A000
scaffold119393|TaGBSv1-1295_6104079	TaGBSv1-1295	35615	IWB35615	2A	419193275				A000/A000	A000/A000	A000/A000	A000/A000	A000/A000
scaffold119393|TaGBSv1-1296_7136538	TaGBSv1-1296	4442	IWB4442	2A	420225734				A000/A000	A000/A000	A000/A000	A000/A000	A000/A000
scaffold119393|TaGBSv1-1289_10115527	TaGBSv1-1289	29428	IWB29428	2A	423204723				A000/A000	A000/A000	A000/A000	A000/A000	A000/A000
scaffold119393|TaGBSv1-1290_17861938	TaGBSv1-1290	2990	IWB2990	2A	430951134				A000/A000	A000/A000	A000/A000	A000/A000	A000/A000
scaffold119393|TaGBSv1-1292_24071871	TaGBSv1-1292	56331	IWB56331	2A	437161067				A000/A000	A000/A000	A000/A000	A000/A000	A000/A000
scaffold36168|TaGBSv1-6787_702705	TaGBSv1-6787	54991	IWB54991	2A	437967448				A000/A000	A000/A000	A000/A000	A000/A000	A000/A000
scaffold36168|TaGBSv1-10696_3843528	TaGBSv1-10696	4358	IWB4358	2A	441108271				A000/A000	A000/A000	A000/A000	A000/A000	A000/A000
scaffold36168|TaGBSv1-5985_7521474	TaGBSv1-5985	68292	IWB68292	2A	444786217				A000/A000	A000/A000	A000/A000	A000/A000	A000/A000
scaffold36168|TaGBSv1-6786_9877583	TaGBSv1-6786	78592	IWA4474	2A	447142326				A001/A001	A001/A001	A001/A001	A001/A001	A001/A001
scaffold36168|TaGBSv1-5979_10680703	TaGBSv1-5979	51019	IWB51019	2A	447945446				A000/A000	A000/A000	A000/A000	A000/A000	A000/A000
scaffold36168|TaGBSv1-5980_11304952	TaGBSv1-5980	80155	IWA6593	2A	448569695				A000/A000	A000/A000	A000/A000	A000/A000	A000/A000
scaffold36168|TaGBSv1-5981_18089322	TaGBSv1-5981	52471	IWB52471	2A	455354065				A000/A000	A000/A000	A000/A000	A000/A000	A000/A000
scaffold36168|TaGBSv1-5982_20677199	TaGBSv1-5982	72435	IWB72435	2A	457941942				A000/A000	A000/A000	A000/A000	A000/A000	A000/A000
scaffold83991|TaGBSv1-10962_874854	TaGBSv1-10962	13733	IWB13733	2A	463251127				A000/A000	A000/A000	A000/A000	A000/A000	A000/A000
scaffold83991|TaGBSv1-10961_1359641	TaGBSv1-10961	72292	IWB72292	2A	463735914				A000/A000	A000/A000	A000/A000	A000/A000	A000/A000
scaffold110677-1|TaGBSv1-886_1412581	TaGBSv1-886	77121	IWA2537	2A	467233457				A000/A000	A000/A000	A000/A000	A000/A000	A000/A000
scaffold110677-1|TaGBSv1-7230_2478770	TaGBSv1-7230	28127	IWB28127	2A	468299646				A000/A000	A000/A000	A000/A000	A000/A000	A000/A000
scaffold110677-1|TaGBSv1-887_2712628	TaGBSv1-887	79594	IWA5744	2A	468533504				A000/A000	A000/A000	A000/A000	A000/A000	A000/A000
scaffold110677-1|TaGBSv1-888_3645533	TaGBSv1-888	57378	IWB57378	2A	469466409				A000/A000	A000/A000	A000/A000	A000/A000	A000/A000
scaffold4151|TaGBSv1-6559_710574	TaGBSv1-6559	57773	IWB57773	2A	470238185				A000/A000	A000/A000	A000/A000	A000/A000	A000/A000
scaffold28692|TaGBSv1-5504_374645	TaGBSv1-5504	66042	IWB66042	2A	474789836				A000/A000	A000/A000	A000/A000	A000/A000	A000/A000
scaffold47250|TaGBSv1-10199_621065	TaGBSv1-10199	10082	IWB10082	2A	475550645				A001/A001	A001/A001	A001/A001	A001/A001	A001/A001
scaffold114574|TaGBSv1-1053_14143049	TaGBSv1-1053	62239	IWB62239	2A	485047377				A001/A001	A001/A001	A001/A001	A001/A001	A001/A001
scaffold114574|TaGBSv1-1052_12979408	TaGBSv1-1052	80889	IWA7569	2A	486211018				A001/A001	A001/A001	A001/A001	A001/A001	A001/A001
scaffold114574|TaGBSv1-9562_9552926	TaGBSv1-9562	60731	IWB60731	2A	489637500				A000/A000	A000/A000	A000/A000	A000/A000	A000/A000
scaffold114574|TaGBSv1-1054_8528332	TaGBSv1-1054	71241	IWB71241	2A	490662094				A000/A000	A000/A000	A000/A000	A000/A000	A000/A000
scaffold114574|TaGBSv1-1051_1146710	TaGBSv1-1051	39681	IWB39681	2A	498043716				A001/A001	A001/A001	A001/A001	A001/A001	A001/A001
scaffold42755|TaGBSv1-6749_3144542	TaGBSv1-6749	46662	IWB46662	2A	502335068				A001/A001	A001/A001	A001/A001	A001/A001	A001/A001
scaffold42826|TaGBSv1-6750_1158926	TaGBSv1-6750	65453	IWB65453	2A	503004865				A000/A000	A000/A000	A000/A000	A000/A000	A000/A000
scaffold42826|TaGBSv1-6751_87601	TaGBSv1-6751	41389	IWB41389	2A	504076190				A000/A000	A000/A000	A000/A000	A000/A000	A000/A000
scaffold122444|TaGBSv1-1501_381852	TaGBSv1-1501	34999	IWB34999	2A	504545743				A000/A000	A000/A000	A000/A000	A000/A000	A000/A000
scaffold108804|TaGBSv1-676_1071144	TaGBSv1-676	14845	IWB14845	2A	504711142				A001/A001	A001/A001	A001/A001	A001/A001	A001/A001
scaffold108804|TaGBSv1-677_695222	TaGBSv1-677	77409	IWA2948	2A	505087064				A001/A001	A001/A001	A001/A001	A001/A001	A001/A001
scaffold47476|TaGBSv1-7312_1604798	TaGBSv1-7312	7897	IWB7897	2A	507387184				A000/A000	A000/A000	A000/A000	A000/A000	A000/A000
scaffold47476|TaGBSv1-7313_2948486	TaGBSv1-7313	22924	IWB22924	2A	508730872				A001/A001	A001/A001	A001/A001	A001/A001	A001/A001
scaffold47476|TaGBSv1-7314_3587259	TaGBSv1-7314	44277	IWB44277	2A	509369645				A003/A003	A003/A003	A003/A003	A003/A003	A003/A003
scaffold47476|TaGBSv1-8561_3766028	TaGBSv1-8561	79105	IWA5117	2A	509548414				A001/A001	A001/A001	A001/A001	A001/A001	A001/A001
scaffold47476|TaGBSv1-7310_10649676	TaGBSv1-7310	65566	IWB65566	2A	516432062				A001/A001	A001/A002	A001/A001	A001/A001	A001/A001
scaffold47476|TaGBSv1-7311_11616600	TaGBSv1-7311	8846	IWB8846	2A	517398986				A001/A001	A001/A001	A001/A001	A001/A001	A001/A001
scaffold18509|TaGBSv1-3667_1732093	TaGBSv1-3667	75698	IWA528	2A	527108300				A000/A000	A000/A000	A000/A000	A000/A000	A000/A000
scaffold18509|TaGBSv1-2291_1379388	TaGBSv1-2291	80969	IWA7684	2A	527461005				A000/A000	A000/A000	A000/A000	A000/A000	A000/A000
scaffold18510|TaGBSv1-2300_1115155	TaGBSv1-2300	64813	IWB64813	2A	529955648				A000/A000	A000/A000	A000/A000	A000/A000	A000/A000
scaffold18510|TaGBSv1-3668_2754509	TaGBSv1-3668	78226	IWA3992	2A	531595002				A000/A000	A000/A000	A000/A000	A000/A000	A000/A000
scaffold18510|TaGBSv1-8968_4014496	TaGBSv1-8968	43326	IWB43326	2A	532854989				A000/A000	A000/A000	A000/A000	A000/A000	A000/A000
scaffold18510|TaGBSv1-3669_4624548	TaGBSv1-3669	24910	IWB24910	2A	533465041				A000/A000	A000/A000	A000/A000	A000/A000	A000/A000
scaffold18510|TaGBSv1-3670_5791281	TaGBSv1-3670	27216	IWB27216	2A	534631774				A000/A000	A000/A000	A000/A000	A000/A000	A000/A000
scaffold18510|TaGBSv1-3671_6093667	TaGBSv1-3671	29111	IWB29111	2A	534934160				A002/A002	A002/A002	A002/A002	A002/A002	A002/A002
scaffold20107|TaGBSv1-3884_3460176	TaGBSv1-3884	8236	IWB8236	2A	542658659				A001/A001	A001/A001	A001/A001	A001/A001	A001/A001
scaffold20107|TaGBSv1-3882_1811246	TaGBSv1-3882	32024	IWB32024	2A	544307589				A000/A000	A000/A000	A000/A000	A000/A000	A000/A000
scaffold117850-1|TaGBSv1-1201_23367803	TaGBSv1-1201	67664	IWB67664	2A	550187669				A000/A000	A000/A000	A000/A000	A000/A000	A000/A000
scaffold117850-1|TaGBSv1-1199_20068628	TaGBSv1-1199	3177	IWB3177	2A	553486844				A000/A000	A000/A000	A000/A000	A000/A000	A000/A000
scaffold117850-1|TaGBSv1-7692_18730878	TaGBSv1-7692	63805	IWB63805	2A	554824594				A000/A000	A000/A000	A000/A000	A000/A000	A000/A000
scaffold117850-1|TaGBSv1-1198_18221874	TaGBSv1-1198	66616	IWB66616	2A	555333598				A001/A001	A001/A001	A001/A001	A001/A001	A001/A001
scaffold117850-1|TaGBSv1-1197_16567511	TaGBSv1-1197	2235	IWB2235	2A	556987961				A001/A001	A001/A001	A001/A001	A001/A001	A001/A001
scaffold117850-1|TaGBSv1-1195_14602372	TaGBSv1-1195	23044	IWB23044	2A	558953100				A001/A001	A001/A001	A001/A001	A001/A001	A001/A001
scaffold117850-1|TaGBSv1-1193_10389489	TaGBSv1-1193	2490	IWB2490	2A	563165983				A001/A001	A001/A001	A001/A001	A001/A001	A001/A001
scaffold117850-1|TaGBSv1-1205_9052295	TaGBSv1-1205	75354	IWA32	2A	564503177				A000/A000	A000/A000	A000/A000	A000/A000	A000/A000
scaffold117850-1|TaGBSv1-1204_8934844	TaGBSv1-1204	10154	IWB10154	2A	564620628				A000/A000	A000/A000	A000/A000	A000/A000	A000/A000
scaffold117850-1|TaGBSv1-1203_5151736	TaGBSv1-1203	75618	IWA412	2A	568403736				A000/A000	A000/A000	A000/A000	A000/A000	A000/A000
scaffold71046|TaGBSv1-9808_617399	TaGBSv1-9808	8780	IWB8780	2A	574172971				A000/A000	A000/A000	A000/A000	A000/A000	A000/A000
scaffold71046|TaGBSv1-9804_2334009	TaGBSv1-9804	47050	IWB47050	2A	575889581				A000/A000	A000/A000	A000/A000	A000/A000	A000/A000
scaffold71046|TaGBSv1-9805_3101579	TaGBSv1-9805	7622	IWB7622	2A	576657151				A000/A000	A000/A000	A000/A000	A000/A000	A000/A000
scaffold71046|TaGBSv1-9806_4604795	TaGBSv1-9806	20265	IWB20265	2A	578160367				A000/A000	A000/A000	A000/A000	A000/A000	A000/A000
scaffold71046|TaGBSv1-9811_8024063	TaGBSv1-9811	46763	IWB46763	2A	581579635				A000/A000	A000/A000	A000/A000	A000/A000	A000/A000
scaffold116020|TaGBSv1-1109_4594268	TaGBSv1-1109	77311	IWA2807	2A	585662415				A000/A000	A000/A000	A000/A000	A000/A000	A000/A000
scaffold28449-2|TaGBSv1-5022_6677673	TaGBSv1-5022	7015	IWB7015	2A	597499331				A000/A000	A000/A000	A000/A000	A000/A000	A000/A000
scaffold28449-2|TaGBSv1-5023_7795428	TaGBSv1-5023	3592	IWB3592	2A	598617086				A001/A001	A001/A001	A001/A001	A001/A001	A001/A001
scaffold28449-2|TaGBSv1-5020_12702797	TaGBSv1-5020	76081	IWA1174	2A	603524455				A000/A000	A000/A000	A000/A000	A000/A000	A000/A000
scaffold28449-2|TaGBSv1-5021_14363190	TaGBSv1-5021	8551	IWB8551	2A	605184848				A001/A001	A001/A001	A001/A001	A001/A001	A001/A001
scaffold44764-5|TaGBSv1-5736_7115765	TaGBSv1-5736	40950	IWB40950	2A	606237489				A000/A000	A000/A000	A000/A000	A000/A000	A000/A000
scaffold44764-5|TaGBSv1-6934_5522987	TaGBSv1-6934	27387	IWB27387	2A	607830267				A000/A000	A000/A000	A000/A000	A000/A000	A000/A000
scaffold44764-5|TaGBSv1-6931_2036801	TaGBSv1-6931	8290	IWB8290	2A	611316453				A000/A000	A000/A000	A000/A000	A000/A000	A000/A000
scaffold79733-1|TaGBSv1-10484_6666583	TaGBSv1-10484	1065	IWB1065	2A	624943093				A000/A000	A000/A000	A000/A000	A000/A000	A000/A000
scaffold79733-1|TaGBSv1-10530_11813495	TaGBSv1-10530	43197	IWB43197	2A	630090005				A000/A000	A000/A000	A000/A000	A000/A000	A000/A000
scaffold47172|TaGBSv1-5015_3117657	TaGBSv1-5015	80936	IWA7641	2A	657102925				A000/A000	A000/A000	A000/A000	A000/A000	A000/A000
scaffold47172|TaGBSv1-11083_1741814	TaGBSv1-11083	50067	IWB50067	2A	658478768				A000/A000	A000/A000	A000/A000	A000/A000	A000/A000
scaffold47172|TaGBSv1-11082_571922	TaGBSv1-11082	76863	IWA2189	2A	659648660				A001/A001	A000/A001	A000/A001	A000/A001	A000/A001
scaffold23851|TaGBSv1-11081_339566	TaGBSv1-11081	48071	IWB48071	2A	660560248				A000/A000	A000/A000	A000/A000	A000/A000	A000/A000
scaffold51229-1|TaGBSv1-7816_2652170	TaGBSv1-7816	6986	IWB6986	2A	663328876				A001/A001	A001/A001	A001/A001	A001/A001	A001/A001
scaffold51229-1|TaGBSv1-4794_6510939	TaGBSv1-4794	76902	IWA2243	2A	667187645				A000/A000	A000/A000	A000/A000	A000/A000	A000/A000
scaffold53021|TaGBSv1-8036_2603274	TaGBSv1-8036	20877	IWB20877	2A	674153620				A000/A000	A000/A000	A000/A000	A000/A000	A000/A000
scaffold53021|TaGBSv1-8037_3529519	TaGBSv1-8037	51049	IWB51049	2A	675079865				A000/A000	A000/A000	A000/A000	A000/A000	A000/A000
scaffold53021|TaGBSv1-8038_5167494	TaGBSv1-8038	79465	IWA5574	2A	676717840				A000/A000	A000/A000	A000/A000	A000/A000	A000/A000
scaffold40216|TaGBSv1-969_124091	TaGBSv1-969	27091	IWB27091	2A	677911043			S	A005/A005	A005/A005	A000/A000	A005/A005	A005/A005
scaffold40216|TaGBSv1-6443_3306958	TaGBSv1-6443	61174	IWB61174	2A	681093910				A001/A001	A001/A001	A001/A001	A001/A001	A001/A001
scaffold40216|TaGBSv1-11844_5721290	TaGBSv1-11844	28695	IWB28695	2A	683508242				A000/A000	A000/A000	A000/A000	A000/A000	A000/A000
scaffold40216|TaGBSv1-6444_7436730	TaGBSv1-6444	11810	IWB11810	2A	685223682				A000/A000	A000/A000	A000/A000	A000/A000	A000/A000
scaffold40216|TaGBSv1-6226_8385222	TaGBSv1-6226	28591	IWB28591	2A	686172174				A001/A001	A001/A001	A001/A001	A001/A001	A001/A001
scaffold40216|TaGBSv1-6445_9072692	TaGBSv1-6445	50177	IWB50177	2A	686859644				A000/A000	A000/A000	A000/A000	A000/A000	A000/A000
scaffold40216|TaGBSv1-6446_9090678	TaGBSv1-6446	24563	IWB24563	2A	686877630				A000/A000	A000/A000	A000/A000	A000/A000	A000/A000
scaffold50232|TaGBSv1-7712_5373316	TaGBSv1-7712	32430	IWB32430	2A	690932213				A000/A000	A000/A000	A000/A000	A000/A000	A000/A000
scaffold50232|TaGBSv1-7711_5373200	TaGBSv1-7711	32429	IWB32429	2A	690932329				A000/A000	A000/A000	A000/A000	A000/A000	A000/A000
scaffold50232|TaGBSv1-7710_5087777	TaGBSv1-7710	40126	IWB40126	2A	691217752				A001/A001	A001/A001	A001/A001	A001/A001	A001/A001
scaffold50232|TaGBSv1-7708_5080535	TaGBSv1-7708	47525	IWB47525	2A	691224994				A000/A000	A000/A000	A000/A000	A000/A000	A000/A000
scaffold50232|TaGBSv1-7707_4826879	TaGBSv1-7707	844	IWB844	2A	691478650				A000/A000	A000/A000	A000/A000	A000/A000	A000/A000
scaffold50232|TaGBSv1-7706_4826731	TaGBSv1-7706	55262	IWB55262	2A	691478798				A000/A000	A000/A000	A000/A000	A000/A000	A000/A000
scaffold50232|TaGBSv1-7705_3672181	TaGBSv1-7705	22730	IWB22730	2A	692633348				A000/A000	A000/A000	A000/A000	A000/A000	A000/A000
scaffold50232|TaGBSv1-7704_3550379	TaGBSv1-7704	58832	IWB58832	2A	692755150				A000/A000	A000/A000	A000/A000	A000/A000	A000/A000
scaffold50232|TaGBSv1-7702_3455181	TaGBSv1-7702	2961	IWB2961	2A	692850348				A000/A000	A000/A000	A000/A000	A000/A000	A000/A000
scaffold50232|TaGBSv1-7701_3370986	TaGBSv1-7701	76136	IWA1275	2A	692934543				A000/A000	A000/A000	A000/A000	A000/A000	A000/A000
scaffold50232|TaGBSv1-7700_3063469	TaGBSv1-7700	1036	IWB1036	2A	693242060				A000/A000	A000/A000	A000/A000	A000/A000	A000/A000
scaffold50232|TaGBSv1-7699_3012617	TaGBSv1-7699	8172	IWB8172	2A	693292912				A001/A001	A001/A001	A001/A001	A001/A001	A001/A001
scaffold50232|TaGBSv1-7698_3010803	TaGBSv1-7698	7479	IWB7479	2A	693294726				A001/A001	A001/A001	A001/A001	A001/A001	A001/A001
scaffold50232|TaGBSv1-7697_1854363	TaGBSv1-7697	34429	IWB34429	2A	694451166				A001/A001	A001/A001	A001/A001	A001/A001	A001/A001
scaffold50232|TaGBSv1-7696_1834735	TaGBSv1-7696	60632	IWB60632	2A	694470794				A001/A001	A001/A001	A001/A001	A001/A001	A001/A001
scaffold50232|TaGBSv1-7694_1550823	TaGBSv1-7694	7202	IWB7202	2A	694754706				A001/A001	A001/A001	A001/A001	A001/A001	A001/A001
scaffold50232|TaGBSv1-7693_1351339	TaGBSv1-7693	79066	IWA5064	2A	694954190				A001/A001	A001/A001	A001/A001	A001/A001	A001/A001
scaffold8169-1|TaGBSv1-10725_4099903	TaGBSv1-10725	62975	IWB62975	2A	696923033				A001/A001	A001/A001	A001/A001	A001/A001	A001/A001
scaffold8169-1|TaGBSv1-10724_3731680	TaGBSv1-10724	13648	IWB13648	2A	697291256				A002/A002	A002/A002	A002/A002	A002/A002	A002/A002
scaffold8169-1|TaGBSv1-7888_2940535	TaGBSv1-7888	27794	IWB27794	2A	698082401				A001/A001	A001/A001	A001/A001	A001/A001	A001/A001
scaffold8169-1|TaGBSv1-10722_2195835	TaGBSv1-10722	7244	IWB7244	2A	698827101				A000/A000	A000/A000	A000/A000	A000/A000	A000/A000
scaffold8169-1|TaGBSv1-10721_1600036	TaGBSv1-10721	10941	IWB10941	2A	699422900				A000/A000	A000/A000	A000/A000	A000/A000	A000/A000
scaffold8438|TaGBSv1-11025_459734	TaGBSv1-11025	12036	IWB12036	2A	701482770				A000/A000	A000/A000	A000/A000	A000/A000	A000/A000
[truncated: 7,434 more rows]
