# Supplementary material for: Transcripts of wheat at a target locus on chromosome 6B associated with increased yield, leaf mass and chlorophyll index under combined drought and heat stress
Source: PLoS One. 2020 Nov 9;15(11):e0241966. doi: 10.1371/journal.pone.0241966 (PMC7652265; doi:10.1371/journal.pone.0241966)
Supplement: S3 Table — DAA, days after anthesis; QTL, quantitative trait locus. The phenotype of plants with ID E1 and B23 was slightly different (i.e., reduced plant height and biomass) from the rest of the replicates. (XLSX) [file pone.0241966.s005.xlsx]

## Sheet: S3 Table
S3 Table. Quality and concentration of extracted RNA samples of near-isogenic lines. DAA, days after anthesis; QTL, quantitative trait locus. The phenotype of plants with ID E1 and B23 was slightly different (i.e., reduced plant height and biomass) from the rest of the replicates.
ID	Sample name	Target QTL	Allele	Timepoint of sampling	Treatment	Concentration (ng/ul)	RNA integrity number	Sent for RNA sequencing
D22	D8_AA1	6B	non-exotic	8 DAA	Drought	106	9.8	yes
D27	D8_AA2	6B	non-exotic	8 DAA	Drought&Heat	106	9.9	yes
B10	D8_AA3	6B	non-exotic	8 DAA	Drought&Heat	142	9.9	yes
B23	D8_AA4	6B	non-exotic	8 DAA	Drought	83.2	8.9	yes
B26	D8_AA5	6B	non-exotic	8 DAA	Drought&Heat	98.8	9.7	yes
C14		6B	non-exotic	8 DAA	Drought	77.4	9.7
E1		6B	non-exotic	8 DAA	Drought	41.4	9
F6		6B	non-exotic	8 DAA	Drought&Heat	112	9.6
D1	D8_BB1	6B	exotic	8 DAA	Drought	85	10	yes
E22	D8_BB2	6B	exotic	8 DAA	Drought	104	9.7	yes
A26	D8_BB3	6B	exotic	8 DAA	Drought&Heat	142	9.8	yes
C10	D8_BB4	6B	exotic	8 DAA	Drought&Heat	92.6	10	yes
A23		6B	exotic	8 DAA	Drought	128	9.7
B13		6B	exotic	8 DAA	Drought	110	9.9
D28		6B	exotic	8 DAA	Drought&Heat	144	9.7
F5		6B	exotic	8 DAA	Drought&Heat	154	9.6
C14	D11_AA1	6B	non-exotic	11 DAA	Drought	74.4	9.6	yes
D22	D11_AA2	6B	non-exotic	11 DAA	Drought	138	9.8	yes
E1	D11_AA3	6B	non-exotic	11 DAA	Drought	120	9.6	yes
D1	D11_BB1	6B	exotic	11 DAA	Drought	44.6	9.5	yes
A23	D11_BB2	6B	exotic	11 DAA	Drought	139	10	yes
B13	D11_BB3	6B	exotic	11 DAA	Drought	146	9.9	yes
E22	D11_BB4	6B	exotic	11 DAA	Drought	112	9.8	yes
B10	DH11_AA1	6B	non-exotic	11 DAA	Drought&Heat	124	9.9	yes
D27	DH11_AA2	6B	non-exotic	11 DAA	Drought&Heat	138	9.8	yes
F6	DH11_AA3	6B	non-exotic	11 DAA	Drought&Heat	170	9.6	yes
B26	DH11_AA4	6B	non-exotic	11 DAA	Drought&Heat	170	9.9	yes
C10	DH11_BB1	6B	exotic	11 DAA	Drought&Heat	75.8	9.9	yes
D28	DH11_BB2	6B	exotic	11 DAA	Drought&Heat	36.6	9.7	yes
F5	DH11_BB3	6B	exotic	11 DAA	Drought&Heat	81.2	9.7	yes
A26	DH11_BB4	6B	exotic	11 DAA	Drought&Heat	158	9.7	yes
