# Supplementary material for: Transcripts of wheat at a target locus on chromosome 6B associated with increased yield, leaf mass and chlorophyll index under combined drought and heat stress
Source: PLoS One. 2020 Nov 9;15(11):e0241966. doi: 10.1371/journal.pone.0241966 (PMC7652265; doi:10.1371/journal.pone.0241966)
Supplement: S4 Table — Raw reads refer to the total number of reads, clean reads to the number of filtered reads. GC content, guanine-cytosine content; Q20, percentage of bases whose correct base recognition rates are greater than 99% in total bases. Q30, percentage of bases whose correct base recognition rates are greater than 99.9% in total bases. (XLSX) [file pone.0241966.s006.xlsx]

## Sheet: S4 Table
S4 Table. Quality assessment of the sequencing data. Raw reads refer to the total number of reads, clean reads to the number of filtered reads. GC content, guanine-cytosine content; Q20, percentage of bases whose correct base recognition rates are greater than 99 % in total bases. Q30, percentage of bases whose correct base recognition rates are greater than 99.9 % in total bases.
ID	Sample name	Target QTL	Allele	Timepoint of sampling	Treatment	Number of raw reads	Number of clean reads	Raw bases (Giga bases)	Clean bases (Giga bases)	Error rate (%)	Q20 (%)	Q30 (%)	GC content (%)
D22	D8_AA1	6B	non-exotic	8 DAA	Drought	217188194	207485990	32.6	31.1	0.02	98.13	94.81	54.57
D27	D8_AA2	6B	non-exotic	8 DAA	Drought	182823604	173190588	27.4	26	0.02	98.28	95.07	54.4
B10	D8_AA3	6B	non-exotic	8 DAA	Drought	204263982	196996894	30.6	29.5	0.02	98.17	94.88	54.22
B23	D8_AA4	6B	non-exotic	8 DAA	Drought	185076760	181217486	27.8	27.2	0.02	98.27	95.09	53.99
B26	D8_AA5	6B	non-exotic	8 DAA	Drought	190255080	187780142	28.5	28.2	0.02	98.24	95.03	54.69
D1	D8_BB1	6B	exotic	8 DAA	Drought	179598416	175583898	26.9	26.3	0.02	98.17	94.9	54.45
E22	D8_BB2	6B	exotic	8 DAA	Drought	163416000	161125236	24.5	24.2	0.02	98.34	95.27	54.98
A26	D8_BB3	6B	exotic	8 DAA	Drought	178793958	171678738	26.8	25.8	0.02	98.15	94.79	54.46
C10	D8_BB4	6B	exotic	8 DAA	Drought	287937480	285169302	43.2	42.8	0.02	97.97	94.36	54.59
C14	D11_AA1	6B	non-exotic	11 DAA	Drought	181555282	177005960	27.2	26.6	0.03	97.87	94.36	53.24
D22	D11_AA2	6B	non-exotic	11 DAA	Drought	300012600	290215218	45	43.5	0.03	97.88	94.26	53.7
E1	D11_AA3	6B	non-exotic	11 DAA	Drought	200733720	197937106	30.1	29.7	0.02	98.24	95.06	54.16
D1	D11_BB1	6B	exotic	11 DAA	Drought	231529980	224510550	34.7	33.7	0.02	98.01	94.65	53.56
A23	D11_BB2	6B	exotic	11 DAA	Drought	267607556	258767510	40.1	38.8	0.03	97.76	94.13	53.02
B13	D11_BB3	6B	exotic	11 DAA	Drought	206995820	200752314	31	30.1	0.02	98.03	94.68	53.68
E22	D11_BB4	6B	exotic	11 DAA	Drought	171182690	168373662	25.7	25.3	0.02	97.91	94.46	53.63
B10	DH11_AA1	6B	non-exotic	11 DAA	Drought&Heat	179818320	176440982	27	26.5	0.03	97.7	94.08	53.81
D27	DH11_AA2	6B	non-exotic	11 DAA	Drought&Heat	160695060	157100378	24.1	23.6	0.02	97.92	94.52	53.55
F6	DH11_AA3	6B	non-exotic	11 DAA	Drought&Heat	205542658	198344500	30.8	29.8	0.03	97.69	94	53.32
B26	DH11_AA4	6B	non-exotic	11 DAA	Drought&Heat	162360582	160233184	24.4	24	0.03	97.76	94.17	53.72
C10	DH11_BB1	6B	exotic	11 DAA	Drought&Heat	206527136	199283596	31	29.9	0.03	97.58	93.87	53.02
D28	DH11_BB2	6B	exotic	11 DAA	Drought&Heat	171716536	165168284	25.8	24.8	0.03	97.8	94.28	53.08
F5	DH11_BB3	6B	exotic	11 DAA	Drought&Heat	174656798	169541872	26.2	25.4	0.03	97.72	94.1	53.15
A26	DH11_BB4	6B	exotic	11 DAA	Drought&Heat	179944902	171231912	27	25.7	0.03	97.84	94.29	53.24
