# Supplementary material for: Transcripts of wheat at a target locus on chromosome 6B associated with increased yield, leaf mass and chlorophyll index under combined drought and heat stress
Source: PLoS One. 2020 Nov 9;15(11):e0241966. doi: 10.1371/journal.pone.0241966 (PMC7652265; doi:10.1371/journal.pone.0241966)
Supplement: S5 Table — Total reads, total number of filtered reads (clean data); total mapped, total number of reads that could be mapped to the reference genome CS RefSeq v1; uniquely mapped, number of reads that were uniquely mapped to the reference genome; multiple mapped, number of reads that were mapped to multiple sites in the reference genome; reads map to '+', number of reads that map to the positive strand; reads map to '-', number of reads that map to the negative strand; exons, percentage of reads mapped to exons; introns, percentage of reads mapped to introns; intergenic, percentage of reads mapped to intergenic regions; non-splice reads, reads that were mapped entirely to a single exon; splice reads, reads that were mapped to two exons. (XLSX) [file pone.0241966.s007.xlsx]

## Sheet: S5 Table
S5 Table. Overview of mapping status. Total reads, total number of filtered reads (clean data); total mapped, total number of reads that could be mapped to the reference genome; uniquely mapped, number of reads that were uniquely mapped to the reference genome; multiple mapped, number of reads that were mapped to multiple sites in the reference genome; reads map to '+', number of reads that map t…
ID	Sample name	Target QTL	Allele	Timepoint of sampling	Treatment	Total reads	Total mapped	Uniquely mapped	Multiple mapped	Reads map to '+'	Reads map to '-'	Exons (%)	Introns (%)	Intergenic (%)	Non-splice reads	Splice reads
D22	D8_AA1	6B	non-exotic	8 DAA	Drought	207485990	160167765 (77.19%)	130634374 (62.96%)	29533391 (14.23%)	65134568 (31.39%)	65499806 (31.57%)	73.9	1.2	24.9	77671063 (37.43%)	52963311 (25.53%)
D27	D8_AA2	6B	non-exotic	8 DAA	Drought	173190588	134032924 (77.39%)	109349301 (63.14%)	24683623 (14.25%)	54515871 (31.48%)	54833430 (31.66%)	72.9	1.2	25.8	65218276 (37.66%)	44131025 (25.48%)
B10	D8_AA3	6B	non-exotic	8 DAA	Drought	196996894	150953045 (76.63%)	122861122 (62.37%)	28091923 (14.26%)	61258775 (31.1%)	61602347 (31.27%)	74.7	1.2	24.1	72912113 (37.01%)	49949009 (25.36%)
B23	D8_AA4	6B	non-exotic	8 DAA	Drought	181217486	142420360 (78.59%)	115718877 (63.86%)	26701483 (14.73%)	57694079 (31.84%)	58024798 (32.02%)	73.9	2	24.1	70178873 (38.73%)	45540004 (25.13%)
B26	D8_AA5	6B	non-exotic	8 DAA	Drought	187780142	150029256 (79.9%)	121998418 (64.97%)	28030838 (14.93%)	60827690 (32.39%)	61170728 (32.58%)	76.2	1.2	22.5	72443416 (38.58%)	49555002 (26.39%)
D1	D8_BB1	6B	exotic	8 DAA	Drought	175583898	137887626 (78.53%)	112002135 (63.79%)	25885491 (14.74%)	55832438 (31.8%)	56169697 (31.99%)	75.5	1.2	23.2	66341602 (37.78%)	45660533 (26.00%)
E22	D8_BB2	6B	exotic	8 DAA	Drought	161125236	128413171 (79.7%)	104265522 (64.71%)	24147649 (14.99%)	51972236 (32.26%)	52293286 (32.46%)	76.2	1.1	22.7	61826746 (38.37%)	42438776 (26.34%)
A26	D8_BB3	6B	exotic	8 DAA	Drought	171678738	132419915 (77.13%)	107871346 (62.83%)	24548569 (14.3%)	53782348 (31.33%)	54088998 (31.51%)	73.9	1.2	24.9	64334325 (37.47%)	43537021 (25.36%)
C10	D8_BB4	6B	exotic	8 DAA	Drought	285169302	226452271 (79.41%)	183753722 (64.44%)	42698549 (14.97%)	91590188 (32.12%)	92163534 (32.32%)	75.4	1.2	23.4	109667537 (38.46%)	74086185 (25.98%)
C14	D11_AA1	6B	non-exotic	11 DAA	Drought	177005960	133493537 (75.42%)	109391829 (61.8%)	24101708 (13.62%)	54784135 (30.95%)	54607694 (30.85%)	65.5	1	33.5	70855564 (40.03%)	38536265 (21.77%)
D22	D11_AA2	6B	non-exotic	11 DAA	Drought	290215218	223768093 (77.1%)	182480876 (62.88%)	41287217 (14.23%)	91250375 (31.44%)	91230501 (31.44%)	68.9	1.1	30.1	112425458 (38.74%)	70055418 (24.14%)
E1	D11_AA3	6B	non-exotic	11 DAA	Drought	197937106	156084458 (78.86%)	126902440 (64.11%)	29182018 (14.74%)	63272558 (31.97%)	63629882 (32.15%)	74.4	1.4	24.1	76198094 (38.5%)	50704346 (25.62%)
D1	D11_BB1	6B	exotic	11 DAA	Drought	224510550	169850651 (75.65%)	139700592 (62.22%)	30150059 (13.43%)	69910012 (31.14%)	69790580 (31.09%)	67.1	1	31.9	88969731 (39.63%)	50730861 (22.60%)
A23	D11_BB2	6B	exotic	11 DAA	Drought	258767510	189459293 (73.22%)	155232360 (59.99%)	34226933 (13.23%)	77763549 (30.05%)	77468811 (29.94%)	62.3	1	36.7	101709424 (39.31%)	53522936 (20.68%)
B13	D11_BB3	6B	exotic	11 DAA	Drought	200752314	154879542 (77.15%)	126886929 (63.21%)	27992613 (13.94%)	63479986 (31.62%)	63406943 (31.58%)	66.3	1.1	32.6	80872735 (40.28%)	46014194 (22.92%)
E22	D11_BB4	6B	exotic	11 DAA	Drought	168373662	130717813 (77.64%)	107037654 (63.57%)	23680159 (14.06%)	53638378 (31.86%)	53399276 (31.71%)	66.4	1	32.6	69144839 (41.07%)	37892815 (22.51%)
B10	DH11_AA1	6B	non-exotic	11 DAA	Drought&Heat	176440982	131803072 (74.7%)	107791379 (61.09%)	24011693 (13.61%)	54086460 (30.65%)	53704919 (30.44%)	62.9	0.8	36.3	72276317 (40.96%)	35515062 (20.13%)
D27	DH11_AA2	6B	non-exotic	11 DAA	Drought&Heat	157100378	120412758 (76.65%)	98774384 (62.87%)	21638374 (13.77%)	49565535 (31.55%)	49208849 (31.32%)	62.7	0.9	36.4	65952108 (41.98%)	32822276 (20.89%)
F6	DH11_AA3	6B	non-exotic	11 DAA	Drought&Heat	198344500	146929492 (74.08%)	120906301 (60.96%)	26023191 (13.12%)	60612333 (30.56%)	60293968 (30.4%)	60.4	0.9	38.7	83110224 (41.9%)	37796077 (19.06%)
B26	DH11_AA4	6B	non-exotic	11 DAA	Drought&Heat	160233184	122736555 (76.6%)	100334229 (62.62%)	22402326 (13.98%)	50326317 (31.41%)	50007912 (31.21%)	63.7	0.9	35.4	66776457 (41.67%)	33557772 (20.94%)
C10	DH11_BB1	6B	exotic	11 DAA	Drought&Heat	199283596	140601480 (70.55%)	115309073 (57.86%)	25292407 (12.69%)	57843362 (29.03%)	57465711 (28.84%)	57.6	0.8	41.5	80332597 (40.31%)	34976476 (17.55%)
D28	DH11_BB2	6B	exotic	11 DAA	Drought&Heat	165168284	121355681 (73.47%)	99561075 (60.28%)	21794606 (13.2%)	49961313 (30.25%)	49599762 (30.03%)	58	0.8	41.1	69626232 (42.15%)	29934843 (18.12%)
F5	DH11_BB3	6B	exotic	11 DAA	Drought&Heat	169541872	127521474 (75.22%)	104696554 (61.75%)	22824920 (13.46%)	52478004 (30.95%)	52218550 (30.8%)	62.4	0.9	36.7	70945375 (41.85%)	33751179 (19.91%)
A26	DH11_BB4	6B	exotic	11 DAA	Drought&Heat	171231912	123353375 (72.04%)	101457384 (59.25%)	21895991 (12.79%)	50883307 (29.72%)	50574077 (29.54%)	58.7	0.8	40.5	70614167 (41.24%)	30843217 (18.01%)
