# Supplementary material for: Transcripts of wheat at a target locus on chromosome 6B associated with increased yield, leaf mass and chlorophyll index under combined drought and heat stress
Source: PLoS One. 2020 Nov 9;15(11):e0241966. doi: 10.1371/journal.pone.0241966 (PMC7652265; doi:10.1371/journal.pone.0241966)
Supplement: S6 Table — FPKM, fragments per kilobase of transcript sequence per million mapped reads. The higher the FPKM, the higher the gene expression. (XLSX) [file pone.0241966.s008.xlsx]

## Sheet: S6 Table
S6 Table. Total number of expressed genes. FPKM, fragments per kilobase of transcript sequence per million mapped reads. The higher the FPKM, the higher the gene expression level.
						Number of genes per FPKM interval
ID	Sample name	Target QTL	Allele	Timepoint of sampling	Treatment	0-1	1-3	3-15	15-60	>60
C14	D11_AA1	6B	non-exotic	11 DAA	Drought	64980(58.28%)	14432(12.94%)	22409(20.10%)	7402(6.64%)	2265(2.03%)
D22	D11_AA2	6B	non-exotic	11 DAA	Drought	64422(57.78%)	14368(12.89%)	22577(20.25%)	7728(6.93%)	2393(2.15%)
E1	D11_AA3	6B	non-exotic	11 DAA	Drought	62285(55.87%)	14067(12.62%)	24175(21.68%)	8473(7.60%)	2488(2.23%)
D1	D11_BB1	6B	non-exotic	11 DAA	Drought	65641(58.88%)	14250(12.78%)	21935(19.67%)	7334(6.58%)	2328(2.09%)
A23	D11_BB2	6B	non-exotic	11 DAA	Drought	65421(58.68%)	14448(12.96%)	22048(19.78%)	7341(6.58%)	2230(2.00%)
B13	D11_BB3	6B	exotic	11 DAA	Drought	64507(57.86%)	14574(13.07%)	22576(20.25%)	7527(6.75%)	2304(2.07%)
E22	D11_BB4	6B	exotic	11 DAA	Drought	65025(58.32%)	14543(13.04%)	22226(19.94%)	7379(6.62%)	2315(2.08%)
D22	D8_AA1	6B	exotic	8 DAA	Drought	62912(56.43%)	14146(12.69%)	23595(21.16%)	8325(7.47%)	2510(2.25%)
D27	D8_AA2	6B	exotic	8 DAA	Drought	62484(56.05%)	14207(12.74%)	23858(21.40%)	8413(7.55%)	2526(2.27%)
B10	D8_AA3	6B	non-exotic	8 DAA	Drought	62614(56.16%)	13990(12.55%)	23950(21.48%)	8455(7.58%)	2479(2.22%)
B23	D8_AA4	6B	non-exotic	8 DAA	Drought	63616(57.06%)	12605(11.31%)	24171(21.68%)	8879(7.96%)	2217(1.99%)
B26	D8_AA5	6B	non-exotic	8 DAA	Drought	62914(56.43%)	14103(12.65%)	23659(21.22%)	8290(7.44%)	2522(2.26%)
D1	D8_BB1	6B	exotic	8 DAA	Drought	62775(56.31%)	13781(12.36%)	24023(21.55%)	8456(7.58%)	2453(2.20%)
E22	D8_BB2	6B	exotic	8 DAA	Drought	63354(56.83%)	14059(12.61%)	23308(20.91%)	8212(7.37%)	2555(2.29%)
A26	D8_BB3	6B	exotic	8 DAA	Drought	63437(56.90%)	13821(12.40%)	23512(21.09%)	8245(7.40%)	2473(2.22%)
C10	D8_BB4	6B	exotic	8 DAA	Drought	62857(56.38%)	13925(12.49%)	23770(21.32%)	8425(7.56%)	2511(2.25%)
B10	DH11_AA1	6B	non-exotic	11 DAA	Drought&Heat	66105(59.29%)	14748(13.23%)	21525(19.31%)	6905(6.19%)	2205(1.98%)
D27	DH11_AA2	6B	non-exotic	11 DAA	Drought&Heat	65290(58.56%)	14595(13.09%)	22220(19.93%)	7188(6.45%)	2195(1.97%)
F6	DH11_AA3	6B	non-exotic	11 DAA	Drought&Heat	65828(59.04%)	14663(13.15%)	21899(19.64%)	7013(6.29%)	2085(1.87%)
B26	DH11_AA4	6B	non-exotic	11 DAA	Drought&Heat	65408(58.67%)	14463(12.97%)	22091(19.81%)	7314(6.56%)	2212(1.98%)
C10	DH11_BB1	6B	exotic	11 DAA	Drought&Heat	66422(59.58%)	14389(12.91%)	21722(19.48%)	6873(6.16%)	2082(1.87%)
D28	DH11_BB2	6B	exotic	11 DAA	Drought&Heat	66502(59.65%)	14553(13.05%)	21634(19.40%)	6752(6.06%)	2047(1.84%)
F5	DH11_BB3	6B	exotic	11 DAA	Drought&Heat	65640(58.88%)	14594(13.09%)	22071(19.80%)	6979(6.26%)	2204(1.98%)
A26	DH11_BB4	6B	exotic	11 DAA	Drought&Heat	66290(59.46%)	14327(12.85%)	21844(19.59%)	7017(6.29%)	2010(1.80%)
