# Supplementary material for: Transcripts of wheat at a target locus on chromosome 6B associated with increased yield, leaf mass and chlorophyll index under combined drought and heat stress
Source: PLoS One. 2020 Nov 9;15(11):e0241966. doi: 10.1371/journal.pone.0241966 (PMC7652265; doi:10.1371/journal.pone.0241966)
Supplement: S7 Table — D8_AA, samples under drought collected 8 days after anthesis of NILs carrying the non-exotic allele AA (n = 5); D8_BB, samples under drought collected 8 days after anthesis of NILs carrying the exotic allele BB (n = 4); D11_AA, samples under drought collected 11 days after anthesis of NILs carrying the non-exotic allele (n = 3); D11_BB, samples under drought collected 11 days after anthesis of NILs carrying the exotic allele (n = 4); DH11_AA, samples under combined drought and heat collected 11 days after anthesis of NILs carrying the non-exotic allele (n = 4); D11_BB, samples under combined drought and heat treatment collected 11 days after anthesis of NILs carrying the exotic allele (n = 4). (XLSX) [file pone.0241966.s009.xlsx]

## Sheet: S7 Table
S7 Table. Pearson correlation (R2) of number of expressed genes between samples. D8_AA, samples under drought collected 8 days after anthesis of NILs carrying the non-exotic allele (n=5); D8_BB, samples under drought collected 8 days after anthesis of NILs carrying the exotic allele (n=4); D11_AA, samples under drought collected 11 days after anthesis of NILs carrying the non-exotic allele (n=3);…
	D8_AA1	D8_AA2	D8_AA3	D8_AA4	D8_AA5	D8_BB1	D8_BB2	D8_BB3	D8_BB4	D11_AA1	D11_AA2	D11_AA3	D11_BB1	D11_BB2	D11_BB3	D11_BB4	DH11_AA1	DH11_AA2	DH11_AA3	DH11_AA4	DH11_BB1	DH11_BB2	DH11_BB3	DH11_BB4
D8_AA1	1
D8_AA2	0.977	1
D8_AA3	0.972	0.975	1
D8_AA4	0.797	0.795	0.794	1
D8_AA5	0.977	0.975	0.971	0.811	1
D8_BB1	0.969	0.971	0.971	0.778	0.969	1
D8_BB2	0.971	0.973	0.971	0.773	0.972	0.984	1
D8_BB3	0.964	0.965	0.961	0.761	0.96	0.974	0.977	1
D8_BB4	0.971	0.972	0.97	0.775	0.972	0.984	0.988	0.978	1
D11_AA1	0.925	0.922	0.911	0.733	0.921	0.925	0.936	0.938	0.937	1
D11_AA2	0.948	0.94	0.928	0.776	0.944	0.929	0.94	0.941	0.941	0.961	1
D11_AA3	0.949	0.946	0.941	0.871	0.955	0.93	0.935	0.925	0.935	0.899	0.936	1
D11_BB1	0.915	0.909	0.898	0.722	0.908	0.918	0.928	0.932	0.93	0.963	0.955	0.89	1
D11_BB2	0.91	0.906	0.895	0.72	0.903	0.913	0.923	0.928	0.925	0.965	0.955	0.887	0.962	1
D11_BB3	0.934	0.931	0.921	0.741	0.928	0.938	0.948	0.95	0.949	0.974	0.966	0.908	0.97	0.971	1
D11_BB4	0.928	0.923	0.913	0.738	0.924	0.931	0.944	0.944	0.944	0.976	0.967	0.904	0.972	0.973	0.982	1
DH11_AA1	0.868	0.862	0.849	0.708	0.866	0.861	0.875	0.876	0.877	0.937	0.927	0.855	0.941	0.935	0.935	0.944	1
DH11_AA2	0.886	0.88	0.864	0.725	0.883	0.873	0.886	0.889	0.888	0.945	0.941	0.872	0.948	0.941	0.942	0.951	0.98	1
DH11_AA3	0.849	0.844	0.83	0.68	0.842	0.849	0.861	0.864	0.863	0.926	0.903	0.821	0.93	0.925	0.925	0.932	0.964	0.961	1
DH11_AA4	0.886	0.878	0.862	0.743	0.895	0.867	0.878	0.879	0.881	0.93	0.937	0.88	0.932	0.923	0.927	0.935	0.966	0.974	0.941	1
DH11_BB1	0.843	0.838	0.825	0.68	0.838	0.844	0.854	0.86	0.857	0.92	0.9	0.822	0.927	0.923	0.92	0.927	0.962	0.958	0.955	0.941	1
DH11_BB2	0.838	0.832	0.818	0.675	0.832	0.837	0.848	0.854	0.851	0.915	0.896	0.815	0.927	0.918	0.915	0.923	0.965	0.963	0.96	0.946	0.957	1
DH11_BB3	0.878	0.873	0.859	0.702	0.873	0.879	0.889	0.894	0.892	0.942	0.926	0.853	0.952	0.942	0.945	0.951	0.974	0.974	0.964	0.959	0.962	0.967	1
DH11_BB4	0.852	0.847	0.832	0.681	0.846	0.852	0.862	0.869	0.865	0.927	0.908	0.828	0.935	0.929	0.927	0.935	0.961	0.963	0.957	0.945	0.955	0.962	0.965	1
