# Supplementary material for: Transcripts of wheat at a target locus on chromosome 6B associated with increased yield, leaf mass and chlorophyll index under combined drought and heat stress
Source: PLoS One. 2020 Nov 9;15(11):e0241966. doi: 10.1371/journal.pone.0241966 (PMC7652265; doi:10.1371/journal.pone.0241966)
Supplement: S8 Table — -, no data available; D8_AA, samples under drought collected 8 days after anthesis of NILs carrying the non-exotic allele; D8_BB, samples under drought collected 8 days after anthesis of NILs carrying the exotic allele; D11_AA, samples under drought collected 11 days after anthesis of NILs carrying the non-exotic allele; D11_BB, samples under drought collected 11 days after anthesis of NILs carrying the exotic allele; DH11_AA, samples under combined drought and heat collected 11 days after anthesis of NILs carrying the non-exotic allele; D11_BB, samples under combined drought and heat treatment collected 11 days after anthesis of NILs carrying the exotic allele; log2, magnitude (fold-change) of gene expression. (XLSX) [file pone.0241966.s010.xlsx]

## Sheet: S8 Table
S8 Table. Differently expressed genes comparing alleles, timepoints and treatments. -, no data available; D8_AA, samples under drought collected 8 days after anthesis of NILs carrying the non-exotic allele; D8_BB, samples under drought collected 8 days after anthesis of NILs carrying the exotic allele; D11_AA, samples under drought collected 11 days after anthesis of NILs carrying the non-exotic …
Comparison	Gene	Corresponding protein	Group with higher gene expression	log2	p-value	adjusted p-value
D8_AA vs D8_BB	EPlTAEG00000004198	-	D8_BB	2.5503	4.9982e-05	0.0024987
D8_AA vs D8_BB	EPlTAEG00000006706	-	D8_BB	1.6822	0.00022282	0.0097159
D8_AA vs D8_BB	TRAES3BF004400050CFD_g	sp|Q40636|EXPA2_ORYSJ Expansin-A2 OS=Oryza sativa subsp. japonica GN=EXPA2 PE=2 SV=2//2.42725e-135	D8_BB	1.6202	3.079e-10	8.3509e-08
D8_AA vs D8_BB	TRAES3BF027700080CFD_g	sp|Q9FZB8|Y5181_ARATH Probable LRR receptor-like serine/threonine-protein kinase At1g51810 OS=Arabidopsis thaliana GN=At1g51810 PE=2 SV=1//5.45383e-150	D8_BB	4.672	1.4214e-10	4.5501e-08
D8_AA vs D8_BB	TRAES3BF036400010CFD_g	sp|Q5SMY5|GRXS2_ORYSJ Monothiol glutaredoxin-S2 OS=Oryza sativa subsp. japonica GN=GRXS2 PE=2 SV=1//2.17799e-47	D8_BB	1.0443	0.0002093	0.0091828
D8_AA vs D8_BB	TRAES3BF043700030CFD_g	-	D8_BB	3.294	0.00042771	0.017502
D8_AA vs D8_BB	TRAES3BF078000020CFD_g	sp|O04706|GAO1B_WHEAT Gibberellin 20 oxidase 1-B OS=Triticum aestivum GN=GA20ox1B PE=2 SV=1//8.8971e-155	D8_BB	0.98891	0.00051595	0.020806
D8_AA vs D8_BB	TRAES3BF113400060CFD_g	-	D8_BB	2.1489	7.3941e-05	0.0035527
D8_AA vs D8_BB	TRAES3BF117500020CFD_g	sp|Q8VZC0|UXS1_ARATH UDP-glucuronic acid decarboxylase 1 OS=Arabidopsis thaliana GN=UXS1 PE=1 SV=1//0	D8_BB	0.76279	0.00010044	0.0047264
D8_AA vs D8_BB	TRAES3BF117500050CFD_g	sp|Q5NA18|MTP5_ORYSJ Metal tolerance protein 5 OS=Oryza sativa subsp. japonica GN=MTP5 PE=2 SV=1//0	D8_BB	1.6902	2.5033e-06	0.0001646
D8_AA vs D8_BB	TRAES3BF136000100CFD_g	-	D8_BB	1.231	0.00036582	0.015169
D8_AA vs D8_BB	Traes_1AL_5555CDBAC	sp|O64518|MCA5_ARATH Metacaspase-5 OS=Arabidopsis thaliana GN=AMC5 PE=1 SV=1//2.53321e-08	D8_BB	0.96183	6.5958e-05	0.0032148
D8_AA vs D8_BB	Traes_1AL_57AE37835	sp|Q94AJ5|PGLR5_ARATH Probable polygalacturonase At1g80170 OS=Arabidopsis thaliana GN=At1g80170 PE=1 SV=1//1.30481e-11	D8_BB	1.4466	4.769e-05	0.0023934
D8_AA vs D8_BB	Traes_1AL_DAE998F9A	sp|P48978|PGLR_MALDO Polygalacturonase OS=Malus domestica PE=2 SV=1//1.26918e-12	D8_BB	1.2946	1.5081e-05	0.00083794
D8_AA vs D8_BB	Traes_1AL_E5E41283E	sp|Q6AVA8|PPDK1_ORYSJ Pyruvate, phosphate dikinase 1, chloroplastic OS=Oryza sativa subsp. japonica GN=PPDK1 PE=1 SV=1//0	D8_BB	0.93076	0.00061085	0.024309
D8_AA vs D8_BB	Traes_1AS_4BB379513	sp|P0CG89|H4_SOYBN Histone H4 OS=Glycine max PE=3 SV=1//3.91641e-50	D8_BB	1.1726	6.2525e-09	9.6122e-07
D8_AA vs D8_BB	Traes_1BL_04A637384	-	D8_BB	3.986	4.456e-18	7.5353e-15
D8_AA vs D8_BB	Traes_1BL_131A2F9F7	sp|Q9SUR3|RTNLA_ARATH Reticulon-like protein B1 OS=Arabidopsis thaliana GN=RTNLB1 PE=1 SV=1//5.73046e-86	D8_BB	0.68059	0.00035733	0.014848
D8_AA vs D8_BB	Traes_1BL_156B25C6E	sp|Q9M0R2|PATL5_ARATH Patellin-5 OS=Arabidopsis thaliana GN=PATL5 PE=1 SV=2//2.63613e-29	D8_BB	8.5255	2.4794e-26	6.0272e-23
D8_AA vs D8_BB	Traes_1BL_1B12D7856	sp|Q8S9H7|DIV_ANTMA Transcription factor DIVARICATA OS=Antirrhinum majus GN=DIVARICATA PE=2 SV=1//1.72614e-21	D8_BB	1.2748	0.00018449	0.0082147
D8_AA vs D8_BB	Traes_1BL_2B7961A65	sp|O82089|CCH_ARATH Copper transport protein CCH OS=Arabidopsis thaliana GN=CCH PE=1 SV=1//6.85828e-13	D8_BB	2.2507	1.0392e-20	2.0727e-17
D8_AA vs D8_BB	Traes_1BL_2DF3E745A	-	D8_BB	1.1446	1.87e-05	0.0010158
D8_AA vs D8_BB	Traes_1BL_337760BBE	-	D8_BB	4.0828	1.8151e-20	3.5298e-17
D8_AA vs D8_BB	Traes_1BL_355420E27	sp|B6SGC5|CNR6_MAIZE Cell number regulator 6 OS=Zea mays GN=CNR6 PE=2 SV=1//8.25322e-106	D8_BB	0.78946	0.00071217	0.027923
D8_AA vs D8_BB	Traes_1BL_369772869	sp|Q9FKB0|LSM5_ARATH Sm-like protein LSM5 OS=Arabidopsis thaliana GN=LSM5 PE=1 SV=1//5.33022e-50	D8_BB	0.80073	6.9239e-05	0.00336
D8_AA vs D8_BB	Traes_1BL_42FAD5DBE	sp|Q94KB4|MLO9_ARATH MLO-like protein 9 OS=Arabidopsis thaliana GN=MLO9 PE=2 SV=2//1.34732e-159	D8_BB	1.4122	1.4768e-13	1.2908e-10
D8_AA vs D8_BB	Traes_1BL_52BE9AC10	sp|Q9LZN0|ROGF7_ARATH Rop guanine nucleotide exchange factor 7 OS=Arabidopsis thaliana GN=ROPGEF7 PE=1 SV=1//5.07884e-99	D8_BB	1.2678	9.2821e-06	0.00054577
D8_AA vs D8_BB	Traes_1BL_54CD82AC3	sp|Q9AV47|ARFV_ORYSJ Auxin response factor 22 OS=Oryza sativa subsp. japonica GN=ARF22 PE=2 SV=1//0	D8_BB	0.69288	0.00018717	0.0083197
D8_AA vs D8_BB	Traes_1BL_5C0E7A70E	sp|Q39472|IDI1_CLABR Isopentenyl-diphosphate Delta-isomerase I OS=Clarkia breweri GN=IPI1 PE=2 SV=2//2.01156e-144	D8_BB	1.2239	1.8964e-05	0.0010259
D8_AA vs D8_BB	Traes_1BL_664BABA7A	sp|Q9LT02|PDR2_ARATH Probable manganese-transporting ATPase PDR2 OS=Arabidopsis thaliana GN=PDR2 PE=1 SV=1//0	D8_BB	0.93543	1.4244e-06	0.00010046
D8_AA vs D8_BB	Traes_1BL_72FF5A24C	-	D8_BB	4.8765	1.7039e-73	1.8934e-69
D8_AA vs D8_BB	Traes_1BL_7BB61786E	sp|Q0PGJ6|AKRC9_ARATH Aldo-keto reductase family 4 member C9 OS=Arabidopsis thaliana GN=AKR4C9 PE=1 SV=1//5.52837e-115	D8_BB	1.652	3.37e-12	1.9135e-09
D8_AA vs D8_BB	Traes_1BL_8A2D0DCB1	sp|Q00IB6|CPL4_ARATH RNA polymerase II C-terminal domain phosphatase-like 4 OS=Arabidopsis thaliana GN=CPL4 PE=1 SV=1//4.49111e-56	D8_BB	1.3797	0.00032115	0.013548
D8_AA vs D8_BB	Traes_1BL_942C3A057	sp|Q94A20|BI1L_ARATH BI1-like protein OS=Arabidopsis thaliana GN=At4g15470 PE=2 SV=1//4.74408e-59	D8_BB	2.3451	7.0951e-31	2.0442e-27
D8_AA vs D8_BB	Traes_1BL_9A1A32022	sp|B8AXU2|NTAQ1_ORYSI Protein N-terminal glutamine amidohydrolase OS=Oryza sativa subsp. indica GN=OsI_19806 PE=3 SV=1//4.92632e-113	D8_BB	5.4558	4.6179e-19	7.9828e-16
D8_AA vs D8_BB	Traes_1BL_9AE83440A	sp|Q56Z59|PATL3_ARATH Patellin-3 OS=Arabidopsis thaliana GN=PATL3 PE=1 SV=2//3.20665e-37	D8_BB	1.9234	3.4491e-10	9.126e-08
D8_AA vs D8_BB	Traes_1BL_A2968F649	sp|Q9LJ44|COL12_ARATH Zinc finger protein CONSTANS-LIKE 12 OS=Arabidopsis thaliana GN=COL12 PE=2 SV=2//2.80038e-08	D8_BB	1.0983	0.00033077	0.013923
D8_AA vs D8_BB	Traes_1BL_A762B63A2	sp|Q93YU2|RUS6_ARATH Protein root UVB sensitive 6 OS=Arabidopsis thaliana GN=RUS6 PE=2 SV=1//0	D8_BB	7.573	1.6939e-156	6.5882e-152
D8_AA vs D8_BB	Traes_1BL_B722F2F54	sp|Q7XA42|RGA1_SOLBU Putative disease resistance protein RGA1 OS=Solanum bulbocastanum GN=RGA1 PE=2 SV=2//6.953e-06	D8_BB	inf	0.0010608	0.040232
D8_AA vs D8_BB	Traes_1BL_BE03D01EF	-	D8_BB	2.8146	2.1041e-36	9.0929e-33
D8_AA vs D8_BB	Traes_1BL_C5C66A768	sp|O97067|PTH2_DROME Probable peptidyl-tRNA hydrolase 2 OS=Drosophila melanogaster GN=CG1307 PE=2 SV=2//5.54123e-29	D8_BB	4.4176	1.5475e-31	4.7078e-28
D8_AA vs D8_BB	Traes_1BL_C80BB3B0D	-	D8_BB	7.9056	9.5892e-29	2.5722e-25
D8_AA vs D8_BB	Traes_1BL_CB155E7F4	-	D8_BB	1.4613	0.0005941	0.023712
D8_AA vs D8_BB	Traes_1BL_CEC6E5B08	sp|Q9C6S7|PMTK_ARATH Probable methyltransferase PMT20 OS=Arabidopsis thaliana GN=At1g31850 PE=2 SV=1//4.54143e-08	D8_BB	0.73997	0.00049629	0.020076
D8_AA vs D8_BB	Traes_1BL_D1942F1D8	sp|Q8RXW0|RBL14_ARATH Rhomboid-like protein 14, mitochondrial OS=Arabidopsis thaliana GN=RBL14 PE=2 SV=1//3.41612e-86	D8_BB	1.2979	1.3297e-06	9.4374e-05
D8_AA vs D8_BB	Traes_1BL_D261AE149	sp|Q9SEI3|PS10A_ARATH 26S protease regulatory subunit 10B homolog A OS=Arabidopsis thaliana GN=RPT4A PE=1 SV=1//7.64218e-25	D8_BB	8.0594	1.2228e-126	3.1707e-122
D8_AA vs D8_BB	Traes_1BL_D2AEF1364	sp|Q38834|R13L4_ARATH Disease resistance RPP13-like protein 4 OS=Arabidopsis thaliana GN=RPP13L4 PE=1 SV=2//1.85717e-30	D8_BB	6.7184	4.9429e-13	3.6274e-10
D8_AA vs D8_BB	Traes_1BL_D43B81257	-	D8_BB	2.9576	5.1949e-05	0.0025888
D8_AA vs D8_BB	Traes_1BL_D5CF3DD53	sp|Q7XD66|RIP6_ORYSJ Putative ripening-related protein 6 OS=Oryza sativa subsp. japonica GN=Os10g0489301 PE=3 SV=1//7.41984e-43	D8_BB	3.0954	7.0995e-05	0.0034366
D8_AA vs D8_BB	Traes_1BL_D902EC1E6	sp|Q8GZB6|SUVH4_ARATH Histone-lysine N-methyltransferase, H3 lysine-9 specific SUVH4 OS=Arabidopsis thaliana GN=SUVH4 PE=1 SV=2//2.52925e-174	D8_BB	1.3431	5.6197e-05	0.0027879
D8_AA vs D8_BB	Traes_1BL_E0E972134	sp|Q9SE45|ANXD3_ARATH Annexin D3 OS=Arabidopsis thaliana GN=ANN3 PE=2 SV=2//9.23627e-72	D8_BB	1.1898	0.00018753	0.0083218
D8_AA vs D8_BB	Traes_1BS_51D0630EC	sp|O65857|GSTF1_ORYSJ Probable glutathione S-transferase GSTF1 OS=Oryza sativa subsp. japonica GN=GSTF1 PE=1 SV=2//1.10081e-133	D8_BB	0.97239	0.00079775	0.030927
D8_AA vs D8_BB	Traes_1BS_BA046E212	sp|Q9FG34|PER54_ARATH Peroxidase 54 OS=Arabidopsis thaliana GN=PER54 PE=2 SV=1//4.07498e-105	D8_BB	1.3471	4.0112e-06	0.00025245
D8_AA vs D8_BB	Traes_1DL_64C170A88	-	D8_BB	0.6489	0.00099545	0.037958
D8_AA vs D8_BB	Traes_1DL_6E0429BA9	-	D8_BB	2.6833	0.000488	0.019782
D8_AA vs D8_BB	Traes_1DL_B90ACBE42	-	D8_BB	0.72136	0.0010225	0.038894
D8_AA vs D8_BB	Traes_1DL_B99FFF4BD	sp|D8Q9M3|AMYG_SCHCM Glucoamylase ARB_02327-1 OS=Schizophyllum commune (strain H4-8 / FGSC 9210) GN=SCHCODRAFT_57589 PE=1 SV=1//1.11199e-08	D8_BB	0.67853	0.00050377	0.020368
D8_AA vs D8_BB	Traes_1DL_D354DC0B7	sp|Q943L2|H2B11_ORYSJ Histone H2B.11 OS=Oryza sativa subsp. japonica GN=H2B.11 PE=3 SV=1//3.19344e-59	D8_BB	1.2473	0.00063346	0.025103
D8_AA vs D8_BB	Traes_1DS_864DC5062	sp|P0CG89|H4_SOYBN Histone H4 OS=Glycine max PE=3 SV=1//6.33448e-50	D8_BB	1.6069	4.4823e-17	6.8367e-14
D8_AA vs D8_BB	Traes_2AS_4ACFB257F	-	D8_BB	1.2041	9.9521e-06	0.00057903
D8_AA vs D8_BB	Traes_2AS_79C80EE07	-	D8_BB	0.67054	0.00074973	0.029263
D8_AA vs D8_BB	Traes_2BL_1AF474D3D	-	D8_BB	1.6751	0.00017116	0.0076697
D8_AA vs D8_BB	Traes_2BL_26146B0C8	sp|G1JSL4|PXG1_AVESA Peroxygenase 1 OS=Avena sativa PE=1 SV=1//1.84337e-128	D8_BB	1.9156	0.00044868	0.018293
D8_AA vs D8_BB	Traes_2BL_B73C7D344	sp|Q9LIG0|Y3136_ARATH Clavaminate synthase-like protein At3g21360 OS=Arabidopsis thaliana GN=At3g21360 PE=1 SV=1//1.34799e-47	D8_BB	2.8223	3.4716e-08	3.9831e-06
D8_AA vs D8_BB	Traes_2BS_9A6251B43	sp|P0CG89|H4_SOYBN Histone H4 OS=Glycine max PE=3 SV=1//1.67036e-32	D8_BB	0.99576	8.91e-06	0.00052702
D8_AA vs D8_BB	Traes_2BS_CA02DC5B2	sp|Q8LPH6|MYB86_ARATH Transcription factor MYB86 OS=Arabidopsis thaliana GN=MYB86 PE=2 SV=1//3.17781e-63	D8_BB	1.2933	0.00070171	0.027596
D8_AA vs D8_BB	Traes_2DL_37A44013F	sp|P0CG89|H4_SOYBN Histone H4 OS=Glycine max PE=3 SV=1//2.68128e-50	D8_BB	3.6091	0.00010871	0.0050792
D8_AA vs D8_BB	Traes_2DL_8201D9A78	sp|B8ASK4|VPE1_ORYSI Vacuolar-processing enzyme beta-isozyme 1 OS=Oryza sativa subsp. indica GN=OsI_16797 PE=3 SV=1//6.11491e-47	D8_BB	1.4072	0.00048094	0.019536
D8_AA vs D8_BB	Traes_2DL_C8B8D437A	sp|Q5VQL3|PPT3_ORYSJ Phosphoenolpyruvate/phosphate translocator 3, chloroplastic OS=Oryza sativa subsp. japonica GN=PPT3 PE=2 SV=1//6.54321e-11	D8_BB	1.9791	0.00027777	0.011859
D8_AA vs D8_BB	Traes_3AS_71C3BBCDF	sp|F4I4K5|LPR1_ARATH Multicopper oxidase LPR1 OS=Arabidopsis thaliana GN=LPR1 PE=2 SV=1//6.42778e-07	D8_BB	7.3725	9.8785e-06	0.00057561
D8_AA vs D8_BB	Traes_3AS_B5701365D	sp|Q8LFD1|LPP3_ARATH Putative lipid phosphate phosphatase 3, chloroplastic OS=Arabidopsis thaliana GN=LPP3 PE=2 SV=1//7.44425e-120	D8_BB	5.2349	0.00018007	0.0080409
D8_AA vs D8_BB	Traes_3AS_CB2594C60	sp|Q9FJ45|GDL83_ARATH GDSL esterase/lipase At5g45910 OS=Arabidopsis thaliana GN=At5g45910 PE=2 SV=1//1.43488e-49	D8_BB	1.1848	0.00084114	0.03241
D8_AA vs D8_BB	Traes_3DS_BCF43F52D	-	D8_BB	0.88482	0.00041814	0.017137
D8_AA vs D8_BB	Traes_4AL_795326026	sp|Q9AXH9|KAO1_HORVU Ent-kaurenoic acid oxidase 1 OS=Hordeum vulgare GN=KAO1 PE=1 SV=1//0	D8_BB	0.91835	0.0010713	0.04059
D8_AA vs D8_BB	Traes_4AS_61E4A741D	-	D8_BB	1.4908	0.00057064	0.022858
D8_AA vs D8_BB	Traes_4BL_00029A6DB	sp|P27061|PPA1_SOLLC Acid phosphatase 1 OS=Solanum lycopersicum GN=APS1 PE=2 SV=1//1.14834e-51	D8_BB	inf	8.1798e-05	0.0038965
D8_AA vs D8_BB	Traes_4BL_00130EDAA	sp|Q54XK2|SC61A_DICDI Protein transport protein Sec61 subunit alpha OS=Dictyostelium discoideum GN=sec61a PE=3 SV=1//1.67522e-26	D8_BB	1.3958	1.4592e-05	0.0008137
D8_AA vs D8_BB	Traes_4BL_0039E7E62	sp|Q9SE95|FIP2_ARATH FH protein interacting protein FIP2 OS=Arabidopsis thaliana GN=FIP2 PE=1 SV=1//1.35981e-08	D8_BB	1.5333	2.3275e-06	0.00015435
D8_AA vs D8_BB	Traes_4BL_003A84637	sp|Q07423|HEX6_RICCO Hexose carrier protein HEX6 OS=Ricinus communis GN=HEX6 PE=2 SV=1//0	D8_BB	1.2775	2.2696e-06	0.00015102
D8_AA vs D8_BB	Traes_4BL_003FD0FCD	-	D8_BB	1.6539	9.9329e-05	0.00468
D8_AA vs D8_BB	Traes_4BL_006E9CF5D1	-	D8_BB	1.6799	0.00040715	0.016731
D8_AA vs D8_BB	Traes_4BL_0089921FA	-	D8_BB	1.395	3.1305e-05	0.0016187
D8_AA vs D8_BB	Traes_4BL_00AAC9279	-	D8_BB	1.5106	3.8499e-06	0.00024388
D8_AA vs D8_BB	Traes_4BL_0168A348B	sp|Q9SFU6|CALS9_ARATH Callose synthase 9 OS=Arabidopsis thaliana GN=CALS9 PE=2 SV=2//0	D8_BB	1.5623	1.1454e-08	1.5686e-06
D8_AA vs D8_BB	Traes_4BL_020781558	sp|O80800|ACPM2_ARATH Acyl carrier protein 2, mitochondrial OS=Arabidopsis thaliana GN=MTACP2 PE=1 SV=1//7.32205e-10	D8_BB	1.62	9.3608e-09	1.3191e-06
D8_AA vs D8_BB	Traes_4BL_0273E8F83	sp|Q8L7J2|BGL06_ORYSJ Beta-glucosidase 6 OS=Oryza sativa subsp. japonica GN=BGLU6 PE=1 SV=1//4.37763e-56	D8_BB	1.3377	0.00014919	0.0067786
D8_AA vs D8_BB	Traes_4BL_02929F9F7	sp|Q54XK2|SC61A_DICDI Protein transport protein Sec61 subunit alpha OS=Dictyostelium discoideum GN=sec61a PE=3 SV=1//1.16757e-13	D8_BB	1.4065	1.3798e-07	1.3138e-05
D8_AA vs D8_BB	Traes_4BL_02A0E48EF	sp|P45432|CSN1_ARATH COP9 signalosome complex subunit 1 OS=Arabidopsis thaliana GN=CSN1 PE=1 SV=2//0	D8_BB	1.3349	3.7892e-07	3.1306e-05
D8_AA vs D8_BB	Traes_4BL_02F5D5850	-	D8_BB	1.3569	0.00012446	0.0057424
D8_AA vs D8_BB	Traes_4BL_03CB37600	sp|Q8VYF4|GATL7_ARATH Probable galacturonosyltransferase-like 7 OS=Arabidopsis thaliana GN=GATL7 PE=2 SV=1//7.73143e-174	D8_BB	1.4492	0.00088384	0.033936
D8_AA vs D8_BB	Traes_4BL_03D173A64	sp|Q6IE24|UBP54_RAT Inactive ubiquitin carboxyl-terminal hydrolase 54 OS=Rattus norvegicus GN=Usp54 PE=1 SV=2//1.5734e-40	D8_BB	1.2913	4.5111e-08	4.9775e-06
D8_AA vs D8_BB	Traes_4BL_03EF0DD06	-	D8_BB	1.2084	1.8685e-07	1.698e-05
D8_AA vs D8_BB	Traes_4BL_0470EB25F	-	D8_BB	1.5311	5.403e-09	8.5079e-07
D8_AA vs D8_BB	Traes_4BL_04956D80D	sp|P53393|SUT3_STYHA Low affinity sulfate transporter 3 OS=Stylosanthes hamata GN=ST3 PE=2 SV=1//0	D8_BB	2.5116	4.0293e-15	4.8974e-12
D8_AA vs D8_BB	Traes_4BL_04B01EA0C	sp|Q8H4H5|NRAM5_ORYSJ Metal transporter Nramp5 OS=Oryza sativa subsp. japonica GN=NRAMP5 PE=2 SV=1//2.57092e-35	D8_BB	1.7049	4.8146e-07	3.8452e-05
D8_AA vs D8_BB	Traes_4BL_054264F75	-	D8_BB	1.4987	6.6986e-09	1.0177e-06
D8_AA vs D8_BB	Traes_4BL_06364F4BC	sp|Q6NVS2|ERGI3_XENTR Endoplasmic reticulum-Golgi intermediate compartment protein 3 OS=Xenopus tropicalis GN=ergic3 PE=2 SV=1//2.29549e-106	D8_BB	1.2925	2.3488e-05	0.001248
D8_AA vs D8_BB	Traes_4BL_06DF64691	sp|Q9MB58|F26_ARATH 6-phosphofructo-2-kinase/fructose-2,6-bisphosphatase OS=Arabidopsis thaliana GN=FKFBP PE=1 SV=1//3.70127e-21	D8_BB	1.6484	3.7911e-07	3.1306e-05
D8_AA vs D8_BB	Traes_4BL_06F78B23C	sp|Q9SYD6|DTX42_ARATH Protein DETOXIFICATION 42 OS=Arabidopsis thaliana GN=DTX42 PE=2 SV=2//2.23436e-171	D8_BB	1.3876	1.9401e-07	1.7488e-05
D8_AA vs D8_BB	Traes_4BL_0708D53D5	sp|Q5MAU8|PPA27_ARATH Probable inactive purple acid phosphatase 27 OS=Arabidopsis thaliana GN=PAP27 PE=2 SV=1//4.48925e-135	D8_BB	1.8526	8.4938e-10	1.856e-07
D8_AA vs D8_BB	Traes_4BL_0763C1735	sp|Q8LG03|FB345_ARATH F-box protein At4g00755 OS=Arabidopsis thaliana GN=At4g00755 PE=2 SV=1//1.29736e-37	D8_BB	1.6297	2.2402e-07	1.978e-05
D8_AA vs D8_BB	Traes_4BL_07723E334	sp|Q9LQR8|PSD3B_ARATH 26S proteasome non-ATPase regulatory subunit 3 homolog B OS=Arabidopsis thaliana GN=RPN3B PE=1 SV=2//2.56184e-08	D8_BB	2.1424	8.7543e-15	9.7284e-12
D8_AA vs D8_BB	Traes_4BL_07AF742E1	-	D8_BB	1.9529	3.1804e-11	1.2819e-08
D8_AA vs D8_BB	Traes_4BL_07CA05030	sp|Q9FKG6|PUB52_ARATH U-box domain-containing protein 52 OS=Arabidopsis thaliana GN=PUB52 PE=2 SV=1//1.32392e-09	D8_BB	1.7031	1.5602e-05	0.00086321
D8_AA vs D8_BB	Traes_4BL_081204451	sp|Q9LTW0|ALIS1_ARATH ALA-interacting subunit 1 OS=Arabidopsis thaliana GN=ALIS1 PE=1 SV=1//1.39701e-142	D8_BB	1.5586	1.6634e-09	3.1407e-07
D8_AA vs D8_BB	Traes_4BL_081C688E4	-	D8_BB	0.89884	0.00010633	0.0049736
D8_AA vs D8_BB	Traes_4BL_09186DE10	sp|Q06942|FL3H_MALDO Naringenin,2-oxoglutarate 3-dioxygenase OS=Malus domestica PE=2 SV=1//3.286e-63	D8_BB	1.3645	1.6536e-05	0.00090652
D8_AA vs D8_BB	Traes_4BL_091D8F1C6	sp|Q06364|PSMD3_DAUCA Probable 26S proteasome non-ATPase regulatory subunit 3 OS=Daucus carota GN=21D7 PE=1 SV=2//8.08157e-09	D8_BB	1.2993	0.00016177	0.0073035
D8_AA vs D8_BB	Traes_4BL_09709607D	sp|Q9SG80|ASD1_ARATH Alpha-L-arabinofuranosidase 1 OS=Arabidopsis thaliana GN=ASD1 PE=1 SV=1//0	D8_BB	1.1575	0.0009789	0.037382
D8_AA vs D8_BB	Traes_4BL_09910AFF8	sp|P54873|HMCS_ARATH Hydroxymethylglutaryl-CoA synthase OS=Arabidopsis thaliana GN=HMGS PE=1 SV=2//0	D8_BB	1.5491	1.3938e-05	0.00078326
D8_AA vs D8_BB	Traes_4BL_09B870E26	sp|Q6RYA0|SABP2_TOBAC Salicylic acid-binding protein 2 OS=Nicotiana tabacum GN=SABP2 PE=1 SV=1//2.07539e-83	D8_BB	2.0031	3.1457e-05	0.0016249
D8_AA vs D8_BB	Traes_4BL_09FC713DC	sp|Q9ZPY1|PPOX2_ARATH Pyridoxine/pyridoxamine 5&apos;-phosphate oxidase 2 OS=Arabidopsis thaliana GN=PPOX2 PE=1 SV=2//1.24735e-71	D8_BB	1.1735	3.9497e-07	3.2478e-05
D8_AA vs D8_BB	Traes_4BL_0A1EC345C	-	D8_BB	1.432	1.8306e-06	0.00012503
D8_AA vs D8_BB	Traes_4BL_0A390C78D	sp|P19684|ROC5_NICSY 33 kDa ribonucleoprotein, chloroplastic OS=Nicotiana sylvestris PE=1 SV=1//1.4048e-16	D8_BB	1.4074	0.00028213	0.012024
D8_AA vs D8_BB	Traes_4BL_0A6104CB1	sp|P46032|PTR2_ARATH Protein NRT1/ PTR FAMILY 8.3 OS=Arabidopsis thaliana GN=NPF8.3 PE=1 SV=1//5.50335e-145	D8_BB	1.697	2.5394e-05	0.0013374
D8_AA vs D8_BB	Traes_4BL_0A95206D6	sp|C0LGF4|FEI1_ARATH LRR receptor-like serine/threonine-protein kinase FEI 1 OS=Arabidopsis thaliana GN=FEI1 PE=1 SV=1//0	D8_BB	1.3902	3.213e-08	3.7304e-06
D8_AA vs D8_BB	Traes_4BL_0B59FCC49	sp|Q6AXU8|METL6_RAT Methyltransferase-like protein 6 OS=Rattus norvegicus GN=Mettl6 PE=2 SV=1//2.63037e-59	D8_BB	1.4266	6.8492e-05	0.0033282
D8_AA vs D8_BB	Traes_4BL_0BC59DD71	sp|Q8L649|BB_ARATH E3 ubiquitin ligase BIG BROTHER OS=Arabidopsis thaliana GN=BB PE=1 SV=1//3.64923e-08	D8_BB	1.1404	7.4523e-05	0.0035762
D8_AA vs D8_BB	Traes_4BL_0BEA66632	sp|Q940M2|AGT21_ARATH Alanine--glyoxylate aminotransferase 2 homolog 1, mitochondrial OS=Arabidopsis thaliana GN=AGT2 PE=2 SV=1//0	D8_BB	1.3351	1.5514e-05	0.00085954
D8_AA vs D8_BB	Traes_4BL_0BF3781A4	sp|F4HXV6|NU155_ARATH Nuclear pore complex protein NUP155 OS=Arabidopsis thaliana GN=NUP155 PE=1 SV=1//0	D8_BB	1.2783	0.00016859	0.0075718
D8_AA vs D8_BB	Traes_4BL_0BFA29090	sp|Q10S70|EXLA1_ORYSJ Expansin-like A1 OS=Oryza sativa subsp. japonica GN=EXLA1 PE=2 SV=1//7.80548e-39	D8_BB	1.159	4.8598e-05	0.0024358
D8_AA vs D8_BB	Traes_4BL_0C4C3101C	sp|Q8L4D8|IQD31_ARATH Protein IQ-DOMAIN 31 OS=Arabidopsis thaliana GN=IQD31 PE=1 SV=1//2.03039e-09	D8_BB	1.0657	3.824e-05	0.001948
D8_AA vs D8_BB	Traes_4BL_0C86BB8F2	-	D8_BB	1.2501	3.1317e-05	0.0016187
D8_AA vs D8_BB	Traes_4BL_0CD383B6E	sp|Q8VXB5|HAK8_ORYSJ Putative potassium transporter 8 OS=Oryza sativa subsp. japonica GN=HAK8 PE=3 SV=2//0	D8_BB	1.2343	3.1948e-05	0.001648
D8_AA vs D8_BB	Traes_4BL_0D296D74A	-	D8_BB	1.2251	0.00021739	0.0095004
D8_AA vs D8_BB	Traes_4BL_0D5333D82	-	D8_BB	1.698	9.873e-07	7.2386e-05
D8_AA vs D8_BB	Traes_4BL_0DC1502C1	-	D8_BB	1.7309	7.8301e-09	1.1471e-06
D8_AA vs D8_BB	Traes_4BL_0DDC835B8	sp|Q55AD9|ARL5_DICDI ADP-ribosylation factor-like protein 5 OS=Dictyostelium discoideum GN=arl5 PE=3 SV=1//4.1685e-46	D8_BB	1.0075	2.0657e-07	1.8534e-05
D8_AA vs D8_BB	Traes_4BL_0DE363839	sp|Q6NXD8|DEN5B_DANRE DENN domain-containing protein 5B OS=Danio rerio GN=dennd5b PE=2 SV=2//1.9075e-13	D8_BB	1.3677	3.9572e-06	0.00024925
D8_AA vs D8_BB	Traes_4BL_0E0F2835C	sp|Q10MC0|NIN1_ORYSJ Neutral/alkaline invertase 1, mitochondrial OS=Oryza sativa subsp. japonica GN=NIN1 PE=1 SV=1//0	D8_BB	1.3537	1.8859e-05	0.001023
D8_AA vs D8_BB	Traes_4BL_0E222AAF2	sp|Q93W77|NIFU1_ARATH NifU-like protein 1, chloroplastic OS=Arabidopsis thaliana GN=NIFU1 PE=1 SV=1//8.77642e-66	D8_BB	1.6951	2.7291e-12	1.5726e-09
D8_AA vs D8_BB	Traes_4BL_0E455CCE8	sp|Q6P8E9|NH2L1_XENTR NHP2-like protein 1 OS=Xenopus tropicalis GN=snu13 PE=2 SV=1//2.65801e-57	D8_BB	1.5671	6.6683e-09	1.0151e-06
D8_AA vs D8_BB	Traes_4BL_0E93AFC51	sp|P28304|QOR1_ECOLI Quinone oxidoreductase 1 OS=Escherichia coli (strain K12) GN=qorA PE=1 SV=1//5.93017e-89	D8_BB	1.1992	5.0146e-10	1.2228e-07
D8_AA vs D8_BB	Traes_4BL_0F72E76F1	-	D8_BB	1.5211	0.0010996	0.041565
D8_AA vs D8_BB	Traes_4BL_0F8D63879	sp|Q9SR96|DNJ63_ARATH DnaJ protein ERDJ3A OS=Arabidopsis thaliana GN=ERDJ3A PE=1 SV=1//7.2177e-121	D8_BB	1.3128	5.4521e-07	4.2753e-05
D8_AA vs D8_BB	Traes_4BL_0FC96ED8E	-	D8_BB	1.3351	2.0959e-05	0.0011283
D8_AA vs D8_BB	Traes_4BL_1023F327B	sp|K7VLR4|APT1_MAIZE Protein ABERRANT POLLEN TRANSMISSION 1 OS=Zea mays GN=APT1 PE=2 SV=1//0	D8_BB	1.0122	4.4224e-05	0.002231
D8_AA vs D8_BB	Traes_4BL_103767BF6	sp|P31252|UBE13_WHEAT Ubiquitin-activating enzyme E1 3 OS=Triticum aestivum GN=UBA3 PE=2 SV=1//0	D8_BB	1.7668	9.9667e-11	3.4715e-08
D8_AA vs D8_BB	Traes_4BL_109F1F6391	sp|Q9SZT4|CSCLE_ARATH CSC1-like protein At4g35870 OS=Arabidopsis thaliana GN=GFS10 PE=2 SV=1//0	D8_BB	1.4293	2.3675e-08	2.8957e-06
D8_AA vs D8_BB	Traes_4BL_10F325B7E	-	D8_BB	1.6962	4.5902e-07	3.6887e-05
D8_AA vs D8_BB	Traes_4BL_11E089AA8	-	D8_BB	2.9226	1.9176e-05	0.0010359
D8_AA vs D8_BB	Traes_4BL_12BDBA2B4	sp|Q943F3|RL18A_ORYSJ 60S ribosomal protein L18a OS=Oryza sativa subsp. japonica GN=RPL18A PE=1 SV=1//3.00911e-15	D8_BB	1.3712	1.3796e-05	0.00077655
D8_AA vs D8_BB	Traes_4BL_12E89CEF4	sp|P29054|TF2B_XENLA Transcription initiation factor IIB OS=Xenopus laevis GN=gtf2b PE=2 SV=1//1.03095e-25	D8_BB	1.745	2.9059e-08	3.425e-06
D8_AA vs D8_BB	Traes_4BL_1312EC1FD	sp|Q9SPL3|AMP23_MACIN Vicilin-like antimicrobial peptides 2-3 (Fragment) OS=Macadamia integrifolia GN=AMP2-3 PE=1 SV=1//1.91741e-13	D8_BB	2.8066	0.00051398	0.020738
D8_AA vs D8_BB	Traes_4BL_1326244C1	sp|Q6NUV0|RB3GP_DANRE Rab3 GTPase-activating protein catalytic subunit OS=Danio rerio GN=rab3gap1 PE=2 SV=2//7.88152e-15	D8_BB	1.4366	7.2718e-08	7.5725e-06
D8_AA vs D8_BB	Traes_4BL_1348CA8CC	sp|A7SLC8|NAT9_NEMVE N-acetyltransferase 9-like protein OS=Nematostella vectensis GN=nat9 PE=3 SV=1//3.23106e-48	D8_BB	1.4022	4.7331e-10	1.1801e-07
D8_AA vs D8_BB	Traes_4BL_13B3CC649	sp|Q9SKC9|NDUB7_ARATH NADH dehydrogenase [ubiquinone] 1 beta subcomplex subunit 7 OS=Arabidopsis thaliana GN=At2g02050 PE=3 SV=1//1.9369e-07	D8_BB	0.98563	6.6303e-06	0.00040106
D8_AA vs D8_BB	Traes_4BL_14681E1B9	sp|Q8VZF1|AEE7_ARATH Acetate/butyrate--CoA ligase AAE7, peroxisomal OS=Arabidopsis thaliana GN=AAE7 PE=1 SV=1//4.56214e-14	D8_BB	1.4752	1.013e-07	1.0102e-05
D8_AA vs D8_BB	Traes_4BL_14817C05C	sp|P93026|VSR1_ARATH Vacuolar-sorting receptor 1 OS=Arabidopsis thaliana GN=VSR1 PE=1 SV=2//1.20045e-26	D8_BB	1.5232	1.3161e-07	1.2639e-05
D8_AA vs D8_BB	Traes_4BL_14E0D4AEE	sp|Q8RUF8|NILP3_ARATH Omega-amidase, chloroplastic OS=Arabidopsis thaliana GN=NLP3 PE=1 SV=1//3.08664e-154	D8_BB	1.193	1.3755e-09	2.6952e-07
D8_AA vs D8_BB	Traes_4BL_14E3CD400	-	D8_BB	1.6725	2.0157e-08	2.5169e-06
D8_AA vs D8_BB	Traes_4BL_150866D45	sp|F4JQZ3|REN1_ARATH Rho GTPase-activating protein REN1 OS=Arabidopsis thaliana GN=REN1 PE=1 SV=2//9.05213e-34	D8_BB	1.6365	0.00037264	0.015427
D8_AA vs D8_BB	Traes_4BL_1510802DD	-	D8_BB	1.4773	2.3084e-09	4.1186e-07
D8_AA vs D8_BB	Traes_4BL_157E5D108	sp|Q94EH2|TI222_ARATH Mitochondrial import inner membrane translocase subunit TIM22-2 OS=Arabidopsis thaliana GN=TIM22-2 PE=1 SV=1//2.38198e-35	D8_BB	1.7253	1.4102e-09	2.7288e-07
D8_AA vs D8_BB	Traes_4BL_15CC92FCA	sp|Q93Y40|ORP3C_ARATH Oxysterol-binding protein-related protein 3C OS=Arabidopsis thaliana GN=ORP3C PE=2 SV=1//0	D8_BB	1.3436	1.9185e-06	0.00013011
D8_AA vs D8_BB	Traes_4BL_15F760668	-	D8_BB	1.2483	0.00043607	0.017835
D8_AA vs D8_BB	Traes_4BL_16B392195	-	D8_BB	1.4755	5.6961e-08	6.137e-06
D8_AA vs D8_BB	Traes_4BL_16D361B93	-	D8_BB	1.3672	2.8319e-07	2.4234e-05
D8_AA vs D8_BB	Traes_4BL_17421083C	sp|O48651|ERG1_PANGI Squalene monooxygenase OS=Panax ginseng PE=2 SV=1//0	D8_BB	1.3429	2.9852e-09	5.115e-07
D8_AA vs D8_BB	Traes_4BL_1777B88B6	-	D8_BB	1.7386	2.6056e-10	7.3437e-08
D8_AA vs D8_BB	Traes_4BL_17BBA06EE	sp|Q8VXZ9|R47BP_ARATH Polyadenylate-binding protein RBP47B&apos; OS=Arabidopsis thaliana GN=RBP47B&apos; PE=2 SV=1//3.09486e-173	D8_BB	1.4491	1.0695e-05	0.00061855
D8_AA vs D8_BB	Traes_4BL_17DACCC41	-	D8_BB	1.2272	6.8244e-05	0.0033206
D8_AA vs D8_BB	Traes_4BL_17E2E4298	sp|P19848|UBIQ_COPCO Ubiquitin OS=Coprinellus congregatus PE=1 SV=1//1.34864e-11	D8_BB	1.4121	6.1237e-07	4.7351e-05
D8_AA vs D8_BB	Traes_4BL_1852E26C9	sp|Q43206|CATA1_WHEAT Catalase-1 OS=Triticum aestivum GN=CAT1 PE=2 SV=1//0	D8_BB	1.8513	5.6877e-13	4.0967e-10
D8_AA vs D8_BB	Traes_4BL_186398B8F	-	D8_BB	1.228	5.622e-06	0.00034463
D8_AA vs D8_BB	Traes_4BL_188A551F7	sp|P22988|LDHA_HORVU L-lactate dehydrogenase A OS=Hordeum vulgare PE=1 SV=1//3.4317e-17	D8_BB	1.6568	1.9203e-08	2.4055e-06
D8_AA vs D8_BB	Traes_4BL_18914D058	-	D8_BB	1.1749	0.00084885	0.032656
D8_AA vs D8_BB	Traes_4BL_18F96F08A	sp|Q9BXW7|CECR5_HUMAN Cat eye syndrome critical region protein 5 OS=Homo sapiens GN=CECR5 PE=1 SV=1//6.85679e-30	D8_BB	1.0698	0.00092878	0.035573
D8_AA vs D8_BB	Traes_4BL_191B7A7F7	sp|Q8LL04|CPL3_ARATH RNA polymerase II C-terminal domain phosphatase-like 3 OS=Arabidopsis thaliana GN=CPL3 PE=1 SV=2//0	D8_BB	1.7552	3.1153e-12	1.7819e-09
D8_AA vs D8_BB	Traes_4BL_1952CE73C	sp|Q84UC7|BAC1_ARATH Mitochondrial arginine transporter BAC1 OS=Arabidopsis thaliana GN=BAC1 PE=1 SV=1//7.10918e-110	D8_BB	1.3488	6.1101e-06	0.00037162
D8_AA vs D8_BB	Traes_4BL_19891B81D1	sp|O22126|FLA8_ARATH Fasciclin-like arabinogalactan protein 8 OS=Arabidopsis thaliana GN=FLA8 PE=1 SV=1//6.67232e-15	D8_BB	1.2974	4.0683e-06	0.00025584
D8_AA vs D8_BB	Traes_4BL_19FA6DCAD	sp|Q10N21|APX1_ORYSJ L-ascorbate peroxidase 1, cytosolic OS=Oryza sativa subsp. japonica GN=APX1 PE=1 SV=1//2.68276e-79	D8_BB	1.135	1.1628e-07	1.1392e-05
D8_AA vs D8_BB	Traes_4BL_1A04707C5	sp|Q9SII9|DSK2A_ARATH Ubiquitin domain-containing protein DSK2a OS=Arabidopsis thaliana GN=DSK2A PE=1 SV=2//3.45954e-46	D8_BB	1.5866	1.0978e-09	2.274e-07
D8_AA vs D8_BB	Traes_4BL_1A6408F51	-	D8_BB	1.4157	0.00029008	0.012331
D8_AA vs D8_BB	Traes_4BL_1A71B8663	-	D8_BB	1.7716	0.00081686	0.031598
D8_AA vs D8_BB	Traes_4BL_1AEF3DFE6	sp|P44176|RNAAM_HAEIN 5&apos;-3&apos; exoribonuclease OS=Haemophilus influenzae (strain ATCC 51907 / DSM 11121 / KW20 / Rd) GN=HI_1400 PE=3 SV=1//3.73701e-29	D8_BB	1.6656	4.6598e-05	0.0023416
D8_AA vs D8_BB	Traes_4BL_1B42FE023	-	D8_BB	1.2801	9.7637e-05	0.0046059
D8_AA vs D8_BB	Traes_4BL_1B956BDC2	sp|Q94A27|SAC2_ARATH Phosphoinositide phosphatase SAC2 OS=Arabidopsis thaliana GN=SAC2 PE=2 SV=1//0	D8_BB	1.4917	1.5496e-09	2.969e-07
D8_AA vs D8_BB	Traes_4BL_1B9CC8519	-	D8_BB	1.7523	6.5368e-06	0.00039571
D8_AA vs D8_BB	Traes_4BL_1BB6CCC86	sp|Q17632|RRP44_CAEEL Probable exosome complex exonuclease RRP44 OS=Caenorhabditis elegans GN=dis-3 PE=3 SV=2//5.02654e-39	D8_BB	1.39	5.5781e-05	0.0027691
D8_AA vs D8_BB	Traes_4BL_1BC0BEBBC	sp|F4HXV6|NU155_ARATH Nuclear pore complex protein NUP155 OS=Arabidopsis thaliana GN=NUP155 PE=1 SV=1//3.22614e-38	D8_BB	1.4129	2.6139e-05	0.0013692
D8_AA vs D8_BB	Traes_4BL_1BE7F5B91	sp|Q10Q26|Y3123_ORYSJ B3 domain-containing protein Os03g0212300 OS=Oryza sativa subsp. japonica GN=Os03g0212300 PE=2 SV=1//7.28827e-15	D8_BB	1.3288	9.9586e-07	7.2944e-05
D8_AA vs D8_BB	Traes_4BL_1C2617C3B	-	D8_BB	1.2706	2.5644e-05	0.001347
D8_AA vs D8_BB	Traes_4BL_1C4500370	-	D8_BB	1.6066	5.3461e-06	0.00032979
D8_AA vs D8_BB	Traes_4BL_1D9E2AC36	sp|Q9S834|CLPP5_ARATH ATP-dependent Clp protease proteolytic subunit 5, chloroplastic OS=Arabidopsis thaliana GN=CLPP5 PE=1 SV=1//1.16099e-135	D8_BB	1.1361	0.00012827	0.005904
D8_AA vs D8_BB	Traes_4BL_1DC0E1970	sp|Q10MH8|RH24_ORYSJ DEAD-box ATP-dependent RNA helicase 24 OS=Oryza sativa subsp. japonica GN=Os03g0308500 PE=2 SV=1//3.3792e-24	D8_BB	1.7086	7.8805e-08	8.1087e-06
D8_AA vs D8_BB	Traes_4BL_1E214E5C8	sp|Q8GXB1|U548_ARATH UPF0548 protein At2g17695 OS=Arabidopsis thaliana GN=At2g17695 PE=2 SV=1//3.48653e-69	D8_BB	1.1683	0.00025659	0.011052
D8_AA vs D8_BB	Traes_4BL_1E24DA78C	sp|Q8L736|SKI11_ARATH F-box/kelch-repeat protein SKIP11 OS=Arabidopsis thaliana GN=SKIP11 PE=1 SV=2//6.30734e-152	D8_BB	1.4418	1.922e-09	3.5597e-07
D8_AA vs D8_BB	Traes_4BL_1E28F36CC	sp|O22141|GAE4_ARATH UDP-glucuronate 4-epimerase 4 OS=Arabidopsis thaliana GN=GAE4 PE=1 SV=1//1.76746e-85	D8_BB	1.4333	0.00020623	0.0090583
D8_AA vs D8_BB	Traes_4BL_1E7270AED	sp|Q9LVM5|TTHL_ARATH Uric acid degradation bifunctional protein TTL OS=Arabidopsis thaliana GN=TTL PE=1 SV=1//6.17344e-95	D8_BB	1.6123	3.7262e-13	2.8417e-10
D8_AA vs D8_BB	Traes_4BL_1E755C51B	sp|O22212|PRP4L_ARATH U4/U6 small nuclear ribonucleoprotein PRP4-like protein OS=Arabidopsis thaliana GN=EMB2776 PE=2 SV=1//1.85852e-11	D8_BB	1.5683	3.718e-05	0.0018978
D8_AA vs D8_BB	Traes_4BL_1EC693E2D	sp|Q3EDL4|Y1154_ARATH Probable serine/threonine-protein kinase At1g01540 OS=Arabidopsis thaliana GN=At1g01540 PE=1 SV=2//4.30814e-168	D8_BB	1.3901	8.9376e-09	1.2757e-06
D8_AA vs D8_BB	Traes_4BL_20128AA58	sp|P52420|PUR2_ARATH Phosphoribosylamine--glycine ligase, chloroplastic OS=Arabidopsis thaliana GN=PUR2 PE=2 SV=2//0	D8_BB	1.6691	1.6271e-13	1.3909e-10
D8_AA vs D8_BB	Traes_4BL_208AF4C7D	sp|Q9SSQ4|FRS6_ARATH Protein FAR1-RELATED SEQUENCE 6 OS=Arabidopsis thaliana GN=FRS6 PE=2 SV=1//7.1919e-118	D8_BB	1.3624	2.5616e-05	0.0013464
D8_AA vs D8_BB	Traes_4BL_20CAC7ED7	-	D8_BB	1.8647	1.148e-11	5.4453e-09
D8_AA vs D8_BB	Traes_4BL_20E1038D7	sp|Q0DUI8|CRTI_ORYSJ Phytoene dehydrogenase, chloroplastic/chromoplastic OS=Oryza sativa subsp. japonica GN=PDS PE=3 SV=2//0	D8_BB	1.4634	7.6769e-09	1.1332e-06
D8_AA vs D8_BB	Traes_4BL_2101257AB	-	D8_BB	1.7475	1.6048e-14	1.71e-11
D8_AA vs D8_BB	Traes_4BL_21039FDC5	sp|Q0IMG9|SL11_ORYSJ E3 ubiquitin-protein ligase SPL11 OS=Oryza sativa subsp. japonica GN=SPL11 PE=1 SV=2//0	D8_BB	1.5391	4.4408e-08	4.9139e-06
D8_AA vs D8_BB	Traes_4BL_210C4A3C0	sp|Q10NT7|HRD3_ORYSJ ERAD-associated E3 ubiquitin-protein ligase component HRD3 OS=Oryza sativa subsp. japonica GN=HRD3 PE=2 SV=1//0	D8_BB	1.5497	1.2982e-08	1.7502e-06
D8_AA vs D8_BB	Traes_4BL_2136196AE	sp|Q6NQK2|NAC8_ARATH NAC domain-containing protein 8 OS=Arabidopsis thaliana GN=NAC008 PE=2 SV=1//2.22636e-32	D8_BB	1.5233	2.1105e-06	0.00014153
D8_AA vs D8_BB	Traes_4BL_21A5A877F	sp|B8HLD2|DNAJ_CYAP4 Chaperone protein DnaJ OS=Cyanothece sp. (strain PCC 7425 / ATCC 29141) GN=dnaJ PE=3 SV=1//7.90672e-63	D8_BB	1.4759	1.0896e-06	7.9212e-05
D8_AA vs D8_BB	Traes_4BL_21CD1442B	sp|P54774|CDC48_SOYBN Cell division cycle protein 48 homolog OS=Glycine max GN=CDC48 PE=2 SV=1//6.20309e-19	D8_BB	1.5147	9.6654e-10	2.077e-07
D8_AA vs D8_BB	Traes_4BL_22448146B	-	D8_BB	1.4036	1.1587e-07	1.1366e-05
D8_AA vs D8_BB	Traes_4BL_224721BFC	sp|Q6NU40|CTF18_XENLA Chromosome transmission fidelity protein 18 homolog OS=Xenopus laevis GN=chtf18 PE=2 SV=1//1.28599e-78	D8_BB	1.8366	5.1818e-13	3.7672e-10
D8_AA vs D8_BB	Traes_4BL_22522D845	sp|Q9FUN0|HMT1_MAIZE Homocysteine S-methyltransferase 1 OS=Zea mays GN=HMT-1 PE=2 SV=1//5.87736e-155	D8_BB	1.3628	6.4903e-06	0.0003932
D8_AA vs D8_BB	Traes_4BL_225D35079	-	D8_BB	1.4988	2.1855e-06	0.00014606
D8_AA vs D8_BB	Traes_4BL_23840A326	sp|O82359|LCKB2_ARATH Sphingoid long-chain bases kinase 2, mitochondrial OS=Arabidopsis thaliana GN=LCKB2 PE=2 SV=1//9.38973e-127	D8_BB	1.8041	8.4859e-13	5.7904e-10
D8_AA vs D8_BB	Traes_4BL_23D004557	sp|Q10SX6|ACR22_ORYSJ Arsenate reductase 2.2 OS=Oryza sativa subsp. japonica GN=ACR2.2 PE=1 SV=1//2.84665e-25	D8_BB	2.0618	0.00014824	0.0067434
D8_AA vs D8_BB	Traes_4BL_2497A8A15	sp|Q9SL03|CALS2_ARATH Callose synthase 2 OS=Arabidopsis thaliana GN=CALS2 PE=2 SV=3//0	D8_BB	1.3124	0.00014045	0.0064154
D8_AA vs D8_BB	Traes_4BL_2504383B0	sp|P87131|CYSK2_SCHPO Cysteine synthase 2 OS=Schizosaccharomyces pombe (strain 972 / ATCC 24843) GN=cys12 PE=3 SV=1//6.30106e-16	D8_BB	1.5641	2.4199e-07	2.1198e-05
D8_AA vs D8_BB	Traes_4BL_251486C33	sp|Q9SU34|ERLL2_ARATH pEARLI1-like lipid transfer protein 2 OS=Arabidopsis thaliana GN=At4g12490 PE=2 SV=1//2.74155e-25	D8_BB	1.2473	2.4646e-05	0.0013042
D8_AA vs D8_BB	Traes_4BL_2546C4C63	sp|Q940M2|AGT21_ARATH Alanine--glyoxylate aminotransferase 2 homolog 1, mitochondrial OS=Arabidopsis thaliana GN=AGT2 PE=2 SV=1//3.34028e-18	D8_BB	1.3668	3.1534e-07	2.6547e-05
D8_AA vs D8_BB	Traes_4BL_25A23A7EC	sp|Q5ZAJ0|RBOHB_ORYSJ Respiratory burst oxidase homolog protein B OS=Oryza sativa subsp. japonica GN=RBOHB PE=1 SV=1//1.26953e-13	D8_BB	1.481	3.1232e-08	3.6315e-06
D8_AA vs D8_BB	Traes_4BL_260C515BF	sp|Q9SU25|T2FA_ARATH Transcription initiation factor IIF subunit alpha OS=Arabidopsis thaliana GN=RAP74 PE=1 SV=1//1.01939e-11	D8_BB	1.5006	0.0010518	0.039913
D8_AA vs D8_BB	Traes_4BL_265DBC64A	sp|Q9LUP1|FBK61_ARATH Putative F-box/kelch-repeat protein At3g17570 OS=Arabidopsis thaliana GN=At3g17570 PE=3 SV=1//3.13924e-09	D8_BB	1.4202	5.4097e-08	5.861e-06
D8_AA vs D8_BB	Traes_4BL_268EB5B53	sp|Q54XK2|SC61A_DICDI Protein transport protein Sec61 subunit alpha OS=Dictyostelium discoideum GN=sec61a PE=3 SV=1//0	D8_BB	2.299	2.7105e-12	1.5726e-09
D8_AA vs D8_BB	Traes_4BL_272ECA3DF	sp|Q9FN92|Y5597_ARATH Probable receptor-like protein kinase At5g59700 OS=Arabidopsis thaliana GN=At5g59700 PE=3 SV=1//3.26643e-68	D8_BB	1.3879	7.636e-05	0.0036531
D8_AA vs D8_BB	Traes_4BL_27330C1B8	sp|Q0CH70|FES1_ASPTN Hsp70 nucleotide exchange factor fes1 OS=Aspergillus terreus (strain NIH 2624 / FGSC A1156) GN=fes1 PE=3 SV=1//1.12977e-12	D8_BB	1.9796	5.7946e-08	6.2174e-06
D8_AA vs D8_BB	Traes_4BL_275179E76	sp|Q9SYM5|RHM1_ARATH Trifunctional UDP-glucose 4,6-dehydratase/UDP-4-keto-6-deoxy-D-glucose 3,5-epimerase/UDP-4-keto-L-rhamnose-reductase RHM1 OS=Arabidopsis thaliana GN=RHM1 PE=1 SV=1//0	D8_BB	1.1682	6.285e-05	0.0030729
D8_AA vs D8_BB	Traes_4BL_275DF6701	-	D8_BB	1.6039	0.00013815	0.0063139
D8_AA vs D8_BB	Traes_4BL_2847E4F04	sp|Q9M038|SFC1_ARATH Mitochondrial succinate-fumarate transporter 1 OS=Arabidopsis thaliana GN=SFC1 PE=2 SV=1//6.26121e-179	D8_BB	1.4532	4.1261e-08	4.6182e-06
D8_AA vs D8_BB	Traes_4BL_285799134	sp|Q9SIV5|C3H19_ARATH Zinc finger CCCH domain-containing protein 19 OS=Arabidopsis thaliana GN=NERD PE=1 SV=3//1.83318e-177	D8_BB	1.2448	5.4237e-06	0.00033379
D8_AA vs D8_BB	Traes_4BL_28618DD29	sp|Q8BHB4|WDR3_MOUSE WD repeat-containing protein 3 OS=Mus musculus GN=Wdr3 PE=1 SV=1//1.64434e-180	D8_BB	1.3941	7.5373e-05	0.0036126
D8_AA vs D8_BB	Traes_4BL_287CE7BD0	sp|Q9LDD1|BRG3_ARATH Probable BOI-related E3 ubiquitin-protein ligase 3 OS=Arabidopsis thaliana GN=BRG3 PE=1 SV=1//2.9788e-26	D8_BB	0.92551	4.7058e-06	0.00029262
D8_AA vs D8_BB	Traes_4BL_28CEF77A9	sp|B8ARW2|TNPO1_ORYSI Transportin-1 OS=Oryza sativa subsp. indica GN=OsI_18044 PE=2 SV=1//1.34438e-12	D8_BB	1.7778	0.0008412	0.03241
D8_AA vs D8_BB	Traes_4BL_28D1B8338	sp|Q10S70|EXLA1_ORYSJ Expansin-like A1 OS=Oryza sativa subsp. japonica GN=EXLA1 PE=2 SV=1//1.19904e-08	D8_BB	1.344	4.1687e-05	0.002114
D8_AA vs D8_BB	Traes_4BL_2909317CC	sp|Q9LZX8|BIG2_ARATH Brefeldin A-inhibited guanine nucleotide-exchange protein 2 OS=Arabidopsis thaliana GN=BIG2 PE=2 SV=1//0	D8_BB	1.1084	0.00046252	0.018827
D8_AA vs D8_BB	Traes_4BL_2934F4CCF	sp|Q2R374|RBR2_ORYSJ Retinoblastoma-related protein 2 OS=Oryza sativa subsp. japonica GN=RBR2 PE=2 SV=2//6.10134e-34	D8_BB	1.6064	2.6512e-10	7.3655e-08
D8_AA vs D8_BB	Traes_4BL_29D288B35	sp|F4IXE7|IDM1_ARATH Increased DNA methylation 1 OS=Arabidopsis thaliana GN=IDM1 PE=1 SV=1//9.59416e-21	D8_BB	1.8058	4.9478e-12	2.6544e-09
D8_AA vs D8_BB	Traes_4BL_29EF82F6F	-	D8_BB	2.039	4.8685e-08	5.3266e-06
D8_AA vs D8_BB	Traes_4BL_29F6FE8E4	sp|A0JNI5|CLASR_BOVIN CLK4-associating serine/arginine rich protein OS=Bos taurus GN=CLASRP PE=2 SV=1//9.61405e-17	D8_BB	1.4989	1.1432e-09	2.3464e-07
D8_AA vs D8_BB	Traes_4BL_29FC61126	-	D8_BB	1.7281	2.147e-10	6.3744e-08
D8_AA vs D8_BB	Traes_4BL_2B17F465A	sp|Q76EJ0|YABDL_ORYSJ Protein DROOPING LEAF OS=Oryza sativa subsp. japonica GN=DL PE=1 SV=1//4.25646e-37	D8_BB	1.6392	7.3685e-10	1.676e-07
D8_AA vs D8_BB	Traes_4BL_2B8D65814	-	D8_BB	1.5327	1.3344e-09	2.6361e-07
D8_AA vs D8_BB	Traes_4BL_2C38E2846	sp|Q9FNZ2|C3H48_ARATH Zinc finger CCCH domain-containing protein 48 OS=Arabidopsis thaliana GN=ZFWD1 PE=2 SV=1//8.75056e-44	D8_BB	1.537	0.00034676	0.014487
D8_AA vs D8_BB	Traes_4BL_2CD9C3DDC	sp|Q10S70|EXLA1_ORYSJ Expansin-like A1 OS=Oryza sativa subsp. japonica GN=EXLA1 PE=2 SV=1//1.01731e-32	D8_BB	1.8322	1.187e-06	8.581e-05
D8_AA vs D8_BB	Traes_4BL_2D0FA827C1	sp|Q9FYB5|DNJ11_ARATH Chaperone protein dnaJ 11, chloroplastic OS=Arabidopsis thaliana GN=ATJ11 PE=1 SV=2//7.23874e-24	D8_BB	1.1033	0.0010804	0.040896
D8_AA vs D8_BB	Traes_4BL_2D32FE93C	-	D8_BB	1.4651	1.2891e-08	1.7439e-06
D8_AA vs D8_BB	Traes_4BL_2D34597CF	sp|Q5HZH2|TSR3_MOUSE Ribosome biogenesis protein TSR3 homolog OS=Mus musculus GN=Tsr3 PE=1 SV=1//8.77995e-46	D8_BB	1.8215	5.7449e-12	3.0401e-09
D8_AA vs D8_BB	Traes_4BL_2D3F702D4	sp|Q2R637|P2C75_ORYSJ Probable protein phosphatase 2C 75 OS=Oryza sativa subsp. japonica GN=Os11g0417400 PE=2 SV=1//0	D8_BB	1.3787	0.00012429	0.0057414
D8_AA vs D8_BB	Traes_4BL_2D489C711	-	D8_BB	1.083	0.0001588	0.0071736
D8_AA vs D8_BB	Traes_4BL_2D539E6C4	-	D8_BB	1.6794	7.8793e-06	0.00047039
D8_AA vs D8_BB	Traes_4BL_2D67B22D9	sp|Q9ZPY1|PPOX2_ARATH Pyridoxine/pyridoxamine 5&apos;-phosphate oxidase 2 OS=Arabidopsis thaliana GN=PPOX2 PE=1 SV=2//1.2285e-25	D8_BB	1.6297	2.7675e-09	4.8053e-07
D8_AA vs D8_BB	Traes_4BL_2DC69E686	sp|P0C2F6|RNHX1_ARATH Putative ribonuclease H protein At1g65750 OS=Arabidopsis thaliana GN=At1g65750 PE=3 SV=1//3.30508e-09	D8_BB	1.754	2.3788e-14	2.4949e-11
D8_AA vs D8_BB	Traes_4BL_2E125A702	sp|Q8H7Y6|HFA2D_ORYSJ Heat stress transcription factor A-2d OS=Oryza sativa subsp. japonica GN=HSFA2D PE=2 SV=2//4.19139e-95	D8_BB	1.648	1.4168e-07	1.3457e-05
D8_AA vs D8_BB	Traes_4BL_2EA94D721	sp|Q9SE51|SURF1_ARATH Surfeit locus protein 1 OS=Arabidopsis thaliana GN=SURF1 PE=2 SV=1//5.29939e-37	D8_BB	1.5293	1.6524e-05	0.00090645
D8_AA vs D8_BB	Traes_4BL_2EC596132	sp|Q6ZIX2|SMT1_ORYSJ Cycloartenol-C-24-methyltransferase 1 OS=Oryza sativa subsp. japonica GN=Smt1-1 PE=2 SV=1//0	D8_BB	1.4896	3.44e-07	2.8681e-05
D8_AA vs D8_BB	Traes_4BL_2F11249BE	sp|A3KGB4|TBC8B_MOUSE TBC1 domain family member 8B OS=Mus musculus GN=Tbc1d8b PE=1 SV=1//3.57754e-39	D8_BB	1.3291	5.1416e-05	0.0025638
D8_AA vs D8_BB	Traes_4BL_2F1CAFF7E	sp|Q9LXA5|LRK91_ARATH L-type lectin-domain containing receptor kinase IX.1 OS=Arabidopsis thaliana GN=LECRK91 PE=2 SV=1//3.31107e-112	D8_BB	1.3252	0.00012409	0.0057414
D8_AA vs D8_BB	Traes_4BL_2FD6A0AC5	sp|O23052|Y1515_ARATH Uncharacterized TPR repeat-containing protein At1g05150 OS=Arabidopsis thaliana GN=At1g05150 PE=1 SV=1//3.19532e-45	D8_BB	1.5914	4.1015e-07	3.3444e-05
D8_AA vs D8_BB	Traes_4BL_2FE37AA5C	sp|F1LPQ2|ASCC3_RAT Activating signal cointegrator 1 complex subunit 3 OS=Rattus norvegicus GN=Ascc3 PE=3 SV=1//3.2323e-56	D8_BB	1.599	1.14e-08	1.5641e-06
D8_AA vs D8_BB	Traes_4BL_2FE8B04A3	sp|Q9FF17|ALG6_ARATH Probable dolichyl pyrophosphate Man9GlcNAc2 alpha-1,3-glucosyltransferase OS=Arabidopsis thaliana GN=At5g38460 PE=2 SV=1//9.51162e-72	D8_BB	1.2593	8.8597e-05	0.0041998
D8_AA vs D8_BB	Traes_4BL_304CCB4CB	sp|Q39152|FACR1_ARATH Fatty acyl-CoA reductase 1 OS=Arabidopsis thaliana GN=FAR1 PE=2 SV=1//4.41292e-130	D8_BB	3.3675	8.1513e-06	0.00048551
D8_AA vs D8_BB	Traes_4BL_30DAAFF6A	sp|Q9AV81|PRP19_ORYSJ Pre-mRNA-processing factor 19 OS=Oryza sativa subsp. japonica GN=PRP19 PE=2 SV=1//0	D8_BB	1.4085	0.00021175	0.0092748
D8_AA vs D8_BB	Traes_4BL_31B72C99A	-	D8_BB	1.5758	6.3672e-08	6.7756e-06
D8_AA vs D8_BB	Traes_4BL_31CA6CB0E	-	D8_BB	0.97313	0.00097353	0.037214
D8_AA vs D8_BB	Traes_4BL_322D1B278	-	D8_BB	1.3052	4.1789e-06	0.00026215
D8_AA vs D8_BB	Traes_4BL_327306008	sp|Q9SFU6|CALS9_ARATH Callose synthase 9 OS=Arabidopsis thaliana GN=CALS9 PE=2 SV=2//7.18063e-27	D8_BB	1.5297	8.384e-07	6.2172e-05
D8_AA vs D8_BB	Traes_4BL_32A43FBB2	sp|Q8VWF1|SH3P2_ARATH SH3 domain-containing protein 2 OS=Arabidopsis thaliana GN=SH3P2 PE=1 SV=1//3.17336e-99	D8_BB	1.3747	3.0792e-08	3.5965e-06
D8_AA vs D8_BB	Traes_4BL_32BED4269	sp|Q9FMU6|MPCP3_ARATH Mitochondrial phosphate carrier protein 3, mitochondrial OS=Arabidopsis thaliana GN=MPT3 PE=2 SV=1//1.03818e-137	D8_BB	1.5586	7.2999e-09	1.0874e-06
D8_AA vs D8_BB	Traes_4BL_335FA152B	sp|Q03033|EF1A_WHEAT Elongation factor 1-alpha OS=Triticum aestivum GN=TEF1 PE=2 SV=1//1.96208e-157	D8_BB	1.6263	9.9761e-06	0.00057999
D8_AA vs D8_BB	Traes_4BL_33899BB0D	sp|Q940Y1|ORP2A_ARATH Oxysterol-binding protein-related protein 2A OS=Arabidopsis thaliana GN=ORP2A PE=2 SV=1//0	D8_BB	1.2956	7.6092e-08	7.8607e-06
D8_AA vs D8_BB	Traes_4BL_3396C9986	sp|Q9LP77|Y1848_ARATH Probable inactive receptor kinase At1g48480 OS=Arabidopsis thaliana GN=RKL1 PE=2 SV=1//6.79734e-28	D8_BB	1.5025	1.0941e-07	1.0842e-05
D8_AA vs D8_BB	Traes_4BL_33B99AAA6	sp|Q10P67|DAPB2_ORYSJ Probable 4-hydroxy-tetrahydrodipicolinate reductase 2, chloroplastic OS=Oryza sativa subsp. japonica GN=DAPB2 PE=2 SV=1//2.68358e-109	D8_BB	1.6919	8.7699e-09	1.2564e-06
D8_AA vs D8_BB	Traes_4BL_33EABF793	-	D8_BB	1.9033	1.5821e-12	1.0342e-09
D8_AA vs D8_BB	Traes_4BL_3403452C0	sp|Q84JI0|P2C30_ORYSJ Probable protein phosphatase 2C 30 OS=Oryza sativa subsp. japonica GN=Os03g0268600 PE=2 SV=1//1.63469e-113	D8_BB	1.8086	0.00025578	0.011023
D8_AA vs D8_BB	Traes_4BL_34A24DD0E	sp|Q9SCZ4|FERON_ARATH Receptor-like protein kinase FERONIA OS=Arabidopsis thaliana GN=FER PE=1 SV=1//5.02121e-112	D8_BB	1.3734	1.7723e-07	1.6201e-05
D8_AA vs D8_BB	Traes_4BL_34FE2C7F2	sp|Q76EJ0|YABDL_ORYSJ Protein DROOPING LEAF OS=Oryza sativa subsp. japonica GN=DL PE=1 SV=1//1.77783e-63	D8_BB	1.363	2.4351e-07	2.1307e-05
D8_AA vs D8_BB	Traes_4BL_356D04675	sp|O82391|JOSL_ARATH Josephin-like protein OS=Arabidopsis thaliana GN=At2g29640 PE=2 SV=1//9.5067e-13	D8_BB	1.7274	0.00010096	0.0047451
D8_AA vs D8_BB	Traes_4BL_35EEC85F3	sp|Q9CAC4|MYOB2_ARATH Myosin-binding protein 2 OS=Arabidopsis thaliana GN=MYOB2 PE=1 SV=1//1.22146e-56	D8_BB	1.4151	6.7371e-08	7.1205e-06
D8_AA vs D8_BB	Traes_4BL_362225B2C	sp|Q38884|EIF3I_ARATH Eukaryotic translation initiation factor 3 subunit I OS=Arabidopsis thaliana GN=TIF3I1 PE=2 SV=2//2.61862e-177	D8_BB	0.86172	2.4537e-06	0.00016176
D8_AA vs D8_BB	Traes_4BL_3699B96BE	sp|Q9LT31|VPS9A_ARATH Vacuolar protein sorting-associated protein 9A OS=Arabidopsis thaliana GN=VPS9A PE=1 SV=1//1.76355e-139	D8_BB	1.7065	5.6558e-11	2.1461e-08
D8_AA vs D8_BB	Traes_4BL_37108D17C	sp|Q9FHA2|ALC_ARATH Transcription factor ALC OS=Arabidopsis thaliana GN=ALC PE=2 SV=1//5.72746e-13	D8_BB	2.2475	0.00022068	0.0096334
D8_AA vs D8_BB	Traes_4BL_3791C8582	-	D8_BB	1.4977	5.5381e-08	5.9834e-06
D8_AA vs D8_BB	Traes_4BL_37D5C24DC	sp|Q9LHE5|TO401_ARATH Mitochondrial import receptor subunit TOM40-1 OS=Arabidopsis thaliana GN=TOM40-1 PE=1 SV=3//6.51952e-151	D8_BB	1.6044	3.3151e-07	2.78e-05
D8_AA vs D8_BB	Traes_4BL_38075A63C	sp|A3C4N5|PP2A4_ORYSJ Serine/threonine-protein phosphatase PP2A-4 catalytic subunit OS=Oryza sativa subsp. japonica GN=PP2A4 PE=2 SV=2//0	D8_BB	1.6381	3.8447e-13	2.9036e-10
D8_AA vs D8_BB	Traes_4BL_381D7680B	sp|Q9SE96|GEML1_ARATH GEM-like protein 1 OS=Arabidopsis thaliana GN=FIP1 PE=1 SV=1//7.47495e-77	D8_BB	1.7082	3.8986e-06	0.00024596
D8_AA vs D8_BB	Traes_4BL_3874C14AB	sp|Q8H852|COPG1_ORYSJ Coatomer subunit gamma-1 OS=Oryza sativa subsp. japonica GN=Os03g0227000 PE=2 SV=2//0	D8_BB	1.4743	5.1637e-09	8.2206e-07
D8_AA vs D8_BB	Traes_4BL_389DABB9B	sp|A2VDJ0|T131L_HUMAN Transmembrane protein 131-like OS=Homo sapiens GN=KIAA0922 PE=1 SV=2//1.86706e-12	D8_BB	1.5487	2.865e-08	3.387e-06
D8_AA vs D8_BB	Traes_4BL_38FBC4467	sp|Q94AI4|METL1_ARATH Methyltransferase-like protein 1 OS=Arabidopsis thaliana GN=EMB1691 PE=2 SV=1//1.94979e-123	D8_BB	1.7229	3.5422e-11	1.4058e-08
D8_AA vs D8_BB	Traes_4BL_399250A77	sp|Q9LR09|HA22G_ARATH Putative HVA22-like protein g OS=Arabidopsis thaliana GN=HVA22G PE=3 SV=2//1.07415e-62	D8_BB	1.5418	4.0036e-07	3.2794e-05
D8_AA vs D8_BB	Traes_4BL_39B08F4B9	sp|O65020|ETO1_ARATH Ethylene-overproduction protein 1 OS=Arabidopsis thaliana GN=ETO1 PE=1 SV=2//2.80697e-14	D8_BB	1.3842	5.0705e-06	0.00031379
D8_AA vs D8_BB	Traes_4BL_3A376EDFD	sp|Q9ZUT5|PP191_ARATH Pentatricopeptide repeat-containing protein At2g37310 OS=Arabidopsis thaliana GN=PCMP-E49 PE=2 SV=1//0	D8_BB	2.2859	0.00036722	0.015219
D8_AA vs D8_BB	Traes_4BL_3A5910CB1	sp|A9LLI7|RP6L2_ARATH Protein RRP6-like 2 OS=Arabidopsis thaliana GN=RRP6L2 PE=2 SV=1//7.6769e-20	D8_BB	1.7244	1.5613e-09	2.9767e-07
D8_AA vs D8_BB	Traes_4BL_3A819B961	sp|P35493|PMGI_RICCO 2,3-bisphosphoglycerate-independent phosphoglycerate mutase OS=Ricinus communis PE=1 SV=2//0	D8_BB	2.1177	3.5518e-06	0.0002274
D8_AA vs D8_BB	Traes_4BL_3AA55AD10	sp|P48489|PP1_ORYSJ Serine/threonine-protein phosphatase PP1 OS=Oryza sativa subsp. japonica GN=Os03g0268000 PE=2 SV=2//0	D8_BB	1.6875	1.1896e-09	2.4224e-07
D8_AA vs D8_BB	Traes_4BL_3ABA3049C	sp|Q8GXX0|ERV1_ARATH FAD-linked sulfhydryl oxidase ERV1 OS=Arabidopsis thaliana GN=ERV1 PE=1 SV=1//2.60223e-64	D8_BB	1.5068	6.8971e-06	0.00041494
D8_AA vs D8_BB	Traes_4BL_3AD194DCA	sp|Q94AQ8|PNSB2_ARATH Photosynthetic NDH subunit of subcomplex B 2, chloroplastic OS=Arabidopsis thaliana GN=PNSB2 PE=2 SV=1//1.17648e-28	D8_BB	1.5233	2.3351e-08	2.8606e-06
D8_AA vs D8_BB	Traes_4BL_3B66BEC98	sp|F4IQJ2|ELP5_ARATH Elongator complex protein 5 OS=Arabidopsis thaliana GN=ELP5 PE=1 SV=1//1.09168e-69	D8_BB	1.7638	3.0364e-08	3.5519e-06
D8_AA vs D8_BB	Traes_4BL_3B7A98FD6	-	D8_BB	1.2334	0.00058138	0.023252
D8_AA vs D8_BB	Traes_4BL_3BA689C8C	sp|Q5S2C3|PIR_ARATH Protein PIR OS=Arabidopsis thaliana GN=PIR PE=1 SV=2//0	D8_BB	1.5517	2.0269e-10	6.0643e-08
D8_AA vs D8_BB	Traes_4BL_3BB53D481	sp|Q9C5P4|SUVH3_ARATH Histone-lysine N-methyltransferase, H3 lysine-9 specific SUVH3 OS=Arabidopsis thaliana GN=SUVH3 PE=2 SV=2//0	D8_BB	1.6525	7.0849e-13	4.9651e-10
D8_AA vs D8_BB	Traes_4BL_3C28FA35B	sp|Q5ZI67|NHLC2_CHICK NHL repeat-containing protein 2 OS=Gallus gallus GN=NHLRC2 PE=2 SV=1//7.94397e-89	D8_BB	1.1667	1.1216e-05	0.00064344
D8_AA vs D8_BB	Traes_4BL_3C5676CA4	sp|Q8N5D0|WDTC1_HUMAN WD and tetratricopeptide repeats protein 1 OS=Homo sapiens GN=WDTC1 PE=1 SV=2//5.54312e-27	D8_BB	1.3273	1.627e-06	0.0001131
D8_AA vs D8_BB	Traes_4BL_3CB948310	sp|Q05753|AKRP_ARATH Ankyrin repeat domain-containing protein, chloroplastic OS=Arabidopsis thaliana GN=AKRP PE=1 SV=2//3.2308e-90	D8_BB	1.4353	2.5392e-05	0.0013374
D8_AA vs D8_BB	Traes_4BL_3D638E238	-	D8_BB	1.5672	8.0006e-10	1.7782e-07
D8_AA vs D8_BB	Traes_4BL_3D73765CE	sp|P42856|ZB14_MAIZE 14 kDa zinc-binding protein OS=Zea mays GN=ZBP14 PE=1 SV=1//2.69739e-77	D8_BB	1.5526	1.4022e-09	2.7288e-07
D8_AA vs D8_BB	Traes_4BL_3DAE76EA5	-	D8_BB	1.3233	0.00061352	0.024387
D8_AA vs D8_BB	Traes_4BL_3DF1D5B2D	sp|Q96564|RS27_HORVU 40S ribosomal protein S27 OS=Hordeum vulgare GN=RPS27 PE=3 SV=2//2.98826e-46	D8_BB	1.6017	8.7237e-09	1.2527e-06
D8_AA vs D8_BB	Traes_4BL_3E5CDED39	sp|A7ZAH9|IOLC_BACMF 5-dehydro-2-deoxygluconokinase OS=Bacillus methylotrophicus (strain DSM 23117 / BGSC 10A6 / FZB42) GN=iolC PE=3 SV=1//3.47293e-11	D8_BB	1.5809	1.6585e-06	0.00011488
D8_AA vs D8_BB	Traes_4BL_3E90C89A81	sp|Q9SXP7|LIPB_ARATH Octanoyltransferase OS=Arabidopsis thaliana GN=LIP2 PE=2 SV=1//3.19833e-110	D8_BB	1.5776	3.1425e-07	2.6485e-05
D8_AA vs D8_BB	Traes_4BL_3EA2CD6B0	sp|Q54B65|SF3A2_DICDI Splicing factor 3A subunit 2 OS=Dictyostelium discoideum GN=sf3a2 PE=3 SV=1//2.44967e-73	D8_BB	1.4028	1.401e-05	0.00078631
D8_AA vs D8_BB	Traes_4BL_3EF059521	sp|Q8L649|BB_ARATH E3 ubiquitin ligase BIG BROTHER OS=Arabidopsis thaliana GN=BB PE=1 SV=1//4.43674e-32	D8_BB	1.4045	2.486e-05	0.0013128
D8_AA vs D8_BB	Traes_4BL_3F1261887	sp|Q84Q83|TOC75_ORYSJ Protein TOC75, chloroplastic OS=Oryza sativa subsp. japonica GN=TOC75 PE=2 SV=2//1.71835e-59	D8_BB	1.4792	1.8323e-07	1.669e-05
D8_AA vs D8_BB	Traes_4BL_3F28119E9	sp|P82659|DFSD2_HELAN Defensin SD2 OS=Helianthus annuus GN=SD2 PE=2 SV=1//1.67042e-12	D8_BB	1.971	6.2336e-05	0.0030497
D8_AA vs D8_BB	Traes_4BL_3FB579782	sp|O81323|LBD30_ARATH LOB domain-containing protein 30 OS=Arabidopsis thaliana GN=LBD30 PE=2 SV=1//8.83319e-57	D8_BB	1.6247	1.0792e-05	0.00062276
D8_AA vs D8_BB	Traes_4BL_3FEC98D9C	sp|Q8LF97|ASK21_ARATH SKP1-like protein 21 OS=Arabidopsis thaliana GN=ASK21 PE=2 SV=1//7.44392e-137	D8_BB	1.4191	9.7851e-10	2.0854e-07
D8_AA vs D8_BB	Traes_4BL_401D6012A	sp|Q9FF17|ALG6_ARATH Probable dolichyl pyrophosphate Man9GlcNAc2 alpha-1,3-glucosyltransferase OS=Arabidopsis thaliana GN=At5g38460 PE=2 SV=1//3.16479e-84	D8_BB	1.3276	0.00026321	0.011306
D8_AA vs D8_BB	Traes_4BL_404D7F80D	sp|Q22557|SPRTN_CAEEL SprT-like domain-containing protein Spartan OS=Caenorhabditis elegans GN=dvc-1 PE=1 SV=1//1.754e-20	D8_BB	1.515	2.4434e-06	0.00016121
D8_AA vs D8_BB	Traes_4BL_4058B09AF	sp|Q8LPK4|AP2A2_ARATH AP-2 complex subunit alpha-2 OS=Arabidopsis thaliana GN=ALPHAC-AD PE=1 SV=1//0	D8_BB	0.9484	2.9478e-07	2.5061e-05
D8_AA vs D8_BB	Traes_4BL_40A970E2C	sp|O13825|YOS1_SCHPO Protein transport protein yos1 OS=Schizosaccharomyces pombe (strain 972 / ATCC 24843) GN=yos1 PE=3 SV=1//1.7669e-07	D8_BB	1.5373	8.6573e-07	6.3954e-05
D8_AA vs D8_BB	Traes_4BL_40AABE6C2	sp|Q2R374|RBR2_ORYSJ Retinoblastoma-related protein 2 OS=Oryza sativa subsp. japonica GN=RBR2 PE=2 SV=2//0	D8_BB	1.4716	8.2628e-07	6.1449e-05
D8_AA vs D8_BB	Traes_4BL_413C72B37	sp|Q9C8M9|SRF6_ARATH Protein STRUBBELIG-RECEPTOR FAMILY 6 OS=Arabidopsis thaliana GN=SRF6 PE=1 SV=1//4.41548e-171	D8_BB	1.4294	1.4725e-08	1.9284e-06
D8_AA vs D8_BB	Traes_4BL_41633B2BB	sp|F4K2A1|FPGS1_ARATH Folylpolyglutamate synthase OS=Arabidopsis thaliana GN=FPGS1 PE=1 SV=1//0	D8_BB	1.0698	5.059e-07	4.0198e-05
D8_AA vs D8_BB	Traes_4BL_4196F5469	-	D8_BB	1.4308	8.0224e-05	0.0038269
D8_AA vs D8_BB	Traes_4BL_41F7BECE5	sp|P0C1U4|GUN9_ORYSJ Endoglucanase 9 OS=Oryza sativa subsp. japonica GN=GLU1 PE=2 SV=1//0	D8_BB	1.5892	1.6564e-08	2.1228e-06
D8_AA vs D8_BB	Traes_4BL_41FA8C663	sp|A5BUU4|RSSA_VITVI 40S ribosomal protein SA OS=Vitis vinifera GN=GSVIVT00034021001 PE=3 SV=1//1.68153e-142	D8_BB	1.6474	1.2967e-09	2.5797e-07
D8_AA vs D8_BB	Traes_4BL_426AE641E	sp|Q9FLS0|FB253_ARATH F-box protein At5g07610 OS=Arabidopsis thaliana GN=At5g07610 PE=2 SV=1//1.66617e-09	D8_BB	2.0782	0.000226	0.0098325
D8_AA vs D8_BB	Traes_4BL_427403B69	sp|P10478|XYNZ_CLOTH Endo-1,4-beta-xylanase Z OS=Clostridium thermocellum (strain ATCC 27405 / DSM 1237 / NBRC 103400 / NCIMB 10682 / NRRL B-4536 / VPI 7372) GN=xynZ PE=1 SV=3//2.51993e-24	D8_BB	1.1107	8.629e-05	0.0040979
D8_AA vs D8_BB	Traes_4BL_42753F0C1	-	D8_BB	1.5925	0.00023009	0.0099882
D8_AA vs D8_BB	Traes_4BL_427A540EB	sp|P42748|UBC4_ARATH Ubiquitin-conjugating enzyme E2 4 OS=Arabidopsis thaliana GN=UBC4 PE=2 SV=2//6.41093e-96	D8_BB	1.3361	6.9286e-08	7.2834e-06
D8_AA vs D8_BB	Traes_4BL_42CBC828B	sp|Q9SZL8|FRS5_ARATH Protein FAR1-RELATED SEQUENCE 5 OS=Arabidopsis thaliana GN=FRS5 PE=2 SV=1//9.02016e-22	D8_BB	1.4755	2.981e-07	2.5288e-05
D8_AA vs D8_BB	Traes_4BL_42D21F122	sp|Q10S70|EXLA1_ORYSJ Expansin-like A1 OS=Oryza sativa subsp. japonica GN=EXLA1 PE=2 SV=1//4.86192e-33	D8_BB	1.2777	1.7545e-06	0.00012059
D8_AA vs D8_BB	Traes_4BL_42EEB1AAD	-	D8_BB	1.7886	1.1065e-10	3.7423e-08
D8_AA vs D8_BB	Traes_4BL_430501C10	sp|A2XFB7|PRR73_ORYSI Two-component response regulator-like PRR73 OS=Oryza sativa subsp. indica GN=PRR73 PE=2 SV=2//0	D8_BB	1.5486	1.5593e-10	4.8754e-08
D8_AA vs D8_BB	Traes_4BL_4332984FC	sp|A3AF13|UBP26_ORYSJ Ubiquitin carboxyl-terminal hydrolase 26 OS=Oryza sativa subsp. japonica GN=UBP26 PE=3 SV=2//0	D8_BB	1.5068	2.7285e-09	4.7697e-07
D8_AA vs D8_BB	Traes_4BL_435962C5D	sp|Q72GN6|DNAJ_THET2 Chaperone protein DnaJ OS=Thermus thermophilus (strain HB27 / ATCC BAA-163 / DSM 7039) GN=dnaJ PE=3 SV=1//3.16208e-16	D8_BB	1.861	2.707e-13	2.1058e-10
D8_AA vs D8_BB	Traes_4BL_43819DDE4	-	D8_BB	1.4948	3.3771e-07	2.8187e-05
D8_AA vs D8_BB	Traes_4BL_439640B19	sp|A2YV85|RH29_ORYSI DEAD-box ATP-dependent RNA helicase 29 OS=Oryza sativa subsp. indica GN=OsI_028228 PE=2 SV=2//0	D8_BB	1.4465	6.2024e-11	2.3308e-08
D8_AA vs D8_BB	Traes_4BL_43B3AD61B	sp|Q8H1S1|GOLS6_ARATH Galactinol synthase 6 OS=Arabidopsis thaliana GN=GOLS6 PE=2 SV=1//2.56818e-30	D8_BB	1.7126	4.7044e-07	3.7727e-05
D8_AA vs D8_BB	Traes_4BL_43DBB710B	sp|Q9ZU97|VAC14_ARATH Protein VAC14 homolog OS=Arabidopsis thaliana GN=VAC14 PE=1 SV=2//0	D8_BB	1.4202	7.7369e-08	7.9715e-06
D8_AA vs D8_BB	Traes_4BL_44010E331	-	D8_BB	1.543	7.7537e-09	1.1402e-06
D8_AA vs D8_BB	Traes_4BL_442FB5FAD	sp|P87131|CYSK2_SCHPO Cysteine synthase 2 OS=Schizosaccharomyces pombe (strain 972 / ATCC 24843) GN=cys12 PE=3 SV=1//2.23193e-46	D8_BB	1.5217	3.8577e-05	0.0019632
D8_AA vs D8_BB	Traes_4BL_4447E55C5	sp|Q9FYC2|PAO_ARATH Pheophorbide a oxygenase, chloroplastic OS=Arabidopsis thaliana GN=PAO PE=1 SV=1//7.73307e-74	D8_BB	1.2585	1.1437e-05	0.00065515
D8_AA vs D8_BB	Traes_4BL_44E2F654C	sp|Q9LZ98|AB20I_ARATH ABC transporter I family member 20 OS=Arabidopsis thaliana GN=ABCI20 PE=2 SV=1//6.45366e-104	D8_BB	1.0845	0.00035235	0.014673
D8_AA vs D8_BB	Traes_4BL_455C9E392	sp|Q84JH5|GMPP1_ORYSJ Probable mannose-1-phosphate guanylyltransferase 1 OS=Oryza sativa subsp. japonica GN=Os03g0268400 PE=2 SV=1//0	D8_BB	2.2256	4.7921e-16	6.6566e-13
D8_AA vs D8_BB	Traes_4BL_45CA283A7	sp|Q96328|SAC8_ARATH Phosphoinositide phosphatase SAC8 OS=Arabidopsis thaliana GN=SAC8 PE=2 SV=1//1.235e-172	D8_BB	1.4608	1.7796e-06	0.00012186
D8_AA vs D8_BB	Traes_4BL_45D8A9A9B	sp|Q9NVI1|FANCI_HUMAN Fanconi anemia group I protein OS=Homo sapiens GN=FANCI PE=1 SV=4//6.07958e-17	D8_BB	1.5062	1.8832e-08	2.3742e-06
D8_AA vs D8_BB	Traes_4BL_45E6F3783	sp|Q84Q77|HS17A_ORYSJ 17.9 kDa class I heat shock protein OS=Oryza sativa subsp. japonica GN=HSP17.9A PE=2 SV=1//3.87353e-60	D8_BB	1.4938	4.3262e-05	0.0021881
D8_AA vs D8_BB	Traes_4BL_45EEA5E2E	sp|Q766C3|NEP1_NEPGR Aspartic proteinase nepenthesin-1 OS=Nepenthes gracilis GN=nep1 PE=1 SV=1//1.32629e-25	D8_BB	1.4426	1.3055e-08	1.7569e-06
D8_AA vs D8_BB	Traes_4BL_4628B00BD	sp|B6SGC5|CNR6_MAIZE Cell number regulator 6 OS=Zea mays GN=CNR6 PE=2 SV=1//3.81789e-126	D8_BB	1.7958	7.2076e-14	6.6747e-11
D8_AA vs D8_BB	Traes_4BL_46529CFD8	sp|Q8L540|LTO1_ARATH Thiol-disulfide oxidoreductase LTO1 OS=Arabidopsis thaliana GN=LTO1 PE=1 SV=1//1.24822e-88	D8_BB	1.5432	1.8175e-06	0.00012424
D8_AA vs D8_BB	Traes_4BL_46AF42528	sp|P53684|CDPKB_ORYSJ Calcium-dependent protein kinase isoform 11 OS=Oryza sativa subsp. japonica GN=CPK11 PE=2 SV=2//0	D8_BB	2.2101	9.2001e-09	1.3012e-06
D8_AA vs D8_BB	Traes_4BL_46BE39DD3	sp|Q9M2S6|SDIR1_ARATH E3 ubiquitin-protein ligase SDIR1 OS=Arabidopsis thaliana GN=SDIR1 PE=1 SV=1//2.17975e-70	D8_BB	1.2969	1.3574e-06	9.6167e-05
D8_AA vs D8_BB	Traes_4BL_46DFECB43	-	D8_BB	1.2929	2.2319e-05	0.0011892
D8_AA vs D8_BB	Traes_4BL_4720CC43F	sp|Q6P316|S2540_XENTR Solute carrier family 25 member 40 OS=Xenopus tropicalis GN=slc25a40 PE=2 SV=1//4.3702e-09	D8_BB	1.7381	6.3549e-05	0.0031052
D8_AA vs D8_BB	Traes_4BL_485D4EE09	sp|Q0WSY2|FPP4_ARATH Filament-like plant protein 4 OS=Arabidopsis thaliana GN=FPP4 PE=1 SV=1//0	D8_BB	1.457	1.3632e-08	1.8189e-06
D8_AA vs D8_BB	Traes_4BL_4893CB263	-	D8_BB	2.0918	4.7794e-06	0.00029695
D8_AA vs D8_BB	Traes_4BL_48BF9DF94	sp|Q6NRH1|DCAF8_XENLA DDB1- and CUL4-associated factor 8 OS=Xenopus laevis GN=dcaf8 PE=2 SV=1//2.13645e-95	D8_BB	1.5442	3.1624e-10	8.5416e-08
D8_AA vs D8_BB	Traes_4BL_48CF28892	sp|Q9C9R6|PUM7_ARATH Putative pumilio homolog 7, chloroplastic OS=Arabidopsis thaliana GN=APUM7 PE=3 SV=2//2.47933e-113	D8_BB	1.4633	7.9881e-06	0.00047652
D8_AA vs D8_BB	Traes_4BL_48F06D01B	-	D8_BB	1.9113	6.5653e-10	1.5337e-07
D8_AA vs D8_BB	Traes_4BL_495175C9D	sp|Q6P4K6|S11IP_XENTR Serine/threonine-protein kinase 11-interacting protein OS=Xenopus tropicalis GN=stk11ip PE=2 SV=1//1.32756e-24	D8_BB	1.4397	4.4525e-10	1.1282e-07
D8_AA vs D8_BB	Traes_4BL_496BD2A2C	sp|Q39221|STLP2_ARATH SEC12-like protein 2 OS=Arabidopsis thaliana GN=STL2P PE=1 SV=4//4.12101e-50	D8_BB	1.5258	7.754e-09	1.1402e-06
D8_AA vs D8_BB	Traes_4BL_4998A7AE0	sp|O49840|APK2B_ARATH Protein kinase 2B, chloroplastic OS=Arabidopsis thaliana GN=APK2B PE=2 SV=1//0	D8_BB	1.34	5.6357e-06	0.00034519
D8_AA vs D8_BB	Traes_4BL_499A81AB6	sp|O24454|UBP3_ARATH Ubiquitin carboxyl-terminal hydrolase 3 OS=Arabidopsis thaliana GN=UBP3 PE=1 SV=1//0	D8_BB	1.5141	2.4012e-10	6.9182e-08
D8_AA vs D8_BB	Traes_4BL_499E7F095	sp|Q84QA7|COI2_ORYSJ Coronatine-insensitive protein homolog 2 OS=Oryza sativa subsp. japonica GN=COI2 PE=1 SV=1//0	D8_BB	1.5327	1.7992e-07	1.6408e-05
D8_AA vs D8_BB	Traes_4BL_4A1549677	sp|Q2TBM9|SRAC1_BOVIN Protein SERAC1 OS=Bos taurus GN=SERAC1 PE=2 SV=1//1.55336e-48	D8_BB	1.3147	0.00073131	0.028587
D8_AA vs D8_BB	Traes_4BL_4A4FAEBDC	sp|Q9LZF6|CD48E_ARATH Cell division control protein 48 homolog E OS=Arabidopsis thaliana GN=CDC48E PE=1 SV=2//0	D8_BB	1.1939	4.1101e-06	0.00025805
D8_AA vs D8_BB	Traes_4BL_4AD188E15	-	D8_BB	1.1572	0.00072339	0.028334
D8_AA vs D8_BB	Traes_4BL_4AD282F3F	sp|Q8L7J2|BGL06_ORYSJ Beta-glucosidase 6 OS=Oryza sativa subsp. japonica GN=BGLU6 PE=1 SV=1//8.59707e-51	D8_BB	1.3036	0.00014754	0.0067194
D8_AA vs D8_BB	Traes_4BL_4BBAEA2D3	-	D8_BB	1.8307	7.0075e-07	5.3181e-05
D8_AA vs D8_BB	Traes_4BL_4BE9F4AF3	sp|Q9LM60|B3GT5_ARATH Probable beta-1,3-galactosyltransferase 5 OS=Arabidopsis thaliana GN=B3GALT5 PE=2 SV=1//1.72106e-17	D8_BB	1.2738	9.4888e-06	0.0005554
D8_AA vs D8_BB	Traes_4BL_4C6830129	sp|Q84TI3|OBE4_ARATH Protein OBERON 4 OS=Arabidopsis thaliana GN=OBE4 PE=1 SV=2//2.1363e-119	D8_BB	1.439	4.2309e-09	6.8998e-07
D8_AA vs D8_BB	Traes_4BL_4C9A415F3	sp|Q9C5Q2|AI5L3_ARATH ABSCISIC ACID-INSENSITIVE 5-like protein 3 OS=Arabidopsis thaliana GN=DPBF4 PE=1 SV=1//8.31398e-31	D8_BB	1.6024	2.1883e-05	0.0011708
D8_AA vs D8_BB	Traes_4BL_4D49C13C4	sp|Q8IX12|CCAR1_HUMAN Cell division cycle and apoptosis regulator protein 1 OS=Homo sapiens GN=CCAR1 PE=1 SV=2//9.49717e-24	D8_BB	1.3161	0.00027187	0.011626
D8_AA vs D8_BB	Traes_4BL_4D57AE1AF	sp|Q10Q07|NNJA1_ORYSJ Ninja-family protein Os03g0214200 OS=Oryza sativa subsp. japonica GN=Os03g0214200 PE=2 SV=1//4.01189e-45	D8_BB	1.5927	1.5077e-10	4.7482e-08
D8_AA vs D8_BB	Traes_4BL_4D7687B98	sp|E9PZJ8|ASCC3_MOUSE Activating signal cointegrator 1 complex subunit 3 OS=Mus musculus GN=Ascc3 PE=1 SV=1//6.36005e-108	D8_BB	1.4502	3.5653e-07	2.9662e-05
D8_AA vs D8_BB	Traes_4BL_4DA2B483C	-	D8_BB	1.8004	8.1982e-10	1.8049e-07
D8_AA vs D8_BB	Traes_4BL_4DB9F4DFF	sp|Q9FM19|HIR1_ARATH Hypersensitive-induced response protein 1 OS=Arabidopsis thaliana GN=HIR1 PE=1 SV=1//0	D8_BB	1.3206	7.0311e-08	7.3513e-06
D8_AA vs D8_BB	Traes_4BL_4E3CBDE04	-	D8_BB	1.6411	2.6373e-09	4.6311e-07
D8_AA vs D8_BB	Traes_4BL_4E616F36A	-	D8_BB	1.7806	0.00031951	0.013486
D8_AA vs D8_BB	Traes_4BL_4E798449D	sp|Q9CAN1|RBL2_ARATH RHOMBOID-like protein 2 OS=Arabidopsis thaliana GN=RBL2 PE=1 SV=1//3.91173e-92	D8_BB	1.2107	5.7178e-06	0.00034967
D8_AA vs D8_BB	Traes_4BL_4E8C481A4	sp|E9PTT0|ZDH17_RAT Palmitoyltransferase ZDHHC17 OS=Rattus norvegicus GN=Zdhhc17 PE=1 SV=1//1.47882e-11	D8_BB	1.656	2.9176e-08	3.4336e-06
D8_AA vs D8_BB	Traes_4BL_4ECE13F89	-	D8_BB	1.6903	1.2728e-09	2.5387e-07
D8_AA vs D8_BB	Traes_4BL_4F2786490	sp|Q6GPP7|TM209_XENLA Transmembrane protein 209 OS=Xenopus laevis GN=tmem209 PE=2 SV=1//2.45409e-09	D8_BB	1.6452	1.5754e-07	1.4747e-05
D8_AA vs D8_BB	Traes_4BL_4F2FC2100	-	D8_BB	1.7569	8.1764e-12	4.0512e-09
D8_AA vs D8_BB	Traes_4BL_4FF0117C2	sp|Q9SAA2|CLPP6_ARATH ATP-dependent Clp protease proteolytic subunit 6, chloroplastic OS=Arabidopsis thaliana GN=CLPP6 PE=1 SV=1//2.29389e-46	D8_BB	1.7201	7.6782e-12	3.8287e-09
D8_AA vs D8_BB	Traes_4BL_503FDE19D	sp|Q6J2K6|BIP2C_ORYSI Probable protein phosphatase 2C BIPP2C1 OS=Oryza sativa subsp. indica GN=BIPP2C1 PE=2 SV=1//1.86547e-163	D8_BB	1.7523	2.9899e-11	1.2177e-08
D8_AA vs D8_BB	Traes_4BL_50DFF3105	sp|Q18786|SMD2_CAEEL Probable small nuclear ribonucleoprotein Sm D2 OS=Caenorhabditis elegans GN=snr-4 PE=1 SV=1//1.19956e-43	D8_BB	1.4163	7.2143e-09	1.0857e-06
D8_AA vs D8_BB	Traes_4BL_51118829C	sp|O64843|CID7_ARATH Polyadenylate-binding protein-interacting protein 7 OS=Arabidopsis thaliana GN=CID7 PE=1 SV=1//4.24517e-15	D8_BB	1.3203	1.444e-07	1.3665e-05
D8_AA vs D8_BB	Traes_4BL_513AC27A9	sp|Q944A7|Y4523_ARATH Probable serine/threonine-protein kinase At4g35230 OS=Arabidopsis thaliana GN=At4g35230 PE=1 SV=1//0	D8_BB	1.3278	2.2302e-05	0.0011891
D8_AA vs D8_BB	Traes_4BL_513ACE4F3	-	D8_BB	1.4426	1.0893e-07	1.0808e-05
D8_AA vs D8_BB	Traes_4BL_5155E6881	sp|A1L4X0|CLT2_ARATH Protein CLT2, chloroplastic OS=Arabidopsis thaliana GN=CLT2 PE=2 SV=1//2.76105e-23	D8_BB	1.5559	6.8445e-06	0.00041218
D8_AA vs D8_BB	Traes_4BL_519DFB621	sp|Q8GXD9|SCO3_ARATH Protein SNOWY COTYLEDON 3 OS=Arabidopsis thaliana GN=SCO3 PE=1 SV=1//9.97818e-54	D8_BB	1.4602	2.2618e-07	1.9925e-05
D8_AA vs D8_BB	Traes_4BL_51BBD5E74	sp|F4IPY2|SYCM_ARATH Cysteine--tRNA ligase, chloroplastic/mitochondrial OS=Arabidopsis thaliana GN=SYCO PE=2 SV=1//3.49352e-123	D8_BB	1.4888	4.172e-10	1.0641e-07
D8_AA vs D8_BB	Traes_4BL_524D3909F	sp|Q10SC8|CIPK9_ORYSJ CBL-interacting protein kinase 9 OS=Oryza sativa subsp. japonica GN=CIPK9 PE=2 SV=1//0	D8_BB	1.1996	0.00011172	0.0052103
D8_AA vs D8_BB	Traes_4BL_5286697EE	-	D8_BB	1.8384	3.4269e-05	0.001755
D8_AA vs D8_BB	Traes_4BL_52C0273FD	sp|Q9SK27|ENL1_ARATH Early nodulin-like protein 1 OS=Arabidopsis thaliana GN=At2g25060 PE=1 SV=2//8.71991e-14	D8_BB	1.3962	2.408e-08	2.936e-06
D8_AA vs D8_BB	Traes_4BL_52E0F4F0C	sp|Q8W4S4|VHAA3_ARATH V-type proton ATPase subunit a3 OS=Arabidopsis thaliana GN=VHA-a3 PE=1 SV=1//0	D8_BB	1.3355	9.3663e-07	6.8996e-05
D8_AA vs D8_BB	Traes_4BL_52F044A40	sp|P14654|GLN12_ORYSJ Glutamine synthetase cytosolic isozyme 1-2 OS=Oryza sativa subsp. japonica GN=GLN1-2 PE=1 SV=1//0	D8_BB	1.2819	7.3614e-07	5.5532e-05
D8_AA vs D8_BB	Traes_4BL_533DA71CA	sp|Q9LMX4|PPA1_ARATH Probable inactive purple acid phosphatase 1 OS=Arabidopsis thaliana GN=PAP1 PE=2 SV=1//3.46421e-30	D8_BB	1.7191	5.2736e-09	8.3549e-07
D8_AA vs D8_BB	Traes_4BL_5370E1E38	sp|Q9M354|AGD6_ARATH Probable ADP-ribosylation factor GTPase-activating protein AGD6 OS=Arabidopsis thaliana GN=AGD6 PE=1 SV=1//1.85838e-130	D8_BB	1.3789	5.3688e-07	4.2185e-05
D8_AA vs D8_BB	Traes_4BL_53CBCD014	sp|P27164|CALM3_PETHY Calmodulin-related protein OS=Petunia hybrida GN=CAM53 PE=2 SV=2//2.89992e-11	D8_BB	1.605	3.4109e-10	9.0859e-08
D8_AA vs D8_BB	Traes_4BL_542B1DA85	sp|Q10PR4|HSFA9_ORYSJ Heat stress transcription factor A-9 OS=Oryza sativa subsp. japonica GN=HSFA9 PE=2 SV=1//3.35151e-96	D8_BB	1.6516	1.2442e-06	8.9206e-05
D8_AA vs D8_BB	Traes_4BL_545A5716E	sp|Q9FDW1|MYB44_ARATH Transcription factor MYB44 OS=Arabidopsis thaliana GN=MYB44 PE=2 SV=1//3.86763e-40	D8_BB	2.2362	5.2426e-10	1.2633e-07
D8_AA vs D8_BB	Traes_4BL_5470DA786	sp|Q29Q28|UTR2_ARATH UDP-galactose/UDP-glucose transporter 2 OS=Arabidopsis thaliana GN=UTR2 PE=2 SV=1//0	D8_BB	1.5626	1.0792e-10	3.682e-08
D8_AA vs D8_BB	Traes_4BL_548128927	sp|Q10PQ9|CCSDS_ORYSJ Cyclin-SDS-like OS=Oryza sativa subsp. japonica GN=SDS PE=2 SV=1//1.2974e-138	D8_BB	3.3969	1.0719e-05	0.00061947
D8_AA vs D8_BB	Traes_4BL_54963172D	sp|P98204|ALA1_ARATH Phospholipid-transporting ATPase 1 OS=Arabidopsis thaliana GN=ALA1 PE=2 SV=1//0	D8_BB	1.3668	6.2204e-09	9.5817e-07
D8_AA vs D8_BB	Traes_4BL_54FCE9100	sp|P92985|RBP1C_ARATH Ran-binding protein 1 homolog c OS=Arabidopsis thaliana GN=RANBP1C PE=2 SV=1//1.96743e-68	D8_BB	1.5992	1.6522e-09	3.1271e-07
D8_AA vs D8_BB	Traes_4BL_553851000	sp|Q9FNL7|PTR3_ARATH Protein NRT1/ PTR FAMILY 5.2 OS=Arabidopsis thaliana GN=NPF5.2 PE=2 SV=1//1.20228e-180	D8_BB	1.2619	9.3554e-06	0.00054883
D8_AA vs D8_BB	Traes_4BL_554B7CDD0	sp|P29185|CH61_MAIZE Chaperonin CPN60-1, mitochondrial OS=Zea mays GN=CPN60I PE=1 SV=2//0	D8_BB	1.2994	0.00075158	0.029306
D8_AA vs D8_BB	Traes_4BL_555AAA7DF	-	D8_BB	1.5282	7.5021e-07	5.6439e-05
D8_AA vs D8_BB	Traes_4BL_55796C75B	sp|K7VLR4|APT1_MAIZE Protein ABERRANT POLLEN TRANSMISSION 1 OS=Zea mays GN=APT1 PE=2 SV=1//4.63118e-151	D8_BB	1.8404	2.492e-05	0.0013142
D8_AA vs D8_BB	Traes_4BL_55869E15A	-	D8_BB	1.5527	0.001316	0.049286
D8_AA vs D8_BB	Traes_4BL_55D6EC8CE	sp|Q6N075|MFSD5_HUMAN Molybdate-anion transporter OS=Homo sapiens GN=MFSD5 PE=1 SV=2//5.3049e-19	D8_BB	0.98162	0.00082162	0.031734
D8_AA vs D8_BB	Traes_4BL_564006F71	sp|Q99728|BARD1_HUMAN BRCA1-associated RING domain protein 1 OS=Homo sapiens GN=BARD1 PE=1 SV=2//9.63605e-18	D8_BB	1.6605	1.1698e-10	3.8782e-08
D8_AA vs D8_BB	Traes_4BL_5664064B6	sp|P0CG89|H4_SOYBN Histone H4 OS=Glycine max PE=3 SV=1//1.47758e-49	D8_BB	1.0696	1.6308e-05	0.00089655
D8_AA vs D8_BB	Traes_4BL_56845B461	sp|Q8K215|LYRM4_MOUSE LYR motif-containing protein 4 OS=Mus musculus GN=Lyrm4 PE=1 SV=1//6.20466e-09	D8_BB	1.4347	1.6162e-08	2.0884e-06
D8_AA vs D8_BB	Traes_4BL_56CAC194E	sp|P54609|CD48A_ARATH Cell division control protein 48 homolog A OS=Arabidopsis thaliana GN=CDC48A PE=1 SV=1//2.49208e-50	D8_BB	1.4643	1.336e-08	1.7919e-06
D8_AA vs D8_BB	Traes_4BL_57202621E	sp|Q651U1|CRYD_ORYSJ Cryptochrome DASH, chloroplastic/mitochondrial OS=Oryza sativa subsp. japonica GN=CRYD PE=2 SV=1//6.04232e-22	D8_BB	1.4268	1.1662e-08	1.59e-06
D8_AA vs D8_BB	Traes_4BL_582F1E3EB	sp|Q8H4H5|NRAM5_ORYSJ Metal transporter Nramp5 OS=Oryza sativa subsp. japonica GN=NRAMP5 PE=2 SV=1//5.43019e-33	D8_BB	1.6197	5.5586e-07	4.3544e-05
D8_AA vs D8_BB	Traes_4BL_583FB9B6A	sp|Q9Y5A9|YTHD2_HUMAN YTH domain-containing family protein 2 OS=Homo sapiens GN=YTHDF2 PE=1 SV=2//9.94627e-59	D8_BB	1.6438	6.0154e-14	5.6377e-11
D8_AA vs D8_BB	Traes_4BL_58958C7B9	sp|Q2R1U4|CK5P1_ORYSJ CDK5RAP1-like protein OS=Oryza sativa subsp. japonica GN=Os11g0592800 PE=2 SV=1//0	D8_BB	1.4348	1.671e-08	2.1379e-06
D8_AA vs D8_BB	Traes_4BL_58BAB707A	sp|Q8NEG7|DEN6B_HUMAN Protein DENND6B OS=Homo sapiens GN=DENND6B PE=2 SV=1//3.99271e-20	D8_BB	1.5844	6.3156e-07	4.8594e-05
D8_AA vs D8_BB	Traes_4BL_58BD11DA4	-	D8_BB	2.3596	3.7226e-07	3.0872e-05
D8_AA vs D8_BB	Traes_4BL_58C01D20F	sp|Q10S58|SAT2_ORYSJ Probable serine acetyltransferase 2 OS=Oryza sativa subsp. japonica GN=SAT2 PE=2 SV=1//2.63892e-180	D8_BB	1.2948	1.708e-07	1.5742e-05
D8_AA vs D8_BB	Traes_4BL_58D2012E5	-	D8_BB	1.8138	0.00025552	0.011018
D8_AA vs D8_BB	Traes_4BL_5910480FE	sp|Q02723|RKIN1_SECCE Carbon catabolite-derepressing protein kinase OS=Secale cereale GN=RKIN1 PE=2 SV=1//0	D8_BB	1.2423	9.8971e-10	2.0995e-07
D8_AA vs D8_BB	Traes_4BL_5935B2B3A	sp|Q5TGY1|TMCO4_HUMAN Transmembrane and coiled-coil domain-containing protein 4 OS=Homo sapiens GN=TMCO4 PE=2 SV=1//2.87915e-52	D8_BB	1.5126	8.0339e-08	8.2447e-06
D8_AA vs D8_BB	Traes_4BL_596FE9C04	-	D8_BB	1.0963	0.00057756	0.023111
D8_AA vs D8_BB	Traes_4BL_59E3124A3	sp|Q4KLR8|ZNRF3_XENLA E3 ubiquitin-protein ligase ZNRF3 OS=Xenopus laevis GN=znrf3 PE=2 SV=1//5.35416e-09	D8_BB	1.4958	1.6371e-05	0.00089872
D8_AA vs D8_BB	Traes_4BL_5A9E8170F	sp|F4IAW1|LPXC5_ARATH Probable UDP-3-O-[3-hydroxymyristoyl] N-acetylglucosamine deacetylase 5 OS=Arabidopsis thaliana GN=LPXC5 PE=2 SV=2//1.22293e-101	D8_BB	1.4109	2.2089e-06	0.00014749
D8_AA vs D8_BB	Traes_4BL_5ADA16FBF	sp|Q32SG5|RIK_MAIZE Protein RIK OS=Zea mays PE=1 SV=1//0	D8_BB	1.3514	8.6611e-09	1.25e-06
D8_AA vs D8_BB	Traes_4BL_5AF52F028	sp|Q10P87|ADF5_ORYSJ Actin-depolymerizing factor 5 OS=Oryza sativa subsp. japonica GN=ADF5 PE=2 SV=1//3.1354e-85	D8_BB	1.2399	5.4715e-06	0.0003362
D8_AA vs D8_BB	Traes_4BL_5AF7ACF03	-	D8_BB	1.5125	1.6159e-05	0.00088897
D8_AA vs D8_BB	Traes_4BL_5AF8E2257	-	D8_BB	1.2752	1.9081e-06	0.00012952
D8_AA vs D8_BB	Traes_4BL_5B2505EEF	sp|Q0WRY5|CDL1_ARATH Serine/threonine-protein kinase CDL1 OS=Arabidopsis thaliana GN=CDL1 PE=1 SV=1//2.87838e-113	D8_BB	1.7281	2.2642e-13	1.854e-10
D8_AA vs D8_BB	Traes_4BL_5B565FA50	-	D8_BB	1.7309	0.00068036	0.026838
D8_AA vs D8_BB	Traes_4BL_5B83CE766	sp|B6TRH4|RIBD_MAIZE Riboflavin biosynthesis protein PYRD, chloroplastic OS=Zea mays GN=PYRD PE=2 SV=1//9.48924e-167	D8_BB	1.7044	5.2584e-07	4.1401e-05
D8_AA vs D8_BB	Traes_4BL_5BB224A251	sp|Q10MN2|PX113_ORYSJ Peroxisomal membrane protein 11-3 OS=Oryza sativa subsp. japonica GN=PEX11-3 PE=2 SV=1//5.73394e-63	D8_BB	1.7694	7.4977e-05	0.0035958
D8_AA vs D8_BB	Traes_4BL_5BBD3336E	-	D8_BB	1.675	0.0010704	0.040576
D8_AA vs D8_BB	Traes_4BL_5BF9E693A	-	D8_BB	1.5371	1.9673e-09	3.6178e-07
D8_AA vs D8_BB	Traes_4BL_5CB9FA930	-	D8_BB	1.5793	7.7758e-09	1.1413e-06
D8_AA vs D8_BB	Traes_4BL_5D51334C0	sp|Q551H4|FRAY2_DICDI Serine/threonine-protein kinase fray2 OS=Dictyostelium discoideum GN=fray2 PE=3 SV=1//1.79088e-89	D8_BB	1.5838	1.4395e-11	6.5485e-09
D8_AA vs D8_BB	Traes_4BL_5D644202B	sp|Q9FLD7|GT14A_ARATH Beta-glucuronosyltransferase GlcAT14A OS=Arabidopsis thaliana GN=GLCAT14A PE=2 SV=1//1.73493e-93	D8_BB	1.4279	5.1253e-07	4.06e-05
D8_AA vs D8_BB	Traes_4BL_5DC1FA83D	sp|Q9SS83|PP220_ARATH Pentatricopeptide repeat-containing protein At3g09040, mitochondrial OS=Arabidopsis thaliana GN=PCMP-E88 PE=2 SV=1//2.6236e-10	D8_BB	1.3663	0.00049221	0.019932
D8_AA vs D8_BB	Traes_4BL_5E09B89F5	sp|P42158|KC1D_ARATH Casein kinase I isoform delta-like OS=Arabidopsis thaliana GN=At4g26100 PE=2 SV=2//3.01909e-55	D8_BB	1.3394	0.00014538	0.0066251
D8_AA vs D8_BB	Traes_4BL_5E2FCB943	sp|Q9STF9|PP266_ARATH Pentatricopeptide repeat-containing protein At3g46870 OS=Arabidopsis thaliana GN=At3g46870 PE=1 SV=1//7.33773e-08	D8_BB	1.8762	0.00069873	0.027521
D8_AA vs D8_BB	Traes_4BL_5E88A07CC	-	D8_BB	1.9152	0.00075808	0.029529
D8_AA vs D8_BB	Traes_4BL_5EDB3D613	sp|Q9SBJ1|PDK_ARATH [Pyruvate dehydrogenase (acetyl-transferring)] kinase, mitochondrial OS=Arabidopsis thaliana GN=PDK PE=1 SV=1//3.81087e-101	D8_BB	1.4496	0.000119	0.0055265
D8_AA vs D8_BB	Traes_4BL_5F375547F	sp|F2D276|CSPL2_HORVD CASP-like protein 4B2 OS=Hordeum vulgare var. distichum PE=2 SV=1//2.26939e-53	D8_BB	1.5748	8.0906e-07	6.0399e-05
D8_AA vs D8_BB	Traes_4BL_5FCA04C3B	sp|Q9C595|YLMG2_ARATH YlmG homolog protein 2, chloroplastic OS=Arabidopsis thaliana GN=YLMG2 PE=2 SV=1//2.76959e-39	D8_BB	1.3	0.00015855	0.0071664
D8_AA vs D8_BB	Traes_4BL_5FE79F4B2	sp|Q9C7Z9|SCP18_ARATH Serine carboxypeptidase-like 18 OS=Arabidopsis thaliana GN=SCPL18 PE=2 SV=2//6.31851e-134	D8_BB	1.5381	7.3646e-09	1.0933e-06
D8_AA vs D8_BB	Traes_4BL_606BED645	sp|Q15061|WDR43_HUMAN WD repeat-containing protein 43 OS=Homo sapiens GN=WDR43 PE=1 SV=3//7.50751e-20	D8_BB	1.5503	4.6279e-06	0.00028823
D8_AA vs D8_BB	Traes_4BL_6078E6A6A	sp|G4LTX4|DSP4_CASSA Phosphoglucan phosphatase DSP4, amyloplastic OS=Castanea sativa GN=DSP4 PE=1 SV=1//2.91988e-28	D8_BB	1.2227	0.00011751	0.0054603
D8_AA vs D8_BB	Traes_4BL_60B87BDC1	sp|Q8S625|UFC1_ORYSJ Ubiquitin-fold modifier-conjugating enzyme 1 OS=Oryza sativa subsp. japonica GN=Os10g0205200 PE=2 SV=1//8.08821e-116	D8_BB	1.4995	7.2334e-07	5.4682e-05
D8_AA vs D8_BB	Traes_4BL_6199EF553	sp|Q94JX9|NACA2_ARATH Nascent polypeptide-associated complex subunit alpha-like protein 2 OS=Arabidopsis thaliana GN=At3g49470 PE=2 SV=2//6.26386e-39	D8_BB	1.1012	0.00083426	0.032175
D8_AA vs D8_BB	Traes_4BL_61C703587	sp|P93788|REMO_SOLTU Remorin OS=Solanum tuberosum PE=1 SV=1//3.88943e-14	D8_BB	1.5118	6.8459e-06	0.00041218
D8_AA vs D8_BB	Traes_4BL_622945C66	sp|Q4PE39|SEC23_USTMA Protein transport protein SEC23 OS=Ustilago maydis (strain 521 / FGSC 9021) GN=SEC23 PE=3 SV=1//1.84688e-116	D8_BB	1.3596	0.00025307	0.010919
D8_AA vs D8_BB	Traes_4BL_62355968B	sp|P58223|Y4837_ARATH KH domain-containing protein At4g18375 OS=Arabidopsis thaliana GN=At4g18375 PE=2 SV=1//2.39965e-07	D8_BB	1.4218	9.5952e-06	0.00056078
D8_AA vs D8_BB	Traes_4BL_62FC15C35	sp|Q10MH8|RH24_ORYSJ DEAD-box ATP-dependent RNA helicase 24 OS=Oryza sativa subsp. japonica GN=Os03g0308500 PE=2 SV=1//0	D8_BB	1.435	7.6747e-06	0.00045959
D8_AA vs D8_BB	Traes_4BL_63329C25F	sp|Q9C5J9|Y5483_ARATH Uncharacterized GTP-binding protein At5g64813 OS=Arabidopsis thaliana GN=At5g64813 PE=1 SV=1//2.40156e-98	D8_BB	1.5237	3.7165e-08	4.2266e-06
D8_AA vs D8_BB	Traes_4BL_639DA8A26	sp|Q54BM2|PAP1A_DICDI Polyadenylate-binding protein 1-A OS=Dictyostelium discoideum GN=pabpc1A PE=1 SV=1//2.1882e-12	D8_BB	2.6689	0.00078725	0.030559
D8_AA vs D8_BB	Traes_4BL_63A51AC26	-	D8_BB	1.8399	0.0003317	0.013955
D8_AA vs D8_BB	Traes_4BL_63E59C0EE	sp|O09101|PIGF_MOUSE Phosphatidylinositol-glycan biosynthesis class F protein OS=Mus musculus GN=Pigf PE=1 SV=1//1.02714e-16	D8_BB	1.4757	1.3909e-06	9.8271e-05
D8_AA vs D8_BB	Traes_4BL_641B9F914	-	D8_BB	1.4841	0.00010604	0.0049632
D8_AA vs D8_BB	Traes_4BL_647B5514C	sp|P35159|RLUB_BACSU Ribosomal large subunit pseudouridine synthase B OS=Bacillus subtilis (strain 168) GN=rluB PE=1 SV=2//1.73872e-35	D8_BB	1.1993	5.3634e-06	0.00033059
D8_AA vs D8_BB	Traes_4BL_64D39D133	sp|Q5E915|RBBP_ARATH Protein RBL OS=Arabidopsis thaliana GN=RBL PE=1 SV=1//0	D8_BB	1.5888	8.7377e-07	6.4487e-05
D8_AA vs D8_BB	Traes_4BL_64FF5C4DA	sp|A8WFS8|PGAP3_DANRE Post-GPI attachment to proteins factor 3 OS=Danio rerio GN=pgap3 PE=2 SV=1//9.06738e-28	D8_BB	1.4278	3.0492e-05	0.0015803
D8_AA vs D8_BB	Traes_4BL_65935A7BB	sp|B9F676|GLU2A_ORYSJ Probable glucan 1,3-alpha-glucosidase OS=Oryza sativa subsp. japonica GN=Os03g0216600 PE=3 SV=1//5.43159e-36	D8_BB	2.1297	3.0988e-08	3.6086e-06
D8_AA vs D8_BB	Traes_4BL_65A10E831	sp|Q9FZ19|PPR5_ARATH Putative pentatricopeptide repeat-containing protein At1g02420 OS=Arabidopsis thaliana GN=At1g02420 PE=3 SV=2//3.49097e-116	D8_BB	1.6411	3.2091e-05	0.0016543
D8_AA vs D8_BB	Traes_4BL_65E454A00	sp|Q9CB01|RABF1_ARATH Ras-related protein RABF1 OS=Arabidopsis thaliana GN=RABF1 PE=1 SV=1//8.68249e-98	D8_BB	1.7499	7.5594e-10	1.6997e-07
D8_AA vs D8_BB	Traes_4BL_664DEFDB8	sp|Q0J3D9|COPA3_ORYSJ Coatomer subunit alpha-3 OS=Oryza sativa subsp. japonica GN=Os09g0127800 PE=2 SV=1//1.47718e-12	D8_BB	1.4619	2.1484e-08	2.6527e-06
D8_AA vs D8_BB	Traes_4BL_66E76E6B0	sp|Q285L8|RS3A_TOBAC 40S ribosomal protein S3a OS=Nicotiana tabacum GN=cyc07 PE=2 SV=1//3.77421e-47	D8_BB	1.5023	3.5042e-07	2.9185e-05
D8_AA vs D8_BB	Traes_4BL_671EBDDEE	sp|F4I8R6|OFP12_ARATH Transcription repressor OFP12 OS=Arabidopsis thaliana GN=OFP12 PE=1 SV=1//2.00949e-09	D8_BB	1.3209	0.00027547	0.011768
D8_AA vs D8_BB	Traes_4BL_673C68118	sp|P0DI68|CSPL1_BRADI CASP-like protein 5A1 OS=Brachypodium distachyon PE=2 SV=1//5.83336e-66	D8_BB	1.5656	2.714e-05	0.0014188
D8_AA vs D8_BB	Traes_4BL_673D64C2B	sp|A4G0J1|DHQS_METM5 3-dehydroquinate synthase OS=Methanococcus maripaludis (strain C5 / ATCC BAA-1333) GN=aroB&apos; PE=3 SV=1//1.75794e-74	D8_BB	1.3952	1.1043e-05	0.00063537
D8_AA vs D8_BB	Traes_4BL_6741FD1C0	sp|Q0DST9|PUS5_ORYSJ RNA pseudouridine synthase 5 OS=Oryza sativa subsp. japonica GN=Os03g0288500 PE=2 SV=2//0	D8_BB	1.6454	1.2759e-08	1.7291e-06
D8_AA vs D8_BB	Traes_4BL_674E6B910	sp|Q0DJC5|OST1A_ORYSJ Dolichyl-diphosphooligosaccharide--protein glycosyltransferase subunit 1A OS=Oryza sativa subsp. japonica GN=OST1A PE=2 SV=1//0	D8_BB	1.6384	7.3111e-09	1.0874e-06
D8_AA vs D8_BB	Traes_4BL_67D9A875E	sp|Q8L7W8|FUCO2_ARATH Alpha-L-fucosidase 2 OS=Arabidopsis thaliana GN=FUC95A PE=1 SV=1//0	D8_BB	1.4572	2.2151e-09	3.9611e-07
D8_AA vs D8_BB	Traes_4BL_67EBF5F9A	-	D8_BB	1.6089	1.2275e-09	2.4738e-07
D8_AA vs D8_BB	Traes_4BL_687821A22	sp|Q93VG8|PPDEX_ARATH DeSI-like protein At4g17486 OS=Arabidopsis thaliana GN=At4g17486 PE=2 SV=1//3.81088e-66	D8_BB	1.877	1.9998e-13	1.6727e-10
D8_AA vs D8_BB	Traes_4BL_68958110B	sp|Q8L7C8|RWA1_ARATH Protein REDUCED WALL ACETYLATION 1 OS=Arabidopsis thaliana GN=RWA1 PE=2 SV=1//0	D8_BB	1.387	1.1005e-08	1.5179e-06
D8_AA vs D8_BB	Traes_4BL_689C6389A	sp|Q96266|GSTF8_ARATH Glutathione S-transferase F8, chloroplastic OS=Arabidopsis thaliana GN=GSTF8 PE=1 SV=3//4.00997e-46	D8_BB	1.8282	0.00035151	0.014661
D8_AA vs D8_BB	Traes_4BL_68C7E05FD	sp|Q94C95|ATG1A_ARATH Serine/threonine-protein kinase ATG1a OS=Arabidopsis thaliana GN=ATG1A PE=1 SV=1//2.31233e-27	D8_BB	1.2945	0.00083322	0.03215
D8_AA vs D8_BB	Traes_4BL_69193119A	sp|Q9FLS0|FB253_ARATH F-box protein At5g07610 OS=Arabidopsis thaliana GN=At5g07610 PE=2 SV=1//7.38765e-14	D8_BB	1.1631	1.1027e-05	0.00063495
D8_AA vs D8_BB	Traes_4BL_693C5364D	sp|Q8S4P4|EZ3_MAIZE Histone-lysine N-methyltransferase EZ3 OS=Zea mays GN=EZ3 PE=2 SV=1//0	D8_BB	1.6097	1.8253e-11	8.1601e-09
D8_AA vs D8_BB	Traes_4BL_699315463	sp|Q6DW73|DGDG2_LOTJA Digalactosyldiacylglycerol synthase 2, chloroplastic OS=Lotus japonicus GN=DGD2 PE=2 SV=1//0	D8_BB	1.1599	0.00036305	0.01507
D8_AA vs D8_BB	Traes_4BL_69CCE3A33	sp|Q9LY46|TBL29_ARATH Protein ESKIMO 1 OS=Arabidopsis thaliana GN=ESK1 PE=1 SV=1//1.85116e-164	D8_BB	2.0715	9.366e-06	0.00054904
D8_AA vs D8_BB	Traes_4BL_6A7577791	sp|Q54KJ8|T2EB_DICDI General transcription factor IIE subunit 2 OS=Dictyostelium discoideum GN=gtf2e2 PE=3 SV=1//7.74297e-13	D8_BB	1.3878	6.6494e-07	5.091e-05
D8_AA vs D8_BB	Traes_4BL_6ABA3FD7B	sp|P28523|CSK2A_MAIZE Casein kinase II subunit alpha OS=Zea mays GN=ACK2 PE=1 SV=1//0	D8_BB	1.5632	2.1743e-12	1.3111e-09
D8_AA vs D8_BB	Traes_4BL_6B47F3B99	sp|Q9ZV36|UXS6_ARATH UDP-glucuronic acid decarboxylase 6 OS=Arabidopsis thaliana GN=UXS6 PE=2 SV=1//0	D8_BB	1.2264	3.3761e-05	0.0017346
D8_AA vs D8_BB	Traes_4BL_6B601836D	sp|A2A1A0|NCS1_COPJA S-norcoclaurine synthase 1 OS=Coptis japonica GN=NCS1 PE=1 SV=1//2.82345e-92	D8_BB	1.3036	1.1113e-05	0.00063891
D8_AA vs D8_BB	Traes_4BL_6C3CCAEED	sp|Q84Q77|HS17A_ORYSJ 17.9 kDa class I heat shock protein OS=Oryza sativa subsp. japonica GN=HSP17.9A PE=2 SV=1//8.33845e-66	D8_BB	1.4365	4.3895e-08	4.871e-06
D8_AA vs D8_BB	Traes_4BL_6C637FA75	sp|Q9LY03|IRK_ARATH Probable LRR receptor-like serine/threonine-protein kinase IRK OS=Arabidopsis thaliana GN=IRK PE=1 SV=1//5.24869e-33	D8_BB	1.4342	3.2387e-06	0.00020856
D8_AA vs D8_BB	Traes_4BL_6C831308C	-	D8_BB	1.6774	4.6073e-09	7.3806e-07
D8_AA vs D8_BB	Traes_4BL_6C9784114	sp|C0ZIY1|PSUG_BREBN Pseudouridine-5&apos;-phosphate glycosidase OS=Brevibacillus brevis (strain 47 / JCM 6285 / NBRC 100599) GN=psuG PE=3 SV=1//4.11151e-92	D8_BB	1.363	3.7675e-06	0.00023943
D8_AA vs D8_BB	Traes_4BL_6C9857826	sp|Q5RC80|RBM39_PONAB RNA-binding protein 39 OS=Pongo abelii GN=RBM39 PE=2 SV=1//7.136e-75	D8_BB	1.2661	1.2769e-05	0.00072451
D8_AA vs D8_BB	Traes_4BL_6CC64A7F2	sp|Q940P8|TCPB_ARATH T-complex protein 1 subunit beta OS=Arabidopsis thaliana GN=CCT2 PE=1 SV=1//0	D8_BB	1.4994	1.6005e-06	0.00011146
D8_AA vs D8_BB	Traes_4BL_6D4C892E4	sp|Q0D6M1|URM1_ORYSJ Ubiquitin-related modifier 1 homolog OS=Oryza sativa subsp. japonica GN=URM1 PE=3 SV=1//3.04581e-44	D8_BB	1.6486	1.7342e-10	5.3321e-08
D8_AA vs D8_BB	Traes_4BL_6D8564E44	sp|O22928|PUSH_ARATH Putative tRNA pseudouridine synthase OS=Arabidopsis thaliana GN=At2g30320 PE=3 SV=1//2.6324e-68	D8_BB	1.6672	0.0010087	0.038408
D8_AA vs D8_BB	Traes_4BL_6DEEE98ED	-	D8_BB	2.5371	1.6353e-12	1.0595e-09
D8_AA vs D8_BB	Traes_4BL_6E472BE39	sp|Q8GWT1|GAUTE_ARATH Probable galacturonosyltransferase 14 OS=Arabidopsis thaliana GN=GAUT14 PE=2 SV=1//0	D8_BB	1.3865	1.2022e-07	1.1662e-05
D8_AA vs D8_BB	Traes_4BL_6E9F1E18F	sp|Q0VFE3|PGAP3_XENTR Post-GPI attachment to proteins factor 3 OS=Xenopus tropicalis GN=pgap3 PE=2 SV=1//2.72086e-36	D8_BB	1.5645	5.0131e-10	1.2228e-07
D8_AA vs D8_BB	Traes_4BL_6EDBB5BEB	sp|Q10T43|PSD1_ORYSJ Phosphatidylserine decarboxylase proenzyme 1, mitochondrial OS=Oryza sativa subsp. japonica GN=PSD1 PE=2 SV=1//5.59944e-15	D8_BB	1.3373	0.0001341	0.0061364
D8_AA vs D8_BB	Traes_4BL_6EF5758BA	sp|Q54MZ4|MCFB_DICDI Mitochondrial substrate carrier family protein B OS=Dictyostelium discoideum GN=mcfB PE=3 SV=1//6.0459e-21	D8_BB	1.2456	0.00020239	0.0089055
D8_AA vs D8_BB	Traes_4BL_6F8507F8F	sp|Q9C882|GTL1_ARATH Trihelix transcription factor GTL1 OS=Arabidopsis thaliana GN=GTL1 PE=1 SV=2//2.15839e-16	D8_BB	0.9533	0.0013223	0.049501
D8_AA vs D8_BB	Traes_4BL_6F94B70B9	sp|B9DFX7|HMA8_ARATH Copper-transporting ATPase PAA2, chloroplastic OS=Arabidopsis thaliana GN=PAA2 PE=2 SV=1//2.1653e-153	D8_BB	1.1836	1.2228e-05	0.00069584
D8_AA vs D8_BB	Traes_4BL_6FDAEA44A	sp|P25862|TBB1_AVESA Tubulin beta-1 chain (Fragment) OS=Avena sativa GN=TUBB1 PE=2 SV=1//4.27517e-109	D8_BB	1.026	0.00024798	0.010723
D8_AA vs D8_BB	Traes_4BL_6FF6D8068	-	D8_BB	1.3965	3.0738e-06	0.00019876
D8_AA vs D8_BB	Traes_4BL_7019B4E19	-	D8_BB	1.5935	1.0042e-05	0.00058341
D8_AA vs D8_BB	Traes_4BL_701AFFB1C	-	D8_BB	0.72002	0.000299	0.012689
D8_AA vs D8_BB	Traes_4BL_7020BBFC9	-	D8_BB	1.5808	5.3397e-05	0.0026575
D8_AA vs D8_BB	Traes_4BL_70229D71D	sp|Q9ZPS7|TMN3_ARATH Transmembrane 9 superfamily member 3 OS=Arabidopsis thaliana GN=TMN3 PE=2 SV=1//0	D8_BB	1.4292	5.1422e-08	5.5945e-06
D8_AA vs D8_BB	Traes_4BL_702B5B838	-	D8_BB	1.4045	1.1797e-07	1.1514e-05
D8_AA vs D8_BB	Traes_4BL_70308D47F	sp|P46466|PRS4_ORYSJ 26S protease regulatory subunit 4 homolog OS=Oryza sativa subsp. japonica GN=TBP2 PE=2 SV=2//4.75833e-87	D8_BB	1.5963	2.9574e-07	2.5115e-05
D8_AA vs D8_BB	Traes_4BL_70369E622	sp|Q9LP77|Y1848_ARATH Probable inactive receptor kinase At1g48480 OS=Arabidopsis thaliana GN=RKL1 PE=2 SV=1//1.99988e-44	D8_BB	0.92931	0.00027962	0.011932
D8_AA vs D8_BB	Traes_4BL_7091749BF	sp|A7KVC2|AB4C_MAIZE ABC transporter C family MRP4 OS=Zea mays GN=MRP4 PE=2 SV=1//0	D8_BB	1.3181	4.7879e-07	3.8304e-05
D8_AA vs D8_BB	Traes_4BL_70F08F293	sp|P20290|BTF3_HUMAN Transcription factor BTF3 OS=Homo sapiens GN=BTF3 PE=1 SV=1//3.05963e-46	D8_BB	1.6224	6.099e-11	2.3031e-08
D8_AA vs D8_BB	Traes_4BL_718342997	sp|Q9LTD8|Y5279_ARATH DUF21 domain-containing protein At5g52790 OS=Arabidopsis thaliana GN=CBSDUF5 PE=2 SV=2//3.76279e-166	D8_BB	1.0791	0.00019605	0.0086503
D8_AA vs D8_BB	Traes_4BL_719B183D9	sp|Q8RXS6|INO80_ARATH DNA helicase INO80 OS=Arabidopsis thaliana GN=INO80 PE=2 SV=2//0	D8_BB	1.6418	2.1663e-11	9.2085e-09
D8_AA vs D8_BB	Traes_4BL_71DC6F8EA	sp|O24496|GLO2C_ARATH Hydroxyacylglutathione hydrolase cytoplasmic OS=Arabidopsis thaliana GN=GLX2-2 PE=1 SV=2//2.90691e-137	D8_BB	1.5075	1.6711e-05	0.00091478
D8_AA vs D8_BB	Traes_4BL_71E35BBC1	sp|Q8H1E4|RAP24_ARATH Ethylene-responsive transcription factor RAP2-4 OS=Arabidopsis thaliana GN=RAP2-4 PE=1 SV=1//6.11953e-42	D8_BB	2.2791	0.0012766	0.047903
D8_AA vs D8_BB	Traes_4BL_71E848DCE	sp|E7QBZ1|KRR1_YEASZ KRR1 small subunit processome component OS=Saccharomyces cerevisiae (strain Zymaflore VL3) GN=KRR1 PE=3 SV=1//6.87559e-91	D8_BB	1.4529	0.00021682	0.0094808
D8_AA vs D8_BB	Traes_4BL_7218E92D7	-	D8_BB	1.7104	1.9496e-09	3.5938e-07
D8_AA vs D8_BB	Traes_4BL_723A7E539	sp|Q8VYR9|KEA5_ARATH K(+) efflux antiporter 5 OS=Arabidopsis thaliana GN=KEA5 PE=2 SV=1//0	D8_BB	1.1607	1.9741e-06	0.00013341
D8_AA vs D8_BB	Traes_4BL_726FB6CF1	-	D8_BB	1.3086	0.0006278	0.024891
D8_AA vs D8_BB	Traes_4BL_72AC318FB	sp|Q09893|YAI5_SCHPO Uncharacterized protein C24B11.05 OS=Schizosaccharomyces pombe (strain 972 / ATCC 24843) GN=SPAC24B11.05 PE=3 SV=1//7.86075e-18	D8_BB	1.5325	3.4995e-09	5.8542e-07
D8_AA vs D8_BB	Traes_4BL_72EEBA4B0	sp|Q9SGQ6|PP126_ARATH Pentatricopeptide repeat-containing protein At1g76280 OS=Arabidopsis thaliana GN=At1g76280 PE=2 SV=2//0	D8_BB	1.494	5.6248e-07	4.3974e-05
D8_AA vs D8_BB	Traes_4BL_732210384	sp|Q9LMA1|FMO1_ARATH Probable flavin-containing monooxygenase 1 OS=Arabidopsis thaliana GN=FMO1 PE=2 SV=1//0	D8_BB	2.3954	4.5081e-08	4.9775e-06
D8_AA vs D8_BB	Traes_4BL_73A9D9B09	sp|Q6AVI0|RSLE2_ORYSJ Zinc finger BED domain-containing protein RICESLEEPER 2 OS=Oryza sativa subsp. japonica GN=Os03g0733400 PE=2 SV=1//2.71794e-68	D8_BB	1.3467	3.4068e-05	0.0017465
D8_AA vs D8_BB	Traes_4BL_73C7B8662	sp|Q99JH1|RP25L_MOUSE Ribonuclease P protein subunit p25-like protein OS=Mus musculus GN=Rpp25l PE=1 SV=1//1.34033e-15	D8_BB	1.4154	2.0311e-06	0.00013668
D8_AA vs D8_BB	Traes_4BL_743369207	-	D8_BB	1.5809	6.4496e-10	1.5112e-07
D8_AA vs D8_BB	Traes_4BL_749A92D3C	sp|F4IPY2|SYCM_ARATH Cysteine--tRNA ligase, chloroplastic/mitochondrial OS=Arabidopsis thaliana GN=SYCO PE=2 SV=1//7.13077e-27	D8_BB	1.5832	4.1238e-07	3.359e-05
D8_AA vs D8_BB	Traes_4BL_7514715171	sp|Q9LNQ1|TI231_ARATH Mitochondrial import inner membrane translocase subunit TIM23-1 OS=Arabidopsis thaliana GN=TIM23-1 PE=2 SV=1//1.2698e-36	D8_BB	1.4228	6.9121e-08	7.2758e-06
D8_AA vs D8_BB	Traes_4BL_75D0DB441	sp|O22928|PUSH_ARATH Putative tRNA pseudouridine synthase OS=Arabidopsis thaliana GN=At2g30320 PE=3 SV=1//1.0204e-57	D8_BB	1.8932	5.9905e-07	4.6553e-05
D8_AA vs D8_BB	Traes_4BL_75E9A2812	-	D8_BB	1.6001	1.1119e-10	3.7443e-08
D8_AA vs D8_BB	Traes_4BL_75F74B734	sp|P33629|TBA_PRUDU Tubulin alpha chain OS=Prunus dulcis GN=TUBA PE=2 SV=1//1.90711e-14	D8_BB	2.6483	4.0112e-07	3.2794e-05
D8_AA vs D8_BB	Traes_4BL_760B2B3C8	sp|Q6DBR4|TIPIN_DANRE TIMELESS-interacting protein OS=Danio rerio GN=tipin PE=2 SV=1//5.94089e-07	D8_BB	1.9342	3.4567e-09	5.7951e-07
D8_AA vs D8_BB	Traes_4BL_76545C275	sp|Q9FN50|CPP1_ARATH Protein CHAPERONE-LIKE PROTEIN OF POR1, chloroplastic OS=Arabidopsis thaliana GN=CPP1 PE=1 SV=1//1.83228e-26	D8_BB	1.7208	3.3624e-11	1.3482e-08
D8_AA vs D8_BB	Traes_4BL_76D46636D	sp|B9F676|GLU2A_ORYSJ Probable glucan 1,3-alpha-glucosidase OS=Oryza sativa subsp. japonica GN=Os03g0216600 PE=3 SV=1//0	D8_BB	1.4654	1.1898e-07	1.1583e-05
D8_AA vs D8_BB	Traes_4BL_7741D3F9A	-	D8_BB	1.4753	5.6254e-09	8.7871e-07
D8_AA vs D8_BB	Traes_4BL_77628434D	sp|P55034|PSMD4_ARATH 26S proteasome non-ATPase regulatory subunit 4 homolog OS=Arabidopsis thaliana GN=RPN10 PE=1 SV=1//5.97361e-111	D8_BB	1.5182	9.583e-09	1.348e-06
D8_AA vs D8_BB	Traes_4BL_7777520A2	sp|Q9LXT9|CALS3_ARATH Callose synthase 3 OS=Arabidopsis thaliana GN=CALS3 PE=2 SV=3//2.41464e-64	D8_BB	1.3777	0.00014524	0.0066226
D8_AA vs D8_BB	Traes_4BL_77B0658B4	sp|Q9XG81|PLA22_ORYSJ Probable phospholipase A2 homolog 2 OS=Oryza sativa subsp. japonica GN=PLA2-II PE=1 SV=1//4.79502e-21	D8_BB	1.8048	7.7732e-07	5.831e-05
D8_AA vs D8_BB	Traes_4BL_77C1A9AA5	-	D8_BB	1.3209	1.0185e-06	7.4464e-05
D8_AA vs D8_BB	Traes_4BL_77E476FB6	sp|Q9CA54|PP122_ARATH Pentatricopeptide repeat-containing protein At1g74630 OS=Arabidopsis thaliana GN=PCMP-H71 PE=2 SV=1//3.44427e-06	D8_BB	2.4704	0.00080329	0.031103
D8_AA vs D8_BB	Traes_4BL_781434AE0	sp|Q9FJD4|IMB1_ARATH Importin subunit beta-1 OS=Arabidopsis thaliana GN=KPNB1 PE=1 SV=1//0	D8_BB	1.537	6.0987e-05	0.0029931
D8_AA vs D8_BB	Traes_4BL_786364758	sp|P59584|RP8HA_ARATH Disease resistance protein RPH8A OS=Arabidopsis thaliana GN=RPH8A PE=3 SV=1//7.31391e-18	D8_BB	1.5041	2.2013e-07	1.9525e-05
D8_AA vs D8_BB	Traes_4BL_786906E62	sp|P36428|SYA_ARATH Alanine--tRNA ligase OS=Arabidopsis thaliana GN=ALATS PE=1 SV=3//0	D8_BB	1.5502	2.093e-08	2.605e-06
D8_AA vs D8_BB	Traes_4BL_78CC02DD7	sp|Q54X16|GID8_DICDI Glucose-induced degradation protein 8 homolog OS=Dictyostelium discoideum GN=DDB_G0279265 PE=3 SV=2//7.17386e-91	D8_BB	1.3487	8.4009e-09	1.2238e-06
D8_AA vs D8_BB	Traes_4BL_78DD63002	sp|Q8GRL4|HOX19_ORYSJ Homeobox-leucine zipper protein HOX19 OS=Oryza sativa subsp. japonica GN=HOX19 PE=2 SV=1//1.89504e-75	D8_BB	1.534	0.00012136	0.0056192
D8_AA vs D8_BB	Traes_4BL_796C0E113	sp|Q10MN8|C3H21_ORYSJ Putative zinc finger CCCH domain-containing protein 21 OS=Oryza sativa subsp. japonica GN=Os03g0301500 PE=3 SV=1//4.44364e-15	D8_BB	3.0906	0.00032989	0.013894
D8_AA vs D8_BB	Traes_4BL_79DD01E22	sp|Q944C1|PLCD4_ARATH Phosphoinositide phospholipase C 4 OS=Arabidopsis thaliana GN=PLC4 PE=2 SV=2//0	D8_BB	1.6885	1.2268e-05	0.00069758
D8_AA vs D8_BB	Traes_4BL_79FDAA123	sp|P51423|RL40_BRARP Ubiquitin-60S ribosomal protein L40 OS=Brassica rapa subsp. pekinensis PE=2 SV=2//9.91669e-15	D8_BB	1.6592	0.0002817	0.012014
D8_AA vs D8_BB	Traes_4BL_7A3CDCBF0	sp|Q9SSE7|AROD2_ARATH Arogenate dehydratase/prephenate dehydratase 2, chloroplastic OS=Arabidopsis thaliana GN=ADT2 PE=1 SV=1//2.42881e-143	D8_BB	1.4836	2.7487e-07	2.3601e-05
D8_AA vs D8_BB	Traes_4BL_7A4EF2ADE	-	D8_BB	1.606	2.0225e-10	6.0643e-08
D8_AA vs D8_BB	Traes_4BL_7A59BF1C9	-	D8_BB	2.9634	3.337e-08	3.8343e-06
D8_AA vs D8_BB	Traes_4BL_7AF4C0292	-	D8_BB	1.6477	3.3467e-09	5.6595e-07
D8_AA vs D8_BB	Traes_4BL_7B6A54402	sp|O49313|NDADB_ARATH NADH dehydrogenase [ubiquinone] 1 alpha subcomplex subunit 13-B OS=Arabidopsis thaliana GN=At2g33220 PE=2 SV=1//8.5702e-83	D8_BB	1.4311	1.7148e-08	2.1865e-06
D8_AA vs D8_BB	Traes_4BL_7BF488997	sp|F4I532|PRFB2_ARATH Peptide chain release factor PrfB2, chloroplastic OS=Arabidopsis thaliana GN=PRFB2 PE=3 SV=1//0	D8_BB	1.7003	3.9144e-10	1.0083e-07
D8_AA vs D8_BB	Traes_4BL_7C8EE9E52	sp|Q8H8U5|IN21B_ORYSJ Protein IN2-1 homolog B OS=Oryza sativa subsp. japonica GN=GSTZ5 PE=2 SV=1//1.6451e-115	D8_BB	1.3395	7.5191e-08	7.7884e-06
D8_AA vs D8_BB	Traes_4BL_7CCD52307	sp|P24521|ERG8_YEAST Phosphomevalonate kinase OS=Saccharomyces cerevisiae (strain ATCC 204508 / S288c) GN=ERG8 PE=1 SV=2//2.60147e-21	D8_BB	1.5209	4.6109e-08	5.0732e-06
D8_AA vs D8_BB	Traes_4BL_7CCDE849C	sp|Q10PP8|MTP4_ORYSJ Metal tolerance protein 4 OS=Oryza sativa subsp. japonica GN=MTP4 PE=2 SV=1//5.41343e-55	D8_BB	1.2676	1.5362e-05	0.00085237
D8_AA vs D8_BB	Traes_4BL_7CFBDAD7B	sp|P31853|ATPX_SPIOL ATP synthase subunit b&apos;, chloroplastic OS=Spinacia oleracea GN=ATPG PE=1 SV=2//6.04329e-31	D8_BB	1.4177	2.4883e-08	3.0056e-06
D8_AA vs D8_BB	Traes_4BL_7D2DDCA26	sp|A8QD49|RS3A_MALGO 40S ribosomal protein S1 OS=Malassezia globosa (strain ATCC MYA-4612 / CBS 7966) GN=RPS1 PE=3 SV=1//5.18592e-07	D8_BB	1.6218	1.4063e-09	2.7288e-07
D8_AA vs D8_BB	Traes_4BL_7D37E7483	sp|P0AAD5|TYRP_SHIFL Tyrosine-specific transport protein OS=Shigella flexneri GN=tyrP PE=3 SV=1//6.60385e-09	D8_BB	1.4079	8.0818e-08	8.2829e-06
D8_AA vs D8_BB	Traes_4BL_7D3923BC1	sp|Q6PQQ3|AIL5_ARATH AP2-like ethylene-responsive transcription factor AIL5 OS=Arabidopsis thaliana GN=AIL5 PE=2 SV=2//3.05012e-09	D8_BB	2.3745	1.3879e-10	4.4613e-08
D8_AA vs D8_BB	Traes_4BL_7D82EE2E5	sp|Q9CAF5|AB6I_ARATH ABC transporter I family member 6, chloroplastic OS=Arabidopsis thaliana GN=ABCI6 PE=1 SV=1//9.196e-124	D8_BB	1.5851	8.8133e-08	8.9501e-06
D8_AA vs D8_BB	Traes_4BL_7D9A254C3	sp|Q8L796|PI5K2_ARATH Phosphatidylinositol 4-phosphate 5-kinase 2 OS=Arabidopsis thaliana GN=PIP5K2 PE=1 SV=2//5.18666e-150	D8_BB	1.8127	0.00022734	0.0098796
D8_AA vs D8_BB	Traes_4BL_7DA08656C	sp|Q24562|U2AF2_DROME Splicing factor U2AF 50 kDa subunit OS=Drosophila melanogaster GN=U2af50 PE=1 SV=1//1.91987e-37	D8_BB	1.4817	6.6473e-09	1.0139e-06
D8_AA vs D8_BB	Traes_4BL_7DA2E017F	sp|Q9ZVI7|GAUT7_ARATH Probable galacturonosyltransferase 7 OS=Arabidopsis thaliana GN=GAUT7 PE=1 SV=2//8.48174e-157	D8_BB	1.3213	1.3008e-05	0.00073597
D8_AA vs D8_BB	Traes_4BL_7DA93696E	sp|Q93ZH2|NFYA3_ARATH Nuclear transcription factor Y subunit A-3 OS=Arabidopsis thaliana GN=NFYA3 PE=2 SV=2//7.00516e-32	D8_BB	1.75	5.662e-06	0.00034653
D8_AA vs D8_BB	Traes_4BL_7DA9F84D0	sp|Q8L9Y2|ELP6_ARATH Elongator complex protein 6 OS=Arabidopsis thaliana GN=ELP6 PE=1 SV=1//1.17565e-64	D8_BB	1.7503	5.1063e-07	4.0491e-05
D8_AA vs D8_BB	Traes_4BL_7E0C13C00	-	D8_BB	2.073	1.4336e-09	2.7673e-07
D8_AA vs D8_BB	Traes_4BL_7E2E98E50	sp|P23922|HBP1A_WHEAT Transcription factor HBP-1a OS=Triticum aestivum PE=2 SV=1//3.27396e-26	D8_BB	1.4562	4.0156e-09	6.6313e-07
D8_AA vs D8_BB	Traes_4BL_7E7AA4C63	-	D8_BB	1.7301	0.00016778	0.0075442
D8_AA vs D8_BB	Traes_4BL_7E9BC637F	sp|Q10LG8|TLP6_ORYSJ Tubby-like F-box protein 6 OS=Oryza sativa subsp. japonica GN=TULP6 PE=2 SV=1//0	D8_BB	1.1668	7.3672e-07	5.5532e-05
D8_AA vs D8_BB	Traes_4BL_7E9FC4E29	sp|Q86HG0|GMPPA_DICDI Mannose-1-phosphate guanyltransferase alpha OS=Dictyostelium discoideum GN=gmppA PE=2 SV=1//5.37906e-91	D8_BB	1.1844	0.0003388	0.014207
D8_AA vs D8_BB	Traes_4BL_7EBF7B708	sp|Q9FFB3|VP241_ARATH Vacuolar protein sorting-associated protein 24 homolog 1 OS=Arabidopsis thaliana GN=VPS24-1 PE=1 SV=1//1.79456e-80	D8_BB	1.4069	9.2924e-10	2.0104e-07
D8_AA vs D8_BB	Traes_4BL_7EC2BFC7B	sp|Q8H0T5|ERF73_ARATH Ethylene-responsive transcription factor ERF073 OS=Arabidopsis thaliana GN=ERF073 PE=2 SV=1//2.32862e-17	D8_BB	1.6118	3.7754e-06	0.00023974
D8_AA vs D8_BB	Traes_4BL_7F0860AB5	sp|Q9S845|GONS3_ARATH GDP-mannose transporter GONST3 OS=Arabidopsis thaliana GN=GONST3 PE=2 SV=1//3.64185e-143	D8_BB	1.8005	4.0407e-09	6.6313e-07
D8_AA vs D8_BB	Traes_4BL_7F70575F9	sp|Q9M886|LBD41_ARATH LOB domain-containing protein 41 OS=Arabidopsis thaliana GN=LBD41 PE=2 SV=1//1.51208e-40	D8_BB	1.6064	2.8705e-07	2.4511e-05
D8_AA vs D8_BB	Traes_4BL_7F748992A	-	D8_BB	1.5316	2.0885e-06	0.00014017
D8_AA vs D8_BB	Traes_4BL_7F7C32A38	-	D8_BB	1.6794	1.0496e-05	0.00060933
D8_AA vs D8_BB	Traes_4BL_7FC11CC89	sp|Q9M8Y5|LTL1_ARATH GDSL esterase/lipase LTL1 OS=Arabidopsis thaliana GN=LTL1 PE=2 SV=1//8.60054e-40	D8_BB	1.3371	7.8609e-07	5.8853e-05
D8_AA vs D8_BB	Traes_4BL_7FC3E7CA8	sp|Q9SSE7|AROD2_ARATH Arogenate dehydratase/prephenate dehydratase 2, chloroplastic OS=Arabidopsis thaliana GN=ADT2 PE=1 SV=1//1.30233e-69	D8_BB	1.453	0.000567	0.022741
D8_AA vs D8_BB	Traes_4BL_7FC8FF797	sp|O22914|CP121_ARATH Calvin cycle protein CP12-1, chloroplastic OS=Arabidopsis thaliana GN=CP12-1 PE=1 SV=1//2.35126e-30	D8_BB	1.2649	1.8789e-06	0.00012787
D8_AA vs D8_BB	Traes_4BL_7FD3C9BC1	sp|Q8W486|Y1491_ARATH Uncharacterized protein At1g04910 OS=Arabidopsis thaliana GN=At1g04910 PE=2 SV=1//7.58681e-86	D8_BB	1.5459	1.8995e-11	8.348e-09
D8_AA vs D8_BB	Traes_4BL_8023BC397	sp|Q8S4F6|SQD2_ARATH Sulfoquinovosyl transferase SQD2 OS=Arabidopsis thaliana GN=SQD2 PE=1 SV=1//9.16973e-90	D8_BB	1.8586	7.9442e-09	1.1616e-06
D8_AA vs D8_BB	Traes_4BL_80341C1C2	sp|Q5XF09|PT311_ARATH Probable sugar phosphate/phosphate translocator At3g11320 OS=Arabidopsis thaliana GN=At3g11320 PE=2 SV=1//0	D8_BB	1.4739	2.7989e-10	7.6935e-08
D8_AA vs D8_BB	Traes_4BL_80E33158E	sp|Q84QC0|ASCL3_ORYSJ ASC1-like protein 3 OS=Oryza sativa subsp. japonica GN=Os03g0264000 PE=2 SV=1//1.85537e-159	D8_BB	1.5431	1.4783e-07	1.3939e-05
D8_AA vs D8_BB	Traes_4BL_80F9FDD18	sp|B6SJQ0|CNR13_MAIZE Cell number regulator 13 OS=Zea mays GN=CNR13 PE=2 SV=1//0	D8_BB	1.5801	8.3238e-11	2.9839e-08
D8_AA vs D8_BB	Traes_4BL_810660334	sp|A6QPH1|WIBG_BOVIN Partner of Y14 and mago OS=Bos taurus GN=WIBG PE=2 SV=1//8.0274e-10	D8_BB	1.7243	5.3208e-08	5.7726e-06
D8_AA vs D8_BB	Traes_4BL_821C2037B	sp|Q8GYL7|PP361_ARATH Pentatricopeptide repeat-containing protein At5g02830, chloroplastic OS=Arabidopsis thaliana GN=At5g02830 PE=2 SV=3//0	D8_BB	1.5213	2.4588e-05	0.001302
D8_AA vs D8_BB	Traes_4BL_825998751	sp|Q43206|CATA1_WHEAT Catalase-1 OS=Triticum aestivum GN=CAT1 PE=2 SV=1//2.36539e-42	D8_BB	1.1117	0.00030096	0.012765
D8_AA vs D8_BB	Traes_4BL_82CFDB59B	sp|O23702|CTBP_ARATH C-terminal binding protein AN OS=Arabidopsis thaliana GN=AN PE=1 SV=1//9.37335e-94	D8_BB	1.7037	3.7136e-08	4.2266e-06
D8_AA vs D8_BB	Traes_4BL_832953CE8	sp|Q689D6|RPD1_ARATH Protein ROOT PRIMORDIUM DEFECTIVE 1 OS=Arabidopsis thaliana GN=RPD1 PE=1 SV=1//2.04813e-29	D8_BB	1.7791	0.00017086	0.0076604
D8_AA vs D8_BB	Traes_4BL_833C78FD1	sp|Q42191|OXA1_ARATH Mitochondrial inner membrane protein OXA1 OS=Arabidopsis thaliana GN=OXA1 PE=2 SV=2//1.07628e-61	D8_BB	1.2384	1.0042e-08	1.3975e-06
D8_AA vs D8_BB	Traes_4BL_84545B3BC	sp|Q9H1I8|ASCC2_HUMAN Activating signal cointegrator 1 complex subunit 2 OS=Homo sapiens GN=ASCC2 PE=1 SV=3//1.77063e-06	D8_BB	1.5843	6.3228e-09	9.7011e-07
D8_AA vs D8_BB	Traes_4BL_845E22AB4	sp|Q9C801|MOS2_ARATH Protein MOS2 OS=Arabidopsis thaliana GN=MOS2 PE=2 SV=1//4.78202e-11	D8_BB	1.699	7.2182e-10	1.6466e-07
D8_AA vs D8_BB	Traes_4BL_84706BB7B	sp|F4HZB5|NET1D_ARATH Protein NETWORKED 1D OS=Arabidopsis thaliana GN=NET1D PE=3 SV=1//4.22728e-07	D8_BB	1.4179	1.1503e-07	1.1313e-05
D8_AA vs D8_BB	Traes_4BL_84752254A	sp|Q9C6L5|KCS5_ARATH 3-ketoacyl-CoA synthase 5 OS=Arabidopsis thaliana GN=KCS5 PE=1 SV=1//1.06745e-29	D8_BB	1.3769	8.5517e-06	0.00050742
D8_AA vs D8_BB	Traes_4BL_848EA04E7	sp|Q93V56|IPYR1_ARATH Soluble inorganic pyrophosphatase 1 OS=Arabidopsis thaliana GN=PPA1 PE=1 SV=1//2.28484e-06	D8_BB	1.5725	1.9806e-09	3.6251e-07
D8_AA vs D8_BB	Traes_4BL_84AF7ABD3	sp|Q9LP45|PSD11_ARATH 26S proteasome non-ATPase regulatory subunit 11 homolog OS=Arabidopsis thaliana GN=RPN6 PE=1 SV=1//0	D8_BB	1.5152	3.3354e-07	2.7881e-05
D8_AA vs D8_BB	Traes_4BL_84FB34471	sp|Q9LUJ5|EBP2_ARATH Probable rRNA-processing protein EBP2 homolog OS=Arabidopsis thaliana GN=At3g22660 PE=2 SV=1//1.2022e-71	D8_BB	1.2919	8.1798e-05	0.0038965
D8_AA vs D8_BB	Traes_4BL_8531A6EA1	sp|Q9LZM1|ORP3A_ARATH Oxysterol-binding protein-related protein 3A OS=Arabidopsis thaliana GN=ORP3A PE=1 SV=1//1.53022e-13	D8_BB	1.7185	1.4142e-11	6.5092e-09
D8_AA vs D8_BB	Traes_4BL_85FA0FC2C	-	D8_BB	1.2043	3.3322e-06	0.00021392
D8_AA vs D8_BB	Traes_4BL_8625935B4	sp|Q8RXE7|AGD14_ARATH Probable ADP-ribosylation factor GTPase-activating protein AGD14 OS=Arabidopsis thaliana GN=AGD14 PE=1 SV=2//1.28025e-102	D8_BB	1.9141	4.2535e-07	3.4502e-05
D8_AA vs D8_BB	Traes_4BL_8658983C2	sp|Q9LQL2|PTR14_ARATH Protein NRT1/ PTR FAMILY 7.3 OS=Arabidopsis thaliana GN=NPF7.3 PE=1 SV=2//2.97444e-13	D8_BB	2.2431	2.9155e-07	2.4841e-05
D8_AA vs D8_BB	Traes_4BL_865FD6CB3	-	D8_BB	1.0938	0.00033754	0.01417
D8_AA vs D8_BB	Traes_4BL_866AD4CAB	-	D8_BB	1.5413	5.7763e-07	4.5024e-05
D8_AA vs D8_BB	Traes_4BL_866C798AC	sp|F4IJV4|DEAH6_ARATH Probable pre-mRNA-splicing factor ATP-dependent RNA helicase DEAH6 OS=Arabidopsis thaliana GN=MEE29 PE=2 SV=1//0	D8_BB	1.6997	1.1957e-13	1.0692e-10
D8_AA vs D8_BB	Traes_4BL_8687A6380	sp|Q9SFU6|CALS9_ARATH Callose synthase 9 OS=Arabidopsis thaliana GN=CALS9 PE=2 SV=2//1.38701e-172	D8_BB	1.6138	2.051e-10	6.1128e-08
D8_AA vs D8_BB	Traes_4BL_87898EF49	-	D8_BB	1.3944	1.2623e-06	9.017e-05
D8_AA vs D8_BB	Traes_4BL_87A244E73	sp|Q94LR4|EXPB4_ORYSJ Expansin-B4 OS=Oryza sativa subsp. japonica GN=EXPB4 PE=2 SV=1//1.54214e-51	D8_BB	1.2305	3.2954e-06	0.00021186
D8_AA vs D8_BB	Traes_4BL_87DB9E44C	sp|Q9C7A2|Y3236_ARATH Ankyrin repeat-containing protein At3g12360 OS=Arabidopsis thaliana GN=At3g12360 PE=2 SV=1//0	D8_BB	1.5469	6.3219e-12	3.2568e-09
D8_AA vs D8_BB	Traes_4BL_87E61A2A8	sp|O81635|ATK4_ARATH Kinesin-4 OS=Arabidopsis thaliana GN=ATK4 PE=1 SV=2//0	D8_BB	1.6058	5.3026e-07	4.1707e-05
D8_AA vs D8_BB	Traes_4BL_881215DE8	sp|Q9FMU6|MPCP3_ARATH Mitochondrial phosphate carrier protein 3, mitochondrial OS=Arabidopsis thaliana GN=MPT3 PE=2 SV=1//2.77439e-12	D8_BB	1.6145	9.9744e-08	9.9602e-06
D8_AA vs D8_BB	Traes_4BL_88448757A	sp|O51625|MNMA_BORBU tRNA-specific 2-thiouridylase MnmA OS=Borrelia burgdorferi (strain ATCC 35210 / B31 / CIP 102532 / DSM 4680) GN=mnmA PE=3 SV=1//5.92511e-59	D8_BB	1.5495	5.5804e-09	8.7343e-07
D8_AA vs D8_BB	Traes_4BL_88634CB1B	sp|Q94K05|TCPQ_ARATH T-complex protein 1 subunit theta OS=Arabidopsis thaliana GN=CCT8 PE=1 SV=1//0	D8_BB	1.3728	2.128e-07	1.8962e-05
D8_AA vs D8_BB	Traes_4BL_887A90A24	sp|Q8L8Q8|Y5486_ARATH Uncharacterized protein At5g64816 OS=Arabidopsis thaliana GN=At5g64816 PE=2 SV=1//1.8093e-56	D8_BB	1.8224	8.2276e-15	9.412e-12
D8_AA vs D8_BB	Traes_4BL_88E503076	-	D8_BB	1.4342	1.1576e-08	1.5826e-06
D8_AA vs D8_BB	Traes_4BL_88E787BDC	sp|P13284|GILT_HUMAN Gamma-interferon-inducible lysosomal thiol reductase OS=Homo sapiens GN=IFI30 PE=1 SV=3//5.82961e-29	D8_BB	1.3111	3.4769e-06	0.00022279
D8_AA vs D8_BB	Traes_4BL_8981249AA	sp|Q9LM92|SMD3B_ARATH Small nuclear ribonucleoprotein SmD3b OS=Arabidopsis thaliana GN=SMD3B PE=2 SV=1//4.65071e-57	D8_BB	1.7849	9.9322e-10	2.0995e-07
D8_AA vs D8_BB	Traes_4BL_89CD8DB7D	-	D8_BB	1.6416	6.3065e-07	4.8572e-05
D8_AA vs D8_BB	Traes_4BL_89CE41009	sp|Q10S27|VDAC6_ORYSJ Mitochondrial outer membrane protein porin 6 OS=Oryza sativa subsp. japonica GN=VDAC6 PE=2 SV=1//7.91265e-139	D8_BB	1.5449	4.6594e-10	1.1654e-07
D8_AA vs D8_BB	Traes_4BL_89DEC888B	sp|O22348|TBA2_ELEIN Tubulin alpha-2 chain OS=Eleusine indica GN=TUBA2 PE=2 SV=1//1.90204e-134	D8_BB	1.5477	2.9069e-10	7.9622e-08
D8_AA vs D8_BB	Traes_4BL_8A2B296CE	sp|Q9ST69|RR5_SPIOL 30S ribosomal protein S5, chloroplastic OS=Spinacia oleracea GN=rps5 PE=1 SV=1//1.37662e-71	D8_BB	1.4041	1.622e-08	2.0924e-06
D8_AA vs D8_BB	Traes_4BL_8A8D56D7B	sp|Q8LPT1|AB6B_ARATH ABC transporter B family member 6 OS=Arabidopsis thaliana GN=ABCB6 PE=1 SV=2//3.44639e-74	D8_BB	1.2558	2.3636e-06	0.00015621
D8_AA vs D8_BB	Traes_4BL_8AEAC0AEB	-	D8_BB	1.6694	0.00026153	0.01124
D8_AA vs D8_BB	Traes_4BL_8B94B8BE6	sp|Q9SMR2|TBCC_ARATH Tubulin-folding cofactor C OS=Arabidopsis thaliana GN=TFCC PE=1 SV=1//2.94323e-69	D8_BB	1.5851	4.3052e-05	0.0021803
D8_AA vs D8_BB	Traes_4BL_8BAAD8EF8	-	D8_BB	1.5103	2.0984e-08	2.6076e-06
D8_AA vs D8_BB	Traes_4BL_8C0AF2A56	sp|Q54TC5|MAFL2_DICDI Maf-like protein DDB_G0281937 OS=Dictyostelium discoideum GN=DDB_G0281937 PE=3 SV=1//1.79781e-40	D8_BB	1.2416	1.891e-05	0.0010244
D8_AA vs D8_BB	Traes_4BL_8C0E579F8	sp|P09189|HSP7C_PETHY Heat shock cognate 70 kDa protein OS=Petunia hybrida GN=HSP70 PE=2 SV=1//9.66936e-69	D8_BB	1.4786	0.00026982	0.011564
D8_AA vs D8_BB	Traes_4BL_8C6E7110A	sp|Q84W55|IP5PF_ARATH Type II inositol polyphosphate 5-phosphatase 15 OS=Arabidopsis thaliana GN=IP5P15 PE=1 SV=2//0	D8_BB	1.3203	3.5218e-05	0.0018023
D8_AA vs D8_BB	Traes_4BL_8C7E52871	sp|A6H619|PHRF1_MOUSE PHD and RING finger domain-containing protein 1 OS=Mus musculus GN=Phrf1 PE=1 SV=2//2.23153e-12	D8_BB	1.4206	1.7273e-07	1.5902e-05
D8_AA vs D8_BB	Traes_4BL_8CC6FD29C	sp|Q5R5Q2|SRRM1_PONAB Serine/arginine repetitive matrix protein 1 OS=Pongo abelii GN=SRRM1 PE=2 SV=1//4.64665e-44	D8_BB	1.4051	8.9555e-08	9.0703e-06
D8_AA vs D8_BB	Traes_4BL_8CD051A5F	sp|Q620W3|EFR3_CAEBR Protein EFR3 homolog OS=Caenorhabditis briggsae GN=CBG02625 PE=3 SV=1//1.45618e-18	D8_BB	1.509	5.8902e-10	1.3962e-07
D8_AA vs D8_BB	Traes_4BL_8D8410395	sp|Q2HXL0|RBOHC_SOLTU Respiratory burst oxidase homolog protein C OS=Solanum tuberosum GN=RBOHC PE=1 SV=2//2.59771e-71	D8_BB	1.5936	4.1903e-10	1.0652e-07
D8_AA vs D8_BB	Traes_4BL_8DF913203	sp|O04193|WLI2A_ARATH LIM domain-containing protein WLIM2a OS=Arabidopsis thaliana GN=WLIN2A PE=1 SV=1//1.1671e-18	D8_BB	1.3361	1.427e-06	0.00010046
D8_AA vs D8_BB	Traes_4BL_8DFEB9631	sp|P68428|H32_WHEAT Histone H3.2 OS=Triticum aestivum PE=1 SV=2//1.10476e-71	D8_BB	1.702	1.2466e-10	4.0744e-08
D8_AA vs D8_BB	Traes_4BL_8E58A69FE	sp|O64639|Y2559_ARATH Receptor-like serine/threonine-protein kinase At2g45590 OS=Arabidopsis thaliana GN=At2g45590 PE=2 SV=1//1.41645e-09	D8_BB	1.4249	7.2364e-05	0.0034898
D8_AA vs D8_BB	Traes_4BL_8E58F5D47	sp|Q8W486|Y1491_ARATH Uncharacterized protein At1g04910 OS=Arabidopsis thaliana GN=At1g04910 PE=2 SV=1//3.77805e-15	D8_BB	1.4366	4.2955e-08	4.7803e-06
D8_AA vs D8_BB	Traes_4BL_8E6854176	sp|Q8H129|PPA3_ARATH Purple acid phosphatase 3 OS=Arabidopsis thaliana GN=PAP3 PE=2 SV=1//6.96932e-127	D8_BB	1.1606	1.4936e-05	0.0008305
D8_AA vs D8_BB	Traes_4BL_8E9618E24	sp|O80501|RAH1B_ARATH Ras-related protein RABH1b OS=Arabidopsis thaliana GN=RABH1B PE=1 SV=1//2.53662e-111	D8_BB	2.3432	6.5703e-12	3.3625e-09
D8_AA vs D8_BB	Traes_4BL_8E9A7E5D7	sp|P47816|PDCD2_RAT Programmed cell death protein 2 OS=Rattus norvegicus GN=Pdcd2 PE=2 SV=2//7.72695e-61	D8_BB	1.8575	2.5731e-13	2.0292e-10
D8_AA vs D8_BB	Traes_4BL_8EEF08B49	sp|Q93WL3|CLPT1_ARATH ATP-dependent Clp protease ATP-binding subunit CLPT1, chloroplastic OS=Arabidopsis thaliana GN=CLPT1 PE=1 SV=1//1.54113e-55	D8_BB	1.6205	5.8136e-12	3.0556e-09
D8_AA vs D8_BB	Traes_4BL_8F140BD3C	sp|Q10P01|LCB1A_ORYSJ Long chain base biosynthesis protein 1a OS=Oryza sativa subsp. japonica GN=Os03g0252800 PE=2 SV=1//0	D8_BB	1.7287	1.2274e-10	4.0286e-08
D8_AA vs D8_BB	Traes_4BL_8F5447D70	sp|Q9LZL3|PCS1L_ARATH Aspartic proteinase PCS1 OS=Arabidopsis thaliana GN=PCS1 PE=2 SV=1//6.83681e-23	D8_BB	2.7136	0.00097536	0.037265
D8_AA vs D8_BB	Traes_4BL_8F56E443B	-	D8_BB	1.6368	1.5689e-11	7.0544e-09
D8_AA vs D8_BB	Traes_4BL_8F74B076C	sp|Q9CZX5|PINX1_MOUSE PIN2/TERF1-interacting telomerase inhibitor 1 OS=Mus musculus GN=Pinx1 PE=1 SV=2//6.51966e-07	D8_BB	1.6672	2.5825e-13	2.0292e-10
D8_AA vs D8_BB	Traes_4BL_8FCA8CED0	-	D8_BB	1.2088	0.00022311	0.0097231
D8_AA vs D8_BB	Traes_4BL_8FD2DD629	-	D8_BB	3.2378	6.1535e-15	7.1444e-12
D8_AA vs D8_BB	Traes_4BL_8FFDB76FB	sp|O49668|PAM68_ARATH Protein PAM68, chloroplastic OS=Arabidopsis thaliana GN=PAM68 PE=1 SV=1//2.91775e-29	D8_BB	1.1314	0.0012257	0.046148
D8_AA vs D8_BB	Traes_4BL_905432683	sp|A7QEU4|PER5_VITVI Peroxidase 5 OS=Vitis vinifera GN=GSVIVT00037159001 PE=1 SV=2//2.37527e-56	D8_BB	1.2444	1.7539e-07	1.6051e-05
D8_AA vs D8_BB	Traes_4BL_905DAC1D8	-	D8_BB	1.1789	0.00047841	0.019444
D8_AA vs D8_BB	Traes_4BL_906CE3FD5	sp|O64843|CID7_ARATH Polyadenylate-binding protein-interacting protein 7 OS=Arabidopsis thaliana GN=CID7 PE=1 SV=1//2.60049e-37	D8_BB	1.4518	1.4385e-08	1.903e-06
D8_AA vs D8_BB	Traes_4BL_90B17241E	-	D8_BB	1.4204	0.0007009	0.027588
D8_AA vs D8_BB	Traes_4BL_90C023CF9	sp|Q84P97|VDAC5_ORYSJ Mitochondrial outer membrane protein porin 5 OS=Oryza sativa subsp. japonica GN=VDAC5 PE=2 SV=1//3.45413e-150	D8_BB	1.4861	8.8613e-08	8.9871e-06
D8_AA vs D8_BB	Traes_4BL_91271B91E	sp|A7PZL3|PGLR_VITVI Probable polygalacturonase OS=Vitis vinifera GN=GSVIVT00026920001 PE=1 SV=1//4.26521e-31	D8_BB	1.3655	1.4819e-05	0.00082455
D8_AA vs D8_BB	Traes_4BL_9254C78FD	sp|Q9SK87|ADHL2_ARATH Alcohol dehydrogenase-like 2 OS=Arabidopsis thaliana GN=At1g22440 PE=2 SV=1//2.62379e-132	D8_BB	1.1288	8.3251e-06	0.00049473
D8_AA vs D8_BB	Traes_4BL_9302B2EF7	sp|Q80ZX8|SPAG1_MOUSE Sperm-associated antigen 1 OS=Mus musculus GN=Spag1 PE=1 SV=1//3.85297e-07	D8_BB	1.4245	6.9548e-09	1.0525e-06
D8_AA vs D8_BB	Traes_4BL_93204F617	-	D8_BB	1.5482	2.262e-06	0.00015065
D8_AA vs D8_BB	Traes_4BL_934FB6A55	sp|Q9C701|BUB32_ARATH Mitotic checkpoint protein BUB3.2 OS=Arabidopsis thaliana GN=BUB3.2 PE=2 SV=1//1.70068e-89	D8_BB	1.7971	5.7923e-08	6.2174e-06
D8_AA vs D8_BB	Traes_4BL_9373B8CC8	sp|Q10P67|DAPB2_ORYSJ Probable 4-hydroxy-tetrahydrodipicolinate reductase 2, chloroplastic OS=Oryza sativa subsp. japonica GN=DAPB2 PE=2 SV=1//2.15782e-40	D8_BB	1.446	9.1918e-06	0.00054168
D8_AA vs D8_BB	Traes_4BL_93CCF88F0	sp|A5H452|PER70_MAIZE Peroxidase 70 OS=Zea mays GN=PER70 PE=1 SV=1//1.48051e-104	D8_BB	1.47	8.6385e-09	1.249e-06
D8_AA vs D8_BB	Traes_4BL_93F9AAD9A	sp|Q9FKQ1|DTX27_ARATH Protein DETOXIFICATION 27 OS=Arabidopsis thaliana GN=DTX27 PE=2 SV=1//0	D8_BB	1.9315	9.2249e-09	1.3024e-06
D8_AA vs D8_BB	Traes_4BL_941E7DE4D	sp|A2XE31|ORR21_ORYSI Two-component response regulator ORR21 OS=Oryza sativa subsp. indica GN=RR21 PE=3 SV=1//0	D8_BB	1.4292	1.1671e-08	1.59e-06
D8_AA vs D8_BB	Traes_4BL_9422485B3	sp|Q6S4P4|RF2B_ORYSJ Transcription factor RF2b OS=Oryza sativa subsp. japonica GN=RF2b PE=1 SV=2//1.27419e-114	D8_BB	1.153	9.0081e-05	0.0042611
D8_AA vs D8_BB	Traes_4BL_94A4E52E6	sp|Q10R54|SUT1_ORYSJ Sucrose transport protein SUT1 OS=Oryza sativa subsp. japonica GN=SUT1 PE=1 SV=1//0	D8_BB	1.6229	1.0475e-09	2.1905e-07
D8_AA vs D8_BB	Traes_4BL_94E9EF2D2	-	D8_BB	1.5535	8.7703e-11	3.1295e-08
D8_AA vs D8_BB	Traes_4BL_94FF9CD9B	-	D8_BB	1.5166	0.00048776	0.019782
D8_AA vs D8_BB	Traes_4BL_95197062C	sp|P0CG89|H4_SOYBN Histone H4 OS=Glycine max PE=3 SV=1//3.42441e-50	D8_BB	0.80353	0.00026625	0.011417
D8_AA vs D8_BB	Traes_4BL_9569633E8	sp|Q6DBG8|ARAD1_ARATH Probable arabinosyltransferase ARAD1 OS=Arabidopsis thaliana GN=ARAD1 PE=1 SV=1//9.01833e-68	D8_BB	1.4093	9.9154e-06	0.00057732
D8_AA vs D8_BB	Traes_4BL_957013F99	-	D8_BB	1.9137	2.1127e-12	1.2893e-09
D8_AA vs D8_BB	Traes_4BL_959B6F509	-	D8_BB	1.5012	1.059e-08	1.4658e-06
D8_AA vs D8_BB	Traes_4BL_95A0E40C5	-	D8_BB	1.5244	1.9805e-09	3.6251e-07
D8_AA vs D8_BB	Traes_4BL_9631B886A	sp|Q499R4|YRDC_RAT YrdC domain-containing protein, mitochondrial OS=Rattus norvegicus GN=Yrdc PE=2 SV=1//1.47795e-29	D8_BB	1.931	0.00028509	0.012125
D8_AA vs D8_BB	Traes_4BL_968875E55	sp|P0C8Z0|Y8359_ORYSI Uncharacterized protein OsI_027940 OS=Oryza sativa subsp. indica GN=OsI_027940 PE=1 SV=2//1.83102e-26	D8_BB	1.3691	1.9897e-07	1.7914e-05
D8_AA vs D8_BB	Traes_4BL_96AB539DC	sp|Q9LFQ0|GT14B_ARATH Beta-glucuronosyltransferase GlcAT14B OS=Arabidopsis thaliana GN=GLCAT14B PE=2 SV=1//1.06565e-115	D8_BB	1.5038	6.4186e-08	6.821e-06
D8_AA vs D8_BB	Traes_4BL_96B88762B	sp|Q9ZW34|ENO3_ARATH Cytosolic enolase 3 OS=Arabidopsis thaliana GN=ENO3 PE=1 SV=1//0	D8_BB	1.352	1.6618e-05	0.00091036
D8_AA vs D8_BB	Traes_4BL_96D26EBE3	sp|A3RCV9|IF4E3_WHEAT Eukaryotic translation initiation factor NCBP OS=Triticum aestivum GN=NCBP PE=2 SV=1//1.03852e-78	D8_BB	1.2914	1.7843e-05	0.00097403
D8_AA vs D8_BB	Traes_4BL_96E367077	sp|P19177|H2A_PETCR Histone H2A OS=Petroselinum crispum PE=2 SV=1//8.95161e-52	D8_BB	1.2771	1.2442e-09	2.4881e-07
D8_AA vs D8_BB	Traes_4BL_9717C3023	sp|Q9SA60|PPR6_ARATH Pentatricopeptide repeat-containing protein At1g03100, mitochondrial OS=Arabidopsis thaliana GN=At1g03100 PE=2 SV=1//0	D8_BB	2.173	3.9951e-07	3.2794e-05
D8_AA vs D8_BB	Traes_4BL_973E6500E	sp|Q2HIW2|MAPR4_ARATH Membrane-associated progesterone-binding protein 4 OS=Arabidopsis thaliana GN=MAPR4 PE=2 SV=1//4.86345e-76	D8_BB	1.4255	2.582e-07	2.2367e-05
D8_AA vs D8_BB	Traes_4BL_979295179	-	D8_BB	1.815	1.8572e-07	1.6897e-05
D8_AA vs D8_BB	Traes_4BL_9810197AC	sp|O64973|RPS5_ARATH Disease resistance protein RPS5 OS=Arabidopsis thaliana GN=RPS5 PE=1 SV=2//2.94598e-12	D8_BB	1.1659	9.6861e-06	0.00056482
D8_AA vs D8_BB	Traes_4BL_984662B70	sp|Q10N04|PDI51_ORYSJ Protein disulfide isomerase-like 5-1 OS=Oryza sativa subsp. japonica GN=PDIL5-1 PE=2 SV=1//4.99361e-71	D8_BB	1.6447	8.7227e-08	8.8697e-06
D8_AA vs D8_BB	Traes_4BL_9859F0705	sp|Q24K02|IDE_BOVIN Insulin-degrading enzyme OS=Bos taurus GN=IDE PE=2 SV=1//0	D8_BB	1.4992	1.6259e-07	1.5129e-05
D8_AA vs D8_BB	Traes_4BL_98900B7D7	-	D8_BB	1.6521	1.6847e-09	3.1655e-07
D8_AA vs D8_BB	Traes_4BL_98B3C3F2F	sp|Q8H8C7|CEBIP_ORYSJ Chitin elicitor-binding protein OS=Oryza sativa subsp. japonica GN=CEBIP PE=1 SV=1//1.26418e-123	D8_BB	1.2764	1.9613e-05	0.0010588
D8_AA vs D8_BB	Traes_4BL_991DCDE3A	-	D8_BB	1.2919	0.00010401	0.004882
D8_AA vs D8_BB	Traes_4BL_99563B675	sp|O35231|KIFC3_MOUSE Kinesin-like protein KIFC3 OS=Mus musculus GN=Kifc3 PE=1 SV=4//4.29882e-55	D8_BB	1.3831	2.9014e-05	0.0015087
D8_AA vs D8_BB	Traes_4BL_9985FBE2C	sp|Q94B71|OBE3_ARATH Protein OBERON 3 OS=Arabidopsis thaliana GN=OBE3 PE=1 SV=1//5.30772e-15	D8_BB	1.874	1.5606e-10	4.8754e-08
D8_AA vs D8_BB	Traes_4BL_99C7FFCFE	-	D8_BB	1.4297	2.1946e-05	0.0011733
D8_AA vs D8_BB	Traes_4BL_99E93FE4C	-	D8_BB	1.582	1.6307e-07	1.5155e-05
D8_AA vs D8_BB	Traes_4BL_9A048ADD8	sp|Q6NKZ9|Y4345_ARATH Probable receptor-like serine/threonine-protein kinase At4g34500 OS=Arabidopsis thaliana GN=At4g34500 PE=2 SV=1//2.60964e-163	D8_BB	1.4757	5.8235e-07	4.5346e-05
D8_AA vs D8_BB	Traes_4BL_9A1B33559	sp|Q8RUS5|ATG9_ARATH Autophagy-related protein 9 OS=Arabidopsis thaliana GN=ATG9 PE=2 SV=1//0	D8_BB	1.7949	3.867e-15	4.7747e-12
D8_AA vs D8_BB	Traes_4BL_9A62A7381	sp|Q0SMH1|MNMA_BORAP tRNA-specific 2-thiouridylase MnmA OS=Borrelia afzelii (strain PKo) GN=mnmA PE=3 SV=1//9.20117e-43	D8_BB	1.1598	0.00045749	0.018632
D8_AA vs D8_BB	Traes_4BL_9A65F7C8B	sp|P31164|RK11_SPIOL 50S ribosomal protein L11, chloroplastic OS=Spinacia oleracea GN=rpl11 PE=1 SV=1//2.2095e-84	D8_BB	1.2259	0.00010463	0.004903
D8_AA vs D8_BB	Traes_4BL_9A9C3DF6F	sp|Q9ZUL7|DEF01_ARATH Defensin-like protein 1 OS=Arabidopsis thaliana GN=PDF2.3 PE=2 SV=1//3.64714e-13	D8_BB	1.2743	2.8175e-05	0.001469
D8_AA vs D8_BB	Traes_4BL_9A9FDF698	sp|Q9XSC3|WDR44_BOVIN WD repeat-containing protein 44 OS=Bos taurus GN=WDR44 PE=1 SV=1//8.35181e-32	D8_BB	1.4308	2.0831e-09	3.7597e-07
D8_AA vs D8_BB	Traes_4BL_9B1FD32C6	-	D8_BB	1.4961	2.7438e-10	7.5686e-08
D8_AA vs D8_BB	Traes_4BL_9B25CE02C	sp|Q8L7W8|FUCO2_ARATH Alpha-L-fucosidase 2 OS=Arabidopsis thaliana GN=FUC95A PE=1 SV=1//3.25322e-37	D8_BB	1.2531	0.00022636	0.0098424
D8_AA vs D8_BB	Traes_4BL_9B4C177E5	sp|O22348|TBA2_ELEIN Tubulin alpha-2 chain OS=Eleusine indica GN=TUBA2 PE=2 SV=1//6.43663e-21	D8_BB	1.3073	0.00016385	0.0073845
D8_AA vs D8_BB	Traes_4BL_9B86A6CED	sp|Q9LFU5|TRM1_ARATH Probable tRNA (guanine(26)-N(2))-dimethyltransferase 1 OS=Arabidopsis thaliana GN=At5g15810 PE=2 SV=3//0	D8_BB	1.5059	1.744e-06	0.00012015
D8_AA vs D8_BB	Traes_4BL_9BA5AB82C	sp|P80461|GSHRP_TOBAC Glutathione reductase, chloroplastic (Fragment) OS=Nicotiana tabacum GN=GOR PE=1 SV=1//0	D8_BB	1.3756	4.3628e-06	0.00027259
D8_AA vs D8_BB	Traes_4BL_9BBBB873C	-	D8_BB	1.6431	1.3352e-09	2.6361e-07
D8_AA vs D8_BB	Traes_4BL_9C8AF6380	-	D8_BB	1.7368	9.7563e-11	3.4341e-08
D8_AA vs D8_BB	Traes_4BL_9C9FAF62C	sp|E1BNG3|ASCC3_BOVIN Activating signal cointegrator 1 complex subunit 3 OS=Bos taurus GN=ascc3 PE=3 SV=1//3.71916e-20	D8_BB	1.37	0.00025774	0.011095
D8_AA vs D8_BB	Traes_4BL_9CB771AD9	sp|Q9LEU8|ARLY_ARATH Argininosuccinate lyase, chloroplastic OS=Arabidopsis thaliana GN=At5g10920 PE=2 SV=1//3.01623e-150	D8_BB	1.6014	5.7684e-10	1.3722e-07
D8_AA vs D8_BB	Traes_4BL_9CEB6088F	sp|Q8U4K7|PGK2_PYRFU 2-phosphoglycerate kinase OS=Pyrococcus furiosus (strain ATCC 43587 / DSM 3638 / JCM 8422 / Vc1) GN=pgk2 PE=3 SV=1//1.02265e-14	D8_BB	1.6292	8.0033e-11	2.8957e-08
D8_AA vs D8_BB	Traes_4BL_9D195A311	-	D8_BB	1.5804	1.682e-09	3.1655e-07
D8_AA vs D8_BB	Traes_4BL_9DCECEEEE	sp|Q9M1J1|FIS1A_ARATH Mitochondrial fission 1 protein A OS=Arabidopsis thaliana GN=FIS1A PE=1 SV=1//5.47284e-48	D8_BB	1.2813	1.681e-06	0.00011624
D8_AA vs D8_BB	Traes_4BL_9E4832414	sp|Q10MR0|RU2B_ORYSJ U2 small nuclear ribonucleoprotein B&apos;&apos; OS=Oryza sativa subsp. japonica GN=Os03g0298800 PE=2 SV=1//1.03306e-57	D8_BB	1.7746	6.5338e-09	1.0005e-06
D8_AA vs D8_BB	Traes_4BL_9E4CEC60C	-	D8_BB	1.6083	2.556e-05	0.0013443
D8_AA vs D8_BB	Traes_4BL_9E6A37673	sp|P28644|ROC1_SPIOL 28 kDa ribonucleoprotein, chloroplastic OS=Spinacia oleracea PE=1 SV=1//8.1864e-55	D8_BB	1.4552	1.4595e-08	1.9145e-06
D8_AA vs D8_BB	Traes_4BL_9E6AC23B0	-	D8_BB	1.3187	2.4066e-05	0.0012761
D8_AA vs D8_BB	Traes_4BL_9E890B7B3	sp|Q9SZD4|PRS4A_ARATH 26S proteasome regulatory subunit 4 homolog A OS=Arabidopsis thaliana GN=RPT2A PE=1 SV=1//1.45222e-128	D8_BB	1.3643	8.0299e-06	0.00047865
D8_AA vs D8_BB	Traes_4BL_9E94EDA5D	sp|Q10PI5|ADPO3_ORYSJ Heptahelical transmembrane protein ADIPOR3 OS=Oryza sativa subsp. japonica GN=ADIPOR3 PE=2 SV=1//2.38422e-142	D8_BB	1.6155	9.4078e-07	6.9236e-05
D8_AA vs D8_BB	Traes_4BL_9EB528634	sp|A3AHG5|LEA1_ORYSJ Late embryogenesis abundant protein 1 OS=Oryza sativa subsp. japonica GN=LEA1 PE=2 SV=1//2.29075e-107	D8_BB	1.7952	6.9104e-06	0.00041542
D8_AA vs D8_BB	Traes_4BL_9ECEDE4D2	sp|Q9SSF8|CDPKU_ARATH Calcium-dependent protein kinase 30 OS=Arabidopsis thaliana GN=CPK30 PE=1 SV=1//3.16068e-11	D8_BB	1.3261	1.5147e-06	0.0001061
D8_AA vs D8_BB	Traes_4BL_9F1BFA87A	sp|Q9LK64|AB3C_ARATH ABC transporter C family member 3 OS=Arabidopsis thaliana GN=ABCC3 PE=1 SV=1//0	D8_BB	1.1636	5.0024e-05	0.0024992
D8_AA vs D8_BB	Traes_4BL_9F2B03853	sp|Q8VZF1|AEE7_ARATH Acetate/butyrate--CoA ligase AAE7, peroxisomal OS=Arabidopsis thaliana GN=AAE7 PE=1 SV=1//0	D8_BB	1.4399	1.5881e-07	1.4848e-05
D8_AA vs D8_BB	Traes_4BL_9F48E3C72	sp|Q9ATY5|UVH3_ARATH DNA repair protein UVH3 OS=Arabidopsis thaliana GN=UVH3 PE=2 SV=1//2.03459e-50	D8_BB	1.8324	1.7692e-06	0.00012136
D8_AA vs D8_BB	Traes_4BL_9F6B623D8	sp|Q8LFA9|METL2_ARATH Methyltransferase-like protein 2 OS=Arabidopsis thaliana GN=At1g19340 PE=2 SV=2//3.0062e-109	D8_BB	1.3517	0.00072328	0.028334
D8_AA vs D8_BB	Traes_4BL_9F958C426	sp|Q6K7S7|CCMH_ORYSJ Cytochrome c-type biogenesis CcmH-like mitochondrial protein OS=Oryza sativa subsp. japonica GN=CCMH PE=2 SV=1//3.40166e-78	D8_BB	1.7152	3.7104e-06	0.000236
D8_AA vs D8_BB	Traes_4BL_9FA542592	sp|Q9XJ29|ASA2_ORYSJ Anthranilate synthase alpha subunit 2, chloroplastic OS=Oryza sativa subsp. japonica GN=OsASA2 PE=1 SV=1//1.59076e-85	D8_BB	1.742	1.4323e-11	6.5485e-09
D8_AA vs D8_BB	Traes_4BL_9FE0A9D3A	sp|C0LGQ9|Y4294_ARATH Probable LRR receptor-like serine/threonine-protein kinase At4g20940 OS=Arabidopsis thaliana GN=At4g20940 PE=1 SV=1//5.97434e-54	D8_BB	1.4875	0.00037249	0.015427
D8_AA vs D8_BB	Traes_4BL_A0A0E8D56	sp|Q9XES1|ECA4_ARATH Calcium-transporting ATPase 4, endoplasmic reticulum-type OS=Arabidopsis thaliana GN=ECA4 PE=2 SV=2//0	D8_BB	1.2262	9.2368e-06	0.00054351
D8_AA vs D8_BB	Traes_4BL_A0A7F2AEC	-	D8_BB	1.2518	2.9241e-05	0.0015184
D8_AA vs D8_BB	Traes_4BL_A0C38D3AE	sp|O22781|SUVH2_ARATH Histone-lysine N-methyltransferase family member SUVH2 OS=Arabidopsis thaliana GN=SUVH2 PE=1 SV=1//3.23953e-20	D8_BB	2.0409	5.6693e-05	0.002809
D8_AA vs D8_BB	Traes_4BL_A11BD109C	sp|P0CG84|UBI4P_NICSY Polyubiquitin (Fragment) OS=Nicotiana sylvestris GN=UBI4 PE=2 SV=1//1.73845e-25	D8_BB	1.4991	1.656e-07	1.5317e-05
D8_AA vs D8_BB	Traes_4BL_A2081ED30	sp|Q8TEX9|IPO4_HUMAN Importin-4 OS=Homo sapiens GN=IPO4 PE=1 SV=2//5.02758e-45	D8_BB	1.4778	2.7196e-05	0.0014208
D8_AA vs D8_BB	Traes_4BL_A224DF6E4	sp|Q8LJT8|TKI1_ARATH TSL-kinase interacting protein 1 OS=Arabidopsis thaliana GN=TKI1 PE=1 SV=2//6.61596e-145	D8_BB	1.6282	4.6112e-09	7.3806e-07
D8_AA vs D8_BB	Traes_4BL_A25367D68	sp|Q9ZTP5|RPE_ORYSJ Ribulose-phosphate 3-epimerase, chloroplastic OS=Oryza sativa subsp. japonica GN=RPE PE=1 SV=2//7.86582e-156	D8_BB	1.281	4.423e-06	0.00027613
D8_AA vs D8_BB	Traes_4BL_A29300729	sp|Q9D832|DNJB4_MOUSE DnaJ homolog subfamily B member 4 OS=Mus musculus GN=Dnajb4 PE=1 SV=1//5.02709e-16	D8_BB	1.1637	0.00017492	0.0078333
D8_AA vs D8_BB	Traes_4BL_A33273FF8	sp|Q93ZW0|G6PD4_ARATH Glucose-6-phosphate 1-dehydrogenase 4, chloroplastic OS=Arabidopsis thaliana GN=At1g09420 PE=2 SV=1//0	D8_BB	1.5687	9.5598e-11	3.3956e-08
D8_AA vs D8_BB	Traes_4BL_A333343E8	sp|Q9SKI4|RFA1A_ARATH Replication protein A 70 kDa DNA-binding subunit A OS=Arabidopsis thaliana GN=RPA1A PE=1 SV=1//1.19421e-10	D8_BB	1.4127	1.4912e-06	0.00010469
D8_AA vs D8_BB	Traes_4BL_A338A98AF	sp|P40222|TXLNA_HUMAN Alpha-taxilin OS=Homo sapiens GN=TXLNA PE=1 SV=3//3.64745e-25	D8_BB	1.4755	2.9204e-07	2.4855e-05
D8_AA vs D8_BB	Traes_4BL_A35A070A6	sp|Q84Q77|HS17A_ORYSJ 17.9 kDa class I heat shock protein OS=Oryza sativa subsp. japonica GN=HSP17.9A PE=2 SV=1//1.64704e-50	D8_BB	1.5019	3.2659e-10	8.7604e-08
D8_AA vs D8_BB	Traes_4BL_A37F6FD08	sp|Q6NPP4|CMTA2_ARATH Calmodulin-binding transcription activator 2 OS=Arabidopsis thaliana GN=CMTA2 PE=1 SV=1//0	D8_BB	1.5109	2.7748e-11	1.142e-08
D8_AA vs D8_BB	Traes_4BL_A3966E6D6	sp|Q6GPH4|XAF1_HUMAN XIAP-associated factor 1 OS=Homo sapiens GN=XAF1 PE=1 SV=1//7.76551e-22	D8_BB	1.3596	1.3443e-07	1.2863e-05
D8_AA vs D8_BB	Traes_4BL_A411A0054	sp|Q552P9|Y5933_DICDI Uncharacterized protein DDB_G0275933 OS=Dictyostelium discoideum GN=DDB_G0275933 PE=3 SV=1//6.67318e-08	D8_BB	1.4981	6.662e-07	5.0957e-05
D8_AA vs D8_BB	Traes_4BL_A42FA833B	sp|Q9MAM3|KCS1_ARATH 3-ketoacyl-CoA synthase 1 OS=Arabidopsis thaliana GN=KCS1 PE=1 SV=1//3.32093e-127	D8_BB	1.9218	1.8877e-05	0.0010233
D8_AA vs D8_BB	Traes_4BL_A45693D2E	sp|Q9LD07|EXPB7_ORYSJ Expansin-B7 OS=Oryza sativa subsp. japonica GN=EXPB7 PE=2 SV=1//4.96657e-109	D8_BB	1.3124	2.5259e-07	2.1986e-05
D8_AA vs D8_BB	Traes_4BL_A48C29364	sp|Q9C7T4|BH096_ARATH Transcription factor bHLH96 OS=Arabidopsis thaliana GN=BHLH96 PE=2 SV=1//8.25872e-46	D8_BB	1.7355	1.5895e-05	0.00087629
D8_AA vs D8_BB	Traes_4BL_A49816CDF	sp|Q8VEH3|ARL8A_MOUSE ADP-ribosylation factor-like protein 8A OS=Mus musculus GN=Arl8a PE=1 SV=1//2.64646e-45	D8_BB	1.3868	1.0051e-06	7.3549e-05
D8_AA vs D8_BB	Traes_4BL_A4D2B82DE	sp|Q9ZUB9|FB17_ARATH Putative F-box protein At1g23770 OS=Arabidopsis thaliana GN=At1g23770 PE=3 SV=1//1.30243e-18	D8_BB	1.613	8.9757e-12	4.3912e-09
D8_AA vs D8_BB	Traes_4BL_A54ACE644	sp|Q0WVZ1|Y3330_ARATH Putative metallophosphoesterase At3g03305 OS=Arabidopsis thaliana GN=At3g03305 PE=2 SV=1//2.56169e-103	D8_BB	1.8754	6.239e-11	2.3333e-08
D8_AA vs D8_BB	Traes_4BL_A5672448D	sp|Q6X4A2|CIPKV_ORYSJ CBL-interacting protein kinase 31 OS=Oryza sativa subsp. japonica GN=CIPK31 PE=1 SV=1//1.40586e-180	D8_BB	1.6091	3.7145e-11	1.4667e-08
D8_AA vs D8_BB	Traes_4BL_A56D87178	-	D8_BB	1.0313	6.014e-05	0.002959
D8_AA vs D8_BB	Traes_4BL_A5ABCFCCB	sp|Q9AUE0|CALS1_ARATH Callose synthase 1 OS=Arabidopsis thaliana GN=CALS1 PE=1 SV=2//0	D8_BB	1.3592	8.4575e-08	8.6112e-06
D8_AA vs D8_BB	Traes_4BL_A632599AF	sp|Q5ZAJ0|RBOHB_ORYSJ Respiratory burst oxidase homolog protein B OS=Oryza sativa subsp. japonica GN=RBOHB PE=1 SV=1//0	D8_BB	1.4627	3.8372e-09	6.3745e-07
D8_AA vs D8_BB	Traes_4BL_A68D2FA1B	sp|G4LTX4|DSP4_CASSA Phosphoglucan phosphatase DSP4, amyloplastic OS=Castanea sativa GN=DSP4 PE=1 SV=1//7.64917e-118	D8_BB	1.3031	2.0314e-07	1.8248e-05
D8_AA vs D8_BB	Traes_4BL_A7009E4F5	sp|Q9ZV06|NATAL_ARATH Probable acetyltransferase NATA1-like OS=Arabidopsis thaliana GN=At2g39020 PE=2 SV=1//1.92872e-42	D8_BB	1.1232	6.3479e-08	6.7643e-06
D8_AA vs D8_BB	Traes_4BL_A71648154	sp|Q570B4|KCS10_ARATH 3-ketoacyl-CoA synthase 10 OS=Arabidopsis thaliana GN=FDH PE=1 SV=2//1.16391e-29	D8_BB	1.2831	4.5526e-07	3.6623e-05
D8_AA vs D8_BB	Traes_4BL_A73168A98	sp|P52046|CRT_CLOAB Short-chain-enoyl-CoA hydratase OS=Clostridium acetobutylicum (strain ATCC 824 / DSM 792 / JCM 1419 / LMG 5710 / VKM B-1787) GN=crt PE=1 SV=1//2.69353e-26	D8_BB	1.1651	9.72e-05	0.004588
D8_AA vs D8_BB	Traes_4BL_A7A13E215	sp|Q9C8M9|SRF6_ARATH Protein STRUBBELIG-RECEPTOR FAMILY 6 OS=Arabidopsis thaliana GN=SRF6 PE=1 SV=1//5.25491e-24	D8_BB	1.2891	0.00011922	0.0055333
D8_AA vs D8_BB	Traes_4BL_A7A3F8512	sp|Q8H8U0|CLS_ORYSJ Cardiolipin synthase (CMP-forming), mitochondrial OS=Oryza sativa subsp. japonica GN=Os03g0283600 PE=2 SV=1//1.05101e-98	D8_BB	1.3171	2.4907e-05	0.0013142
D8_AA vs D8_BB	Traes_4BL_A7AE389EE	sp|F4IRW0|ATG1C_ARATH Serine/threonine-protein kinase ATG1c OS=Arabidopsis thaliana GN=ATG1C PE=2 SV=1//0	D8_BB	1.4243	7.6642e-09	1.1332e-06
D8_AA vs D8_BB	Traes_4BL_A7C76FFE4	-	D8_BB	1.5683	1.475e-07	1.3925e-05
D8_AA vs D8_BB	Traes_4BL_A7EB1D5BE	sp|Q8L7M0|TUN_ARATH UDP-glycosyltransferase TURAN OS=Arabidopsis thaliana GN=TUN PE=2 SV=1//0	D8_BB	1.7699	9.9964e-11	3.4715e-08
D8_AA vs D8_BB	Traes_4BL_A81042412	sp|Q10RI7|RH38_ORYSJ DEAD-box ATP-dependent RNA helicase 38 OS=Oryza sativa subsp. japonica GN=Os03g0158200 PE=3 SV=1//0	D8_BB	1.6015	1.2187e-09	2.4624e-07
D8_AA vs D8_BB	Traes_4BL_A865B4580	sp|Q6CTY9|CTR86_KLULA Copper transport protein 86 OS=Kluyveromyces lactis (strain ATCC 8585 / CBS 2359 / DSM 70799 / NBRC 1267 / NRRL Y-1140 / WM37) GN=CTR86 PE=3 SV=1//4.88917e-08	D8_BB	2.1741	9.9122e-12	4.7892e-09
D8_AA vs D8_BB	Traes_4BL_A8CC870BE	sp|O64792|PIGP_ARATH Phosphatidylinositol N-acetylglucosaminyltransferase subunit P OS=Arabidopsis thaliana GN=At1g61280 PE=2 SV=1//1.5479e-19	D8_BB	1.4063	9.1993e-06	0.00054172
D8_AA vs D8_BB	Traes_4BL_A9A06DDFD1	sp|Q9C8M5|WAG1_ARATH Serine/threonine-protein kinase WAG1 OS=Arabidopsis thaliana GN=WAG1 PE=2 SV=1//6.98267e-48	D8_BB	3.3311	0.00066314	0.026185
D8_AA vs D8_BB	Traes_4BL_A9FAA75A9	sp|P12859|G3PB_PEA Glyceraldehyde-3-phosphate dehydrogenase B, chloroplastic OS=Pisum sativum GN=GAPB PE=2 SV=2//3.95392e-141	D8_BB	0.9588	0.00017033	0.0076414
D8_AA vs D8_BB	Traes_4BL_AA16A6065	sp|Q8GRS2|TI11C_ORYSJ Protein TIFY 11c OS=Oryza sativa subsp. japonica GN=TIFY11C PE=1 SV=1//6.31918e-23	D8_BB	1.2806	7.358e-05	0.0035397
D8_AA vs D8_BB	Traes_4BL_AA17C8425	sp|Q94B71|OBE3_ARATH Protein OBERON 3 OS=Arabidopsis thaliana GN=OBE3 PE=1 SV=1//2.8914e-80	D8_BB	1.5435	1.6444e-07	1.5247e-05
D8_AA vs D8_BB	Traes_4BL_AA1E9E3CF	sp|Q66GP0|Y5738_ARATH BTB/POZ domain-containing protein At5g67385 OS=Arabidopsis thaliana GN=At5g67385 PE=1 SV=2//3.07518e-145	D8_BB	1.5098	1.9373e-07	1.7483e-05
D8_AA vs D8_BB	Traes_4BL_AAB0C20F1	sp|Q8VZA0|SIEL_ARATH Protein SIEL OS=Arabidopsis thaliana GN=SIEL PE=1 SV=1//9.91132e-11	D8_BB	2.3312	0.00025048	0.010825
D8_AA vs D8_BB	Traes_4BL_AAB16ED8A	-	D8_BB	1.3404	8.2458e-07	6.1381e-05
D8_AA vs D8_BB	Traes_4BL_AAC8ADF70	sp|Q9LIQ6|ING1_ARATH PHD finger protein ING1 OS=Arabidopsis thaliana GN=ING1 PE=1 SV=1//1.09572e-34	D8_BB	1.978	3.4666e-14	3.4929e-11
D8_AA vs D8_BB	Traes_4BL_AACDA9208	sp|P49094|ASNS_MAIZE Asparagine synthetase [glutamine-hydrolyzing] OS=Zea mays GN=ASN1 PE=2 SV=2//4.86714e-36	D8_BB	2.1315	2.2362e-06	0.00014906
D8_AA vs D8_BB	Traes_4BL_AB2636FB0	sp|Q9LL45|TBP1_ORYSJ Telomere-binding protein 1 OS=Oryza sativa subsp. japonica GN=TBP1 PE=1 SV=2//1.1858e-83	D8_BB	1.1834	3.5324e-05	0.0018066
D8_AA vs D8_BB	Traes_4BL_AB3EBF1FD	sp|P82900|NLT2G_WHEAT Non-specific lipid-transfer protein 2G OS=Triticum aestivum PE=1 SV=2//2.37914e-38	D8_BB	1.3837	7.2036e-08	7.5115e-06
D8_AA vs D8_BB	Traes_4BL_AB4F32B6E	sp|Q07404|UREH_BACSB Urease accessory protein UreH OS=Bacillus sp. (strain TB-90) GN=ureH PE=3 SV=1//3.40558e-07	D8_BB	1.6149	3.2696e-08	3.7905e-06
D8_AA vs D8_BB	Traes_4BL_AB6EA9652	sp|P29618|CDKA1_ORYSJ Cyclin-dependent kinase A-1 OS=Oryza sativa subsp. japonica GN=CDKA-1 PE=1 SV=1//2.49388e-160	D8_BB	1.3967	6.9103e-05	0.0033554
D8_AA vs D8_BB	Traes_4BL_AB8D36BF4	-	D8_BB	1.4825	1.2668e-06	9.0325e-05
D8_AA vs D8_BB	Traes_4BL_ABC469DEE	sp|F4KDH9|FIPS5_ARATH FIP1[V]-like protein OS=Arabidopsis thaliana GN=FIPS5 PE=1 SV=1//7.73907e-20	D8_BB	1.66	1.2662e-06	9.0325e-05
D8_AA vs D8_BB	Traes_4BL_ABE806424	-	D8_BB	1.1961	1.8973e-07	1.7221e-05
D8_AA vs D8_BB	Traes_4BL_ABFD362B6	-	D8_BB	1.8381	4.2358e-14	4.0679e-11
D8_AA vs D8_BB	Traes_4BL_AC29E521A	sp|Q0DS59|C14B2_ORYSJ Cytochrome P450 714B2 OS=Oryza sativa subsp. japonica GN=CYP714B2 PE=1 SV=2//0	D8_BB	1.7139	7.8453e-07	5.8794e-05
D8_AA vs D8_BB	Traes_4BL_ACC8ED9AA1	-	D8_BB	2.1467	0.00072661	0.028432
D8_AA vs D8_BB	Traes_4BL_AD73281B3	sp|Q5RF97|BCD1_PONAB Box C/D snoRNA protein 1 OS=Pongo abelii GN=ZNHIT6 PE=2 SV=1//1.39015e-08	D8_BB	1.3736	1.0332e-07	1.0291e-05
D8_AA vs D8_BB	Traes_4BL_AD7DC3185	sp|F4IP13|SHGR6_ARATH Protein SHOOT GRAVITROPISM 6 OS=Arabidopsis thaliana GN=SGR6 PE=2 SV=1//0	D8_BB	0.99171	0.00019021	0.0084164
D8_AA vs D8_BB	Traes_4BL_AE14394BB	sp|Q9LHT0|TRNHF_ARATH Tropinone reductase homolog At5g06060 OS=Arabidopsis thaliana GN=At5g06060 PE=2 SV=1//4.40114e-83	D8_BB	1.2495	0.0002926	0.012424
D8_AA vs D8_BB	Traes_4BL_AE61A838A	sp|A6VUA4|DEGPL_MARMS Probable periplasmic serine endoprotease DegP-like OS=Marinomonas sp. (strain MWYL1) GN=Mmwyl1_1102 PE=3 SV=1//4.94329e-11	D8_BB	1.4246	4.8475e-06	0.00030095
D8_AA vs D8_BB	Traes_4BL_AE738B293	sp|Q9SA96|AROD1_ARATH Arogenate dehydratase/prephenate dehydratase 1, chloroplastic OS=Arabidopsis thaliana GN=ADT1 PE=1 SV=1//1.65318e-60	D8_BB	1.7061	5.6864e-05	0.0028157
D8_AA vs D8_BB	Traes_4BL_AE89272F2	sp|Q9XG98|KPRS1_SPIOL Ribose-phosphate pyrophosphokinase 1 OS=Spinacia oleracea GN=PRS1 PE=2 SV=1//0	D8_BB	1.0236	0.00026444	0.011346
D8_AA vs D8_BB	Traes_4BL_AEE2AAA91	sp|P50699|TLPH_ARATH Thaumatin-like protein OS=Arabidopsis thaliana GN=At1g18250 PE=2 SV=2//4.83437e-20	D8_BB	1.2011	0.00053382	0.021482
D8_AA vs D8_BB	Traes_4BL_AF283E0BF	sp|P31525|Y1590_SYNP2 Uncharacterized protein SYNPCC7002_A1590 OS=Synechococcus sp. (strain ATCC 27264 / PCC 7002 / PR-6) GN=SYNPCC7002_A1590 PE=4 SV=2//2.74637e-08	D8_BB	1.3264	1.2821e-05	0.00072694
D8_AA vs D8_BB	Traes_4BL_AF74BC98E	sp|Q9FDZ9|RL212_ARATH 60S ribosomal protein L21-2 OS=Arabidopsis thaliana GN=RPL21E PE=2 SV=1//1.5276e-101	D8_BB	1.6856	7.3043e-09	1.0874e-06
D8_AA vs D8_BB	Traes_4BL_B01346193	sp|B9F655|PIRL7_ORYSJ Plant intracellular Ras-group-related LRR protein 7 OS=Oryza sativa subsp. japonica GN=IRL7 PE=2 SV=1//4.74772e-158	D8_BB	1.3845	4.5223e-07	3.6417e-05
D8_AA vs D8_BB	Traes_4BL_B0D7BDA71	sp|Q8CIK8|RFWD3_MOUSE E3 ubiquitin-protein ligase RFWD3 OS=Mus musculus GN=Rfwd3 PE=2 SV=1//1.168e-21	D8_BB	1.6922	4.2175e-08	4.7002e-06
D8_AA vs D8_BB	Traes_4BL_B12EAE358	sp|P16159|IAC16_WHEAT Alpha-amylase/trypsin inhibitor CM16 OS=Triticum aestivum PE=1 SV=1//4.79407e-97	D8_BB	3.2347	2.1247e-05	0.0011407
D8_AA vs D8_BB	Traes_4BL_B181F1FD2	sp|Q9FDW1|MYB44_ARATH Transcription factor MYB44 OS=Arabidopsis thaliana GN=MYB44 PE=2 SV=1//4.38792e-27	D8_BB	1.102	0.00025267	0.010907
D8_AA vs D8_BB	Traes_4BL_B18890F5D	sp|Q9FPR3|EDR1_ARATH Serine/threonine-protein kinase EDR1 OS=Arabidopsis thaliana GN=EDR1 PE=1 SV=1//2.6123e-69	D8_BB	1.1027	0.0003148	0.013301
D8_AA vs D8_BB	Traes_4BL_B18E0A4D7	sp|Q8H038|KATAM_ORYSJ Xyloglucan galactosyltransferase KATAMARI1 homolog OS=Oryza sativa subsp. japonica GN=Os03g0144800 PE=2 SV=1//0	D8_BB	1.8001	1.6587e-10	5.1404e-08
D8_AA vs D8_BB	Traes_4BL_B19528CE1	sp|Q9M2T9|SYMM_ARATH Methionine--tRNA ligase, chloroplastic/mitochondrial OS=Arabidopsis thaliana GN=OVA1 PE=2 SV=1//0	D8_BB	1.5083	2.2028e-09	3.9483e-07
D8_AA vs D8_BB	Traes_4BL_B1A680FE7	sp|Q9LVA0|BAG7_ARATH BAG family molecular chaperone regulator 7 OS=Arabidopsis thaliana GN=BAG7 PE=1 SV=1//1.99316e-25	D8_BB	1.4022	5.8974e-06	0.00035952
D8_AA vs D8_BB	Traes_4BL_B1EB31DD4	sp|Q9FHK7|Y5516_ARATH Probable leucine-rich repeat receptor-like protein kinase At5g05160 OS=Arabidopsis thaliana GN=At5g05160 PE=2 SV=1//8.23925e-19	D8_BB	1.1858	1.2526e-06	8.9721e-05
D8_AA vs D8_BB	Traes_4BL_B288394D4	sp|P09189|HSP7C_PETHY Heat shock cognate 70 kDa protein OS=Petunia hybrida GN=HSP70 PE=2 SV=1//1.13609e-147	D8_BB	1.986	2.3174e-05	0.0012322
D8_AA vs D8_BB	Traes_4BL_B2C3C5616	sp|Q9C918|UBC38_ARATH Putative ubiquitin-conjugating enzyme E2 38 OS=Arabidopsis thaliana GN=UBC38 PE=3 SV=2//2.95904e-24	D8_BB	1.3904	2.1545e-06	0.00014423
D8_AA vs D8_BB	Traes_4BL_B34CB245B	sp|Q10S32|P2C28_ORYSJ Probable protein phosphatase 2C 28 OS=Oryza sativa subsp. japonica GN=Os03g0137200 PE=2 SV=1//0	D8_BB	1.5045	3.5024e-14	3.4929e-11
D8_AA vs D8_BB	Traes_4BL_B35C9BF58	sp|Q94F87|CMT2_ARATH DNA (cytosine-5)-methyltransferase CMT2 OS=Arabidopsis thaliana GN=CMT2 PE=2 SV=3//2.53977e-99	D8_BB	1.7277	2.1215e-12	1.2893e-09
D8_AA vs D8_BB	Traes_4BL_B37A34FD1	sp|P00303|BABL_CUCSA Basic blue protein OS=Cucumis sativus PE=1 SV=1//4.48705e-21	D8_BB	1.7319	5.8703e-05	0.002892
D8_AA vs D8_BB	Traes_4BL_B3A1B8342	sp|Q8LMR2|DCL1_ORYSJ Endoribonuclease Dicer homolog 1 OS=Oryza sativa subsp. japonica GN=DCL1 PE=3 SV=1//0	D8_BB	1.0903	1.3567e-07	1.2936e-05
D8_AA vs D8_BB	Traes_4BL_B3BFE621F	sp|O24396|PURA_WHEAT Adenylosuccinate synthetase, chloroplastic (Fragment) OS=Triticum aestivum PE=1 SV=1//0	D8_BB	1.751	9.7217e-11	3.4341e-08
D8_AA vs D8_BB	Traes_4BL_B49C2A51C	sp|Q10LP5|SUS4_ORYSJ Sucrose synthase 4 OS=Oryza sativa subsp. japonica GN=SUS4 PE=2 SV=1//0	D8_BB	2.6449	7.7239e-07	5.7995e-05
D8_AA vs D8_BB	Traes_4BL_B4F048033	sp|Q2QMX9|ACA1_ORYSJ Calcium-transporting ATPase 1, plasma membrane-type OS=Oryza sativa subsp. japonica GN=Os12g0586600 PE=2 SV=1//0	D8_BB	1.4267	6.1495e-07	4.7504e-05
D8_AA vs D8_BB	Traes_4BL_B58E39F87	-	D8_BB	1.9508	1.3742e-09	2.6952e-07
D8_AA vs D8_BB	Traes_4BL_B5CAC8536	sp|Q84JB8|RUS3_ARATH Protein root UVB sensitive 3 OS=Arabidopsis thaliana GN=RUS3 PE=2 SV=1//0	D8_BB	1.621	1.651e-07	1.5289e-05
D8_AA vs D8_BB	Traes_4BL_B64C157DC	sp|Q6EUG4|HFC2A_ORYSJ Heat stress transcription factor C-2a OS=Oryza sativa subsp. japonica GN=HSFC2A PE=2 SV=1//2.92216e-73	D8_BB	4.8898	0.00038329	0.015843
D8_AA vs D8_BB	Traes_4BL_B7AFFCB10	sp|Q9US02|SDHF1_SCHPO Succinate dehydrogenase assembly factor 1, mitochondrial OS=Schizosaccharomyces pombe (strain 972 / ATCC 24843) GN=SPAC664.12c PE=3 SV=1//5.23948e-11	D8_BB	1.7793	2.0731e-13	1.7155e-10
D8_AA vs D8_BB	Traes_4BL_B7B59589C	sp|Q9S752|LOFG2_ARATH Probable E3 ubiquitin-protein ligase LOG2 OS=Arabidopsis thaliana GN=LOG2 PE=1 SV=1//2.24676e-120	D8_BB	1.2883	6.7343e-07	5.1409e-05
D8_AA vs D8_BB	Traes_4BL_B7FA794AE	sp|Q9LUV4|FRL4A_ARATH FRIGIDA-like protein 4a OS=Arabidopsis thaliana GN=FRL4A PE=2 SV=1//2.9342e-12	D8_BB	1.555	2.2712e-07	1.9986e-05
D8_AA vs D8_BB	Traes_4BL_B8AE99BB6	-	D8_BB	1.5522	2.2883e-06	0.00015201
D8_AA vs D8_BB	Traes_4BL_B902E85F5	sp|Q42855|DCUP_HORVU Uroporphyrinogen decarboxylase (Fragment) OS=Hordeum vulgare GN=DCUP PE=2 SV=1//0	D8_BB	1.2866	2.666e-06	0.00017384
D8_AA vs D8_BB	Traes_4BL_B92B51F5D	sp|Q9FLJ2|NC100_ARATH NAC domain-containing protein 100 OS=Arabidopsis thaliana GN=NAC100 PE=2 SV=1//4.35685e-78	D8_BB	1.8903	9.9034e-09	1.3806e-06
D8_AA vs D8_BB	Traes_4BL_B955CDB9C	sp|Q9LZ08|MOS11_ARATH Protein MODIFIER OF SNC1 11 OS=Arabidopsis thaliana GN=MOS11 PE=1 SV=1//1.34014e-11	D8_BB	1.3644	1.8945e-05	0.0010256
D8_AA vs D8_BB	Traes_4BL_B992D7405	sp|P0AB89|PUR8_ECOLI Adenylosuccinate lyase OS=Escherichia coli (strain K12) GN=purB PE=1 SV=1//8.4326e-89	D8_BB	1.6993	2.2561e-07	1.9898e-05
D8_AA vs D8_BB	Traes_4BL_BA9018251	sp|Q10T43|PSD1_ORYSJ Phosphatidylserine decarboxylase proenzyme 1, mitochondrial OS=Oryza sativa subsp. japonica GN=PSD1 PE=2 SV=1//2.2035e-169	D8_BB	1.4622	1.1845e-05	0.00067698
D8_AA vs D8_BB	Traes_4BL_BAB7E69F8	-	D8_BB	1.2021	3.2693e-06	0.00021035
D8_AA vs D8_BB	Traes_4BL_BABB18F2E	sp|P82266|K125_ARATH Probable 125 kDa kinesin-related protein OS=Arabidopsis thaliana GN=At2g36200 PE=2 SV=2//0	D8_BB	1.8247	6.9913e-08	7.3393e-06
D8_AA vs D8_BB	Traes_4BL_BAD655381	sp|P25010|CCNAL_DAUCA G2/mitotic-specific cyclin C13-1 (Fragment) OS=Daucus carota PE=2 SV=1//5.87927e-73	D8_BB	1.8985	4.3225e-05	0.0021877
D8_AA vs D8_BB	Traes_4BL_BAFA18B1D	sp|O64989|C90B1_ARATH Cytochrome P450 90B1 OS=Arabidopsis thaliana GN=CYP90B1 PE=1 SV=2//0	D8_BB	1.522	1.357e-07	1.2936e-05
D8_AA vs D8_BB	Traes_4BL_BB0FC3BD3	sp|Q9ZQV3|NAS6_HORVU Probable nicotianamine synthase 6 OS=Hordeum vulgare GN=NAS6 PE=2 SV=1//0	D8_BB	2.0506	5.8224e-09	9.0403e-07
D8_AA vs D8_BB	Traes_4BL_BB500A981	sp|O24473|IF2B_WHEAT Eukaryotic translation initiation factor 2 subunit beta OS=Triticum aestivum PE=1 SV=1//8.20593e-180	D8_BB	1.4829	7.8997e-07	5.9031e-05
D8_AA vs D8_BB	Traes_4BL_BB866FD7D	sp|Q9FYC2|PAO_ARATH Pheophorbide a oxygenase, chloroplastic OS=Arabidopsis thaliana GN=PAO PE=1 SV=1//2.39644e-60	D8_BB	1.323	0.00048633	0.019735
D8_AA vs D8_BB	Traes_4BL_BBB156FD7	sp|Q10SX7|GT31_ORYSJ Probable glucuronosyltransferase Os03g0107900 OS=Oryza sativa subsp. japonica GN=Os03g0107900 PE=2 SV=1//2.14648e-42	D8_BB	1.7764	0.00010064	0.004733
D8_AA vs D8_BB	Traes_4BL_BC34849FB	sp|Q9XF43|KCS6_ARATH 3-ketoacyl-CoA synthase 6 OS=Arabidopsis thaliana GN=CUT1 PE=1 SV=1//0	D8_BB	1.3823	1.3459e-06	9.5438e-05
D8_AA vs D8_BB	Traes_4BL_BCA79E6A0	sp|Q9AYT5|RSH1_ORYSJ Putative GTP diphosphokinase RSH1, chloroplastic OS=Oryza sativa subsp. japonica GN=RSH1 PE=2 SV=1//3.24371e-23	D8_BB	1.3571	9.4706e-07	6.9632e-05
D8_AA vs D8_BB	Traes_4BL_BCDAD2FF0	sp|Q9M041|BH140_ARATH Transcription factor bHLH140 OS=Arabidopsis thaliana GN=BHLH140 PE=3 SV=1//0	D8_BB	1.3126	0.00031227	0.013209
D8_AA vs D8_BB	Traes_4BL_BCFA1AB7A	sp|C7J0A2|TOP3A_ORYSJ DNA topoisomerase 3-alpha OS=Oryza sativa subsp. japonica GN=TOP3A PE=3 SV=1//0	D8_BB	1.5774	0.0010297	0.039148
D8_AA vs D8_BB	Traes_4BL_BD7FC8F95	sp|A8C754|THADA_CHICK Thyroid adenoma-associated protein homolog OS=Gallus gallus GN=THADA PE=2 SV=1//1.91548e-47	D8_BB	1.7212	4.3191e-09	7.0141e-07
D8_AA vs D8_BB	Traes_4BL_BDD468C6F	-	D8_BB	1.9371	6.3518e-06	0.00038511
D8_AA vs D8_BB	Traes_4BL_BE2FDB2CD	sp|Q8L7W8|FUCO2_ARATH Alpha-L-fucosidase 2 OS=Arabidopsis thaliana GN=FUC95A PE=1 SV=1//1.27786e-51	D8_BB	1.3917	3.8876e-07	3.2069e-05
D8_AA vs D8_BB	Traes_4BL_BE3E058A6	sp|Q8S7W9|HOX21_ORYSJ Homeobox-leucine zipper protein HOX21 OS=Oryza sativa subsp. japonica GN=HOX21 PE=2 SV=1//1.20489e-106	D8_BB	1.7754	4.8344e-15	5.698e-12
D8_AA vs D8_BB	Traes_4BL_BE65A0C40	-	D8_BB	1.5248	1.362e-09	2.6823e-07
D8_AA vs D8_BB	Traes_4BL_BF17A941B	sp|Q949H0|RS7_HORVU 40S ribosomal protein S7 OS=Hordeum vulgare GN=RPS7 PE=2 SV=1//7.97432e-130	D8_BB	1.5106	3.0987e-06	0.00020021
D8_AA vs D8_BB	Traes_4BL_BF75D389F	sp|P51204|YCF54_PORPU Uncharacterized protein ycf54 OS=Porphyra purpurea GN=ycf54 PE=3 SV=1//5.05408e-09	D8_BB	1.5414	9.1155e-08	9.2089e-06
D8_AA vs D8_BB	Traes_4BL_BFDE4B046	sp|Q9SJ20|RIR1_ARATH Ribonucleoside-diphosphate reductase large subunit OS=Arabidopsis thaliana GN=RNR1 PE=1 SV=1//6.03574e-08	D8_BB	1.3944	4.1856e-08	4.6713e-06
D8_AA vs D8_BB	Traes_4BL_C05C666BC	sp|Q96E22|NGBR_HUMAN Dehydrodolichyl diphosphate syntase complex subunit NUS1 OS=Homo sapiens GN=NUS1 PE=1 SV=1//5.04005e-12	D8_BB	1.3686	0.00018377	0.008192
D8_AA vs D8_BB	Traes_4BL_C0B164097	sp|Q8RWR2|LRP1B_ARATH La-related protein 1B OS=Arabidopsis thaliana GN=LARP1B PE=1 SV=2//6.75076e-20	D8_BB	1.6002	4.544e-10	1.1476e-07
D8_AA vs D8_BB	Traes_4BL_C0B48E3FA	-	D8_BB	1.259	1.8288e-05	0.00099482
D8_AA vs D8_BB	Traes_4BL_C1268D9B0	sp|Q8L5U0|CSN4_ARATH COP9 signalosome complex subunit 4 OS=Arabidopsis thaliana GN=CSN4 PE=1 SV=2//0	D8_BB	1.5593	4.7107e-08	5.1684e-06
D8_AA vs D8_BB	Traes_4BL_C12865A91	sp|Q55909|Y305_SYNY3 TVP38/TMEM64 family membrane protein slr0305 OS=Synechocystis sp. (strain PCC 6803 / Kazusa) GN=slr0305 PE=3 SV=1//9.70631e-13	D8_BB	1.3552	5.6043e-08	6.0465e-06
D8_AA vs D8_BB	Traes_4BL_C14D8FA9B1	-	D8_BB	1.204	0.00044532	0.018171
D8_AA vs D8_BB	Traes_4BL_C1B7AC45F	-	D8_BB	1.6524	5.0195e-08	5.4764e-06
D8_AA vs D8_BB	Traes_4BL_C1C42A8B6	sp|Q9XIK4|U202A_ARATH UPF0202 protein At1g10490 OS=Arabidopsis thaliana GN=At1g10490 PE=2 SV=2//0	D8_BB	1.6381	8.1185e-08	8.3095e-06
D8_AA vs D8_BB	Traes_4BL_C1CC46DE6	-	D8_BB	1.3461	2.9025e-06	0.00018831
D8_AA vs D8_BB	Traes_4BL_C1EF1447C	sp|Q9AXT8|CMT1_MAIZE DNA (cytosine-5)-methyltransferase 1 OS=Zea mays GN=MET2A PE=1 SV=1//4.1276e-40	D8_BB	1.3192	0.00054265	0.021804
D8_AA vs D8_BB	Traes_4BL_C247E3780	sp|Q94HF1|EIF3K_ORYSJ Eukaryotic translation initiation factor 3 subunit K OS=Oryza sativa subsp. japonica GN=TIF3K1 PE=2 SV=1//4.97293e-129	D8_BB	1.6816	2.4788e-11	1.0312e-08
D8_AA vs D8_BB	Traes_4BL_C27909B22	-	D8_BB	1.7944	1.9034e-12	1.1941e-09
D8_AA vs D8_BB	Traes_4BL_C2CC32FC6	sp|Q5QN75|M2K1_ORYSJ Mitogen-activated protein kinase kinase 1 OS=Oryza sativa subsp. japonica GN=MKK1 PE=1 SV=1//0	D8_BB	1.5351	4.147e-10	1.0611e-07
D8_AA vs D8_BB	Traes_4BL_C2D358ED7	-	D8_BB	1.5325	5.135e-08	5.5945e-06
D8_AA vs D8_BB	Traes_4BL_C30ADD398	-	D8_BB	1.6132	6.1202e-07	4.7351e-05
D8_AA vs D8_BB	Traes_4BL_C3267759F	sp|Q9FI53|FUM2_ARATH Fumarate hydratase 2, chloroplastic OS=Arabidopsis thaliana GN=FUM2 PE=2 SV=1//0	D8_BB	1.3101	1.3048e-06	9.2778e-05
D8_AA vs D8_BB	Traes_4BL_C336491A71	sp|O80362|RK10_TOBAC 50S ribosomal protein L10, chloroplastic OS=Nicotiana tabacum GN=RPL10 PE=2 SV=1//3.05051e-87	D8_BB	1.0437	1.1893e-05	0.00067825
D8_AA vs D8_BB	Traes_4BL_C38324392	sp|A1R0A7|MNMA_BORT9 tRNA-specific 2-thiouridylase MnmA OS=Borrelia turicatae (strain 91E135) GN=mnmA PE=3 SV=1//7.62735e-41	D8_BB	1.7049	5.1671e-07	4.0838e-05
D8_AA vs D8_BB	Traes_4BL_C3F41C738	sp|Q9ATM1|SIP21_MAIZE Aquaporin SIP2-1 OS=Zea mays GN=SIP2-1 PE=2 SV=1//1.86043e-64	D8_BB	1.7196	1.2054e-06	8.7066e-05
D8_AA vs D8_BB	Traes_4BL_C43A8DD0D	sp|O81117|C94A1_VICSA Cytochrome P450 94A1 OS=Vicia sativa GN=CYP94A1 PE=2 SV=2//2.26834e-99	D8_BB	1.8695	1.4224e-05	0.00079718
D8_AA vs D8_BB	Traes_4BL_C47E856AD	sp|Q8LF20|CAP2_ARATH Putative clathrin assembly protein At2g25430 OS=Arabidopsis thaliana GN=At2g25430 PE=1 SV=2//4.28634e-102	D8_BB	1.399	1.3518e-07	1.2918e-05
D8_AA vs D8_BB	Traes_4BL_C4A35201C	sp|P49690|RL23_ARATH 60S ribosomal protein L23 OS=Arabidopsis thaliana GN=RPL23A PE=2 SV=3//4.6929e-93	D8_BB	1.5951	5.8563e-09	9.0748e-07
D8_AA vs D8_BB	Traes_4BL_C4C5A7075	sp|O81004|Y2287_ARATH GTP-binding protein At2g22870 OS=Arabidopsis thaliana GN=EMB2001 PE=2 SV=2//7.05183e-51	D8_BB	1.9727	2.1274e-08	2.6309e-06
D8_AA vs D8_BB	Traes_4BL_C4F01C9AB	sp|Q3UDE2|TTL12_MOUSE Tubulin--tyrosine ligase-like protein 12 OS=Mus musculus GN=Ttll12 PE=1 SV=1//3.79374e-90	D8_BB	1.7229	2.2028e-11	9.3126e-09
D8_AA vs D8_BB	Traes_4BL_C5C364B65	sp|P09189|HSP7C_PETHY Heat shock cognate 70 kDa protein OS=Petunia hybrida GN=HSP70 PE=2 SV=1//0	D8_BB	1.7653	1.0726e-07	1.0656e-05
D8_AA vs D8_BB	Traes_4BL_C5DC31343	sp|Q9SZL8|FRS5_ARATH Protein FAR1-RELATED SEQUENCE 5 OS=Arabidopsis thaliana GN=FRS5 PE=2 SV=1//5.76939e-71	D8_BB	1.5945	0.00049087	0.019888
D8_AA vs D8_BB	Traes_4BL_C62EB55A7	-	D8_BB	1.611	7.5335e-12	3.8053e-09
D8_AA vs D8_BB	Traes_4BL_C685736BB	sp|Q84J46|PP262_ARATH Pentatricopeptide repeat-containing protein At3g29290 OS=Arabidopsis thaliana GN=EMB2076 PE=2 SV=1//2.54519e-13	D8_BB	1.4316	2.8406e-07	2.4282e-05
D8_AA vs D8_BB	Traes_4BL_C69F7958D	sp|Q9LVM1|AB25B_ARATH ABC transporter B family member 25, mitochondrial OS=Arabidopsis thaliana GN=ABCB25 PE=1 SV=1//1.3404e-170	D8_BB	1.4727	3.0087e-06	0.00019487
D8_AA vs D8_BB	Traes_4BL_C6A3F5C8A	sp|Q10Q65|NRAM2_ORYSJ Metal transporter Nramp2 OS=Oryza sativa subsp. japonica GN=NRAMP2 PE=2 SV=1//0	D8_BB	1.4562	1.8828e-06	0.00012803
D8_AA vs D8_BB	Traes_4BL_C72FC5141	-	D8_BB	1.2625	0.0001623	0.007323
D8_AA vs D8_BB	Traes_4BL_C74750FDA	-	D8_BB	1.9822	4.93e-05	0.0024667
D8_AA vs D8_BB	Traes_4BL_C7B902A3C	sp|P48528|PPX2_ARATH Serine/threonine-protein phosphatase PP-X isozyme 2 OS=Arabidopsis thaliana GN=PPX2 PE=2 SV=2//3.3317e-26	D8_BB	1.5069	7.5068e-08	7.786e-06
D8_AA vs D8_BB	Traes_4BL_C7CB261F9	-	D8_BB	1.6884	2.4792e-08	2.9993e-06
D8_AA vs D8_BB	Traes_4BL_C7D901639	sp|Q7Z494|NPHP3_HUMAN Nephrocystin-3 OS=Homo sapiens GN=NPHP3 PE=1 SV=1//1.8623e-08	D8_BB	1.2544	0.00028495	0.012125
D8_AA vs D8_BB	Traes_4BL_C8067812A	-	D8_BB	1.5144	5.337e-10	1.2774e-07
D8_AA vs D8_BB	Traes_4BL_C82E91F37	-	D8_BB	1.5087	5.4004e-07	4.2391e-05
D8_AA vs D8_BB	Traes_4BL_C84C7B1C7	sp|O80800|ACPM2_ARATH Acyl carrier protein 2, mitochondrial OS=Arabidopsis thaliana GN=MTACP2 PE=1 SV=1//8.90227e-21	D8_BB	1.4755	1.1152e-05	0.00064067
D8_AA vs D8_BB	Traes_4BL_C857F2F2D	sp|P0C2F6|RNHX1_ARATH Putative ribonuclease H protein At1g65750 OS=Arabidopsis thaliana GN=At1g65750 PE=3 SV=1//1.90675e-08	D8_BB	1.282	0.00019808	0.0087349
D8_AA vs D8_BB	Traes_4BL_C86BB7550	-	D8_BB	1.5007	0.00016732	0.0075279
D8_AA vs D8_BB	Traes_4BL_C88052634	sp|Q8LF20|CAP2_ARATH Putative clathrin assembly protein At2g25430 OS=Arabidopsis thaliana GN=At2g25430 PE=1 SV=2//6.57424e-31	D8_BB	1.502	9.011e-05	0.0042611
D8_AA vs D8_BB	Traes_4BL_C88FEDE1B	sp|O50061|RK4_ARATH 50S ribosomal protein L4, chloroplastic OS=Arabidopsis thaliana GN=RPL4 PE=2 SV=2//4.65287e-63	D8_BB	1.4426	4.4797e-09	7.2096e-07
D8_AA vs D8_BB	Traes_4BL_CA5CB0414	sp|Q96255|SERB1_ARATH Phosphoserine aminotransferase 1, chloroplastic OS=Arabidopsis thaliana GN=PSAT1 PE=1 SV=1//5.58319e-112	D8_BB	1.5614	6.7332e-10	1.5588e-07
D8_AA vs D8_BB	Traes_4BL_CA6901AA7	-	D8_BB	1.5522	2.5578e-08	3.073e-06
D8_AA vs D8_BB	Traes_4BL_CA6FEFCE3	sp|Q03033|EF1A_WHEAT Elongation factor 1-alpha OS=Triticum aestivum GN=TEF1 PE=2 SV=1//2.43789e-148	D8_BB	1.454	0.00031176	0.013201
D8_AA vs D8_BB	Traes_4BL_CAE2B9155	sp|Q8RWG2|CF107_ARATH Protein high chlorophyll fluorescent 107 OS=Arabidopsis thaliana GN=HCF107 PE=1 SV=1//0	D8_BB	0.99843	5.3068e-06	0.00032763
D8_AA vs D8_BB	Traes_4BL_CB4933F58	sp|Q8IVS2|FABD_HUMAN Malonyl-CoA-acyl carrier protein transacylase, mitochondrial OS=Homo sapiens GN=MCAT PE=1 SV=2//6.94892e-74	D8_BB	1.3	7.2315e-05	0.0034898
D8_AA vs D8_BB	Traes_4BL_CB5E310C5	sp|Q9LXE5|DRM1_ARATH DNA (cytosine-5)-methyltransferase DRM1 OS=Arabidopsis thaliana GN=DRM1 PE=3 SV=2//2.77306e-170	D8_BB	1.3762	0.00074906	0.029251
D8_AA vs D8_BB	Traes_4BL_CB7BBC8A1	sp|Q9UUC8|RM51_SCHPO 54S ribosomal protein L51, mitochondrial OS=Schizosaccharomyces pombe (strain 972 / ATCC 24843) GN=mrpl51 PE=3 SV=1//3.28793e-12	D8_BB	1.2963	0.00012974	0.0059577
D8_AA vs D8_BB	Traes_4BL_CBDDC84E2	-	D8_BB	1.5997	2.5985e-10	7.3437e-08
D8_AA vs D8_BB	Traes_4BL_CBEE1919F	sp|Q6NMM8|F8H_ARATH Probable glucuronoxylan glucuronosyltransferase F8H OS=Arabidopsis thaliana GN=F8H PE=2 SV=1//2.14109e-30	D8_BB	1.6312	1.1923e-07	1.1594e-05
D8_AA vs D8_BB	Traes_4BL_CC7FF6AC8	sp|O80977|VSR3_ARATH Vacuolar-sorting receptor 3 OS=Arabidopsis thaliana GN=VSR3 PE=2 SV=1//0	D8_BB	1.0451	0.00026391	0.01133
D8_AA vs D8_BB	Traes_4BL_CC83B2B88	sp|P73212|DFRA_SYNY3 Putative dihydroflavonol-4-reductase OS=Synechocystis sp. (strain PCC 6803 / Kazusa) GN=dfrA PE=3 SV=1//1.13912e-32	D8_BB	1.4888	2.7185e-08	3.2434e-06
D8_AA vs D8_BB	Traes_4BL_CC848A2F6	sp|Q9ZU88|PP204_ARATH Pentatricopeptide repeat-containing protein At2g48000 OS=Arabidopsis thaliana GN=At2g48000 PE=2 SV=1//2.47495e-14	D8_BB	1.4909	6.8379e-07	5.2097e-05
D8_AA vs D8_BB	Traes_4BL_CC8E15D8A	sp|Q8H2J9|GPDA_ORYSJ Glycerol-3-phosphate dehydrogenase [NAD(+)], chloroplastic OS=Oryza sativa subsp. japonica GN=Os07g0229800 PE=2 SV=3//0	D8_BB	1.4817	2.4275e-05	0.0012864
D8_AA vs D8_BB	Traes_4BL_CCB512F6B	sp|Q9SCP9|VP371_ARATH Vacuolar protein-sorting-associated protein 37 homolog 1 OS=Arabidopsis thaliana GN=VPS37-1 PE=1 SV=1//2.24039e-57	D8_BB	1.1618	0.00076752	0.029852
D8_AA vs D8_BB	Traes_4BL_CCC4CCE10	sp|O04200|PXN_ARATH Peroxisomal nicotinamide adenine dinucleotide carrier OS=Arabidopsis thaliana GN=PXN PE=1 SV=1//7.53085e-52	D8_BB	1.2192	0.00012841	0.0059054
D8_AA vs D8_BB	Traes_4BL_CCCFCB411	sp|Q8LF05|RBL19_ARATH Rhomboid-like protein 19 OS=Arabidopsis thaliana GN=RBL19 PE=2 SV=1//2.33651e-29	D8_BB	1.4773	0.00021803	0.0095228
D8_AA vs D8_BB	Traes_4BL_CCF058D02	sp|Q9LRE5|DPOD2_ORYSJ DNA polymerase delta small subunit OS=Oryza sativa subsp. japonica GN=POLD2 PE=2 SV=1//0	D8_BB	1.4543	4.3061e-07	3.4856e-05
D8_AA vs D8_BB	Traes_4BL_CD3D0F2B4	sp|O64792|PIGP_ARATH Phosphatidylinositol N-acetylglucosaminyltransferase subunit P OS=Arabidopsis thaliana GN=At1g61280 PE=2 SV=1//2.64156e-25	D8_BB	1.5281	7.6039e-05	0.00364
D8_AA vs D8_BB	Traes_4BL_CD4828EAF	sp|Q8CIK8|RFWD3_MOUSE E3 ubiquitin-protein ligase RFWD3 OS=Mus musculus GN=Rfwd3 PE=2 SV=1//1.35906e-11	D8_BB	1.6381	1.4577e-10	4.6225e-08
D8_AA vs D8_BB	Traes_4BL_CE02BBD12	sp|P17314|IAAC3_WHEAT Alpha-amylase/trypsin inhibitor CM3 OS=Triticum aestivum PE=1 SV=1//1.20186e-95	D8_BB	3.2283	5.3226e-05	0.0026507
D8_AA vs D8_BB	Traes_4BL_CE4DEF954	sp|Q9SJM0|CALSA_ARATH Callose synthase 10 OS=Arabidopsis thaliana GN=CALS10 PE=2 SV=5//5.23716e-35	D8_BB	1.6286	2.7542e-11	1.1396e-08
D8_AA vs D8_BB	Traes_4BL_CE7F9BB27	sp|Q8H215|PFKA_WHEAT ATP-dependent 6-phosphofructokinase (Fragment) OS=Triticum aestivum GN=PFK PE=2 SV=1//5.0574e-30	D8_BB	1.7196	3.5592e-13	2.7412e-10
D8_AA vs D8_BB	Traes_4BL_CE89EFA19	sp|Q10MX3|ASNS1_ORYSJ Asparagine synthetase [glutamine-hydrolyzing] 1 OS=Oryza sativa subsp. japonica GN=Os03g0291500 PE=2 SV=1//0	D8_BB	2.3009	1.9655e-16	2.8314e-13
D8_AA vs D8_BB	Traes_4BL_CE91DFE45	sp|Q940B0|RL183_ARATH 60S ribosomal protein L18-3 OS=Arabidopsis thaliana GN=RPL18C PE=2 SV=1//8.69076e-108	D8_BB	1.5311	1.9194e-08	2.4055e-06
D8_AA vs D8_BB	Traes_4BL_CF3E56FCD	sp|F4I2H7|TPX2_ARATH Protein TPX2 OS=Arabidopsis thaliana GN=TPX2 PE=1 SV=1//1.42674e-13	D8_BB	1.419	0.00058961	0.023557
D8_AA vs D8_BB	Traes_4BL_CF4451CAA	sp|Q9SZ30|HIS4_ARATH Imidazole glycerol phosphate synthase hisHF, chloroplastic OS=Arabidopsis thaliana GN=HISN4 PE=2 SV=1//0	D8_BB	1.7014	2.1313e-11	9.1096e-09
D8_AA vs D8_BB	Traes_4BL_CF558655C	sp|Q8GYD9|SDE3_ARATH Probable RNA helicase SDE3 OS=Arabidopsis thaliana GN=SDE3 PE=1 SV=1//0	D8_BB	1.1561	8.9486e-05	0.0042368
D8_AA vs D8_BB	Traes_4BL_CFAEEEA64	-	D8_BB	2.1437	3.0211e-05	0.0015678
D8_AA vs D8_BB	Traes_4BL_CFD804098	sp|Q8H4H5|NRAM5_ORYSJ Metal transporter Nramp5 OS=Oryza sativa subsp. japonica GN=NRAMP5 PE=2 SV=1//0	D8_BB	1.5485	5.9956e-09	9.2538e-07
D8_AA vs D8_BB	Traes_4BL_D01E26E7C	sp|C0LGQ9|Y4294_ARATH Probable LRR receptor-like serine/threonine-protein kinase At4g20940 OS=Arabidopsis thaliana GN=At4g20940 PE=1 SV=1//9.55755e-06	D8_BB	1.7423	7.5991e-05	0.0036399
D8_AA vs D8_BB	Traes_4BL_D01E3A8D7	-	D8_BB	1.3721	1.5543e-07	1.4567e-05
D8_AA vs D8_BB	Traes_4BL_D02203398	-	D8_BB	1.4943	2.3355e-09	4.1527e-07
D8_AA vs D8_BB	Traes_4BL_D03F777D1	sp|P30109|GSTF1_TOBAC Glutathione S-transferase PARB OS=Nicotiana tabacum GN=PARB PE=2 SV=1//5.30295e-54	D8_BB	0.83599	0.00043925	0.017955
D8_AA vs D8_BB	Traes_4BL_D04231944	sp|Q941X2|LAC3_ORYSJ Laccase-3 OS=Oryza sativa subsp. japonica GN=LAC3 PE=2 SV=1//0	D8_BB	1.5106	0.0010927	0.041322
D8_AA vs D8_BB	Traes_4BL_D05623E45	sp|Q10QA5|D14_ORYSJ Probable strigolactone esterase D14 OS=Oryza sativa subsp. japonica GN=D14 PE=1 SV=1//7.5527e-34	D8_BB	1.3707	2.1368e-07	1.8996e-05
D8_AA vs D8_BB	Traes_4BL_D0805C852	sp|Q9SAA2|CLPP6_ARATH ATP-dependent Clp protease proteolytic subunit 6, chloroplastic OS=Arabidopsis thaliana GN=CLPP6 PE=1 SV=1//5.31547e-42	D8_BB	1.52	0.00082122	0.031734
D8_AA vs D8_BB	Traes_4BL_D0A4BA44F	sp|Q5S2C3|PIR_ARATH Protein PIR OS=Arabidopsis thaliana GN=PIR PE=1 SV=2//0	D8_BB	1.4171	1.3075e-07	1.2583e-05
D8_AA vs D8_BB	Traes_4BL_D0EC089BC	sp|Q0WNW4|MYOB3_ARATH Myosin-binding protein 3 OS=Arabidopsis thaliana GN=MYOB3 PE=1 SV=1//5.6803e-20	D8_BB	1.8461	5.0829e-07	4.0347e-05
D8_AA vs D8_BB	Traes_4BL_D134B43F7	sp|Q9LY03|IRK_ARATH Probable LRR receptor-like serine/threonine-protein kinase IRK OS=Arabidopsis thaliana GN=IRK PE=1 SV=1//7.87098e-22	D8_BB	1.4843	2.1833e-05	0.0011689
D8_AA vs D8_BB	Traes_4BL_D1A0DD32B	sp|Q10Q99|FH8_ORYSJ Formin-like protein 8 OS=Oryza sativa subsp. japonica GN=FH8 PE=2 SV=1//2.16147e-13	D8_BB	1.5695	4.8362e-05	0.0024255
D8_AA vs D8_BB	Traes_4BL_D1CB36B2B	sp|Q93YP9|ERDL4_ARATH Sugar transporter ERD6-like 4 OS=Arabidopsis thaliana GN=At1g19450 PE=2 SV=1//1.46459e-164	D8_BB	1.6672	2.692e-05	0.0014082
D8_AA vs D8_BB	Traes_4BL_D21F11A2E	sp|F4IGA5|NU133_ARATH Nuclear pore complex protein NUP133 OS=Arabidopsis thaliana GN=NUP133 PE=1 SV=1//0	D8_BB	1.7034	1.7385e-13	1.4699e-10
D8_AA vs D8_BB	Traes_4BL_D22A2BABC	sp|Q10QR9|HEM4_ORYSJ Uroporphyrinogen-III synthase, chloroplastic OS=Oryza sativa subsp. japonica GN=UROS PE=2 SV=1//9.40426e-144	D8_BB	1.4125	3.0385e-07	2.5692e-05
D8_AA vs D8_BB	Traes_4BL_D24E19232	sp|P43298|TMK1_ARATH Receptor protein kinase TMK1 OS=Arabidopsis thaliana GN=TMK1 PE=1 SV=1//0	D8_BB	1.4283	1.4489e-05	0.0008091
D8_AA vs D8_BB	Traes_4BL_D24EDABCB	sp|Q20390|PPT1_CAEEL Palmitoyl-protein thioesterase 1 OS=Caenorhabditis elegans GN=ppt-1 PE=2 SV=2//1.02091e-43	D8_BB	1.2936	1.8762e-06	0.0001278
D8_AA vs D8_BB	Traes_4BL_D2BEA94FF	sp|Q9FGH4|E139_ARATH Glucan endo-1,3-beta-glucosidase 9 OS=Arabidopsis thaliana GN=At5g58480 PE=1 SV=1//9.89109e-142	D8_BB	1.7161	6.5689e-09	1.0039e-06
D8_AA vs D8_BB	Traes_4BL_D2E80031E	sp|Q4QY64|ATAD5_MOUSE ATPase family AAA domain-containing protein 5 OS=Mus musculus GN=Atad5 PE=1 SV=1//9.02493e-33	D8_BB	1.9518	2.9969e-14	3.0675e-11
D8_AA vs D8_BB	Traes_4BL_D30754659	-	D8_BB	1.7353	7.8902e-05	0.0037724
D8_AA vs D8_BB	Traes_4BL_D39667E47	-	D8_BB	1.5097	1.292e-08	1.7448e-06
D8_AA vs D8_BB	Traes_4BL_D3EFACE20	-	D8_BB	1.444	1.6492e-06	0.00011434
D8_AA vs D8_BB	Traes_4BL_D4004E753	-	D8_BB	1.582	5.2617e-10	1.2633e-07
D8_AA vs D8_BB	Traes_4BL_D44ACD58E	sp|Q9M886|LBD41_ARATH LOB domain-containing protein 41 OS=Arabidopsis thaliana GN=LBD41 PE=2 SV=1//1.37578e-24	D8_BB	1.954	2.3046e-08	2.8276e-06
D8_AA vs D8_BB	Traes_4BL_D48F5C1B6	-	D8_BB	1.5753	9.2088e-10	2.001e-07
D8_AA vs D8_BB	Traes_4BL_D4BA9255C	-	D8_BB	1.3305	1.5511e-06	0.00010851
D8_AA vs D8_BB	Traes_4BL_D5099E761	sp|Q9M9L0|APC11_ARATH Anaphase-promoting complex subunit 11 OS=Arabidopsis thaliana GN=APC11 PE=1 SV=2//1.22367e-47	D8_BB	1.6244	0.00019064	0.0084309
D8_AA vs D8_BB	Traes_4BL_D526A20EC	sp|Q54QY3|YIPF5_DICDI Protein YIPF5 homolog OS=Dictyostelium discoideum GN=yipf5 PE=3 SV=1//2.09187e-14	D8_BB	1.7361	1.8379e-06	0.00012541
D8_AA vs D8_BB	Traes_4BL_D59363360	sp|B8AM21|RU2B_ORYSI U2 small nuclear ribonucleoprotein B&apos;&apos; OS=Oryza sativa subsp. indica GN=OsI_11177 PE=3 SV=1//1.88462e-49	D8_BB	1.5028	5.9839e-08	6.4027e-06
D8_AA vs D8_BB	Traes_4BL_D59FF84CA	sp|Q42885|AROC2_SOLLC Chorismate synthase 2, chloroplastic OS=Solanum lycopersicum GN=CS2 PE=2 SV=1//0	D8_BB	1.6186	1.9251e-11	8.4132e-09
D8_AA vs D8_BB	Traes_4BL_D5E16D1A5	sp|O22161|ADLO1_ARATH Protein ARABIDILLO 1 OS=Arabidopsis thaliana GN=FBX5 PE=1 SV=1//0	D8_BB	1.3661	1.0055e-11	4.8281e-09
D8_AA vs D8_BB	Traes_4BL_D62391C2C	sp|P58223|Y4837_ARATH KH domain-containing protein At4g18375 OS=Arabidopsis thaliana GN=At4g18375 PE=2 SV=1//1.86382e-18	D8_BB	1.3609	4.3437e-07	3.5087e-05
D8_AA vs D8_BB	Traes_4BL_D62825306	sp|Q10QA5|D14_ORYSJ Probable strigolactone esterase D14 OS=Oryza sativa subsp. japonica GN=D14 PE=1 SV=1//1.55334e-76	D8_BB	1.4186	3.4034e-05	0.0017465
D8_AA vs D8_BB	Traes_4BL_D62C8D3DE	-	D8_BB	1.2988	7.7178e-06	0.00046142
D8_AA vs D8_BB	Traes_4BL_D680EDA1D	sp|B5XAM2|ICT1_SALSA Peptidyl-tRNA hydrolase ICT1, mitochondrial OS=Salmo salar GN=ict1 PE=2 SV=1//8.17898e-24	D8_BB	1.555	0.00056715	0.022741
D8_AA vs D8_BB	Traes_4BL_D6FE75715	-	D8_BB	1.7276	3.4921e-10	9.1771e-08
D8_AA vs D8_BB	Traes_4BL_D70458F54	sp|Q39008|M3K1_ARATH Mitogen-activated protein kinase kinase kinase 1 OS=Arabidopsis thaliana GN=MEKK1 PE=1 SV=2//5.51786e-117	D8_BB	1.4143	5.1803e-08	5.628e-06
D8_AA vs D8_BB	Traes_4BL_D75271319	-	D8_BB	1.6979	2.0463e-11	8.8435e-09
D8_AA vs D8_BB	Traes_4BL_D78EEE3E5	sp|O22212|PRP4L_ARATH U4/U6 small nuclear ribonucleoprotein PRP4-like protein OS=Arabidopsis thaliana GN=EMB2776 PE=2 SV=1//8.17374e-11	D8_BB	2.1802	1.6357e-08	2.1066e-06
D8_AA vs D8_BB	Traes_4BL_D798484B0	sp|Q8L4L4|RL52_ORYSJ 60S ribosomal protein L5-2 OS=Oryza sativa subsp. japonica GN=RPL5B PE=3 SV=1//4.92015e-26	D8_BB	2.531	8.2963e-07	6.1639e-05
D8_AA vs D8_BB	Traes_4BL_D79F55700	sp|O60100|IMB4_SCHPO Probable importin subunit beta-4 OS=Schizosaccharomyces pombe (strain 972 / ATCC 24843) GN=kap123 PE=3 SV=1//9.88479e-09	D8_BB	1.5134	1.28e-06	9.1178e-05
D8_AA vs D8_BB	Traes_4BL_D7C4EE779	sp|P46032|PTR2_ARATH Protein NRT1/ PTR FAMILY 8.3 OS=Arabidopsis thaliana GN=NPF8.3 PE=1 SV=1//0	D8_BB	1.2966	8.6103e-06	0.00051051
D8_AA vs D8_BB	Traes_4BL_D8532AAB6	sp|A7T167|GDAP2_NEMVE Protein GDAP2 homolog OS=Nematostella vectensis GN=gdap2 PE=3 SV=1//3.04252e-71	D8_BB	1.4019	1.5846e-06	0.00011065
D8_AA vs D8_BB	Traes_4BL_D886A3401	sp|Q9MBA3|RAD17_ARATH Cell cycle checkpoint protein RAD17 OS=Arabidopsis thaliana GN=RAD17 PE=2 SV=1//1.37908e-38	D8_BB	1.9848	1.9668e-05	0.001061
D8_AA vs D8_BB	Traes_4BL_D8B1FCCA7	sp|P46573|APK1B_ARATH Protein kinase APK1B, chloroplastic OS=Arabidopsis thaliana GN=APK1B PE=2 SV=2//1.03635e-164	D8_BB	1.2472	8.1741e-06	0.0004865
D8_AA vs D8_BB	Traes_4BL_D9101E13F	sp|Q10KY3|CAMK1_ORYSJ Calcium/calmodulin-dependent serine/threonine-protein kinase 1 OS=Oryza sativa subsp. japonica GN=CAMK1 PE=1 SV=1//1.75304e-27	D8_BB	1.7454	0.00042488	0.017395
D8_AA vs D8_BB	Traes_4BL_D916CAE96	sp|Q9S7R7|Y3903_ARATH BTB/POZ domain-containing protein At3g09030 OS=Arabidopsis thaliana GN=At3g09030 PE=2 SV=1//3.4926e-90	D8_BB	1.6009	9.9088e-10	2.0995e-07
D8_AA vs D8_BB	Traes_4BL_D9B657630	sp|Q8L836|MA657_ARATH 65-kDa microtubule-associated protein 7 OS=Arabidopsis thaliana GN=MAP65-7 PE=2 SV=1//0	D8_BB	1.5113	4.5934e-11	1.7602e-08
D8_AA vs D8_BB	Traes_4BL_D9FF35BD4	sp|Q9LVB0|AHL6_ARATH AT-hook motif nuclear-localized protein 6 OS=Arabidopsis thaliana GN=AHL6 PE=2 SV=1//7.53718e-10	D8_BB	4.168	1.3001e-09	2.58e-07
D8_AA vs D8_BB	Traes_4BL_DA1F08EC1	sp|Q9M015|Y5161_ARATH Uncharacterized protein At5g01610 OS=Arabidopsis thaliana GN=At5g01610 PE=1 SV=1//4.21045e-80	D8_BB	1.5273	0.00021161	0.0092737
D8_AA vs D8_BB	Traes_4BL_DA589CFD7	-	D8_BB	1.4288	2.0704e-07	1.8554e-05
D8_AA vs D8_BB	Traes_4BL_DA7D30615	-	D8_BB	1.2627	0.00063854	0.025265
D8_AA vs D8_BB	Traes_4BL_DA9AD1FFA	-	D8_BB	1.4893	0.00037646	0.015569
D8_AA vs D8_BB	Traes_4BL_DA9E43953	sp|Q41224|AOX1_TOBAC Ubiquinol oxidase 1, mitochondrial OS=Nicotiana tabacum GN=AOX1 PE=1 SV=1//5.32134e-14	D8_BB	1.128	0.0012214	0.04601
D8_AA vs D8_BB	Traes_4BL_DAFEC95DD	sp|Q41558|HBP1C_WHEAT Transcription factor HBP-1b(c1) (Fragment) OS=Triticum aestivum PE=1 SV=2//5.11634e-145	D8_BB	1.3318	1.733e-06	0.00011961
D8_AA vs D8_BB	Traes_4BL_DB01D1CC1	sp|Q75GA5|TIP41_ORYSJ Probable aquaporin TIP4-1 OS=Oryza sativa subsp. japonica GN=TIP4-1 PE=2 SV=1//2.18388e-99	D8_BB	0.94441	0.00057586	0.023055
D8_AA vs D8_BB	Traes_4BL_DB3FB1622	sp|Q10S55|HIS1_ORYSJ ATP phosphoribosyltransferase, chloroplastic OS=Oryza sativa subsp. japonica GN=Os03g0134300 PE=3 SV=1//0	D8_BB	1.6789	1.3591e-11	6.2931e-09
D8_AA vs D8_BB	Traes_4BL_DB7962040	-	D8_BB	1.6396	3.1853e-05	0.0016442
D8_AA vs D8_BB	Traes_4BL_DB9525755	sp|Q8GWW4|GUX2_ARATH UDP-glucuronate:xylan alpha-glucuronosyltransferase 2 OS=Arabidopsis thaliana GN=GUX2 PE=2 SV=1//3.77121e-36	D8_BB	1.3995	0.0010189	0.038775
D8_AA vs D8_BB	Traes_4BL_DB9678C4C	sp|Q9FRH4|IDD16_ARATH Protein indeterminate-domain 16 OS=Arabidopsis thaliana GN=IDD16 PE=2 SV=1//8.75242e-64	D8_BB	1.2575	7.2695e-05	0.0035036
D8_AA vs D8_BB	Traes_4BL_DC4681BD8	sp|Q9LSP7|UBC32_ARATH Ubiquitin-conjugating enzyme E2 32 OS=Arabidopsis thaliana GN=UBC32 PE=2 SV=1//4.16832e-106	D8_BB	1.5148	3.439e-09	5.7779e-07
D8_AA vs D8_BB	Traes_4BL_DCA190FF2	sp|C0LGN2|Y3148_ARATH Probable leucine-rich repeat receptor-like serine/threonine-protein kinase At3g14840 OS=Arabidopsis thaliana GN=LRR-RLK PE=2 SV=1//1.89521e-102	D8_BB	1.3714	1.4609e-05	0.00081408
D8_AA vs D8_BB	Traes_4BL_DCD5FA440	sp|Q9SZL8|FRS5_ARATH Protein FAR1-RELATED SEQUENCE 5 OS=Arabidopsis thaliana GN=FRS5 PE=2 SV=1//2.12006e-17	D8_BB	1.7453	0.00063464	0.025137
D8_AA vs D8_BB	Traes_4BL_DD1D5D5EF	-	D8_BB	1.5289	2.5943e-05	0.0013608
D8_AA vs D8_BB	Traes_4BL_DD7569D22	sp|Q10SM7|PX111_ORYSJ Peroxisomal membrane protein 11-1 OS=Oryza sativa subsp. japonica GN=PEX11-1 PE=2 SV=1//5.85155e-123	D8_BB	1.3737	1.8914e-08	2.3808e-06
D8_AA vs D8_BB	Traes_4BL_DDCF1303C	-	D8_BB	2.1693	0.00075038	0.029274
D8_AA vs D8_BB	Traes_4BL_DDFF53A11	sp|Q9FYC2|PAO_ARATH Pheophorbide a oxygenase, chloroplastic OS=Arabidopsis thaliana GN=PAO PE=1 SV=1//1.47233e-37	D8_BB	1.5382	3.9976e-08	4.5047e-06
D8_AA vs D8_BB	Traes_4BL_DE240D170	sp|Q9SVM8|RBG2_ARATH Glycine-rich RNA-binding protein 2, mitochondrial OS=Arabidopsis thaliana GN=RBG2 PE=1 SV=1//1.02775e-17	D8_BB	1.7428	6.0605e-07	4.7003e-05
D8_AA vs D8_BB	Traes_4BL_DE7318AC0	sp|P46032|PTR2_ARATH Protein NRT1/ PTR FAMILY 8.3 OS=Arabidopsis thaliana GN=NPF8.3 PE=1 SV=1//6.51772e-112	D8_BB	1.8713	1.4454e-05	0.00080773
D8_AA vs D8_BB	Traes_4BL_DEFB333F7	sp|Q9LSU3|PSA6_ORYSJ Proteasome subunit alpha type-6 OS=Oryza sativa subsp. japonica GN=PAA1 PE=2 SV=1//9.30519e-108	D8_BB	1.5	3.3165e-07	2.78e-05
D8_AA vs D8_BB	Traes_4BL_DF2FD0844	sp|Q91YT7|YTHD2_MOUSE YTH domain-containing family protein 2 OS=Mus musculus GN=Ythdf2 PE=1 SV=1//6.46938e-56	D8_BB	1.9391	7.6463e-12	3.8287e-09
D8_AA vs D8_BB	Traes_4BL_DF4B64629	sp|Q9U5L1|SRPR_DROME Signal recognition particle receptor subunit alpha homolog OS=Drosophila melanogaster GN=Gtp-bp PE=1 SV=2//8.70178e-09	D8_BB	1.5217	1.4618e-10	4.6225e-08
D8_AA vs D8_BB	Traes_4BL_DF7743A23	sp|Q9LVM0|Y5830_ARATH Probable inactive receptor kinase At5g58300 OS=Arabidopsis thaliana GN=At5g58300 PE=2 SV=1//0	D8_BB	1.0745	0.0013268	0.049639
D8_AA vs D8_BB	Traes_4BL_DFD8B778D	sp|Q54C25|GPN1_DICDI GPN-loop GTPase 1 OS=Dictyostelium discoideum GN=gpn1 PE=3 SV=1//3.78394e-110	D8_BB	1.2389	7.332e-06	0.00043974
D8_AA vs D8_BB	Traes_4BL_DFEFB5034	sp|A0LQM1|RLMN_SYNFM Dual-specificity RNA methyltransferase RlmN OS=Syntrophobacter fumaroxidans (strain DSM 10017 / MPOB) GN=rlmN PE=3 SV=1//7.30515e-64	D8_BB	1.9262	2.8051e-07	2.4058e-05
D8_AA vs D8_BB	Traes_4BL_E01EDE97C	sp|Q0DV32|4CLL1_ORYSJ 4-coumarate--CoA ligase-like 1 OS=Oryza sativa subsp. japonica GN=4CLL1 PE=2 SV=2//5.98429e-57	D8_BB	1.8284	6.8857e-13	4.8694e-10
D8_AA vs D8_BB	Traes_4BL_E03AA7A05	sp|Q8SAB7|SPK1_ARATH Guanine nucleotide exchange factor SPIKE 1 OS=Arabidopsis thaliana GN=SPK1 PE=1 SV=1//0	D8_BB	1.3047	7.1907e-05	0.0034764
D8_AA vs D8_BB	Traes_4BL_E0ABA8471	sp|Q9SYG9|CCX4_ARATH Cation/calcium exchanger 4 OS=Arabidopsis thaliana GN=CCX4 PE=2 SV=1//4.5929e-23	D8_BB	1.5388	7.2962e-09	1.0874e-06
D8_AA vs D8_BB	Traes_4BL_E0CD12EEF	-	D8_BB	1.4186	6.5723e-05	0.0032054
D8_AA vs D8_BB	Traes_4BL_E10E27E27	sp|Q39230|SYSC_ARATH Serine--tRNA ligase, cytoplasmic OS=Arabidopsis thaliana GN=At5g27470 PE=2 SV=1//0	D8_BB	1.5546	7.3407e-08	7.6341e-06
D8_AA vs D8_BB	Traes_4BL_E12FA6C4D	sp|Q02166|TRPD_ARATH Anthranilate phosphoribosyltransferase, chloroplastic OS=Arabidopsis thaliana GN=PAT1 PE=2 SV=1//6.08753e-87	D8_BB	1.8914	2.4054e-14	2.4949e-11
D8_AA vs D8_BB	Traes_4BL_E1466E433	-	D8_BB	1.5117	1.0809e-06	7.8658e-05
D8_AA vs D8_BB	Traes_4BL_E14AEE93E	sp|Q9ZUS1|WTR13_ARATH WAT1-related protein At2g37460 OS=Arabidopsis thaliana GN=At2g37460 PE=2 SV=1//6.3842e-41	D8_BB	1.1703	0.00050822	0.020527
D8_AA vs D8_BB	Traes_4BL_E186EF346	sp|Q84RR2|ARI2_ARATH Probable E3 ubiquitin-protein ligase ARI2 OS=Arabidopsis thaliana GN=ARI2 PE=2 SV=1//0	D8_BB	1.79	7.6043e-13	5.2348e-10
D8_AA vs D8_BB	Traes_4BL_E1DF1CCC3	sp|Q6DW73|DGDG2_LOTJA Digalactosyldiacylglycerol synthase 2, chloroplastic OS=Lotus japonicus GN=DGD2 PE=2 SV=1//0	D8_BB	1.8705	2.0642e-15	2.7215e-12
D8_AA vs D8_BB	Traes_4BL_E20E75836	sp|Q8GVE1|CIGR2_ORYSJ Chitin-inducible gibberellin-responsive protein 2 OS=Oryza sativa subsp. japonica GN=CIGR2 PE=2 SV=1//0	D8_BB	1.4555	8.4817e-10	1.856e-07
D8_AA vs D8_BB	Traes_4BL_E2CC8592F	sp|Q0DWQ7|CCB12_ORYSJ Cyclin-B1-2 OS=Oryza sativa subsp. japonica GN=CYCB1-2 PE=3 SV=1//3.33941e-57	D8_BB	1.5623	8.0826e-11	2.9108e-08
D8_AA vs D8_BB	Traes_4BL_E2E2C4E1D	sp|Q10S93|KAD1_ORYSJ Probable adenylate kinase 1, chloroplastic OS=Oryza sativa subsp. japonica GN=Os03g0130400 PE=2 SV=1//9.22146e-117	D8_BB	1.3814	5.1953e-07	4.0988e-05
D8_AA vs D8_BB	Traes_4BL_E339D47C9	sp|Q9LEU8|ARLY_ARATH Argininosuccinate lyase, chloroplastic OS=Arabidopsis thaliana GN=At5g10920 PE=2 SV=1//1.51413e-16	D8_BB	1.2828	0.0010404	0.039518
D8_AA vs D8_BB	Traes_4BL_E35F776B8	sp|Q10QE9|U496A_ORYSJ UPF0496 protein 1 OS=Oryza sativa subsp. japonica GN=Os03g0199100 PE=2 SV=1//0	D8_BB	1.486	3.4223e-10	9.0859e-08
D8_AA vs D8_BB	Traes_4BL_E3D645379	sp|Q0WPE9|NAT7_ARATH Nucleobase-ascorbate transporter 7 OS=Arabidopsis thaliana GN=NAT7 PE=2 SV=2//6.27914e-18	D8_BB	1.1539	0.00040218	0.016544
D8_AA vs D8_BB	Traes_4BL_E3F18AE5F	sp|Q5ZL42|BZW2_CHICK Basic leucine zipper and W2 domain-containing protein 2 OS=Gallus gallus GN=BZW2 PE=2 SV=1//9.60769e-69	D8_BB	0.74565	6.4064e-05	0.0031284
D8_AA vs D8_BB	Traes_4BL_E43C1BB11	sp|Q9FLB1|PYL5_ARATH Abscisic acid receptor PYL5 OS=Arabidopsis thaliana GN=PYL5 PE=1 SV=1//1.2346e-53	D8_BB	1.3604	0.00041624	0.017068
D8_AA vs D8_BB	Traes_4BL_E4445BC35	sp|Q6PS57|CKS1_ORYSJ Cyclin-dependent kinases regulatory subunit 1 OS=Oryza sativa subsp. japonica GN=CKS1 PE=2 SV=1//2.48485e-30	D8_BB	1.6871	3.0068e-08	3.5225e-06
D8_AA vs D8_BB	Traes_4BL_E4468CF80	-	D8_BB	1.6822	0.00031191	0.013201
D8_AA vs D8_BB	Traes_4BL_E463C3B8B	sp|Q0DV28|ARK1_ORYSJ Armadillo repeat-containing kinesin-like protein 1 OS=Oryza sativa subsp. japonica GN=Os03g0152900 PE=2 SV=2//0	D8_BB	2.1483	0.00015461	0.007013
D8_AA vs D8_BB	Traes_4BL_E48C704F1	sp|Q38906|TOC34_ARATH Translocase of chloroplast 34, chloroplastic OS=Arabidopsis thaliana GN=TOC34 PE=1 SV=2//2.42657e-130	D8_BB	1.3428	7.432e-05	0.0035687
D8_AA vs D8_BB	Traes_4BL_E49000B89	sp|Q8L3Z8|FZR2_ARATH Protein FIZZY-RELATED 2 OS=Arabidopsis thaliana GN=FZR2 PE=1 SV=1//1.3114e-06	D8_BB	1.7222	1.2601e-11	5.8695e-09
D8_AA vs D8_BB	Traes_4BL_E4AC3BD4E	sp|Q8LAD0|PDX2_ARATH Probable pyridoxal 5&apos;-phosphate synthase subunit PDX2 OS=Arabidopsis thaliana GN=PDX2 PE=1 SV=1//1.06756e-73	D8_BB	1.5005	2.1068e-07	1.8794e-05
D8_AA vs D8_BB	Traes_4BL_E4BFEC7C3	sp|Q10N05|GT32_ORYSJ Probable glucuronosyltransferase Os03g0287800 OS=Oryza sativa subsp. japonica GN=Os03g0287800 PE=3 SV=1//2.64279e-127	D8_BB	1.286	3.0777e-07	2.5995e-05
D8_AA vs D8_BB	Traes_4BL_E4DFC0FB0	-	D8_BB	1.5652	1.0763e-05	0.00062154
D8_AA vs D8_BB	Traes_4BL_E567A3F8A	sp|A0JPZ8|AP2L3_ARATH AP2-like ethylene-responsive transcription factor At1g79700 OS=Arabidopsis thaliana GN=At1g79700 PE=2 SV=1//3.56565e-11	D8_BB	1.6798	1.2635e-08	1.7183e-06
D8_AA vs D8_BB	Traes_4BL_E5F7EC8AA	-	D8_BB	1.5885	2.6899e-12	1.5726e-09
D8_AA vs D8_BB	Traes_4BL_E5F9242FF	sp|Q10Q08|RFA1B_ORYSJ Replication protein A 70 kDa DNA-binding subunit B OS=Oryza sativa subsp. japonica GN=RPA1B PE=1 SV=1//0	D8_BB	1.4509	0.00018613	0.0082833
D8_AA vs D8_BB	Traes_4BL_E60B04022	sp|Q8LLD0|NUP96_ARATH Nuclear pore complex protein NUP96 OS=Arabidopsis thaliana GN=NUP96 PE=1 SV=1//0	D8_BB	1.5467	3.0336e-10	8.2801e-08
D8_AA vs D8_BB	Traes_4BL_E613734C0	sp|Q9CAP9|FPP1_ARATH Filament-like plant protein 1 OS=Arabidopsis thaliana GN=FPP1 PE=2 SV=1//5.3704e-08	D8_BB	1.5538	9.2603e-08	9.343e-06
D8_AA vs D8_BB	Traes_4BL_E65703779	sp|Q10PP8|MTP4_ORYSJ Metal tolerance protein 4 OS=Oryza sativa subsp. japonica GN=MTP4 PE=2 SV=1//2.15333e-175	D8_BB	1.3396	5.545e-06	0.00034044
D8_AA vs D8_BB	Traes_4BL_E6B9520A3	sp|H3K2Y6|MED12_ARATH Mediator of RNA polymerase II transcription subunit 12 OS=Arabidopsis thaliana GN=MED12 PE=1 SV=1//0	D8_BB	1.4709	1.7534e-07	1.6051e-05
D8_AA vs D8_BB	Traes_4BL_E72E34754	sp|Q9ZUU2|AAED1_ARATH Thioredoxin-like protein AAED1, chloroplastic OS=Arabidopsis thaliana GN=At2g37240 PE=1 SV=2//5.67258e-87	D8_BB	1.3718	4.0122e-07	3.2794e-05
D8_AA vs D8_BB	Traes_4BL_E73DF7876	sp|O65719|HSP7C_ARATH Heat shock 70 kDa protein 3 OS=Arabidopsis thaliana GN=HSP70-3 PE=1 SV=1//4.78994e-41	D8_BB	1.3961	2.5192e-06	0.00016551
D8_AA vs D8_BB	Traes_4BL_E74923982	sp|Q0DSV9|TOP6A_ORYSJ Topoisomerase 6 subunit A3 OS=Oryza sativa subsp. japonica GN=SPO11-3 PE=2 SV=2//0	D8_BB	1.6476	1.3722e-05	0.00077403
D8_AA vs D8_BB	Traes_4BL_E7CB51DF3	sp|Q9ZTS1|SYM_ORYSJ Probable methionine--tRNA ligase OS=Oryza sativa subsp. japonica GN=Os06g0508700 PE=2 SV=2//0	D8_BB	1.7454	1.4325e-08	1.8983e-06
D8_AA vs D8_BB	Traes_4BL_E7D3CCD49	sp|Q10SM2|FN3KR_ORYSJ Protein-ribulosamine 3-kinase, chloroplastic OS=Oryza sativa subsp. japonica GN=Os03g0117800 PE=2 SV=1//5.07552e-175	D8_BB	1.2905	2.7402e-05	0.0014306
D8_AA vs D8_BB	Traes_4BL_E8455EAE4	sp|Q9LV81|BRTL3_ARATH Probable mitochondrial adenine nucleotide transporter BTL3 OS=Arabidopsis thaliana GN=At5g64970 PE=2 SV=1//1.98582e-172	D8_BB	1.4315	1.8117e-05	0.00098759
D8_AA vs D8_BB	Traes_4BL_E8D63587E	sp|Q10RB4|BGAL5_ORYSJ Beta-galactosidase 5 OS=Oryza sativa subsp. japonica GN=Os03g0165400 PE=2 SV=1//0	D8_BB	1.3255	8.3942e-07	6.2188e-05
D8_AA vs D8_BB	Traes_4BL_E982318B7	sp|Q10PI5|ADPO3_ORYSJ Heptahelical transmembrane protein ADIPOR3 OS=Oryza sativa subsp. japonica GN=ADIPOR3 PE=2 SV=1//3.08116e-69	D8_BB	1.807	1.0873e-09	2.2614e-07
D8_AA vs D8_BB	Traes_4BL_E9B3F0787	sp|Q8LC69|ATL8_ARATH RING-H2 finger protein ATL8 OS=Arabidopsis thaliana GN=ATL8 PE=2 SV=2//7.01079e-17	D8_BB	1.873	0.00034107	0.014271
D8_AA vs D8_BB	Traes_4BL_E9D7F2B00	sp|P82659|DFSD2_HELAN Defensin SD2 OS=Helianthus annuus GN=SD2 PE=2 SV=1//2.07379e-22	D8_BB	1.3241	0.001229	0.046251
D8_AA vs D8_BB	Traes_4BL_EA4B13E3E	sp|Q01899|HSP7M_PHAVU Heat shock 70 kDa protein, mitochondrial OS=Phaseolus vulgaris PE=2 SV=1//0	D8_BB	1.2473	7.7231e-06	0.00046142
D8_AA vs D8_BB	Traes_4BL_EAF55DB99	sp|Q8H7L6|APY1_ORYSJ Probable apyrase 1 OS=Oryza sativa subsp. japonica GN=APY1 PE=3 SV=1//2.37962e-111	D8_BB	1.6359	1.426e-06	0.00010046
D8_AA vs D8_BB	Traes_4BL_EB0E59B6D	sp|Q10LQ2|CIPKA_ORYSJ CBL-interacting protein kinase 10 OS=Oryza sativa subsp. japonica GN=CIPK10 PE=2 SV=1//0	D8_BB	2.1895	7.4524e-08	7.7398e-06
D8_AA vs D8_BB	Traes_4BL_EB140DB83	sp|Q39224|SRG1_ARATH Protein SRG1 OS=Arabidopsis thaliana GN=SRG1 PE=2 SV=1//7.23685e-43	D8_BB	1.836	1.8737e-06	0.00012774
D8_AA vs D8_BB	Traes_4BL_EB421721D	sp|Q54GU0|ARSB_DICDI Putative transporter arsB OS=Dictyostelium discoideum GN=arsB PE=2 SV=1//1.77178e-26	D8_BB	1.441	1.2865e-05	0.00072887
D8_AA vs D8_BB	Traes_4BL_EB59588E4	sp|Q8LF20|CAP2_ARATH Putative clathrin assembly protein At2g25430 OS=Arabidopsis thaliana GN=At2g25430 PE=1 SV=2//9.84603e-47	D8_BB	1.3598	3.8113e-06	0.00024183
D8_AA vs D8_BB	Traes_4BL_EB9CF2010	sp|Q84Q77|HS17A_ORYSJ 17.9 kDa class I heat shock protein OS=Oryza sativa subsp. japonica GN=HSP17.9A PE=2 SV=1//5.17159e-44	D8_BB	1.415	0.00013272	0.0060803
D8_AA vs D8_BB	Traes_4BL_EC52872951	-	D8_BB	1.2499	8.2037e-06	0.00048789
D8_AA vs D8_BB	Traes_4BL_EC97B7C69	sp|Q10MQ2|DAPAT_ORYSJ Probable LL-diaminopimelate aminotransferase, chloroplastic OS=Oryza sativa subsp. japonica GN=AGD2 PE=2 SV=1//2.45796e-74	D8_BB	1.8125	5.4966e-09	8.6379e-07
D8_AA vs D8_BB	Traes_4BL_ECCDFEAF4	sp|Q9FGR2|PP436_ARATH Pentatricopeptide repeat-containing protein At5g59600 OS=Arabidopsis thaliana GN=PCMP-E1 PE=2 SV=1//2.45457e-126	D8_BB	4.8682	0.00058616	0.023431
D8_AA vs D8_BB	Traes_4BL_ECD20BE67	sp|Q10QP3|HOX13_ORYSJ Homeobox-leucine zipper protein HOX13 OS=Oryza sativa subsp. japonica GN=HOX13 PE=2 SV=1//2.04336e-71	D8_BB	1.7375	5.7426e-12	3.0401e-09
D8_AA vs D8_BB	Traes_4BL_ECD417691	-	D8_BB	2.8079	3.5817e-06	0.00022893
D8_AA vs D8_BB	Traes_4BL_ECD974691	sp|Q94LR4|EXPB4_ORYSJ Expansin-B4 OS=Oryza sativa subsp. japonica GN=EXPB4 PE=2 SV=1//2.13157e-21	D8_BB	1.5926	8.5095e-09	1.235e-06
D8_AA vs D8_BB	Traes_4BL_ECF34452D	-	D8_BB	2.3763	3.3668e-05	0.001731
D8_AA vs D8_BB	Traes_4BL_ED179D9DC	-	D8_BB	1.4764	1.6632e-07	1.5365e-05
D8_AA vs D8_BB	Traes_4BL_ED7853AD9	-	D8_BB	1.4788	2.9359e-08	3.4498e-06
D8_AA vs D8_BB	Traes_4BL_EE748D578	sp|Q9LX66|HERK_ARATH Receptor-like protein kinase HERK 1 OS=Arabidopsis thaliana GN=HERK1 PE=1 SV=1//6.21287e-24	D8_BB	3.084	8.1516e-10	1.8014e-07
D8_AA vs D8_BB	Traes_4BL_EEB40147B	-	D8_BB	1.7062	5.4998e-08	5.9502e-06
D8_AA vs D8_BB	Traes_4BL_EEC5CDEB6	sp|Q0WSN2|DAR2_ARATH Protein DA1-related 2 OS=Arabidopsis thaliana GN=DAR2 PE=2 SV=1//0	D8_BB	1.2854	0.00034971	0.014602
D8_AA vs D8_BB	Traes_4BL_EFE858C23	sp|O80970|NPY2_ARATH BTB/POZ domain-containing protein NPY2 OS=Arabidopsis thaliana GN=NPY2 PE=2 SV=1//0	D8_BB	1.2721	3.6971e-06	0.00023535
D8_AA vs D8_BB	Traes_4BL_EFEC50B26	sp|Q9ZQ70|WRKY3_ARATH Probable WRKY transcription factor 3 OS=Arabidopsis thaliana GN=WRKY3 PE=2 SV=1//3.37213e-14	D8_BB	2.0816	1.1674e-07	1.1423e-05
D8_AA vs D8_BB	Traes_4BL_EFFA96D15	sp|Q9LK61|RR10_ARATH 30S ribosomal protein S10, chloroplastic OS=Arabidopsis thaliana GN=RPS10 PE=2 SV=1//9.36627e-64	D8_BB	1.5754	8.5477e-07	6.3265e-05
D8_AA vs D8_BB	Traes_4BL_F0766A7EC	sp|Q1PFH7|PPR89_ARATH Pentatricopeptide repeat-containing protein At1g62350 OS=Arabidopsis thaliana GN=At1g62350 PE=2 SV=1//6.56564e-61	D8_BB	2.2503	1.3688e-05	0.00077267
D8_AA vs D8_BB	Traes_4BL_F0B0E6B0A	sp|Q9SWG3|FAR1_ARATH Protein FAR-RED IMPAIRED RESPONSE 1 OS=Arabidopsis thaliana GN=FAR1 PE=1 SV=1//1.14258e-119	D8_BB	1.5609	9.8928e-09	1.3806e-06
D8_AA vs D8_BB	Traes_4BL_F0CA5C659	-	D8_BB	1.4778	1.0603e-05	0.00061507
D8_AA vs D8_BB	Traes_4BL_F0D2B09D9	sp|F4IP13|SHGR6_ARATH Protein SHOOT GRAVITROPISM 6 OS=Arabidopsis thaliana GN=SGR6 PE=2 SV=1//6.77453e-93	D8_BB	1.2995	0.00027094	0.011599
D8_AA vs D8_BB	Traes_4BL_F140DE329	sp|Q9SH76|PMA6_ARATH ATPase 6, plasma membrane-type OS=Arabidopsis thaliana GN=AHA6 PE=2 SV=1//2.81796e-52	D8_BB	1.0377	0.00070959	0.02785
D8_AA vs D8_BB	Traes_4BL_F15D3655D	sp|C5WPC2|ARGJ_SORBI Arginine biosynthesis bifunctional protein ArgJ, chloroplastic OS=Sorghum bicolor GN=Sb01g039230 PE=3 SV=1//0	D8_BB	1.566	4.3496e-08	4.8335e-06
D8_AA vs D8_BB	Traes_4BL_F1801E768	sp|Q9C882|GTL1_ARATH Trihelix transcription factor GTL1 OS=Arabidopsis thaliana GN=GTL1 PE=1 SV=2//9.87457e-11	D8_BB	1.3153	7.019e-07	5.3216e-05
D8_AA vs D8_BB	Traes_4BL_F1FE29573	sp|Q10RP4|SE14_ORYSJ Lysine-specific demethylase SE14 OS=Oryza sativa subsp. japonica GN=SE14 PE=3 SV=2//4.52403e-46	D8_BB	1.5952	6.1744e-07	4.7649e-05
D8_AA vs D8_BB	Traes_4BL_F201D82A5	sp|Q9SHI2|Y1723_ARATH Leucine-rich repeat receptor-like serine/threonine-protein kinase At1g17230 OS=Arabidopsis thaliana GN=At1g17230 PE=2 SV=2//1.63038e-18	D8_BB	1.2448	1.6364e-07	1.519e-05
D8_AA vs D8_BB	Traes_4BL_F2AF3C50A	sp|Q9LKI5|XPF_ARATH DNA repair endonuclease UVH1 OS=Arabidopsis thaliana GN=UVH1 PE=1 SV=2//0	D8_BB	1.5158	9.5443e-08	9.5922e-06
D8_AA vs D8_BB	Traes_4BL_F2C2A7E02	sp|Q75GT3|CLPB2_ORYSJ Chaperone protein ClpB2, chloroplastic OS=Oryza sativa subsp. japonica GN=CLPB2 PE=2 SV=1//0	D8_BB	1.5834	2.5744e-09	4.5411e-07
D8_AA vs D8_BB	Traes_4BL_F2CBFEC51	sp|P50156|TIP11_ORYSJ Probable aquaporin TIP1-1 OS=Oryza sativa subsp. japonica GN=TIP1-1 PE=2 SV=1//3.45654e-28	D8_BB	1.9739	9.1489e-06	0.00053956
D8_AA vs D8_BB	Traes_4BL_F2DFDCC69	sp|Q10M74|GMK2_ORYSJ Guanylate kinase 2, chloroplastic/mitochondrial OS=Oryza sativa subsp. japonica GN=V2 PE=1 SV=1//2.84366e-141	D8_BB	1.3288	3.8981e-06	0.00024596
D8_AA vs D8_BB	Traes_4BL_F32BE741E	sp|P44797|PUR8_HAEIN Adenylosuccinate lyase OS=Haemophilus influenzae (strain ATCC 51907 / DSM 11121 / KW20 / Rd) GN=purB PE=3 SV=1//8.28407e-24	D8_BB	1.2053	0.0005923	0.023652
D8_AA vs D8_BB	Traes_4BL_F3313D3D9	sp|F4IV45|CHR10_ARATH Probable helicase CHR10 OS=Arabidopsis thaliana GN=CHR10 PE=3 SV=1//0	D8_BB	1.7101	5.9806e-07	4.6523e-05
D8_AA vs D8_BB	Traes_4BL_F34EBD618	sp|Q9SLH0|EIL1_ARATH ETHYLENE INSENSITIVE 3-like 1 protein OS=Arabidopsis thaliana GN=EIL1 PE=1 SV=1//3.85503e-145	D8_BB	1.6078	6.7469e-12	3.4303e-09
D8_AA vs D8_BB	Traes_4BL_F38A8C245	sp|Q8LPN7|RNG1L_ARATH E3 ubiquitin-protein ligase RING1-like OS=Arabidopsis thaliana GN=At3g19950 PE=1 SV=1//2.36806e-16	D8_BB	1.6312	1.2158e-09	2.4624e-07
D8_AA vs D8_BB	Traes_4BL_F3DBEB2A2	-	D8_BB	1.5447	9.3566e-12	4.549e-09
D8_AA vs D8_BB	Traes_4BL_F3DF9F08D	sp|Q9SRE5|Y1666_ARATH Uncharacterized protein At1g76660 OS=Arabidopsis thaliana GN=At1g76660 PE=2 SV=1//9.64974e-72	D8_BB	1.6151	5.1673e-10	1.2561e-07
D8_AA vs D8_BB	Traes_4BL_F428A5CDC	sp|F4IXE7|IDM1_ARATH Increased DNA methylation 1 OS=Arabidopsis thaliana GN=IDM1 PE=1 SV=1//5.64731e-82	D8_BB	1.1943	6.4465e-05	0.003146
D8_AA vs D8_BB	Traes_4BL_F435C85BF	sp|Q10RE5|MTND2_ORYSJ 1,2-dihydroxy-3-keto-5-methylthiopentene dioxygenase 2 OS=Oryza sativa subsp. japonica GN=ARD2 PE=2 SV=1//3.65781e-137	D8_BB	1.722	3.8975e-14	3.8378e-11
D8_AA vs D8_BB	Traes_4BL_F47C315FE	sp|Q8L719|THO4B_ARATH THO complex subunit 4B OS=Arabidopsis thaliana GN=ALY2 PE=1 SV=1//1.92189e-35	D8_BB	1.5662	1.0617e-09	2.2142e-07
D8_AA vs D8_BB	Traes_4BL_F4BC90A72	sp|O22784|CRR11_ARATH Cysteine-rich repeat secretory protein 11 OS=Arabidopsis thaliana GN=CRRSP11 PE=1 SV=2//1.14667e-08	D8_BB	1.6985	3.5941e-06	0.00022954
D8_AA vs D8_BB	Traes_4BL_F4C2C6B29	sp|Q0WV90|TPR1_ARATH Topless-related protein 1 OS=Arabidopsis thaliana GN=TPR1 PE=1 SV=3//0	D8_BB	1.5409	7.44e-09	1.1024e-06
D8_AA vs D8_BB	Traes_4BL_F68753702	sp|Q14692|BMS1_HUMAN Ribosome biogenesis protein BMS1 homolog OS=Homo sapiens GN=BMS1 PE=1 SV=1//1.09634e-108	D8_BB	1.5729	3.7036e-09	6.1825e-07
D8_AA vs D8_BB	Traes_4BL_F6D28BEBC	sp|Q42551|SCE1_ARATH SUMO-conjugating enzyme SCE1 OS=Arabidopsis thaliana GN=SCE1 PE=1 SV=1//6.10481e-86	D8_BB	1.6056	7.4354e-10	1.6814e-07
D8_AA vs D8_BB	Traes_4BL_F727FA1EC1	sp|Q10LX4|CML27_ORYSJ Probable calcium-binding protein CML27 OS=Oryza sativa subsp. japonica GN=CML27 PE=2 SV=1//7.07561e-64	D8_BB	1.8221	0.00040406	0.016613
D8_AA vs D8_BB	Traes_4BL_F765C4AA5	sp|O49044|SODC2_MESCR Superoxide dismutase [Cu-Zn] 2 OS=Mesembryanthemum crystallinum GN=SODCC.2 PE=2 SV=1//1.74056e-51	D8_BB	1.6411	1.4091e-09	2.7288e-07
D8_AA vs D8_BB	Traes_4BL_F786F50EB	-	D8_BB	1.846	1.038e-09	2.1822e-07
D8_AA vs D8_BB	Traes_4BL_F79F81A2F	-	D8_BB	1.4283	1.498e-06	0.00010508
D8_AA vs D8_BB	Traes_4BL_F7A02A7FD	sp|Q9FNY2|DPB_ARATH Transcription factor-like protein DPB OS=Arabidopsis thaliana GN=DPB PE=1 SV=1//9.38615e-115	D8_BB	1.5601	3.7301e-10	9.6721e-08
D8_AA vs D8_BB	Traes_4BL_F7A57E277	sp|Q9LXF4|PP384_ARATH Pentatricopeptide repeat-containing protein At5g15280 OS=Arabidopsis thaliana GN=At5g15280 PE=2 SV=1//2.41319e-128	D8_BB	1.6777	1.3789e-05	0.00077655
D8_AA vs D8_BB	Traes_4BL_F7ADB6D0E	-	D8_BB	1.5385	9.6345e-05	0.0045505
D8_AA vs D8_BB	Traes_4BL_F7AFF4D6C	sp|Q6YZX6|ACOC_ORYSJ Putative aconitate hydratase, cytoplasmic OS=Oryza sativa subsp. japonica GN=Os08g0191100 PE=3 SV=1//0	D8_BB	1.2665	3.8733e-06	0.00024496
D8_AA vs D8_BB	Traes_4BL_F7C734D2D	sp|P27807|H2B1_WHEAT Histone H2B.1 OS=Triticum aestivum PE=1 SV=3//5.07355e-62	D8_BB	1.7951	2.6503e-10	7.3655e-08
D8_AA vs D8_BB	Traes_4BL_F7CF2B1D4	-	D8_BB	1.0416	1.601e-05	0.00088201
D8_AA vs D8_BB	Traes_4BL_F8C1990BA	sp|Q42290|MPPB_ARATH Probable mitochondrial-processing peptidase subunit beta OS=Arabidopsis thaliana GN=At3g02090 PE=2 SV=2//0	D8_BB	1.4141	1.521e-08	1.9785e-06
D8_AA vs D8_BB	Traes_4BL_F8E57B81A	sp|Q8H8U5|IN21B_ORYSJ Protein IN2-1 homolog B OS=Oryza sativa subsp. japonica GN=GSTZ5 PE=2 SV=1//4.44546e-137	D8_BB	1.2249	4.4977e-05	0.0022675
D8_AA vs D8_BB	Traes_4BL_F972E7827	sp|Q9Y3E0|GOT1B_HUMAN Vesicle transport protein GOT1B OS=Homo sapiens GN=GOLT1B PE=1 SV=1//1.09705e-20	D8_BB	1.4797	1.2103e-06	8.7338e-05
D8_AA vs D8_BB	Traes_4BL_F98F8DAB2	sp|Q10QH3|CSPLL_ORYSJ CASP-like protein Os03g0196400 OS=Oryza sativa subsp. japonica GN=Os03g0196400 PE=3 SV=2//9.59501e-16	D8_BB	1.1215	0.00015556	0.0070467
D8_AA vs D8_BB	Traes_4BL_FA316B2E4	sp|Q10SX6|ACR22_ORYSJ Arsenate reductase 2.2 OS=Oryza sativa subsp. japonica GN=ACR2.2 PE=1 SV=1//3.69078e-33	D8_BB	1.6688	1.9916e-11	8.655e-09
D8_AA vs D8_BB	Traes_4BL_FA7EB1648	sp|Q9M0F9|PFKA1_ARATH ATP-dependent 6-phosphofructokinase 1 OS=Arabidopsis thaliana GN=PFK1 PE=1 SV=1//1.50216e-28	D8_BB	1.6138	7.3896e-13	5.1324e-10
D8_AA vs D8_BB	Traes_4BL_FAD962987	sp|A7QEU4|PER5_VITVI Peroxidase 5 OS=Vitis vinifera GN=GSVIVT00037159001 PE=1 SV=2//1.23649e-48	D8_BB	1.3306	4.0015e-08	4.5047e-06
D8_AA vs D8_BB	Traes_4BL_FAFCB315F	sp|Q8VZ37|AP3S_ARATH AP-3 complex subunit sigma OS=Arabidopsis thaliana GN=At3g50860 PE=2 SV=1//1.91006e-63	D8_BB	1.8101	9.7498e-10	2.0836e-07
D8_AA vs D8_BB	Traes_4BL_FB935AD6C	-	D8_BB	1.0393	0.00019304	0.0085272
D8_AA vs D8_BB	Traes_4BL_FBA9B0C69	sp|O64964|TIP11_MAIZE Aquaporin TIP1-1 OS=Zea mays GN=TIP1-1 PE=2 SV=1//1.70054e-44	D8_BB	1.2649	1.0565e-11	5.0418e-09
D8_AA vs D8_BB	Traes_4BL_FBCD190E5	sp|O80507|CSK2E_ARATH Putative casein kinase II subunit beta-4 OS=Arabidopsis thaliana GN=At2g44680 PE=2 SV=1//1.54612e-108	D8_BB	1.753	2.6645e-12	1.5702e-09
D8_AA vs D8_BB	Traes_4BL_FBE8A057A	sp|Q10N21|APX1_ORYSJ L-ascorbate peroxidase 1, cytosolic OS=Oryza sativa subsp. japonica GN=APX1 PE=1 SV=1//2.15035e-59	D8_BB	1.5341	1.9128e-10	5.7895e-08
D8_AA vs D8_BB	Traes_4BL_FBEB828CD	sp|A3RCV9|IF4E3_WHEAT Eukaryotic translation initiation factor NCBP OS=Triticum aestivum GN=NCBP PE=2 SV=1//1.07165e-52	D8_BB	1.1623	4.7516e-05	0.0023862
D8_AA vs D8_BB	Traes_4BL_FC0FBFF7E	sp|Q6ZQ08|CNOT1_MOUSE CCR4-NOT transcription complex subunit 1 OS=Mus musculus GN=Cnot1 PE=1 SV=2//1.80366e-15	D8_BB	1.7539	4.1945e-14	4.0679e-11
D8_AA vs D8_BB	Traes_4BL_FC95CDB19	sp|Q9LFC5|PP360_ARATH Pentatricopeptide repeat-containing protein At5g01110 OS=Arabidopsis thaliana GN=At5g01110 PE=2 SV=1//5.00651e-25	D8_BB	1.6101	1.1876e-05	0.00067781
D8_AA vs D8_BB	Traes_4BL_FCFBF3C90	-	D8_BB	1.2081	0.00039936	0.016437
D8_AA vs D8_BB	Traes_4BL_FD0D3B74A	sp|Q9LNJ5|BH013_ARATH Transcription factor bHLH13 OS=Arabidopsis thaliana GN=BHLH13 PE=2 SV=1//2.24518e-119	D8_BB	1.4652	5.9648e-06	0.00036335
D8_AA vs D8_BB	Traes_4BL_FD212A495	sp|Q87JZ5|Y4103_VIBPA Macro domain-containing protein VPA0103 OS=Vibrio parahaemolyticus serotype O3:K6 (strain RIMD 2210633) GN=VPA0103 PE=3 SV=1//9.03802e-49	D8_BB	1.3521	1.3005e-07	1.2536e-05
D8_AA vs D8_BB	Traes_4BL_FD88F3AC4	sp|Q84VQ1|KINB1_ARATH SNF1-related protein kinase regulatory subunit beta-1 OS=Arabidopsis thaliana GN=KINB1 PE=1 SV=1//4.71755e-71	D8_BB	1.7482	4.4342e-13	3.2851e-10
D8_AA vs D8_BB	Traes_4BL_FDAF530EE	sp|Q93VM9|THOC1_ARATH THO complex subunit 1 OS=Arabidopsis thaliana GN=THO1 PE=1 SV=1//0	D8_BB	1.5509	8.9667e-08	9.0703e-06
D8_AA vs D8_BB	Traes_4BL_FDBA21967	-	D8_BB	1.8695	1.6949e-05	0.0009265
D8_AA vs D8_BB	Traes_4BL_FE3EA0B32	sp|Q7Z624|CMKMT_HUMAN Calmodulin-lysine N-methyltransferase OS=Homo sapiens GN=CAMKMT PE=1 SV=2//6.30639e-31	D8_BB	1.3372	0.00011192	0.0052132
D8_AA vs D8_BB	Traes_4BL_FE7A22D40	-	D8_BB	1.6694	1.741e-07	1.5975e-05
D8_AA vs D8_BB	Traes_4BL_FE7B24AD71	sp|Q54BW6|TTC27_DICDI Tetratricopeptide repeat protein 27 homolog OS=Dictyostelium discoideum GN=ttc27 PE=3 SV=1//1.30157e-59	D8_BB	1.3181	0.00020171	0.0088848
D8_AA vs D8_BB	Traes_4BL_FE82E5C44	-	D8_BB	1.6561	4.2364e-06	0.00026512
D8_AA vs D8_BB	Traes_4BL_FECB8B468	-	D8_BB	1.7771	1.1211e-07	1.1068e-05
D8_AA vs D8_BB	Traes_4BL_FF0386148	sp|Q9SRW7|APK3_ARATH Adenylyl-sulfate kinase 3 OS=Arabidopsis thaliana GN=APK3 PE=1 SV=1//8.30775e-111	D8_BB	1.5381	1.1363e-07	1.1203e-05
D8_AA vs D8_BB	Traes_4BL_FF1A57084	-	D8_BB	1.2145	8.0239e-05	0.0038269
D8_AA vs D8_BB	Traes_4BL_FF5C84932	sp|Q9LHT0|TRNHF_ARATH Tropinone reductase homolog At5g06060 OS=Arabidopsis thaliana GN=At5g06060 PE=2 SV=1//1.69732e-106	D8_BB	1.9314	0.0001338	0.0061262
D8_AA vs D8_BB	Traes_4BL_FF651AB7D	-	D8_BB	1.2005	0.00079834	0.030927
D8_AA vs D8_BB	Traes_4BL_FFB13780E	sp|Q9C533|ZDHC1_ARATH Probable protein S-acyltransferase 22 OS=Arabidopsis thaliana GN=PAT22 PE=2 SV=2//2.55056e-103	D8_BB	1.8975	1.7995e-09	3.3568e-07
D8_AA vs D8_BB	Traes_4BS_0073C2163	-	D8_BB	1.4253	0.00027362	0.011695
D8_AA vs D8_BB	Traes_4BS_00E6DD0F9	sp|Q56YP2|PI5K1_ARATH Phosphatidylinositol 4-phosphate 5-kinase 1 OS=Arabidopsis thaliana GN=PIP5K1 PE=1 SV=1//0	D8_BB	1.5044	1.1336e-08	1.558e-06
D8_AA vs D8_BB	Traes_4BS_01676C7E0	sp|B7SY83|PS1_ARATH FHA domain-containing protein PS1 OS=Arabidopsis thaliana GN=PS1 PE=2 SV=1//2.74421e-26	D8_BB	1.4631	0.00039477	0.016274
D8_AA vs D8_BB	Traes_4BS_01F7AC2E3	sp|Q69ZF3|GBA2_MOUSE Non-lysosomal glucosylceramidase OS=Mus musculus GN=Gba2 PE=1 SV=2//2.25771e-143	D8_BB	1.4898	1.3585e-10	4.3851e-08
D8_AA vs D8_BB	Traes_4BS_026D29399	-	D8_BB	1.3574	8.6701e-06	0.00051366
D8_AA vs D8_BB	Traes_4BS_0272D4F2B	sp|Q9ZWR8|ANTA_GENTR Anthocyanin 5-aromatic acyltransferase OS=Gentiana triflora PE=1 SV=1//5.67706e-27	D8_BB	1.7526	1.2134e-06	8.7475e-05
D8_AA vs D8_BB	Traes_4BS_02C28E638	sp|Q54BC9|DYRK2_DICDI Probable serine/threonine-protein kinase dyrk2 OS=Dictyostelium discoideum GN=dyrk2 PE=3 SV=1//2.04691e-60	D8_BB	1.5128	2.5467e-07	2.2085e-05
D8_AA vs D8_BB	Traes_4BS_02C5D7625	sp|Q0IQF7|RS16_ORYSJ 40S ribosomal protein S16 OS=Oryza sativa subsp. japonica GN=RPS16A PE=2 SV=1//9.11258e-87	D8_BB	1.1242	0.00023682	0.010274
D8_AA vs D8_BB	Traes_4BS_03AEDC8FF	-	D8_BB	1.17	0.0012964	0.048599
D8_AA vs D8_BB	Traes_4BS_043F7D08D	sp|Q766C3|NEP1_NEPGR Aspartic proteinase nepenthesin-1 OS=Nepenthes gracilis GN=nep1 PE=1 SV=1//1.14364e-33	D8_BB	1.6505	4.542e-05	0.0022883
D8_AA vs D8_BB	Traes_4BS_046B05B5B	sp|Q8GYP3|RDM4_ARATH RNA-directed DNA methylation 4 OS=Arabidopsis thaliana GN=RDM4 PE=1 SV=1//1.18812e-38	D8_BB	1.3505	2.5268e-07	2.1986e-05
D8_AA vs D8_BB	Traes_4BS_04E1530B3	sp|Q5RDW0|FAHD1_PONAB Acylpyruvase FAHD1, mitochondrial OS=Pongo abelii GN=FAHD1 PE=2 SV=1//2.81595e-66	D8_BB	1.829	0.001238	0.046568
D8_AA vs D8_BB	Traes_4BS_067788F5E	sp|Q9SGW3|PSD8A_ARATH 26S proteasome non-ATPase regulatory subunit 8 homolog A OS=Arabidopsis thaliana GN=RPN12A PE=1 SV=1//1.45858e-125	D8_BB	1.281	1.9165e-07	1.7353e-05
D8_AA vs D8_BB	Traes_4BS_06A528D27	sp|O34331|YLBH_BACSU Putative rRNA methyltransferase YlbH OS=Bacillus subtilis (strain 168) GN=ylbH PE=3 SV=2//1.29378e-17	D8_BB	1.4074	4.3134e-07	3.4879e-05
D8_AA vs D8_BB	Traes_4BS_06D37DA57	sp|O94235|MPH1L_SCHPO Serine/threonine-protein kinase mph1 OS=Schizosaccharomyces pombe (strain 972 / ATCC 24843) GN=mph1 PE=2 SV=1//2.27785e-74	D8_BB	1.7346	1.6396e-06	0.00011377
D8_AA vs D8_BB	Traes_4BS_06DC8C269	sp|O74944|POLK_SCHPO DNA polymerase kappa OS=Schizosaccharomyces pombe (strain 972 / ATCC 24843) GN=mug40 PE=1 SV=3//1.34953e-73	D8_BB	1.2296	6.8256e-05	0.0033206
D8_AA vs D8_BB	Traes_4BS_06EE678FF	sp|F4I4K5|LPR1_ARATH Multicopper oxidase LPR1 OS=Arabidopsis thaliana GN=LPR1 PE=2 SV=1//1.54677e-25	D8_BB	1.5971	1.1283e-06	8.1797e-05
D8_AA vs D8_BB	Traes_4BS_071914ED5	sp|P46302|RS28_MAIZE 40S ribosomal protein S28 OS=Zea mays GN=RPS28 PE=3 SV=1//3.65675e-26	D8_BB	1.6856	3.1057e-09	5.2979e-07
D8_AA vs D8_BB	Traes_4BS_07991BDEB	sp|Q9S9N6|PNSB1_ARATH Photosynthetic NDH subunit of subcomplex B 1, chloroplastic OS=Arabidopsis thaliana GN=PNSB1 PE=2 SV=1//1.49611e-160	D8_BB	1.3027	1.3153e-05	0.00074356
D8_AA vs D8_BB	Traes_4BS_07B8E6301	sp|Q75I94|BGL08_ORYSJ Beta-glucosidase 8 OS=Oryza sativa subsp. japonica GN=BGLU8 PE=1 SV=1//0	D8_BB	1.5105	1.3215e-08	1.7754e-06
D8_AA vs D8_BB	Traes_4BS_0819019F1	-	D8_BB	1.325	3.7626e-08	4.2666e-06
D8_AA vs D8_BB	Traes_4BS_081F0E7CA	sp|F4JYC8|PTM_ARATH DDT domain-containing protein PTM OS=Arabidopsis thaliana GN=PTM PE=1 SV=1//2.77286e-43	D8_BB	1.3441	0.00028472	0.012123
D8_AA vs D8_BB	Traes_4BS_086630970	sp|O64728|STI_ARATH Protein STICHEL OS=Arabidopsis thaliana GN=STI PE=1 SV=2//0	D8_BB	1.3943	1.6794e-05	0.00091871
D8_AA vs D8_BB	Traes_4BS_087DBE7F9	sp|O35678|MGLL_MOUSE Monoglyceride lipase OS=Mus musculus GN=Mgll PE=1 SV=1//4.42282e-30	D8_BB	1.2641	7.3385e-05	0.0035325
D8_AA vs D8_BB	Traes_4BS_08B2BB48F	sp|Q8W3M7|Y4598_ARATH Uncharacterized protein At4g06598 OS=Arabidopsis thaliana GN=At4g06598 PE=2 SV=2//3.78878e-26	D8_BB	1.4146	6.303e-08	6.7257e-06
D8_AA vs D8_BB	Traes_4BS_08F3A9D92	sp|Q8C080|SNX16_MOUSE Sorting nexin-16 OS=Mus musculus GN=Snx16 PE=1 SV=2//4.96158e-08	D8_BB	1.3775	7.9885e-08	8.2089e-06
D8_AA vs D8_BB	Traes_4BS_095DC0EB9	-	D8_BB	1.3862	3.7605e-08	4.2666e-06
D8_AA vs D8_BB	Traes_4BS_099BBC8381	sp|O80582|FBK46_ARATH F-box/kelch-repeat protein At2g44130 OS=Arabidopsis thaliana GN=At2g44130 PE=2 SV=2//6.85276e-25	D8_BB	1.1652	3.839e-08	4.3469e-06
D8_AA vs D8_BB	Traes_4BS_09DB6752D	sp|Q80TM6|R3HD2_MOUSE R3H domain-containing protein 2 OS=Mus musculus GN=R3hdm2 PE=1 SV=2//1.34544e-10	D8_BB	1.529	2.9489e-09	5.0639e-07
D8_AA vs D8_BB	Traes_4BS_09FC3738D	sp|A1BHL1|DNAJ_CHLPD Chaperone protein DnaJ OS=Chlorobium phaeobacteroides (strain DSM 266) GN=dnaJ PE=3 SV=1//5.2712e-07	D8_BB	1.3091	4.7912e-07	3.8304e-05
D8_AA vs D8_BB	Traes_4BS_0A15F6196	sp|O82265|SCC3_ARATH Sister-chromatid cohesion protein 3 OS=Arabidopsis thaliana GN=SCC3 PE=1 SV=2//0	D8_BB	1.1595	0.00019209	0.00849
D8_AA vs D8_BB	Traes_4BS_0AACB12E3	sp|Q8RY25|NU98A_ARATH Nuclear pore complex protein NUP98A OS=Arabidopsis thaliana GN=NUP98A PE=1 SV=1//1.15167e-07	D8_BB	1.3934	4.33e-06	0.00027076
D8_AA vs D8_BB	Traes_4BS_0B6D526DF	sp|Q8GWR0|COX11_ARATH Cytochrome c oxidase assembly protein COX11, mitochondrial OS=Arabidopsis thaliana GN=COX11 PE=2 SV=1//3.64941e-60	D8_BB	1.1203	1.8263e-05	0.00099415
D8_AA vs D8_BB	Traes_4BS_0B76BC2BB	sp|Q8CFK2|TF3B_MOUSE Transcription factor IIIB 90 kDa subunit OS=Mus musculus GN=Brf1 PE=1 SV=1//9.61161e-53	D8_BB	1.2268	0.00015459	0.007013
D8_AA vs D8_BB	Traes_4BS_0BDB0D05C	sp|Q76FS2|TBB8_ORYSJ Tubulin beta-8 chain OS=Oryza sativa subsp. japonica GN=TUBB8 PE=2 SV=1//0	D8_BB	1.4904	6.4345e-10	1.5112e-07
D8_AA vs D8_BB	Traes_4BS_0C6E2EE72	sp|O94387|YGSA_SCHPO Uncharacterized ATP-dependent helicase C29A10.10c OS=Schizosaccharomyces pombe (strain 972 / ATCC 24843) GN=SPBC29A10.10c PE=3 SV=1//1.79528e-75	D8_BB	1.7888	2.4513e-11	1.0252e-08
D8_AA vs D8_BB	Traes_4BS_0D2EA290D	sp|Q9LJF8|FBL47_ARATH F-box/LRR-repeat protein At3g26922 OS=Arabidopsis thaliana GN=At3g26922 PE=2 SV=2//4.23582e-13	D8_BB	1.2878	2.226e-05	0.0011877
D8_AA vs D8_BB	Traes_4BS_0E164F5D8	sp|Q55EZ4|INT3_DICDI Integrator complex subunit 3 homolog OS=Dictyostelium discoideum GN=ints3 PE=3 SV=1//8.23079e-57	D8_BB	1.0653	0.0013044	0.048877
D8_AA vs D8_BB	Traes_4BS_0E2CEEF03	sp|Q651A1|LPA1H_ORYSJ P-loop NTPase domain-containing protein LPA1 homolog OS=Oryza sativa subsp. japonica GN=Os09g0572200 PE=3 SV=1//0	D8_BB	1.51	7.9265e-10	1.7668e-07
D8_AA vs D8_BB	Traes_4BS_0E71E135D	sp|Q9ZUU2|AAED1_ARATH Thioredoxin-like protein AAED1, chloroplastic OS=Arabidopsis thaliana GN=At2g37240 PE=1 SV=2//3.03535e-22	D8_BB	1.4579	8.103e-07	6.0433e-05
D8_AA vs D8_BB	Traes_4BS_0E7EC8FE3	-	D8_BB	1.6498	1.1795e-10	3.8878e-08
D8_AA vs D8_BB	Traes_4BS_0EB7BD260	-	D8_BB	1.6444	8.3381e-06	0.00049513
D8_AA vs D8_BB	Traes_4BS_0ECAB85C2	sp|P82163|RR13_SPIOL 30S ribosomal protein S13, chloroplastic OS=Spinacia oleracea GN=RPS13 PE=1 SV=2//4.97174e-87	D8_BB	1.4932	4.8587e-10	1.2037e-07
D8_AA vs D8_BB	Traes_4BS_0EE518A12	-	D8_BB	1.4911	6.8818e-08	7.2636e-06
D8_AA vs D8_BB	Traes_4BS_0F601AE0D	sp|Q5KQN0|CAX2_ORYSJ Vacuolar cation/proton exchanger 2 OS=Oryza sativa subsp. japonica GN=CAX2 PE=2 SV=2//0	D8_BB	1.1951	3.9656e-05	0.0020162
D8_AA vs D8_BB	Traes_4BS_10A0D74C5	sp|Q8H191|PAO4_ARATH Probable polyamine oxidase 4 OS=Arabidopsis thaliana GN=PAO4 PE=1 SV=1//1.39401e-14	D8_BB	1.6999	1.0061e-10	3.4785e-08
D8_AA vs D8_BB	Traes_4BS_10F2C0427	sp|Q9LJ87|CDC73_ARATH Protein CDC73 homolog OS=Arabidopsis thaliana GN=CDC73 PE=1 SV=1//1.84693e-86	D8_BB	1.5482	1.4446e-08	1.9047e-06
D8_AA vs D8_BB	Traes_4BS_10FFED1FF	sp|Q6PGS5|TM56B_XENLA Transmembrane protein 56-B OS=Xenopus laevis GN=tmem56-b PE=2 SV=1//9.5231e-21	D8_BB	1.4611	4.6549e-10	1.1654e-07
D8_AA vs D8_BB	Traes_4BS_11DDF29B31	sp|Q8L5C6|XIP1_WHEAT Xylanase inhibitor protein 1 OS=Triticum aestivum GN=XIPI PE=1 SV=2//1.96829e-174	D8_BB	2.6954	9.935e-11	3.4715e-08
D8_AA vs D8_BB	Traes_4BS_1281828D6	-	D8_BB	0.98563	6.2305e-06	0.00037835
D8_AA vs D8_BB	Traes_4BS_128FECE56	sp|P83941|ELOC_RAT Transcription elongation factor B polypeptide 1 OS=Rattus norvegicus GN=Tceb1 PE=1 SV=1//3.24798e-25	D8_BB	1.3888	7.2454e-07	5.472e-05
D8_AA vs D8_BB	Traes_4BS_12DCC4C9C	sp|O04376|2A5B_ARATH Serine/threonine protein phosphatase 2A 57 kDa regulatory subunit B&apos; beta isoform OS=Arabidopsis thaliana GN=B&apos;BETA PE=1 SV=1//3.09985e-117	D8_BB	1.3455	9.5538e-06	0.00055878
D8_AA vs D8_BB	Traes_4BS_1353DC700	sp|Q9ZUU3|PP190_ARATH Pentatricopeptide repeat-containing protein At2g37230 OS=Arabidopsis thaliana GN=At2g37230 PE=2 SV=1//0	D8_BB	1.2666	0.0002104	0.0092261
D8_AA vs D8_BB	Traes_4BS_13566D854	sp|Q84K71|DTX44_ARATH Protein DETOXIFICATION 44, chloroplastic OS=Arabidopsis thaliana GN=DTX44 PE=2 SV=1//1.29615e-51	D8_BB	1.9873	0.0003974	0.016365
D8_AA vs D8_BB	Traes_4BS_15014415A	sp|P27322|HSP72_SOLLC Heat shock cognate 70 kDa protein 2 OS=Solanum lycopersicum GN=HSC-2 PE=2 SV=1//0	D8_BB	1.3688	1.5878e-05	0.00087597
D8_AA vs D8_BB	Traes_4BS_150B8BDE7	-	D8_BB	1.715	6.464e-08	6.8598e-06
D8_AA vs D8_BB	Traes_4BS_15214E5A9	sp|Q6RVV4|TIC32_PEA Short-chain dehydrogenase TIC 32, chloroplastic OS=Pisum sativum GN=TIC32 PE=1 SV=1//4.93916e-141	D8_BB	1.2817	0.00031354	0.013255
D8_AA vs D8_BB	Traes_4BS_154646AFB	sp|Q9LDD1|BRG3_ARATH Probable BOI-related E3 ubiquitin-protein ligase 3 OS=Arabidopsis thaliana GN=BRG3 PE=1 SV=1//8.46894e-22	D8_BB	1.1193	0.0011759	0.044427
D8_AA vs D8_BB	Traes_4BS_15871AAF4	sp|P46032|PTR2_ARATH Protein NRT1/ PTR FAMILY 8.3 OS=Arabidopsis thaliana GN=NPF8.3 PE=1 SV=1//0	D8_BB	1.2998	4.1712e-07	3.387e-05
D8_AA vs D8_BB	Traes_4BS_15D725904	sp|Q9LTV8|PP224_ARATH Pentatricopeptide repeat-containing protein At3g12770 OS=Arabidopsis thaliana GN=PCMP-H43 PE=2 SV=1//2.16699e-18	D8_BB	1.7277	1.4435e-05	0.00080726
D8_AA vs D8_BB	Traes_4BS_15E05CE63	sp|O81845|PUMP1_ARATH Mitochondrial uncoupling protein 1 OS=Arabidopsis thaliana GN=PUMP1 PE=1 SV=1//2.90403e-24	D8_BB	1.3077	2.0114e-06	0.00013546
D8_AA vs D8_BB	Traes_4BS_15F6F171D	sp|Q4PE39|SEC23_USTMA Protein transport protein SEC23 OS=Ustilago maydis (strain 521 / FGSC 9021) GN=SEC23 PE=3 SV=1//0	D8_BB	1.4698	2.7521e-09	4.8e-07
D8_AA vs D8_BB	Traes_4BS_1687E4DC6	sp|Q9LEV3|CBSX3_ARATH CBS domain-containing protein CBSX3, mitochondrial OS=Arabidopsis thaliana GN=CBSX3 PE=1 SV=1//1.24492e-47	D8_BB	1.4707	1.3188e-06	9.3686e-05
D8_AA vs D8_BB	Traes_4BS_16B8E31E6	sp|P95937|YHIT_SULSO Uncharacterized HIT-like protein SSO2163 OS=Sulfolobus solfataricus (strain ATCC 35092 / DSM 1617 / JCM 11322 / P2) GN=SSO2163 PE=3 SV=1//4.11589e-12	D8_BB	1.5431	0.0002212	0.0096506
D8_AA vs D8_BB	Traes_4BS_16D02FC1F	sp|Q4V7N2|NSUN2_XENLA tRNA (cytosine(34)-C(5))-methyltransferase OS=Xenopus laevis GN=nsun2 PE=2 SV=1//1.70487e-137	D8_BB	1.6151	1.489e-07	1.4023e-05
D8_AA vs D8_BB	Traes_4BS_16D0894FB	sp|Q91WD1|RPC4_MOUSE DNA-directed RNA polymerase III subunit RPC4 OS=Mus musculus GN=Polr3d PE=2 SV=2//3.19191e-06	D8_BB	1.2129	0.0001829	0.0081582
D8_AA vs D8_BB	Traes_4BS_176348978	sp|Q40073|RCAA_HORVU Ribulose bisphosphate carboxylase/oxygenase activase A, chloroplastic OS=Hordeum vulgare GN=RCAA PE=2 SV=1//0	D8_BB	1.4235	2.6316e-09	4.6311e-07
D8_AA vs D8_BB	Traes_4BS_179F7B2E1	sp|Q5R4W3|DPOE3_PONAB DNA polymerase epsilon subunit 3 OS=Pongo abelii GN=POLE3 PE=2 SV=1//6.50601e-15	D8_BB	1.8272	3.4042e-05	0.0017465
D8_AA vs D8_BB	Traes_4BS_18047104C	sp|O14086|RPA49_SCHPO DNA-directed RNA polymerase I subunit rpa49 OS=Schizosaccharomyces pombe (strain 972 / ATCC 24843) GN=rpa49 PE=2 SV=1//1.28852e-08	D8_BB	1.6376	4.91e-10	1.2125e-07
D8_AA vs D8_BB	Traes_4BS_183382528	sp|Q9LTA3|U91C1_ARATH UDP-glycosyltransferase 91C1 OS=Arabidopsis thaliana GN=UGT91C1 PE=2 SV=1//3.69933e-91	D8_BB	2.3383	0.00020382	0.0089627
D8_AA vs D8_BB	Traes_4BS_195968869	sp|P38389|SC61B_ARATH Protein transport protein Sec61 subunit beta OS=Arabidopsis thaliana GN=At2g45070 PE=1 SV=1//4.58829e-12	D8_BB	1.388	6.7945e-07	5.1817e-05
D8_AA vs D8_BB	Traes_4BS_19820649E	-	D8_BB	1.7355	0.0012526	0.047072
D8_AA vs D8_BB	Traes_4BS_1A8210E05	sp|Q84JU6|HOS1_ARATH E3 ubiquitin-protein ligase HOS1 OS=Arabidopsis thaliana GN=HOS1 PE=1 SV=1//0	D8_BB	1.6917	3.8833e-09	6.4271e-07
D8_AA vs D8_BB	Traes_4BS_1AFBFA03C	sp|Q5R4N9|RRN3_PONAB RNA polymerase I-specific transcription initiation factor RRN3 OS=Pongo abelii GN=RRN3 PE=2 SV=1//8.30467e-30	D8_BB	2.5552	2.4491e-10	7.004e-08
D8_AA vs D8_BB	Traes_4BS_1B1F669A3	sp|Q6AWY3|GRF6_ORYSJ Growth-regulating factor 6 OS=Oryza sativa subsp. japonica GN=GRF6 PE=2 SV=2//0	D8_BB	1.3014	1.135e-05	0.00065066
D8_AA vs D8_BB	Traes_4BS_1B7C87414	sp|Q84N38|PVIP_NICBE OBERON-like protein OS=Nicotiana benthamiana GN=PVIP PE=1 SV=1//0	D8_BB	1.4418	2.362e-06	0.00015621
D8_AA vs D8_BB	Traes_4BS_1BA2AF777	sp|P48631|FD6E2_SOYBN Omega-6 fatty acid desaturase, endoplasmic reticulum isozyme 2 OS=Glycine max GN=FAD2-2 PE=2 SV=1//7.22521e-09	D8_BB	1.4348	8.2147e-07	6.1208e-05
D8_AA vs D8_BB	Traes_4BS_1BA5FDF67	-	D8_BB	1.4973	1.7963e-05	0.00097991
D8_AA vs D8_BB	Traes_4BS_1BAD49C4E	sp|Q2R0Q1|U2A2A_ORYSJ Splicing factor U2af large subunit A OS=Oryza sativa subsp. japonica GN=U2AF65A PE=2 SV=2//0	D8_BB	1.3926	2.186e-07	1.9412e-05
D8_AA vs D8_BB	Traes_4BS_1BDEBE0F1	sp|Q8BZ25|ANKK1_MOUSE Ankyrin repeat and protein kinase domain-containing protein 1 OS=Mus musculus GN=Ankk1 PE=2 SV=1//8.85713e-07	D8_BB	1.2923	0.00047728	0.019408
D8_AA vs D8_BB	Traes_4BS_1C782883D	sp|Q6GPW4|TM205_XENLA Transmembrane protein 205 OS=Xenopus laevis GN=tmem205 PE=2 SV=1//3.80991e-23	D8_BB	1.6454	2.7816e-09	4.819e-07
D8_AA vs D8_BB	Traes_4BS_1D0369514	sp|P93596|CP51_WHEAT Obtusifoliol 14-alpha demethylase (Fragment) OS=Triticum aestivum GN=CYP51 PE=2 SV=1//0	D8_BB	1.3607	4.3595e-07	3.5179e-05
D8_AA vs D8_BB	Traes_4BS_1DB195DDD	sp|Q9FMP8|RGAP6_ARATH Rho GTPase-activating protein 6 OS=Arabidopsis thaliana GN=ROPGAP6 PE=2 SV=1//3.50255e-79	D8_BB	1.5249	5.2285e-07	4.1208e-05
D8_AA vs D8_BB	Traes_4BS_1DCF82CB7	sp|Q94BZ1|ZIFL1_ARATH Protein ZINC INDUCED FACILITATOR-LIKE 1 OS=Arabidopsis thaliana GN=ZIFL1 PE=2 SV=1//6.75627e-178	D8_BB	1.3568	1.34e-07	1.2837e-05
D8_AA vs D8_BB	Traes_4BS_1DDA7659A	-	D8_BB	1.8548	0.00012065	0.0055965
D8_AA vs D8_BB	Traes_4BS_1F1DD916C	sp|O81645|VILI3_ARATH Villin-3 OS=Arabidopsis thaliana GN=VLN3 PE=1 SV=2//5.89298e-16	D8_BB	1.4314	9.0356e-09	1.2873e-06
D8_AA vs D8_BB	Traes_4BS_1FB8DFEA9	-	D8_BB	1.2804	8.9158e-06	0.00052702
D8_AA vs D8_BB	Traes_4BS_205F9BB3A	sp|Q9LST6|PSB2_ORYSJ Proteasome subunit beta type-2 OS=Oryza sativa subsp. japonica GN=PBD1 PE=2 SV=2//4.52633e-130	D8_BB	1.3971	6.8475e-07	5.212e-05
D8_AA vs D8_BB	Traes_4BS_2099D1B93	sp|F4J738|SAD2H_ARATH Importin beta-like SAD2 homolog OS=Arabidopsis thaliana GN=At3g59020 PE=1 SV=1//9.70396e-06	D8_BB	1.9035	0.00010344	0.004859
D8_AA vs D8_BB	Traes_4BS_20BE06923	sp|Q9SJ56|BLH1_ARATH BEL1-like homeodomain protein 1 OS=Arabidopsis thaliana GN=BLH1 PE=1 SV=1//1.19258e-75	D8_BB	1.2639	7.1762e-07	5.4303e-05
D8_AA vs D8_BB	Traes_4BS_2159A428F	-	D8_BB	1.2316	2.1125e-08	2.6209e-06
D8_AA vs D8_BB	Traes_4BS_2164C4D4C	sp|Q8VZT0|NLAL1_ARATH Putative H/ACA ribonucleoprotein complex subunit 1-like protein 1 OS=Arabidopsis thaliana GN=At3g03920 PE=2 SV=1//2.55066e-54	D8_BB	1.4343	1.9804e-06	0.00013373
D8_AA vs D8_BB	Traes_4BS_21D555E03	sp|Q41495|ST14_SOLTU STS14 protein OS=Solanum tuberosum GN=STS14 PE=2 SV=1//1.10322e-11	D8_BB	1.6966	2.0821e-09	3.7597e-07
D8_AA vs D8_BB	Traes_4BS_21FCA9F28	sp|O82256|COL13_ARATH Zinc finger protein CONSTANS-LIKE 13 OS=Arabidopsis thaliana GN=COL13 PE=2 SV=1//6.02076e-25	D8_BB	1.3961	4.1997e-05	0.0021283
D8_AA vs D8_BB	Traes_4BS_224FF78DC	-	D8_BB	1.38	1.9029e-08	2.3913e-06
D8_AA vs D8_BB	Traes_4BS_228F4828C	sp|Q75I54|CCA31_ORYSJ Cyclin-A3-1 OS=Oryza sativa subsp. japonica GN=CYCA3-1 PE=3 SV=1//1.9241e-164	D8_BB	1.8376	2.7228e-09	4.7697e-07
D8_AA vs D8_BB	Traes_4BS_22B82D231	sp|Q9FMJ0|P4KB1_ARATH Phosphatidylinositol 4-kinase beta 1 OS=Arabidopsis thaliana GN=PI4KB1 PE=1 SV=1//0	D8_BB	1.5016	3.081e-10	8.3509e-08
D8_AA vs D8_BB	Traes_4BS_22D23DFCB	sp|Q8SSN5|NAA20_DICDI N-alpha-acetyltransferase 20 OS=Dictyostelium discoideum GN=nat5 PE=3 SV=2//5.27639e-64	D8_BB	1.5957	1.271e-08	1.7254e-06
D8_AA vs D8_BB	Traes_4BS_23B0029CF	sp|Q8LL69|DBNBT_TAXCA 3&apos;-N-debenzoyl-2&apos;-deoxytaxol N-benzoyltransferase OS=Taxus canadensis GN=TAX10 PE=1 SV=1//1.2998e-48	D8_BB	1.4398	2.0927e-09	3.7683e-07
D8_AA vs D8_BB	Traes_4BS_23B3F9BB5	sp|Q9LIK0|PKP1_ARATH Plastidial pyruvate kinase 1, chloroplastic OS=Arabidopsis thaliana GN=PKP1 PE=1 SV=1//0	D8_BB	1.2623	2.9057e-05	0.0015099
D8_AA vs D8_BB	Traes_4BS_23C17F5E9	sp|Q9LVC3|PUM12_ARATH Pumilio homolog 12 OS=Arabidopsis thaliana GN=APUM12 PE=2 SV=2//4.62571e-107	D8_BB	1.4798	1.786e-06	0.00012219
D8_AA vs D8_BB	Traes_4BS_23E4739D7	-	D8_BB	1.21	0.00013269	0.0060803
D8_AA vs D8_BB	Traes_4BS_248F16BFF	sp|Q5R3I4|TTC38_HUMAN Tetratricopeptide repeat protein 38 OS=Homo sapiens GN=TTC38 PE=1 SV=1//2.87771e-13	D8_BB	1.4323	1.2418e-09	2.4881e-07
D8_AA vs D8_BB	Traes_4BS_2492CBE70	sp|Q9LE59|GAUT1_ARATH Polygalacturonate 4-alpha-galacturonosyltransferase OS=Arabidopsis thaliana GN=GAUT1 PE=1 SV=1//0	D8_BB	1.3907	1.1169e-06	8.1081e-05
D8_AA vs D8_BB	Traes_4BS_253B1C28D	sp|Q9FMJ0|P4KB1_ARATH Phosphatidylinositol 4-kinase beta 1 OS=Arabidopsis thaliana GN=PI4KB1 PE=1 SV=1//4.62934e-148	D8_BB	1.2307	0.00061807	0.024555
D8_AA vs D8_BB	Traes_4BS_257C4C54D	-	D8_BB	1.6296	5.4571e-11	2.0809e-08
D8_AA vs D8_BB	Traes_4BS_26DE06685	-	D8_BB	1.3817	0.00071151	0.027911
D8_AA vs D8_BB	Traes_4BS_26E36A86A	sp|Q9SJG2|Y2296_ARATH Probable receptor-like protein kinase At2g42960 OS=Arabidopsis thaliana GN=At2g42960 PE=3 SV=1//2.38325e-33	D8_BB	1.5171	4.3166e-09	7.0141e-07
D8_AA vs D8_BB	Traes_4BS_270084801	sp|Q8VY05|SWI3D_ARATH SWI/SNF complex subunit SWI3D OS=Arabidopsis thaliana GN=SWI3D PE=1 SV=3//3.80891e-103	D8_BB	1.6677	1.5448e-11	6.9864e-09
D8_AA vs D8_BB	Traes_4BS_27196A60F	sp|Q9P4X3|UTP7_SCHPO Probable U3 small nucleolar RNA-associated protein 7 OS=Schizosaccharomyces pombe (strain 972 / ATCC 24843) GN=utp7 PE=3 SV=1//2.42452e-118	D8_BB	1.8201	1.854e-10	5.6558e-08
D8_AA vs D8_BB	Traes_4BS_2767E4D9C	-	D8_BB	1.6903	3.2372e-05	0.0016677
D8_AA vs D8_BB	Traes_4BS_27A9A7D5B	sp|Q7DLR9|PSB4_ARATH Proteasome subunit beta type-4 OS=Arabidopsis thaliana GN=PBG1 PE=1 SV=2//9.22318e-116	D8_BB	1.5045	1.6157e-07	1.5052e-05
D8_AA vs D8_BB	Traes_4BS_27D3A6FE4	sp|Q8VYR0|MCU5_ARATH Calcium uniporter protein 5, mitochondrial OS=Arabidopsis thaliana GN=At1g57610 PE=2 SV=1//2.50144e-73	D8_BB	1.4236	0.00018821	0.0083472
D8_AA vs D8_BB	Traes_4BS_282818F64	-	D8_BB	1.6209	7.6913e-06	0.00046023
D8_AA vs D8_BB	Traes_4BS_284BC65D7	sp|Q9FLQ4|ODO2A_ARATH Dihydrolipoyllysine-residue succinyltransferase component of 2-oxoglutarate dehydrogenase complex 1, mitochondrial OS=Arabidopsis thaliana GN=At5g55070 PE=2 SV=1//5.27532e-170	D8_BB	1.5149	1.7746e-08	2.2483e-06
D8_AA vs D8_BB	Traes_4BS_285DEFB81	sp|F4J8D3|TPLAT_ARATH Protein TPLATE OS=Arabidopsis thaliana GN=TPLATE PE=1 SV=1//0	D8_BB	1.5051	3.1493e-09	5.3489e-07
D8_AA vs D8_BB	Traes_4BS_287A2E682	sp|Q9Y394|DHRS7_HUMAN Dehydrogenase/reductase SDR family member 7 OS=Homo sapiens GN=DHRS7 PE=1 SV=1//4.17017e-51	D8_BB	1.2684	1.5682e-06	0.0001096
D8_AA vs D8_BB	Traes_4BS_288EDB690	sp|Q94CA0|LAZH1_ARATH Protein LAZ1 homolog 1 OS=Arabidopsis thaliana GN=At1g77220 PE=2 SV=1//0	D8_BB	1.6742	4.7008e-12	2.5571e-09
D8_AA vs D8_BB	Traes_4BS_28D2F8459	sp|Q8L746|NPR3_ARATH Regulatory protein NPR3 OS=Arabidopsis thaliana GN=NPR3 PE=1 SV=1//7.30193e-125	D8_BB	2.3897	1.1221e-16	1.6786e-13
D8_AA vs D8_BB	Traes_4BS_294C55BC4	sp|Q8LG95|PP332_ARATH Pentatricopeptide repeat-containing protein At4g21190 OS=Arabidopsis thaliana GN=EMB1417 PE=2 SV=1//4.86162e-31	D8_BB	1.5416	7.5916e-10	1.7019e-07
D8_AA vs D8_BB	Traes_4BS_2966F5332	sp|W5EP13|CA1P_WHEAT 2-carboxy-D-arabinitol-1-phosphatase OS=Triticum aestivum PE=1 SV=1//0	D8_BB	1.3294	0.00016872	0.0075734
D8_AA vs D8_BB	Traes_4BS_29F45C2B0	sp|Q8L4P8|CKB11_ORYSJ Cyclin-dependent kinase B1-1 OS=Oryza sativa subsp. japonica GN=CDKB1-1 PE=2 SV=1//0	D8_BB	1.5929	1.8151e-05	0.00098874
D8_AA vs D8_BB	Traes_4BS_2A7D13468	-	D8_BB	1.3434	4.6323e-05	0.0023293
D8_AA vs D8_BB	Traes_4BS_2A8F50518	sp|Q155U0|VPS51_DANRE Vacuolar protein sorting-associated protein 51 homolog OS=Danio rerio GN=vps51 PE=2 SV=1//3.61057e-35	D8_BB	1.2671	0.00021276	0.0093138
D8_AA vs D8_BB	Traes_4BS_2BDEF5A53	sp|Q8S8F8|GEM_ARATH GLABRA2 expression modulator OS=Arabidopsis thaliana GN=GEM PE=1 SV=1//7.33987e-54	D8_BB	1.5901	1.1975e-12	8.0305e-10
D8_AA vs D8_BB	Traes_4BS_2BE54A743	-	D8_BB	1.5375	4.8864e-08	5.3386e-06
D8_AA vs D8_BB	Traes_4BS_2C9A6BA36	sp|Q9ZV93|FDL10_ARATH F-box/FBD/LRR-repeat protein At1g78750 OS=Arabidopsis thaliana GN=At1g78750 PE=2 SV=1//6.50992e-08	D8_BB	1.5523	2.8968e-09	4.9854e-07
D8_AA vs D8_BB	Traes_4BS_2DED67429	sp|Q93YZ7|ILVH2_ARATH Acetolactate synthase small subunit 2, chloroplastic OS=Arabidopsis thaliana GN=At2g31810 PE=1 SV=1//0	D8_BB	1.5862	4.3631e-09	7.0708e-07
D8_AA vs D8_BB	Traes_4BS_2E10955FB	sp|Q9FT73|MED34_ARATH Mediator of RNA polymerase II transcription subunit 34 OS=Arabidopsis thaliana GN=MED34 PE=1 SV=1//2.51932e-68	D8_BB	1.394	1.9277e-06	0.00013051
D8_AA vs D8_BB	Traes_4BS_2E2CB7DC0	sp|O81845|PUMP1_ARATH Mitochondrial uncoupling protein 1 OS=Arabidopsis thaliana GN=PUMP1 PE=1 SV=1//9.80214e-11	D8_BB	1.1729	0.00020714	0.0090934
D8_AA vs D8_BB	Traes_4BS_2E9D73915	sp|Q9LT10|CXE18_ARATH Probable carboxylesterase 18 OS=Arabidopsis thaliana GN=CXE18 PE=1 SV=1//6.4967e-92	D8_BB	inf	8.8968e-05	0.0042148
D8_AA vs D8_BB	Traes_4BS_2EA81743E1	sp|O80933|SCL9_ARATH Scarecrow-like protein 9 OS=Arabidopsis thaliana GN=SCL9 PE=2 SV=1//9.56223e-110	D8_BB	1.4601	1.6685e-06	0.00011547
D8_AA vs D8_BB	Traes_4BS_2EC09EC61	sp|Q9C7A2|Y3236_ARATH Ankyrin repeat-containing protein At3g12360 OS=Arabidopsis thaliana GN=At3g12360 PE=2 SV=1//1.57869e-10	D8_BB	1.7673	1.571e-05	0.00086857
D8_AA vs D8_BB	Traes_4BS_2EE4988CD	sp|Q8W127|SLN1_HORVU DELLA protein SLN1 OS=Hordeum vulgare GN=SLN1 PE=1 SV=1//0	D8_BB	0.8717	5.8052e-06	0.00035418
D8_AA vs D8_BB	Traes_4BS_2EF28EDA6	-	D8_BB	1.5335	3.9938e-10	1.0253e-07
D8_AA vs D8_BB	Traes_4BS_2F7AD0A741	sp|Q9SS80|U503A_ARATH UPF0503 protein At3g09070, chloroplastic OS=Arabidopsis thaliana GN=At3g09070 PE=1 SV=1//5.02802e-25	D8_BB	1.5983	4.0927e-05	0.0020767
D8_AA vs D8_BB	Traes_4BS_2F9F9656E	sp|O22207|UBP5_ARATH Ubiquitin carboxyl-terminal hydrolase 5 OS=Arabidopsis thaliana GN=UBP5 PE=1 SV=2//0	D8_BB	1.5735	2.818e-09	4.8713e-07
D8_AA vs D8_BB	Traes_4BS_30AB4C61D	sp|Q6EX42|PI5K1_ORYSJ Phosphatidylinositol 4-phosphate 5-kinase 1 OS=Oryza sativa subsp. japonica GN=PIPK1 PE=2 SV=2//0	D8_BB	1.4593	7.2885e-09	1.0874e-06
D8_AA vs D8_BB	Traes_4BS_30F2237B7	sp|Q9NZJ4|SACS_HUMAN Sacsin OS=Homo sapiens GN=SACS PE=1 SV=2//1.97671e-09	D8_BB	1.7727	1.8453e-08	2.3341e-06
D8_AA vs D8_BB	Traes_4BS_310354823	sp|Q5R8Y3|RPR1A_PONAB Regulation of nuclear pre-mRNA domain-containing protein 1A OS=Pongo abelii GN=RPRD1A PE=2 SV=1//2.24374e-29	D8_BB	1.5041	1.6395e-06	0.00011377
D8_AA vs D8_BB	Traes_4BS_31D2C245A	sp|Q2QXR8|KPYC2_ORYSJ Pyruvate kinase 2, cytosolic OS=Oryza sativa subsp. japonica GN=Os12g0145700 PE=2 SV=1//2.37279e-33	D8_BB	1.6877	2.7696e-08	3.2942e-06
D8_AA vs D8_BB	Traes_4BS_3207E3555	sp|A7NY33|PER4_VITVI Peroxidase 4 OS=Vitis vinifera GN=GSVIVT00023967001 PE=1 SV=1//2.65363e-72	D8_BB	1.4848	5.0162e-06	0.00031067
D8_AA vs D8_BB	Traes_4BS_322CD6BA5	sp|Q9FMR9|RIN1_ARATH RuvB-like protein 1 OS=Arabidopsis thaliana GN=RIN1 PE=1 SV=1//2.25464e-82	D8_BB	1.6297	0.00079731	0.030927
D8_AA vs D8_BB	Traes_4BS_328B9AF7E	sp|Q5PNU3|AMSH3_ARATH AMSH-like ubiquitin thioesterase 3 OS=Arabidopsis thaliana GN=AMSH3 PE=1 SV=2//6.46209e-152	D8_BB	1.3347	1.4654e-05	0.000816
D8_AA vs D8_BB	Traes_4BS_32E0024B9	sp|Q69RG7|4CLL7_ORYSJ 4-coumarate--CoA ligase-like 7 OS=Oryza sativa subsp. japonica GN=4CLL7 PE=2 SV=1//0	D8_BB	1.8083	8.3523e-15	9.4162e-12
D8_AA vs D8_BB	Traes_4BS_330D73745	sp|Q6AT41|NNJA4_ORYSJ Ninja-family protein Os05g0558800 OS=Oryza sativa subsp. japonica GN=Os05g0558800 PE=2 SV=1//0	D8_BB	1.594	1.348e-08	1.8018e-06
D8_AA vs D8_BB	Traes_4BS_339EA5B27	-	D8_BB	1.1708	4.8617e-06	0.00030158
D8_AA vs D8_BB	Traes_4BS_33E65D680	sp|F4IP69|MIP3_ARATH Sec1 family domain-containing protein MIP3 OS=Arabidopsis thaliana GN=MIP3 PE=1 SV=1//0	D8_BB	1.5212	3.7694e-07	3.1227e-05
D8_AA vs D8_BB	Traes_4BS_342A62CE6	sp|Q2R2W2|14334_ORYSJ 14-3-3-like protein GF14-D OS=Oryza sativa subsp. japonica GN=GF14D PE=1 SV=1//4.58127e-170	D8_BB	1.1359	5.7902e-05	0.0028597
D8_AA vs D8_BB	Traes_4BS_343294ECD	sp|A7SKJ3|DPH2_NEMVE Diphthamide biosynthesis protein 2 OS=Nematostella vectensis GN=dph2 PE=3 SV=1//6.20015e-62	D8_BB	1.4914	1.2606e-06	9.0133e-05
D8_AA vs D8_BB	Traes_4BS_34C1452B2	sp|Q10F39|AGO11_ORYSJ Protein argonaute 11 OS=Oryza sativa subsp. japonica GN=AGO11 PE=2 SV=2//5.68661e-95	D8_BB	2.3455	2.3596e-05	0.0012529
D8_AA vs D8_BB	Traes_4BS_34C44F453	sp|Q69LA6|PDX11_ORYSJ Probable pyridoxal 5&apos;-phosphate synthase subunit PDX1.1 OS=Oryza sativa subsp. japonica GN=PDX11 PE=2 SV=1//0	D8_BB	1.8616	2.8038e-08	3.3247e-06
D8_AA vs D8_BB	Traes_4BS_35172DDC1	-	D8_BB	1.5506	1.2783e-10	4.1605e-08
D8_AA vs D8_BB	Traes_4BS_35214F948	sp|Q8LRM8|TCTP_WHEAT Translationally-controlled tumor protein homolog OS=Triticum aestivum GN=TCTP PE=2 SV=1//5.28583e-102	D8_BB	1.7135	4.337e-13	3.244e-10
D8_AA vs D8_BB	Traes_4BS_35F63F310	sp|Q2RAC5|CCT13_ORYSJ Cyclin-T1-3 OS=Oryza sativa subsp. japonica GN=CYCT1-3 PE=3 SV=2//0	D8_BB	1.3811	1.1068e-07	1.0944e-05
D8_AA vs D8_BB	Traes_4BS_35F8C45F6	sp|Q652L2|HIRA_ORYSJ Protein HIRA OS=Oryza sativa subsp. japonica GN=Os09g0567700 PE=2 SV=1//0	D8_BB	1.7029	2.5476e-10	7.2328e-08
D8_AA vs D8_BB	Traes_4BS_363B081EB	sp|Q07760|RL23_TOBAC 60S ribosomal protein L23 OS=Nicotiana tabacum GN=RPL23 PE=2 SV=1//8.5106e-33	D8_BB	1.4471	8.7285e-09	1.2527e-06
D8_AA vs D8_BB	Traes_4BS_36BB08B75	sp|Q9M612|NACA_PINTA Nascent polypeptide-associated complex subunit alpha-like protein OS=Pinus taeda PE=2 SV=1//7.45e-56	D8_BB	1.5433	9.1932e-09	1.3012e-06
D8_AA vs D8_BB	Traes_4BS_374B26BFE	sp|Q24746|NEUR_DROVI Protein neuralized OS=Drosophila virilis GN=neur PE=3 SV=1//5.44885e-11	D8_BB	1.6005	7.8693e-11	2.8739e-08
D8_AA vs D8_BB	Traes_4BS_37569EA13	sp|Q5M807|RNF5_RAT E3 ubiquitin-protein ligase RNF5 OS=Rattus norvegicus GN=Rnf5 PE=2 SV=1//3.49739e-24	D8_BB	1.5614	1.7585e-08	2.2315e-06
D8_AA vs D8_BB	Traes_4BS_378D50E48	-	D8_BB	1.416	0.0013361	0.049919
D8_AA vs D8_BB	Traes_4BS_37B9D0AE8	sp|Q8W4F0|DAR1_ARATH Protein DA1-related 1 OS=Arabidopsis thaliana GN=DAR1 PE=1 SV=3//1.26581e-172	D8_BB	1.5381	4.0312e-09	6.6313e-07
D8_AA vs D8_BB	Traes_4BS_382B98EB8	sp|Q10EL1|C3H24_ORYSJ Zinc finger CCCH domain-containing protein 24 OS=Oryza sativa subsp. japonica GN=Os03g0698800 PE=2 SV=1//0	D8_BB	1.7147	2.4009e-13	1.9254e-10
D8_AA vs D8_BB	Traes_4BS_386312C26	sp|Q0WTB4|Y3725_ARATH GTP-binding protein At3g49725, chloroplastic OS=Arabidopsis thaliana GN=At3g49725 PE=2 SV=2//1.80582e-128	D8_BB	1.1137	1.3009e-05	0.00073597
D8_AA vs D8_BB	Traes_4BS_39B74C269	sp|Q9SV01|FBW4_ARATH F-box/WD-40 repeat-containing protein At3g52030 OS=Arabidopsis thaliana GN=At3g52030 PE=2 SV=2//4.05066e-25	D8_BB	1.4069	0.00061125	0.024309
D8_AA vs D8_BB	Traes_4BS_39C7CFCD2	sp|Q803E0|PALD_DANRE Paladin OS=Danio rerio GN=pald1 PE=2 SV=1//2.31666e-14	D8_BB	1.2799	3.8544e-08	4.358e-06
D8_AA vs D8_BB	Traes_4BS_39CA9A1D1	sp|Q9SIL6|PHB6_ARATH Prohibitin-6, mitochondrial OS=Arabidopsis thaliana GN=PHB6 PE=1 SV=1//3.82388e-09	D8_BB	1.3607	5.0761e-06	0.00031388
D8_AA vs D8_BB	Traes_4BS_3AA0E725F	sp|Q9FGZ9|UBL5_ARATH Ubiquitin-like protein 5 OS=Arabidopsis thaliana GN=UBL5 PE=3 SV=1//4.34697e-43	D8_BB	1.4062	1.7174e-08	2.1865e-06
D8_AA vs D8_BB	Traes_4BS_3AA56B452	sp|Q5Z5Q3|C3H43_ORYSJ Zinc finger CCCH domain-containing protein 43 OS=Oryza sativa subsp. japonica GN=Os06g0520600 PE=2 SV=1//2.24308e-09	D8_BB	1.7597	2.6354e-06	0.00017213
D8_AA vs D8_BB	Traes_4BS_3BA45A792	sp|P27807|H2B1_WHEAT Histone H2B.1 OS=Triticum aestivum PE=1 SV=3//2.39825e-57	D8_BB	1.7896	3.5848e-12	1.9777e-09
D8_AA vs D8_BB	Traes_4BS_3BD417D58	sp|Q9SGZ5|BXL7_ARATH Probable beta-D-xylosidase 7 OS=Arabidopsis thaliana GN=BXL7 PE=2 SV=2//0	D8_BB	1.1664	2.0532e-05	0.001106
D8_AA vs D8_BB	Traes_4BS_3C044B05F	sp|Q8H8T0|RGP1_ORYSJ UDP-arabinopyranose mutase 1 OS=Oryza sativa subsp. japonica GN=UAM1 PE=1 SV=1//0	D8_BB	1.3896	1.4948e-07	1.406e-05
D8_AA vs D8_BB	Traes_4BS_3C51F0E6A	sp|Q9LI74|CHUP1_ARATH Protein CHUP1, chloroplastic OS=Arabidopsis thaliana GN=CHUP1 PE=1 SV=1//1.67762e-75	D8_BB	1.4183	0.00034336	0.014352
D8_AA vs D8_BB	Traes_4BS_3C80AD301	-	D8_BB	1.6333	1.7206e-08	2.187e-06
D8_AA vs D8_BB	Traes_4BS_3C8D8EC4C	-	D8_BB	1.1642	3.5916e-05	0.0018356
D8_AA vs D8_BB	Traes_4BS_3CADA573D	-	D8_BB	1.7818	2.7066e-06	0.00017619
D8_AA vs D8_BB	Traes_4BS_3D13A20D9	-	D8_BB	1.4441	0.00092691	0.035519
D8_AA vs D8_BB	Traes_4BS_3D465EE8F	sp|Q9SIT1|TMK3_ARATH Receptor-like kinase TMK3 OS=Arabidopsis thaliana GN=TMK3 PE=2 SV=1//0	D8_BB	1.4362	5.1918e-09	8.2421e-07
D8_AA vs D8_BB	Traes_4BS_3DA553B97	sp|Q94G86|ALL9_OLEEU Glucan endo-1,3-beta-D-glucosidase OS=Olea europaea GN=OLE9 PE=1 SV=1//1.80002e-117	D8_BB	1.0943	0.00070299	0.027633
D8_AA vs D8_BB	Traes_4BS_3DB087DC8	sp|Q94KL5|BLH4_ARATH BEL1-like homeodomain protein 4 OS=Arabidopsis thaliana GN=BLH4 PE=1 SV=2//7.79773e-121	D8_BB	1.4401	2.4784e-08	2.9993e-06
D8_AA vs D8_BB	Traes_4BS_3DB1C0628	sp|Q9SJL6|MEM11_ARATH Membrin-11 OS=Arabidopsis thaliana GN=MEMB11 PE=1 SV=1//5.14078e-51	D8_BB	1.8652	8.0597e-10	1.7862e-07
D8_AA vs D8_BB	Traes_4BS_3EF8C6FA9	sp|P33679|ZEAM_MAIZE Zeamatin OS=Zea mays GN=Zlp PE=1 SV=2//2.80836e-70	D8_BB	1.4431	3.8955e-07	3.21e-05
D8_AA vs D8_BB	Traes_4BS_3F4EACA35	-	D8_BB	1.6597	2.0276e-09	3.6852e-07
D8_AA vs D8_BB	Traes_4BS_3F6DD85AD	-	D8_BB	1.0998	0.0003889	0.016049
D8_AA vs D8_BB	Traes_4BS_3F9E5A44F	sp|F4IDY7|DDR4_ARATH DDT domain-containing protein DDR4 OS=Arabidopsis thaliana GN=DDR4 PE=1 SV=1//4.24154e-07	D8_BB	1.5652	4.5686e-08	5.0338e-06
D8_AA vs D8_BB	Traes_4BS_40C405125	sp|Q10D80|CCH11_ORYSJ Cyclin-H1-1 OS=Oryza sativa subsp. japonica GN=CYCH1-1 PE=1 SV=1//0	D8_BB	1.5874	2.3825e-08	2.9094e-06
D8_AA vs D8_BB	Traes_4BS_40CE9F1E9	sp|Q69T31|CINV1_ORYSJ Cytosolic invertase 1 OS=Oryza sativa subsp. japonica GN=CINV1 PE=1 SV=1//0	D8_BB	1.2813	0.00018242	0.0081415
D8_AA vs D8_BB	Traes_4BS_418FCBBD3	sp|Q0IQF7|RS16_ORYSJ 40S ribosomal protein S16 OS=Oryza sativa subsp. japonica GN=RPS16A PE=2 SV=1//4.42089e-85	D8_BB	1.5393	2.3164e-07	2.036e-05
D8_AA vs D8_BB	Traes_4BS_41D86ABA0	sp|Q9XIR1|FBK27_ARATH F-box/kelch-repeat protein At1g64840 OS=Arabidopsis thaliana GN=At1g64840 PE=2 SV=2//1.92593e-09	D8_BB	2.0642	9.822e-05	0.0046306
D8_AA vs D8_BB	Traes_4BS_41F3F632F	-	D8_BB	1.603	1.6145e-06	0.00011233
D8_AA vs D8_BB	Traes_4BS_42361CB8D	sp|P52589|PDI_WHEAT Protein disulfide-isomerase OS=Triticum aestivum GN=PDI PE=2 SV=1//0	D8_BB	1.8976	1.4049e-09	2.7288e-07
D8_AA vs D8_BB	Traes_4BS_4248F8A2B	sp|F6QV99|ATAD1_BOVIN ATPase family AAA domain-containing protein 1 OS=Bos taurus GN=ATAD1 PE=2 SV=2//3.1109e-72	D8_BB	1.6583	1.9897e-10	5.9991e-08
D8_AA vs D8_BB	Traes_4BS_43983600F	sp|Q8L770|CLPR3_ARATH ATP-dependent Clp protease proteolytic subunit-related protein 3, chloroplastic OS=Arabidopsis thaliana GN=CLPR3 PE=1 SV=1//6.37082e-94	D8_BB	1.4334	2.6075e-07	2.2562e-05
D8_AA vs D8_BB	Traes_4BS_43C44F47B	sp|Q0JC27|NLP2_ORYSJ Protein NLP2 OS=Oryza sativa subsp. japonica GN=NLP2 PE=2 SV=2//0	D8_BB	1.7142	1.5045e-07	1.4134e-05
D8_AA vs D8_BB	Traes_4BS_441D7FA4C	sp|Q9LXA5|LRK91_ARATH L-type lectin-domain containing receptor kinase IX.1 OS=Arabidopsis thaliana GN=LECRK91 PE=2 SV=1//1.10542e-138	D8_BB	1.7703	1.9184e-07	1.7353e-05
D8_AA vs D8_BB	Traes_4BS_443D5B2F6	sp|Q27YU7|RSP5_CHLRE Flagellar radial spoke protein 5 OS=Chlamydomonas reinhardtii GN=RSP5 PE=1 SV=1//3.66841e-19	D8_BB	1.5251	2.4851e-10	7.0811e-08
D8_AA vs D8_BB	Traes_4BS_44D6A84D9	-	D8_BB	1.4084	3.6221e-06	0.00023095
D8_AA vs D8_BB	Traes_4BS_450BEE2CD	sp|Q54YW1|ELMOA_DICDI ELMO domain-containing protein A OS=Dictyostelium discoideum GN=elmoA PE=1 SV=1//9.1596e-25	D8_BB	1.5939	1.1867e-09	2.4224e-07
D8_AA vs D8_BB	Traes_4BS_45ADDA86C	-	D8_BB	1.7812	1.4956e-14	1.6159e-11
D8_AA vs D8_BB	Traes_4BS_467838FA9	-	D8_BB	0.97825	5.7332e-05	0.0028352
D8_AA vs D8_BB	Traes_4BS_467F3D8E0	sp|A7SWH1|PESC_NEMVE Pescadillo homolog OS=Nematostella vectensis GN=v1g194255 PE=3 SV=1//6.51302e-120	D8_BB	1.8414	9.052e-10	1.9724e-07
D8_AA vs D8_BB	Traes_4BS_46930D906	sp|Q8RWD0|COL16_ARATH Zinc finger protein CONSTANS-LIKE 16 OS=Arabidopsis thaliana GN=COL16 PE=2 SV=2//6.4454e-25	D8_BB	1.1214	0.00014907	0.0067774
D8_AA vs D8_BB	Traes_4BS_46DEEBE46	-	D8_BB	1.6189	8.3869e-05	0.0039854
D8_AA vs D8_BB	Traes_4BS_4730ACF66	sp|Q6CQA6|GPN3_KLULA GPN-loop GTPase 3 OS=Kluyveromyces lactis (strain ATCC 8585 / CBS 2359 / DSM 70799 / NBRC 1267 / NRRL Y-1140 / WM37) GN=KLLA0D18557g PE=3 SV=2//8.54998e-96	D8_BB	1.2797	0.00013139	0.0060261
D8_AA vs D8_BB	Traes_4BS_4761D8D62	sp|F4IBD7|CSCLA_ARATH CSC1-like protein RXW8 OS=Arabidopsis thaliana GN=RXW8 PE=2 SV=1//3.67249e-62	D8_BB	1.7273	0.0003374	0.01417
D8_AA vs D8_BB	Traes_4BS_47C0E033A	sp|Q2QYM3|CIPKE_ORYSJ CBL-interacting protein kinase 14 OS=Oryza sativa subsp. japonica GN=CIPK14 PE=2 SV=1//0	D8_BB	1.5442	4.4187e-09	7.1461e-07
D8_AA vs D8_BB	Traes_4BS_47E114CA4	sp|C0LGH8|Y1634_ARATH Probable LRR receptor-like serine/threonine-protein kinase At1g63430 OS=Arabidopsis thaliana GN=At1g63430 PE=2 SV=1//1.48607e-10	D8_BB	3.1311	2.6729e-07	2.3061e-05
D8_AA vs D8_BB	Traes_4BS_47FEE48BF1	sp|Q9FMC8|OPF13_ARATH Transcription repressor OFP13 OS=Arabidopsis thaliana GN=OFP13 PE=2 SV=1//6.93543e-18	D8_BB	1.155	0.00061096	0.024309
D8_AA vs D8_BB	Traes_4BS_481E26C44	-	D8_BB	2.0351	0.00062043	0.024636
D8_AA vs D8_BB	Traes_4BS_4829B3B4A	sp|Q9FMR1|RGAP1_ARATH Rho GTPase-activating protein 1 OS=Arabidopsis thaliana GN=ROPGAP1 PE=2 SV=1//4.66344e-135	D8_BB	1.6719	1.7451e-10	5.3446e-08
D8_AA vs D8_BB	Traes_4BS_48CF97BE6	-	D8_BB	1.4945	0.00018953	0.0083914
D8_AA vs D8_BB	Traes_4BS_48D46342F	sp|Q9SNX2|PGMC_BROIN Phosphoglucomutase, cytoplasmic OS=Bromus inermis GN=PGM1 PE=2 SV=1//0	D8_BB	1.0359	4.4121e-05	0.0022287
D8_AA vs D8_BB	Traes_4BS_48D6F717D	sp|P35684|RL3_ORYSJ 60S ribosomal protein L3 OS=Oryza sativa subsp. japonica GN=RPL3 PE=2 SV=2//0	D8_BB	1.6379	1.0265e-08	1.4258e-06
D8_AA vs D8_BB	Traes_4BS_49CA61900	-	D8_BB	1.4847	3.3822e-10	9.0411e-08
D8_AA vs D8_BB	Traes_4BS_4AB1E803F	sp|Q8LKS5|LACS7_ARATH Long chain acyl-CoA synthetase 7, peroxisomal OS=Arabidopsis thaliana GN=LACS7 PE=1 SV=2//0	D8_BB	1.339	9.6611e-08	9.6971e-06
D8_AA vs D8_BB	Traes_4BS_4AD56C4F8	sp|Q99JH1|RP25L_MOUSE Ribonuclease P protein subunit p25-like protein OS=Mus musculus GN=Rpp25l PE=1 SV=1//1.10075e-19	D8_BB	1.3075	3.0167e-07	2.5535e-05
D8_AA vs D8_BB	Traes_4BS_4B502EB03	sp|Q9CAD5|YODA_ARATH Mitogen-activated protein kinase kinase kinase YODA OS=Arabidopsis thaliana GN=YDA PE=1 SV=1//3.77069e-123	D8_BB	1.4674	2.8029e-08	3.3247e-06
D8_AA vs D8_BB	Traes_4BS_4B6321DD91	sp|Q9SJ52|YLS9_ARATH Protein YLS9 OS=Arabidopsis thaliana GN=YLS9 PE=2 SV=1//9.76401e-14	D8_BB	1.2951	3.2171e-07	2.7025e-05
D8_AA vs D8_BB	Traes_4BS_4BA543232	sp|O22800|COL14_ARATH Zinc finger protein CONSTANS-LIKE 14 OS=Arabidopsis thaliana GN=COL14 PE=2 SV=2//2.94676e-12	D8_BB	1.4985	0.0001046	0.004903
D8_AA vs D8_BB	Traes_4BS_4BC62B7F7	-	D8_BB	1.7285	9.7752e-08	9.7875e-06
D8_AA vs D8_BB	Traes_4BS_4BCA03A6C	sp|Q6LA42|APRR5_ARATH Two-component response regulator-like APRR5 OS=Arabidopsis thaliana GN=APRR5 PE=1 SV=2//1.11104e-15	D8_BB	1.4338	2.0349e-08	2.5368e-06
D8_AA vs D8_BB	Traes_4BS_4C5D7332F	sp|Q9M069|E137_ARATH Glucan endo-1,3-beta-glucosidase 7 OS=Arabidopsis thaliana GN=At4g34480 PE=1 SV=2//6.551e-114	D8_BB	1.4084	1.1609e-05	0.00066447
D8_AA vs D8_BB	Traes_4BS_4C7DB5DA9	sp|Q2RBJ2|CAN2_ORYSJ Probable staphylococcal-like nuclease CAN2 OS=Oryza sativa subsp. japonica GN=Os11g0109500 PE=2 SV=1//0	D8_BB	1.5542	2.274e-06	0.00015119
D8_AA vs D8_BB	Traes_4BS_4C93C1E27	sp|Q9FX01|HSDD1_ARATH 3beta-hydroxysteroid-dehydrogenase/decarboxylase isoform 1 OS=Arabidopsis thaliana GN=3BETAHSD/D1 PE=2 SV=1//4.76898e-69	D8_BB	1.3876	0.00017762	0.0079498
D8_AA vs D8_BB	Traes_4BS_4CFC9EE57	sp|Q01484|ANK2_HUMAN Ankyrin-2 OS=Homo sapiens GN=ANK2 PE=1 SV=4//8.3668e-07	D8_BB	2.352	1.9049e-07	1.7271e-05
D8_AA vs D8_BB	Traes_4BS_4D478F6B3	-	D8_BB	1.4572	4.0838e-06	0.0002566
D8_AA vs D8_BB	Traes_4BS_4D68DF20E	-	D8_BB	1.3893	2.6741e-07	2.3061e-05
D8_AA vs D8_BB	Traes_4BS_4DB5737A6	sp|B7F845|R10A_ORYSJ 60S ribosomal protein L10a OS=Oryza sativa subsp. japonica GN=RPL10A PE=1 SV=1//6.90919e-125	D8_BB	1.4196	1.2023e-07	1.1662e-05
D8_AA vs D8_BB	Traes_4BS_4F642AF82	sp|Q940G0|TMN1_ARATH Transmembrane 9 superfamily member 1 OS=Arabidopsis thaliana GN=TMN1 PE=1 SV=1//0	D8_BB	1.4254	1.0244e-06	7.4825e-05
D8_AA vs D8_BB	Traes_4BS_4FA650E55	sp|Q922M5|CDA7L_MOUSE Cell division cycle-associated 7-like protein OS=Mus musculus GN=Cdca7l PE=1 SV=1//4.01616e-09	D8_BB	1.7586	2.4969e-06	0.00016433
D8_AA vs D8_BB	Traes_4BS_500933268	sp|O80582|FBK46_ARATH F-box/kelch-repeat protein At2g44130 OS=Arabidopsis thaliana GN=At2g44130 PE=2 SV=2//1.42795e-57	D8_BB	1.1034	5.8704e-09	9.0786e-07
D8_AA vs D8_BB	Traes_4BS_50DC8F474	sp|Q84WU2|UBP13_ARATH Ubiquitin carboxyl-terminal hydrolase 13 OS=Arabidopsis thaliana GN=UBP13 PE=1 SV=1//2.84115e-171	D8_BB	0.84024	7.1577e-05	0.0034626
D8_AA vs D8_BB	Traes_4BS_50E4477F9	sp|Q9ASS4|Y5838_ARATH Probably inactive leucine-rich repeat receptor-like protein kinase At5g48380 OS=Arabidopsis thaliana GN=At5g48380 PE=1 SV=1//4.04181e-46	D8_BB	1.7989	0.00084494	0.032522
D8_AA vs D8_BB	Traes_4BS_5153E65D2	sp|Q2QZ37|OBGM_ORYSJ Probable GTP-binding protein OBGM, mitochondrial OS=Oryza sativa subsp. japonica GN=OBGM PE=2 SV=1//0	D8_BB	1.805	9.5786e-10	2.064e-07
D8_AA vs D8_BB	Traes_4BS_5156DD076	sp|O65685|BLH6_ARATH BEL1-like homeodomain protein 6 OS=Arabidopsis thaliana GN=BLH6 PE=1 SV=1//8.59467e-112	D8_BB	1.2909	1.9228e-06	0.00013029
D8_AA vs D8_BB	Traes_4BS_5222C50FC	-	D8_BB	1.5789	9.7262e-10	2.0836e-07
D8_AA vs D8_BB	Traes_4BS_526B62D26	sp|A4PBL4|RAD54_ORYSJ DNA repair and recombination protein RAD54 OS=Oryza sativa subsp. japonica GN=RAD54 PE=1 SV=1//1.11768e-26	D8_BB	1.8321	2.1354e-07	1.8996e-05
D8_AA vs D8_BB	Traes_4BS_52C600E49	-	D8_BB	1.4523	7.3031e-06	0.00043835
D8_AA vs D8_BB	Traes_4BS_52E8A2788	sp|Q2QM69|BQMT2_ORYSJ 2-methyl-6-phytyl-1,4-hydroquinone methyltransferase 2, chloroplastic OS=Oryza sativa subsp. japonica GN=Os12g0615400 PE=2 SV=2//1.55479e-111	D8_BB	1.5418	3.841e-10	9.9265e-08
D8_AA vs D8_BB	Traes_4BS_5353939DF	sp|Q53NI2|NADK2_ORYSJ Probable NAD kinase 2, chloroplastic OS=Oryza sativa subsp. japonica GN=Os11g0191400 PE=2 SV=1//0	D8_BB	1.7071	4.0134e-07	3.2794e-05
D8_AA vs D8_BB	Traes_4BS_539D761DB1	sp|Q38867|CP19C_ARATH Peptidyl-prolyl cis-trans isomerase CYP19-3 OS=Arabidopsis thaliana GN=CYP19-3 PE=2 SV=2//3.78161e-82	D8_BB	1.3755	2.8312e-07	2.4234e-05
D8_AA vs D8_BB	Traes_4BS_53AF230A0	sp|Q9CPU4|MGST3_MOUSE Microsomal glutathione S-transferase 3 OS=Mus musculus GN=Mgst3 PE=1 SV=1//2.09196e-29	D8_BB	1.3887	1.0534e-07	1.0478e-05
D8_AA vs D8_BB	Traes_4BS_544C6E28B	-	D8_BB	1.5805	2.7597e-08	3.2875e-06
D8_AA vs D8_BB	Traes_4BS_54F33A295	-	D8_BB	1.2981	1.1008e-05	0.00063432
D8_AA vs D8_BB	Traes_4BS_55D85E311	sp|Q8RWQ4|RGAP7_ARATH Rho GTPase-activating protein 7 OS=Arabidopsis thaliana GN=ROPGAP7 PE=2 SV=1//4.79644e-54	D8_BB	1.2412	6.2141e-05	0.0030421
D8_AA vs D8_BB	Traes_4BS_56252C30D	-	D8_BB	1.5602	1.8641e-09	3.4608e-07
D8_AA vs D8_BB	Traes_4BS_562685A17	sp|Q6DKC0|ERL2B_XENLA Erlin-2-B OS=Xenopus laevis GN=erlin2-b PE=2 SV=1//1.83121e-106	D8_BB	1.6448	7.771e-10	1.7371e-07
D8_AA vs D8_BB	Traes_4BS_5673FB90E	-	D8_BB	1.2823	0.00015563	0.0070467
D8_AA vs D8_BB	Traes_4BS_56EF3CDBD	sp|Q8VYB2|UKL3_ARATH Uridine kinase-like protein 3 OS=Arabidopsis thaliana GN=UKL3 PE=2 SV=1//0	D8_BB	1.3381	6.4895e-08	6.8776e-06
D8_AA vs D8_BB	Traes_4BS_5811D49B7	-	D8_BB	1.5872	1.4467e-09	2.7856e-07
D8_AA vs D8_BB	Traes_4BS_58D2AD554	-	D8_BB	2.646	7.4563e-07	5.6149e-05
D8_AA vs D8_BB	Traes_4BS_590ABA25F	-	D8_BB	1.7733	5.118e-09	8.175e-07
D8_AA vs D8_BB	Traes_4BS_59D17E23D	-	D8_BB	1.4804	1.8752e-05	0.001018
D8_AA vs D8_BB	Traes_4BS_5A4789F65	sp|D8WUA4|SECA2_ARATH Protein translocase subunit SECA2, chloroplastic OS=Arabidopsis thaliana GN=SECA2 PE=2 SV=1//0	D8_BB	1.1658	0.00025807	0.011104
D8_AA vs D8_BB	Traes_4BS_5A606CB40	sp|Q0WQ41|IP5P7_ARATH Type IV inositol polyphosphate 5-phosphatase 7 OS=Arabidopsis thaliana GN=IP5P7 PE=1 SV=1//0	D8_BB	1.5562	2.4788e-06	0.00016327
D8_AA vs D8_BB	Traes_4BS_5AB53033D	-	D8_BB	1.8788	3.5039e-10	9.1771e-08
D8_AA vs D8_BB	Traes_4BS_5B1737D7C	sp|Q6AVI0|RSLE2_ORYSJ Zinc finger BED domain-containing protein RICESLEEPER 2 OS=Oryza sativa subsp. japonica GN=Os03g0733400 PE=2 SV=1//0	D8_BB	1.5441	2.397e-06	0.00015829
D8_AA vs D8_BB	Traes_4BS_5BB78FEB9	-	D8_BB	1.6252	4.9813e-10	1.2228e-07
D8_AA vs D8_BB	Traes_4BS_5C62270EA	sp|Q9ZVC9|FRS3_ARATH Protein FAR1-RELATED SEQUENCE 3 OS=Arabidopsis thaliana GN=FRS3 PE=2 SV=2//4.38249e-137	D8_BB	1.6284	7.1451e-10	1.6347e-07
D8_AA vs D8_BB	Traes_4BS_5C6D94EBF	sp|Q8NFD2|ANKK1_HUMAN Ankyrin repeat and protein kinase domain-containing protein 1 OS=Homo sapiens GN=ANKK1 PE=2 SV=1//1.7669e-09	D8_BB	1.4799	1.5923e-07	1.487e-05
D8_AA vs D8_BB	Traes_4BS_5CBD849D0	sp|Q8RWG1|Y4139_ARATH Uncharacterized aarF domain-containing protein kinase At4g31390, chloroplastic OS=Arabidopsis thaliana GN=At4g31390 PE=2 SV=1//0	D8_BB	1.3941	1.9047e-05	0.0010296
D8_AA vs D8_BB	Traes_4BS_5CDD3FB35	sp|Q9SK92|ATL15_ARATH E3 ubiquitin-protein ligase ATL15 OS=Arabidopsis thaliana GN=ATL15 PE=1 SV=1//9.38184e-07	D8_BB	2.1394	9.6225e-06	0.00056195
D8_AA vs D8_BB	Traes_4BS_5D04C29FF	sp|Q6Z0D2|Y8251_ORYSJ Putative B3 domain-containing protein Os08g0325100 OS=Oryza sativa subsp. japonica GN=Os08g0325100 PE=3 SV=1//8.57357e-74	D8_BB	1.1731	2.1574e-05	0.0011566
D8_AA vs D8_BB	Traes_4BS_5D060446C	sp|O65902|ACAP1_ARATH Cyclase-associated protein 1 OS=Arabidopsis thaliana GN=CAP1 PE=2 SV=1//0	D8_BB	1.3877	6.3763e-07	4.8966e-05
D8_AA vs D8_BB	Traes_4BS_5D1C9883D	sp|Q05609|CTR1_ARATH Serine/threonine-protein kinase CTR1 OS=Arabidopsis thaliana GN=CTR1 PE=1 SV=1//0	D8_BB	1.4403	1.4266e-08	1.8937e-06
D8_AA vs D8_BB	Traes_4BS_5D41A789A	sp|Q7M3S9|RNGB_DICDI RING finger protein B OS=Dictyostelium discoideum GN=rngB PE=2 SV=2//3.04537e-07	D8_BB	1.5838	1.9574e-12	1.2181e-09
D8_AA vs D8_BB	Traes_4BS_5D683AEC1	sp|Q9LPV4|DTX31_ARATH Protein DETOXIFICATION 31 OS=Arabidopsis thaliana GN=DTX31 PE=2 SV=1//1.70973e-161	D8_BB	1.1194	0.0003514	0.014661
D8_AA vs D8_BB	Traes_4BS_5D6CC12BC	sp|O82656|PTP1_ARATH Protein-tyrosine-phosphatase PTP1 OS=Arabidopsis thaliana GN=PTP1 PE=1 SV=1//4.04846e-84	D8_BB	1.5667	3.1173e-09	5.3061e-07
D8_AA vs D8_BB	Traes_4BS_5DF3956B1	sp|O80567|LRP6B_ARATH La-related protein 6B OS=Arabidopsis thaliana GN=LARP6B PE=1 SV=2//1.89515e-64	D8_BB	1.3319	8.2493e-05	0.0039248
D8_AA vs D8_BB	Traes_4BS_5E12F0B27	sp|F4J6F6|IREH1_ARATH Probable serine/threonine protein kinase IREH1 OS=Arabidopsis thaliana GN=IREH1 PE=1 SV=1//0	D8_BB	1.5407	1.7161e-09	3.2167e-07
D8_AA vs D8_BB	Traes_4BS_5EC01BC81	-	D8_BB	1.9333	3.3796e-09	5.7027e-07
D8_AA vs D8_BB	Traes_4BS_5EF53BC38	sp|Q8S625|UFC1_ORYSJ Ubiquitin-fold modifier-conjugating enzyme 1 OS=Oryza sativa subsp. japonica GN=Os10g0205200 PE=2 SV=1//3.5639e-21	D8_BB	1.8187	1.1539e-07	1.1333e-05
D8_AA vs D8_BB	Traes_4BS_5FB5BB028	sp|Q07661|NDK1_ORYSJ Nucleoside diphosphate kinase 1 OS=Oryza sativa subsp. japonica GN=NDKR PE=1 SV=1//5.74695e-91	D8_BB	1.6431	6.8377e-10	1.5783e-07
D8_AA vs D8_BB	Traes_4BS_6020E30BF	sp|Q6AVG6|ISPH_ORYSJ 4-hydroxy-3-methylbut-2-enyl diphosphate reductase, chloroplastic OS=Oryza sativa subsp. japonica GN=ISPH PE=2 SV=1//0	D8_BB	1.3819	1.5777e-08	2.0488e-06
D8_AA vs D8_BB	Traes_4BS_6067314D4	sp|Q2TAW0|CNDG2_XENLA Condensin-2 complex subunit G2 OS=Xenopus laevis GN=ncapg2 PE=1 SV=1//9.43804e-49	D8_BB	1.5146	8.3115e-05	0.003952
D8_AA vs D8_BB	Traes_4BS_60B8B106E	sp|P00787|CATB_RAT Cathepsin B OS=Rattus norvegicus GN=Ctsb PE=1 SV=2//3.26289e-75	D8_BB	1.5343	7.8876e-07	5.8997e-05
D8_AA vs D8_BB	Traes_4BS_610FF18CB	-	D8_BB	1.0316	0.00027072	0.011597
D8_AA vs D8_BB	Traes_4BS_6132E182F	sp|Q6DD45|ZCHC8_XENLA Zinc finger CCHC domain-containing protein 8 OS=Xenopus laevis GN=zcchc8 PE=2 SV=1//2.60183e-23	D8_BB	1.4087	2.6829e-08	3.2108e-06
D8_AA vs D8_BB	Traes_4BS_614DD0251	-	D8_BB	1.089	0.00035624	0.014811
D8_AA vs D8_BB	Traes_4BS_61BA6242B	sp|Q13610|PWP1_HUMAN Periodic tryptophan protein 1 homolog OS=Homo sapiens GN=PWP1 PE=1 SV=1//6.37193e-06	D8_BB	1.5897	2.4157e-10	6.934e-08
D8_AA vs D8_BB	Traes_4BS_624FD2C8D	sp|O54975|XPP1_RAT Xaa-Pro aminopeptidase 1 OS=Rattus norvegicus GN=Xpnpep1 PE=1 SV=1//3.27787e-44	D8_BB	1.5063	9.3544e-08	9.4257e-06
D8_AA vs D8_BB	Traes_4BS_63AC9CE16	sp|Q2RBN7|CLH1_ORYSJ Clathrin heavy chain 1 OS=Oryza sativa subsp. japonica GN=Os11g0104900 PE=3 SV=1//0	D8_BB	1.5017	1.4435e-08	1.9047e-06
D8_AA vs D8_BB	Traes_4BS_63DD9D036	sp|P29114|LOX1_HORVU Linoleate 9S-lipoxygenase 1 OS=Hordeum vulgare GN=LOX1.1 PE=1 SV=2//0	D8_BB	1.3468	1.74e-07	1.5975e-05
D8_AA vs D8_BB	Traes_4BS_64FB912EE	sp|Q41542|XTH_WHEAT Probable xyloglucan endotransglucosylase/hydrolase OS=Triticum aestivum GN=XTH PE=2 SV=1//3.56614e-173	D8_BB	1.2766	3.63e-08	4.1403e-06
D8_AA vs D8_BB	Traes_4BS_6592C8BFB	sp|P93050|RKF3_ARATH Probable LRR receptor-like serine/threonine-protein kinase RKF3 OS=Arabidopsis thaliana GN=RKF3 PE=2 SV=1//0	D8_BB	1.0926	0.00033474	0.014068
D8_AA vs D8_BB	Traes_4BS_65C232BF0	sp|F4HVJ3|POD1_ARATH Protein POLLEN DEFECTIVE IN GUIDANCE 1 OS=Arabidopsis thaliana GN=POD1 PE=1 SV=1//7.61242e-166	D8_BB	1.2453	0.00012436	0.0057414
D8_AA vs D8_BB	Traes_4BS_668A7A78A	sp|O29470|Y788_ARCFU Uncharacterized transporter AF_0788 OS=Archaeoglobus fulgidus (strain ATCC 49558 / VC-16 / DSM 4304 / JCM 9628 / NBRC 100126) GN=AF_0788 PE=3 SV=1//5.66535e-10	D8_BB	1.5219	1.4257e-07	1.3508e-05
D8_AA vs D8_BB	Traes_4BS_673FC21B2	sp|Q9ZW22|SMO21_ARATH Methylsterol monooxygenase 2-1 OS=Arabidopsis thaliana GN=SMO2-1 PE=2 SV=2//1.2205e-142	D8_BB	1.3277	1.1819e-07	1.1522e-05
D8_AA vs D8_BB	Traes_4BS_67537DA55	sp|Q9SX85|SEC3A_ARATH Exocyst complex component SEC3A OS=Arabidopsis thaliana GN=SEC3A PE=1 SV=1//0	D8_BB	1.4012	1.1429e-07	1.1254e-05
D8_AA vs D8_BB	Traes_4BS_67A99EB9A	sp|Q66X93|SND1_RAT Staphylococcal nuclease domain-containing protein 1 OS=Rattus norvegicus GN=Snd1 PE=1 SV=1//3.78496e-139	D8_BB	1.7159	2.579e-08	3.0912e-06
D8_AA vs D8_BB	Traes_4BS_684D5DDDB	sp|F4KDH9|FIPS5_ARATH FIP1[V]-like protein OS=Arabidopsis thaliana GN=FIPS5 PE=1 SV=1//1.13457e-23	D8_BB	1.6513	1.6481e-12	1.0595e-09
D8_AA vs D8_BB	Traes_4BS_6859C6ECE	sp|Q9C810|Y1342_ARATH PHD finger protein At1g33420 OS=Arabidopsis thaliana GN=At1g33420 PE=1 SV=1//4.54739e-143	D8_BB	1.5368	0.00062116	0.02464
D8_AA vs D8_BB	Traes_4BS_6898F84E3	-	D8_BB	1.5496	3.8715e-06	0.00024496
D8_AA vs D8_BB	Traes_4BS_68CAC6828	sp|P36428|SYA_ARATH Alanine--tRNA ligase OS=Arabidopsis thaliana GN=ALATS PE=1 SV=3//0	D8_BB	1.3713	1.4353e-06	0.00010095
D8_AA vs D8_BB	Traes_4BS_68D9054C3	-	D8_BB	1.4606	4.5942e-06	0.00028636
D8_AA vs D8_BB	Traes_4BS_68EB4B5DA	sp|Q944L7|Y1480_ARATH Uncharacterized protein At1g18480 OS=Arabidopsis thaliana GN=At1g18480 PE=2 SV=1//3.85491e-108	D8_BB	1.3974	0.00016308	0.0073542
D8_AA vs D8_BB	Traes_4BS_68FA4409B	-	D8_BB	inf	0.00030717	0.013014
D8_AA vs D8_BB	Traes_4BS_691474F5B	sp|P23223|GP63_LEIDO Leishmanolysin OS=Leishmania donovani GN=gp63 PE=3 SV=1//6.7588e-14	D8_BB	1.6524	6.2678e-12	3.2505e-09
D8_AA vs D8_BB	Traes_4BS_6943FED4B	sp|O75175|CNOT3_HUMAN CCR4-NOT transcription complex subunit 3 OS=Homo sapiens GN=CNOT3 PE=1 SV=1//1.06901e-38	D8_BB	1.6064	1.0435e-09	2.188e-07
D8_AA vs D8_BB	Traes_4BS_6A0B5C129	sp|Q53PH2|PCF3_ORYSJ Transcription factor PCF3 OS=Oryza sativa subsp. japonica GN=PCF3 PE=2 SV=1//6.2238e-75	D8_BB	1.2699	0.00056633	0.022732
D8_AA vs D8_BB	Traes_4BS_6AB28BE4E	-	D8_BB	1.7747	3.5891e-08	4.0997e-06
D8_AA vs D8_BB	Traes_4BS_6AF0869EC	sp|Q6ASW7|SIZ2_ORYSJ E3 SUMO-protein ligase SIZ2 OS=Oryza sativa subsp. japonica GN=SIZ2 PE=2 SV=1//0	D8_BB	1.7168	1.0806e-12	7.3092e-10
D8_AA vs D8_BB	Traes_4BS_6AFF9C78A	sp|Q9XIN0|LHW_ARATH Transcription factor LHW OS=Arabidopsis thaliana GN=LHW PE=1 SV=1//1.78304e-19	D8_BB	1.6389	2.8834e-08	3.4036e-06
D8_AA vs D8_BB	Traes_4BS_6B669D720	sp|Q9LEV3|CBSX3_ARATH CBS domain-containing protein CBSX3, mitochondrial OS=Arabidopsis thaliana GN=CBSX3 PE=1 SV=1//1.02253e-43	D8_BB	1.4922	1.2148e-07	1.1754e-05
D8_AA vs D8_BB	Traes_4BS_6B673AD40	sp|Q6AZB8|HARB1_DANRE Putative nuclease HARBI1 OS=Danio rerio GN=harbi1 PE=2 SV=1//3.09671e-14	D8_BB	2.5423	1.5195e-05	0.00084366
D8_AA vs D8_BB	Traes_4BS_6BADFE896	-	D8_BB	1.5718	1.4098e-05	0.00079067
D8_AA vs D8_BB	Traes_4BS_6BF4D4096	sp|P53078|SDT1_YEAST Suppressor of disruption of TFIIS OS=Saccharomyces cerevisiae (strain ATCC 204508 / S288c) GN=SDT1 PE=1 SV=1//2.95818e-07	D8_BB	1.2552	2.5469e-06	0.00016691
D8_AA vs D8_BB	Traes_4BS_6BF83E49B	-	D8_BB	1.544	2.7229e-07	2.3405e-05
D8_AA vs D8_BB	Traes_4BS_6CE99D450	sp|F4IBD7|CSCLA_ARATH CSC1-like protein RXW8 OS=Arabidopsis thaliana GN=RXW8 PE=2 SV=1//7.13029e-63	D8_BB	1.805	3.7737e-05	0.0019237
D8_AA vs D8_BB	Traes_4BS_6D9354748	sp|Q84P23|4CLL9_ARATH 4-coumarate--CoA ligase-like 9 OS=Arabidopsis thaliana GN=4CLL9 PE=1 SV=2//5.37646e-134	D8_BB	1.63	4.164e-07	3.387e-05
D8_AA vs D8_BB	Traes_4BS_6D9FC4E57	sp|Q3E6S8|DGP14_ARATH Putative protease Do-like 14 OS=Arabidopsis thaliana GN=DEGP14 PE=3 SV=2//8.54317e-141	D8_BB	1.5273	1.0643e-05	0.00061648
D8_AA vs D8_BB	Traes_4BS_6DA176B76	-	D8_BB	1.3505	5.4697e-06	0.0003362
D8_AA vs D8_BB	Traes_4BS_6DD524D5F	sp|Q9FPT1|UBP12_ARATH Ubiquitin carboxyl-terminal hydrolase 12 OS=Arabidopsis thaliana GN=UBP12 PE=1 SV=2//8.67774e-158	D8_BB	1.4842	9.7918e-09	1.3724e-06
D8_AA vs D8_BB	Traes_4BS_6DD89781C	sp|Q9ZVI9|PECT1_ARATH Ethanolamine-phosphate cytidylyltransferase OS=Arabidopsis thaliana GN=PECT1 PE=1 SV=1//0	D8_BB	1.5197	6.5121e-07	4.9908e-05
D8_AA vs D8_BB	Traes_4BS_6DE4F411F	-	D8_BB	2.6463	0.00048234	0.019583
D8_AA vs D8_BB	Traes_4BS_6DF35BC79	-	D8_BB	1.4446	0.00078434	0.030476
D8_AA vs D8_BB	Traes_4BS_6E9FDF39C	sp|Q8VZ80|PLT5_ARATH Polyol transporter 5 OS=Arabidopsis thaliana GN=PLT5 PE=1 SV=2//1.38709e-140	D8_BB	1.6141	1.7918e-07	1.6359e-05
D8_AA vs D8_BB	Traes_4BS_6EAD366CD	sp|O23049|RK6_ARATH 50S ribosomal protein L6, chloroplastic OS=Arabidopsis thaliana GN=RPL6 PE=2 SV=1//9.40976e-103	D8_BB	1.2376	1.7234e-05	0.00094142
D8_AA vs D8_BB	Traes_4BS_6F5D015E1	sp|Q5HZ38|GRIK2_ARATH Serine/threonine-protein kinase GRIK2 OS=Arabidopsis thaliana GN=GRIK2 PE=1 SV=1//7.04073e-147	D8_BB	1.3777	2.6815e-07	2.31e-05
D8_AA vs D8_BB	Traes_4BS_6F7537312	sp|Q9LVJ0|UVB31_ARATH UV-B-induced protein At3g17800, chloroplastic OS=Arabidopsis thaliana GN=At3g17800 PE=2 SV=1//1.84932e-138	D8_BB	1.5105	7.4071e-10	1.6799e-07
D8_AA vs D8_BB	Traes_4BS_6F7B95E38	sp|Q9UKV3|ACINU_HUMAN Apoptotic chromatin condensation inducer in the nucleus OS=Homo sapiens GN=ACIN1 PE=1 SV=2//5.55882e-18	D8_BB	1.5461	1.1249e-10	3.7717e-08
D8_AA vs D8_BB	Traes_4BS_6FD4DB601	-	D8_BB	1.5767	5.7122e-05	0.0028266
D8_AA vs D8_BB	Traes_4BS_700271D45	sp|Q803M5|SAAL1_DANRE Protein saal1 OS=Danio rerio GN=saal1 PE=2 SV=2//1.41346e-06	D8_BB	1.3349	4.931e-05	0.0024667
D8_AA vs D8_BB	Traes_4BS_70617473F	sp|Q9SXA1|P4KA1_ARATH Phosphatidylinositol 4-kinase alpha 1 OS=Arabidopsis thaliana GN=PI4KA1 PE=1 SV=2//0	D8_BB	0.97061	0.00053436	0.021493
D8_AA vs D8_BB	Traes_4BS_7149951A0	sp|F4IBD7|CSCLA_ARATH CSC1-like protein RXW8 OS=Arabidopsis thaliana GN=RXW8 PE=2 SV=1//8.56405e-24	D8_BB	2.1594	3.9129e-07	3.2209e-05
D8_AA vs D8_BB	Traes_4BS_718B422BF	sp|Q6DBG8|ARAD1_ARATH Probable arabinosyltransferase ARAD1 OS=Arabidopsis thaliana GN=ARAD1 PE=1 SV=1//1.25879e-37	D8_BB	1.478	1.6332e-09	3.0987e-07
D8_AA vs D8_BB	Traes_4BS_71CB57A0D	sp|P29114|LOX1_HORVU Linoleate 9S-lipoxygenase 1 OS=Hordeum vulgare GN=LOX1.1 PE=1 SV=2//0	D8_BB	1.3176	1.2088e-07	1.171e-05
D8_AA vs D8_BB	Traes_4BS_71F1DD8F1	sp|Q9SJM1|ACR10_ARATH ACT domain-containing protein ACR10 OS=Arabidopsis thaliana GN=ACR10 PE=2 SV=1//3.90162e-145	D8_BB	1.7285	1.8538e-08	2.341e-06
D8_AA vs D8_BB	Traes_4BS_72649D6C3	sp|Q53RH0|ERS1_ORYSJ Probable ethylene response sensor 1 OS=Oryza sativa subsp. japonica GN=ERS1 PE=2 SV=1//0	D8_BB	1.4203	7.2241e-09	1.0857e-06
D8_AA vs D8_BB	Traes_4BS_72895AA44	sp|O74184|WAT1_SCHPO WD repeat-containing protein wat1 OS=Schizosaccharomyces pombe (strain 972 / ATCC 24843) GN=wat1 PE=1 SV=1//9.78519e-130	D8_BB	1.6776	1.6973e-07	1.5662e-05
D8_AA vs D8_BB	Traes_4BS_7314CDBF0	sp|Q9LV16|B3GTJ_ARATH Probable beta-1,3-galactosyltransferase 19 OS=Arabidopsis thaliana GN=B3GALT19 PE=2 SV=2//1.65253e-162	D8_BB	1.342	9.6571e-07	7.0937e-05
D8_AA vs D8_BB	Traes_4BS_7322F0DC2	sp|Q53N87|ZHD4_ORYSJ Zinc-finger homeodomain protein 4 OS=Oryza sativa subsp. japonica GN=ZHD4 PE=2 SV=2//6.12928e-78	D8_BB	1.9822	2.5276e-09	4.4789e-07
D8_AA vs D8_BB	Traes_4BS_735FABFEE	sp|Q6NZP1|ZRAB3_MOUSE DNA annealing helicase and endonuclease ZRANB3 OS=Mus musculus GN=Zranb3 PE=1 SV=1//2.5543e-07	D8_BB	1.7419	3.9781e-11	1.5395e-08
D8_AA vs D8_BB	Traes_4BS_73F7EF1B8	sp|Q9SY55|ECA3_ARATH Calcium-transporting ATPase 3, endoplasmic reticulum-type OS=Arabidopsis thaliana GN=ECA3 PE=2 SV=3//0	D8_BB	1.4742	1.2158e-06	8.7569e-05
D8_AA vs D8_BB	Traes_4BS_749EEDDB6	sp|Q9LP77|Y1848_ARATH Probable inactive receptor kinase At1g48480 OS=Arabidopsis thaliana GN=RKL1 PE=2 SV=1//3.7421e-24	D8_BB	1.3784	2.6588e-12	1.5702e-09
D8_AA vs D8_BB	Traes_4BS_74A58A8C9	sp|Q9SS03|DIR21_ARATH Dirigent protein 21 OS=Arabidopsis thaliana GN=DIR21 PE=3 SV=1//1.63549e-44	D8_BB	1.2128	2.8074e-06	0.0001826
D8_AA vs D8_BB	Traes_4BS_760023A83	sp|Q9C646|RX24L_ARATH Probable disease resistance protein RXW24L OS=Arabidopsis thaliana GN=RXW24L PE=2 SV=1//4.91565e-08	D8_BB	1.6603	2.0198e-07	1.8164e-05
D8_AA vs D8_BB	Traes_4BS_773925576	sp|Q2QS14|UGDH4_ORYSJ UDP-glucose 6-dehydrogenase 4 OS=Oryza sativa subsp. japonica GN=UGD4 PE=2 SV=1//0	D8_BB	1.4332	1.9042e-06	0.00012937
D8_AA vs D8_BB	Traes_4BS_77BCFB3B8	-	D8_BB	1.4966	1.1499e-09	2.354e-07
D8_AA vs D8_BB	Traes_4BS_77C3CDB1D	sp|Q949V6|ARI1_ARATH Probable E3 ubiquitin-protein ligase ARI1 OS=Arabidopsis thaliana GN=ARI1 PE=2 SV=1//1.06299e-107	D8_BB	1.4457	1.4533e-06	0.00010213
D8_AA vs D8_BB	Traes_4BS_77F7DD5D3	sp|O80970|NPY2_ARATH BTB/POZ domain-containing protein NPY2 OS=Arabidopsis thaliana GN=NPY2 PE=2 SV=1//0	D8_BB	1.6047	1.9336e-07	1.747e-05
D8_AA vs D8_BB	Traes_4BS_7840CD323	sp|Q7XJS0|ASHR1_ARATH Histone-lysine N-methyltransferase ASHR1 OS=Arabidopsis thaliana GN=ASHR1 PE=2 SV=2//0	D8_BB	1.34	0.00060576	0.024128
D8_AA vs D8_BB	Traes_4BS_787A31F78	sp|Q9LRP1|NPS13_ARATH Novel plant SNARE 13 OS=Arabidopsis thaliana GN=NPSN13 PE=1 SV=1//3.3371e-116	D8_BB	1.8514	7.1896e-09	1.0857e-06
D8_AA vs D8_BB	Traes_4BS_78A2FF067	sp|Q9FIJ6|ACCR4_ARATH Serine/threonine-protein kinase-like protein CCR4 OS=Arabidopsis thaliana GN=CCR4 PE=1 SV=1//3.5746e-82	D8_BB	1.1662	4.0393e-05	0.0020523
D8_AA vs D8_BB	Traes_4BS_79679D156	sp|P35614|ERF1Z_ARATH Eukaryotic peptide chain release factor subunit 1-3 OS=Arabidopsis thaliana GN=ERF1-3 PE=1 SV=1//0	D8_BB	1.3768	4.5714e-05	0.0023002
D8_AA vs D8_BB	Traes_4BS_7981F6181	sp|Q9M8S8|VTC4_ARATH Inositol-phosphate phosphatase OS=Arabidopsis thaliana GN=VTC4 PE=1 SV=1//1.54545e-38	D8_BB	1.2815	1.7548e-06	0.00012059
D8_AA vs D8_BB	Traes_4BS_7A57F7E62	sp|Q53RK8|RH21_ORYSJ DEAD-box ATP-dependent RNA helicase 21 OS=Oryza sativa subsp. japonica GN=Os03g0708600 PE=2 SV=1//0	D8_BB	1.2746	0.00024544	0.010619
D8_AA vs D8_BB	Traes_4BS_7A7699CF1	-	D8_BB	1.4709	0.00018706	0.0083195
D8_AA vs D8_BB	Traes_4BS_7AD30AC81	sp|P92943|CLCD_ARATH Chloride channel protein CLC-d OS=Arabidopsis thaliana GN=CLC-D PE=1 SV=2//0	D8_BB	1.5511	8.2135e-10	1.8049e-07
D8_AA vs D8_BB	Traes_4BS_7B61E08FC	sp|O64668|PSNA_ARATH Presenilin-like protein At1g08700 OS=Arabidopsis thaliana GN=At1g08700 PE=1 SV=1//1.14054e-46	D8_BB	1.3708	4.1707e-07	3.387e-05
D8_AA vs D8_BB	Traes_4BS_7B63AD67C	sp|Q9SX99|OSB1_ARATH Protein OSB1, mitochondrial OS=Arabidopsis thaliana GN=OSB1 PE=1 SV=1//1.72048e-27	D8_BB	1.7772	4.0372e-09	6.6313e-07
D8_AA vs D8_BB	Traes_4BS_7BD8F662C	sp|P16157|ANK1_HUMAN Ankyrin-1 OS=Homo sapiens GN=ANK1 PE=1 SV=3//2.20887e-14	D8_BB	1.315	1.4226e-07	1.3495e-05
D8_AA vs D8_BB	Traes_4BS_7BF159605	sp|Q9SIC4|NTH1_ARATH Endonuclease III homolog 1, chloroplastic OS=Arabidopsis thaliana GN=NTH1 PE=2 SV=2//2.62144e-113	D8_BB	1.248	8.8319e-05	0.0041892
D8_AA vs D8_BB	Traes_4BS_7C3C149B6	sp|O04375|2A5A_ARATH Serine/threonine protein phosphatase 2A 57 kDa regulatory subunit B&apos; alpha isoform OS=Arabidopsis thaliana GN=B&apos;ALPHA PE=1 SV=1//1.41212e-35	D8_BB	1.4452	5.8655e-05	0.0028915
D8_AA vs D8_BB	Traes_4BS_7C4CA591A	sp|C0LGK4|Y2165_ARATH Probable LRR receptor-like serine/threonine-protein kinase At2g16250 OS=Arabidopsis thaliana GN=At2g16250 PE=2 SV=1//1.70676e-149	D8_BB	1.4752	4.8716e-07	3.8867e-05
D8_AA vs D8_BB	Traes_4BS_7C5DDB3F8	sp|O94703|RPA12_SCHPO DNA-directed RNA polymerase I subunit RPA12 OS=Schizosaccharomyces pombe (strain 972 / ATCC 24843) GN=rpa12 PE=3 SV=1//5.4922e-09	D8_BB	1.4698	9.0988e-09	1.2939e-06
D8_AA vs D8_BB	Traes_4BS_7C5E57EDB	sp|Q9ZUX4|UMP2_ARATH Uncharacterized protein At2g27730, mitochondrial OS=Arabidopsis thaliana GN=At2g27730 PE=1 SV=1//1.36826e-14	D8_BB	1.4708	6.2161e-10	1.4653e-07
D8_AA vs D8_BB	Traes_4BS_7CB794B52	sp|Q9XFH4|DDM1_ARATH ATP-dependent DNA helicase DDM1 OS=Arabidopsis thaliana GN=DDM1 PE=1 SV=1//0	D8_BB	1.3195	0.00059486	0.02373
D8_AA vs D8_BB	Traes_4BS_7DA498F76	sp|Q9FPR3|EDR1_ARATH Serine/threonine-protein kinase EDR1 OS=Arabidopsis thaliana GN=EDR1 PE=1 SV=1//2.89434e-104	D8_BB	1.2467	6.1408e-05	0.0030081
D8_AA vs D8_BB	Traes_4BS_7E148E56E	sp|Q8GXE9|HA22J_ARATH HVA22-like protein j OS=Arabidopsis thaliana GN=HVA22J PE=2 SV=2//3.18537e-46	D8_BB	1.3101	3.5646e-06	0.00022803
D8_AA vs D8_BB	Traes_4BS_7E6E925C1	sp|Q5M868|GBA2_RAT Non-lysosomal glucosylceramidase OS=Rattus norvegicus GN=Gba2 PE=2 SV=2//2.37858e-37	D8_BB	1.5326	6.6852e-11	2.4763e-08
D8_AA vs D8_BB	Traes_4BS_7F31CC8A1	sp|Q09686|YA14_SCHPO Putative glutamine amidotransferase-like protein C13C5.04 OS=Schizosaccharomyces pombe (strain 972 / ATCC 24843) GN=SPAC13C5.04 PE=3 SV=1//6.76795e-22	D8_BB	1.2344	3.8862e-06	0.00024558
D8_AA vs D8_BB	Traes_4BS_7F4A03E80	sp|A5D8P8|EMC10_XENLA ER membrane protein complex subunit 10 OS=Xenopus laevis GN=emc10 PE=2 SV=1//3.87797e-14	D8_BB	1.3666	1.1726e-05	0.00067068
D8_AA vs D8_BB	Traes_4BS_7F4A9F2F1	-	D8_BB	1.1368	0.00060515	0.024116
D8_AA vs D8_BB	Traes_4BS_7FBA51DE5	sp|Q9LVQ5|PP432_ARATH Pentatricopeptide repeat-containing protein At5g55840 OS=Arabidopsis thaliana GN=At5g55840 PE=3 SV=2//0	D8_BB	1.6635	5.0485e-05	0.0025207
D8_AA vs D8_BB	Traes_4BS_819F054AC1	sp|Q9LW32|PP258_ARATH Pentatricopeptide repeat-containing protein At3g26782, mitochondrial OS=Arabidopsis thaliana GN=PCMP-H34 PE=2 SV=1//0	D8_BB	1.7122	5.412e-05	0.0026884
D8_AA vs D8_BB	Traes_4BS_821DF1975	sp|Q8BMN4|LMLN_MOUSE Leishmanolysin-like peptidase OS=Mus musculus GN=Lmln PE=2 SV=1//2.11494e-34	D8_BB	1.4235	2.5415e-08	3.0604e-06
D8_AA vs D8_BB	Traes_4BS_829218458	sp|Q9FNY7|OGG1_ARATH N-glycosylase/DNA lyase OGG1 OS=Arabidopsis thaliana GN=OGG1 PE=1 SV=1//2.21899e-13	D8_BB	2.3644	1.343e-08	1.7981e-06
D8_AA vs D8_BB	Traes_4BS_82FF8B4EA	sp|Q4R8N7|STIP1_MACFA Stress-induced-phosphoprotein 1 OS=Macaca fascicularis GN=STIP1 PE=2 SV=1//4.09957e-14	D8_BB	1.2328	0.00023878	0.010348
D8_AA vs D8_BB	Traes_4BS_838CF6BD4	sp|Q93W20|NIFU2_ARATH NifU-like protein 2, chloroplastic OS=Arabidopsis thaliana GN=NIFU2 PE=1 SV=1//1.56096e-86	D8_BB	1.6364	7.6579e-11	2.8099e-08
D8_AA vs D8_BB	Traes_4BS_83933B12F	sp|Q96C01|F136A_HUMAN Protein FAM136A OS=Homo sapiens GN=FAM136A PE=1 SV=1//6.81074e-10	D8_BB	1.7459	4.5987e-10	1.1577e-07
D8_AA vs D8_BB	Traes_4BS_83A556A42	sp|Q9XEC6|CRK36_ARATH Cysteine-rich receptor-like protein kinase 36 OS=Arabidopsis thaliana GN=CRK36 PE=1 SV=1//4.32665e-63	D8_BB	2.4815	1.7257e-09	3.2269e-07
D8_AA vs D8_BB	Traes_4BS_83AF90FC5	sp|Q53RB0|LOX4_ORYSJ Probable linoleate 9S-lipoxygenase 4 OS=Oryza sativa subsp. japonica GN=Os03g0700700 PE=2 SV=1//0	D8_BB	1.6054	2.2597e-08	2.7769e-06
D8_AA vs D8_BB	Traes_4BS_83BDFC91D	sp|Q851C7|LOGL4_ORYSJ Probable cytokinin riboside 5&apos;-monophosphate phosphoribohydrolase LOG4 OS=Oryza sativa subsp. japonica GN=LOGL4 PE=3 SV=1//2.16908e-96	D8_BB	1.4293	2.2257e-07	1.9697e-05
D8_AA vs D8_BB	Traes_4BS_83DF7B31C	sp|Q69LA1|PROT2_ORYSJ Probable proline transporter 2 OS=Oryza sativa subsp. japonica GN=LOC_Os07g01090 PE=2 SV=1//0	D8_BB	1.3836	3.3262e-05	0.0017124
D8_AA vs D8_BB	Traes_4BS_83E34FE47	sp|Q40066|SPZX_HORVU Serpin-ZX OS=Hordeum vulgare GN=PAZX PE=1 SV=1//1.29555e-160	D8_BB	1.6621	2.0386e-09	3.6966e-07
D8_AA vs D8_BB	Traes_4BS_83E7A4E49	sp|P54567|YQKD_BACSU Uncharacterized protein YqkD OS=Bacillus subtilis (strain 168) GN=yqkD PE=4 SV=1//1.23594e-08	D8_BB	1.2745	6.1298e-06	0.00037252
D8_AA vs D8_BB	Traes_4BS_8403647F6	sp|O04059|DHBK_SOLLC Putative 3,4-dihydroxy-2-butanone kinase OS=Solanum lycopersicum GN=DHBK PE=2 SV=1//0	D8_BB	1.2713	0.00018926	0.0083839
D8_AA vs D8_BB	Traes_4BS_84D2165BB	sp|Q9SZQ5|VIP3_ARATH WD repeat-containing protein VIP3 OS=Arabidopsis thaliana GN=VIP3 PE=1 SV=1//1.80657e-139	D8_BB	1.269	1.6352e-05	0.0008983
D8_AA vs D8_BB	Traes_4BS_84F2FB1CF	sp|Q5Z8P0|P2C60_ORYSJ Probable protein phosphatase 2C 60 OS=Oryza sativa subsp. japonica GN=Os06g0717800 PE=2 SV=1//1.12249e-18	D8_BB	1.5356	3.8432e-09	6.3745e-07
D8_AA vs D8_BB	Traes_4BS_84F7FDF6F	sp|Q10J20|D14L_ORYSJ Probable esterase D14L OS=Oryza sativa subsp. japonica GN=D14L PE=2 SV=1//1.92809e-79	D8_BB	1.3072	9.3453e-06	0.00054865
D8_AA vs D8_BB	Traes_4BS_85552E6ED	sp|P42730|CLPB1_ARATH Chaperone protein ClpB1 OS=Arabidopsis thaliana GN=CLPB1 PE=1 SV=2//1.73824e-15	D8_BB	1.2523	2.6006e-06	0.00017014
D8_AA vs D8_BB	Traes_4BS_85666ADAF	-	D8_BB	1.4818	7.5887e-08	7.85e-06
D8_AA vs D8_BB	Traes_4BS_85885348A	sp|Q3SZ21|RPP30_BOVIN Ribonuclease P protein subunit p30 OS=Bos taurus GN=RPP30 PE=2 SV=1//1.61327e-28	D8_BB	1.6133	2.3148e-05	0.0012316
D8_AA vs D8_BB	Traes_4BS_85E3226F4	sp|Q8JHZ8|PALD_CHICK Paladin OS=Gallus gallus GN=PALD1 PE=2 SV=2//9.09923e-18	D8_BB	1.8409	3.6615e-05	0.0018701
D8_AA vs D8_BB	Traes_4BS_86B854BD3	-	D8_BB	1.5225	8.1291e-08	8.3095e-06
D8_AA vs D8_BB	Traes_4BS_8723CE6C7	sp|P20973|UBE11_WHEAT Ubiquitin-activating enzyme E1 1 OS=Triticum aestivum GN=UBA1 PE=1 SV=1//0	D8_BB	1.3995	7.1525e-07	5.4176e-05
D8_AA vs D8_BB	Traes_4BS_875AC09D2	sp|Q43497|MDAR_SOLLC Monodehydroascorbate reductase OS=Solanum lycopersicum GN=AFRR PE=1 SV=1//0	D8_BB	1.35	5.1677e-09	8.2206e-07
D8_AA vs D8_BB	Traes_4BS_87CB32CF4	sp|O49399|PP321_ARATH Pentatricopeptide repeat-containing protein At4g18840 OS=Arabidopsis thaliana GN=PCMP-E101 PE=3 SV=2//7.33732e-17	D8_BB	1.9763	0.00018735	0.0083218
D8_AA vs D8_BB	Traes_4BS_880FA02AB	sp|Q949Q1|GAUTB_ARATH Probable galacturonosyltransferase 11 OS=Arabidopsis thaliana GN=GAUT11 PE=2 SV=1//0	D8_BB	1.2294	1.1922e-05	0.00067939
D8_AA vs D8_BB	Traes_4BS_895114858	sp|Q6DW76|DGDG1_SOYBN Digalactosyldiacylglycerol synthase 1, chloroplastic OS=Glycine max GN=DGD1 PE=2 SV=1//0	D8_BB	1.6325	1.062e-05	0.0006156
D8_AA vs D8_BB	Traes_4BS_89642C404	sp|Q4R5M2|CATB_MACFA Cathepsin B OS=Macaca fascicularis GN=CTSB PE=2 SV=1//5.86244e-94	D8_BB	1.4741	6.6733e-07	5.0993e-05
D8_AA vs D8_BB	Traes_4BS_8A5DAED26	-	D8_BB	1.3191	2.9707e-06	0.00019257
D8_AA vs D8_BB	Traes_4BS_8A8575A05	sp|Q0J3D9|COPA3_ORYSJ Coatomer subunit alpha-3 OS=Oryza sativa subsp. japonica GN=Os09g0127800 PE=2 SV=1//0	D8_BB	1.5756	2.6361e-10	7.3655e-08
D8_AA vs D8_BB	Traes_4BS_8A9AB17E3	sp|Q5N167|DER_SYNP6 GTPase Der OS=Synechococcus sp. (strain ATCC 27144 / PCC 6301 / SAUG 1402/1) GN=der PE=3 SV=1//6.3993e-142	D8_BB	1.3718	4.4024e-07	3.5488e-05
D8_AA vs D8_BB	Traes_4BS_8AB6A37D0	-	D8_BB	1.812	5.905e-10	1.3962e-07
D8_AA vs D8_BB	Traes_4BS_8B1CC4B8C	sp|F4I8H8|GDPD4_ARATH Glycerophosphodiester phosphodiesterase GDPD4 OS=Arabidopsis thaliana GN=GDPD4 PE=2 SV=1//8.20188e-108	D8_BB	1.6989	1.2274e-07	1.1858e-05
D8_AA vs D8_BB	Traes_4BS_8B9624521	sp|O65399|E131_ARATH Glucan endo-1,3-beta-glucosidase 1 OS=Arabidopsis thaliana GN=At1g11820 PE=1 SV=3//6.32947e-22	D8_BB	1.677	1.0991e-09	2.274e-07
D8_AA vs D8_BB	Traes_4BS_8BA443474	sp|Q949V6|ARI1_ARATH Probable E3 ubiquitin-protein ligase ARI1 OS=Arabidopsis thaliana GN=ARI1 PE=2 SV=1//7.53407e-151	D8_BB	1.3684	6.8947e-09	1.0455e-06
D8_AA vs D8_BB	Traes_4BS_8C44AD0EB	sp|Q96564|RS27_HORVU 40S ribosomal protein S27 OS=Hordeum vulgare GN=RPS27 PE=3 SV=2//3.14773e-23	D8_BB	1.5768	1.4973e-08	1.9542e-06
D8_AA vs D8_BB	Traes_4BS_8C6ADCEDA	sp|Q9LZS7|GDL71_ARATH GDSL esterase/lipase At5g03610 OS=Arabidopsis thaliana GN=At5g03610 PE=2 SV=1//1.0762e-34	D8_BB	1.3076	0.0001058	0.004955
D8_AA vs D8_BB	Traes_4BS_8CCDC7925	-	D8_BB	1.478	2.5326e-07	2.2006e-05
D8_AA vs D8_BB	Traes_4BS_8D508569E	sp|Q9SQU6|PP216_ARATH Pentatricopeptide repeat-containing protein At3g06430, chloroplastic OS=Arabidopsis thaliana GN=EMB2750 PE=2 SV=1//0	D8_BB	1.4787	5.5652e-09	8.7281e-07
D8_AA vs D8_BB	Traes_4BS_8D99FAB9A	sp|Q9SV01|FBW4_ARATH F-box/WD-40 repeat-containing protein At3g52030 OS=Arabidopsis thaliana GN=At3g52030 PE=2 SV=2//4.05175e-76	D8_BB	1.3327	0.00037463	0.015501
D8_AA vs D8_BB	Traes_4BS_8E7945BE5	sp|Q9FT74|RQL1_ARATH ATP-dependent DNA helicase Q-like 1 OS=Arabidopsis thaliana GN=RECQL1 PE=2 SV=1//0	D8_BB	2.2734	1.9976e-06	0.00013465
D8_AA vs D8_BB	Traes_4BS_8EEE24594	sp|Q8L719|THO4B_ARATH THO complex subunit 4B OS=Arabidopsis thaliana GN=ALY2 PE=1 SV=1//2.73439e-29	D8_BB	1.2545	1.2361e-06	8.8706e-05
D8_AA vs D8_BB	Traes_4BS_8FCFA9245	sp|Q2R1M8|RH52C_ORYSJ DEAD-box ATP-dependent RNA helicase 52C OS=Oryza sativa subsp. japonica GN=Os11g0599500 PE=3 SV=1//0	D8_BB	1.654	2.3767e-11	9.9935e-09
D8_AA vs D8_BB	Traes_4BS_900BC5B05	sp|P48504|QCR6_SOLTU Cytochrome b-c1 complex subunit 6 OS=Solanum tuberosum PE=1 SV=2//7.98623e-27	D8_BB	1.4859	4.7905e-08	5.2486e-06
D8_AA vs D8_BB	Traes_4BS_91481B22F	sp|Q0WPF2|PCFS4_ARATH Polyadenylation and cleavage factor homolog 4 OS=Arabidopsis thaliana GN=PCFS4 PE=1 SV=1//8.36619e-21	D8_BB	1.7609	6.5484e-13	4.6733e-10
D8_AA vs D8_BB	Traes_4BS_915D484FE	sp|O04226|P5CS_ORYSJ Delta-1-pyrroline-5-carboxylate synthase OS=Oryza sativa subsp. japonica GN=P5CS PE=2 SV=2//1.75929e-22	D8_BB	1.7128	8.4202e-14	7.7059e-11
D8_AA vs D8_BB	Traes_4BS_916A10B8B	sp|Q2RAC5|CCT13_ORYSJ Cyclin-T1-3 OS=Oryza sativa subsp. japonica GN=CYCT1-3 PE=3 SV=2//0	D8_BB	1.508	2.8482e-09	4.9126e-07
D8_AA vs D8_BB	Traes_4BS_916A18BD0	sp|Q2KI54|ARMC8_BOVIN Armadillo repeat-containing protein 8 OS=Bos taurus GN=ARMC8 PE=2 SV=1//1.92201e-24	D8_BB	0.69181	0.00063592	0.025174
D8_AA vs D8_BB	Traes_4BS_92426F5BD	sp|O65091|NLTP4_ORYSJ Non-specific lipid-transfer protein 4 OS=Oryza sativa subsp. japonica GN=Os12g0114500 PE=3 SV=2//4.36227e-25	D8_BB	1.4909	2.2743e-10	6.6013e-08
D8_AA vs D8_BB	Traes_4BS_928979F20	-	D8_BB	1.249	0.00073022	0.028559
D8_AA vs D8_BB	Traes_4BS_929BB66A2	sp|Q9LFD5|BPA1_ARATH Binding partner of ACD11 1 OS=Arabidopsis thaliana GN=BPA1 PE=1 SV=1//4.79526e-75	D8_BB	1.3635	3.5768e-07	2.9715e-05
D8_AA vs D8_BB	Traes_4BS_929E7B27B	sp|F4JIF5|TCX2_ARATH Protein tesmin/TSO1-like CXC 2 OS=Arabidopsis thaliana GN=TCX2 PE=1 SV=1//3.66066e-73	D8_BB	1.3756	5.9866e-05	0.0029474
D8_AA vs D8_BB	Traes_4BS_92AC906F8	sp|Q5IBC5|ESP1_ARATH Separase OS=Arabidopsis thaliana GN=ESP1 PE=2 SV=1//5.73904e-46	D8_BB	1.489	2.5277e-06	0.00016593
D8_AA vs D8_BB	Traes_4BS_939C79184	sp|P29114|LOX1_HORVU Linoleate 9S-lipoxygenase 1 OS=Hordeum vulgare GN=LOX1.1 PE=1 SV=2//1.53459e-28	D8_BB	1.0977	0.00036368	0.015088
D8_AA vs D8_BB	Traes_4BS_93E13ACE4	sp|Q2KIR4|RP25L_BOVIN Ribonuclease P protein subunit p25-like protein OS=Bos taurus GN=RPP25L PE=2 SV=1//7.4015e-16	D8_BB	1.5172	2.091e-07	1.8674e-05
D8_AA vs D8_BB	Traes_4BS_93E76D6AE	sp|O04212|Y2090_ARATH Putative ABC1 protein At2g40090 OS=Arabidopsis thaliana GN=At2g40090 PE=2 SV=2//0	D8_BB	1.3233	1.2521e-05	0.00071095
D8_AA vs D8_BB	Traes_4BS_940966B84	sp|Q8L751|ORP1C_ARATH Oxysterol-binding protein-related protein 1C OS=Arabidopsis thaliana GN=ORP1C PE=2 SV=1//0	D8_BB	1.7215	1.8677e-11	8.2547e-09
D8_AA vs D8_BB	Traes_4BS_9467B79F9	sp|Q652N5|PHT44_ORYSJ Probable anion transporter 4, chloroplastic OS=Oryza sativa subsp. japonica GN=PHT4;4 PE=2 SV=1//0	D8_BB	1.5477	5.374e-10	1.2823e-07
D8_AA vs D8_BB	Traes_4BS_94CA610E9	sp|Q9SCQ2|UPL7_ARATH E3 ubiquitin-protein ligase UPL7 OS=Arabidopsis thaliana GN=UPL7 PE=2 SV=1//3.49832e-35	D8_BB	1.6125	4.7605e-07	3.8137e-05
D8_AA vs D8_BB	Traes_4BS_95007B0FF	sp|Q94BZ1|ZIFL1_ARATH Protein ZINC INDUCED FACILITATOR-LIKE 1 OS=Arabidopsis thaliana GN=ZIFL1 PE=2 SV=1//1.64553e-167	D8_BB	1.3248	2.1748e-06	0.00014546
D8_AA vs D8_BB	Traes_4BS_95683BBEB	sp|Q92616|GCN1L_HUMAN Translational activator GCN1 OS=Homo sapiens GN=GCN1L1 PE=1 SV=6//0	D8_BB	1.4545	1.2264e-06	8.8174e-05
D8_AA vs D8_BB	Traes_4BS_956F5FC60	sp|O49285|ACR3_ARATH ACT domain-containing protein ACR3 OS=Arabidopsis thaliana GN=ACR3 PE=2 SV=1//1.19051e-106	D8_BB	2.0241	1.3304e-10	4.3122e-08
D8_AA vs D8_BB	Traes_4BS_959C97F4F	-	D8_BB	1.8221	0.00038843	0.016038
D8_AA vs D8_BB	Traes_4BS_96AE357C6	sp|Q9SB42|MDA1_ARATH Mediator-associated protein 1 OS=Arabidopsis thaliana GN=At4g25210 PE=1 SV=1//1.27558e-11	D8_BB	1.5178	0.00012635	0.0058194
D8_AA vs D8_BB	Traes_4BS_96BD83721	-	D8_BB	1.4719	0.00035616	0.014811
D8_AA vs D8_BB	Traes_4BS_972706075	sp|P41189|RL7_LIBAF 50S ribosomal protein L7/L12 OS=Liberibacter africanus GN=rplL PE=3 SV=1//1.52622e-16	D8_BB	1.6619	1.1156e-09	2.2959e-07
D8_AA vs D8_BB	Traes_4BS_973D1B453	sp|Q5I0H4|TMCO1_RAT Transmembrane and coiled-coil domains protein 1 OS=Rattus norvegicus GN=Tmco1 PE=2 SV=1//1.52053e-32	D8_BB	1.5296	8.8888e-09	1.271e-06
D8_AA vs D8_BB	Traes_4BS_973D6485F	sp|Q570U6|EF4L4_ARATH Protein ELF4-LIKE 4 OS=Arabidopsis thaliana GN=EFL4 PE=2 SV=1//1.11686e-29	D8_BB	1.5388	1.3946e-05	0.00078326
D8_AA vs D8_BB	Traes_4BS_9754ADD9E	sp|Q9LRE6|DPOD1_ORYSJ DNA polymerase delta catalytic subunit OS=Oryza sativa subsp. japonica GN=POLD1 PE=2 SV=1//0	D8_BB	1.645	9.3929e-08	9.4524e-06
D8_AA vs D8_BB	Traes_4BS_9765C2234	sp|Q42510|GNOM_ARATH ARF guanine-nucleotide exchange factor GNOM OS=Arabidopsis thaliana GN=GN PE=1 SV=1//0	D8_BB	1.4135	7.1616e-08	7.4777e-06
D8_AA vs D8_BB	Traes_4BS_979B49D1A	sp|Q9FIK0|PFKA2_ARATH ATP-dependent 6-phosphofructokinase 2 OS=Arabidopsis thaliana GN=PFK2 PE=1 SV=1//8.87653e-16	D8_BB	1.413	1.4474e-08	1.9051e-06
D8_AA vs D8_BB	Traes_4BS_97AF26E24	-	D8_BB	0.91445	0.00015407	0.0069965
D8_AA vs D8_BB	Traes_4BS_97EC91FA1	-	D8_BB	1.5469	1.0762e-10	3.682e-08
D8_AA vs D8_BB	Traes_4BS_981181624	-	D8_BB	1.1543	0.00053354	0.021482
D8_AA vs D8_BB	Traes_4BS_9831A28AE	sp|Q10LJ0|NCBP1_ORYSJ Nuclear cap-binding protein subunit 1 OS=Oryza sativa subsp. japonica GN=ABH1 PE=2 SV=1//0	D8_BB	1.0654	2.3593e-06	0.00015619
D8_AA vs D8_BB	Traes_4BS_9928BD91A	sp|Q53NF7|NAC71_ORYSJ NAC domain-containing protein 71 OS=Oryza sativa subsp. japonica GN=NAC71 PE=2 SV=1//2.29991e-84	D8_BB	1.2368	7.7206e-07	5.7995e-05
D8_AA vs D8_BB	Traes_4BS_9940A14C1	sp|Q9LV10|PTR53_ARATH Protein NRT1/ PTR FAMILY 2.11 OS=Arabidopsis thaliana GN=NPF2.11 PE=1 SV=1//1.59573e-158	D8_BB	1.3088	5.7567e-08	6.1937e-06
D8_AA vs D8_BB	Traes_4BS_9953453B0	sp|Q8R5L3|VPS39_MOUSE Vam6/Vps39-like protein OS=Mus musculus GN=Vps39 PE=1 SV=1//2.5872e-14	D8_BB	1.5593	1.1094e-09	2.289e-07
D8_AA vs D8_BB	Traes_4BS_999EAC9B4	-	D8_BB	2.1698	2.2349e-05	0.0011899
D8_AA vs D8_BB	Traes_4BS_99FE51365	sp|Q8BKC5|IPO5_MOUSE Importin-5 OS=Mus musculus GN=Ipo5 PE=1 SV=3//0	D8_BB	1.5042	2.8449e-11	1.1647e-08
D8_AA vs D8_BB	Traes_4BS_9A4725D4C	sp|Q8H1D6|RBK1_ARATH Receptor-like cytosolic serine/threonine-protein kinase RBK1 OS=Arabidopsis thaliana GN=RBK1 PE=1 SV=1//8.86948e-66	D8_BB	1.3502	4.6881e-08	5.1509e-06
D8_AA vs D8_BB	Traes_4BS_9AD7BA887	sp|Q5XK67|RPAC2_XENLA DNA-directed RNA polymerases I and III subunit RPAC2 OS=Xenopus laevis GN=polr1d PE=3 SV=1//3.00418e-21	D8_BB	1.8436	1.9911e-09	3.6276e-07
D8_AA vs D8_BB	Traes_4BS_9AE107D4C	sp|A4QP78|CNO11_DANRE CCR4-NOT transcription complex subunit 11 OS=Danio rerio GN=cnot11 PE=2 SV=1//1.05834e-10	D8_BB	1.1917	0.00018923	0.0083839
D8_AA vs D8_BB	Traes_4BS_9B0243EEA	sp|Q5ZMV7|WDR82_CHICK WD repeat-containing protein 82 OS=Gallus gallus GN=WDR82 PE=2 SV=1//4.86412e-69	D8_BB	1.6854	8.3074e-09	1.2124e-06
D8_AA vs D8_BB	Traes_4BS_9B385BB1C	sp|Q6NKN9|BH074_ARATH Transcription factor bHLH74 OS=Arabidopsis thaliana GN=BHLH74 PE=1 SV=1//4.46107e-52	D8_BB	1.6339	9.786e-07	7.1815e-05
D8_AA vs D8_BB	Traes_4BS_9C961FCEA	sp|Q6ID70|Y3377_ARATH Uncharacterized protein At3g03773 OS=Arabidopsis thaliana GN=At3g03773 PE=1 SV=1//9.12063e-43	D8_BB	1.6223	2.2598e-10	6.5837e-08
D8_AA vs D8_BB	Traes_4BS_9CF0B2235	sp|Q9LX31|GUN4C_ARATH Tetrapyrrole-binding protein, chloroplastic OS=Arabidopsis thaliana GN=GUN4 PE=1 SV=1//1.05235e-62	D8_BB	1.1251	0.00019511	0.0086135
D8_AA vs D8_BB	Traes_4BS_9D357D2E0	sp|A2RVM0|TIC32_ARATH Short-chain dehydrogenase TIC 32, chloroplastic OS=Arabidopsis thaliana GN=TIC32 PE=2 SV=1//2.81805e-110	D8_BB	1.7099	3.3264e-08	3.8278e-06
D8_AA vs D8_BB	Traes_4BS_9D4398CB8	-	D8_BB	1.8213	3.5117e-08	4.0231e-06
D8_AA vs D8_BB	Traes_4BS_9DB7DC375	sp|Q9LVQ4|Y5586_ARATH WEB family protein At5g55860 OS=Arabidopsis thaliana GN=At5g55860 PE=1 SV=1//1.61174e-110	D8_BB	1.4051	2.6751e-05	0.0014003
D8_AA vs D8_BB	Traes_4BS_9DDF3D7C6	sp|P29114|LOX1_HORVU Linoleate 9S-lipoxygenase 1 OS=Hordeum vulgare GN=LOX1.1 PE=1 SV=2//5.18422e-85	D8_BB	1.2395	4.8687e-05	0.0024387
D8_AA vs D8_BB	Traes_4BS_9DEB3D94E	sp|Q9CAP8|LACS9_ARATH Long chain acyl-CoA synthetase 9, chloroplastic OS=Arabidopsis thaliana GN=LACS9 PE=1 SV=1//0	D8_BB	1.401	3.4054e-09	5.7338e-07
D8_AA vs D8_BB	Traes_4BS_9E2145C02	sp|P28583|CDPK_SOYBN Calcium-dependent protein kinase SK5 OS=Glycine max PE=1 SV=1//0	D8_BB	1.3753	1.7415e-07	1.5975e-05
D8_AA vs D8_BB	Traes_4BS_9F03438D0	sp|P55217|CGS1_ARATH Cystathionine gamma-synthase 1, chloroplastic OS=Arabidopsis thaliana GN=CGS1 PE=1 SV=3//0	D8_BB	1.434	8.6942e-09	1.2524e-06
D8_AA vs D8_BB	Traes_4BS_9F545FE00	sp|Q5XF07|APE1L_ARATH DNA-(apurinic or apyrimidinic site) lyase OS=Arabidopsis thaliana GN=APE1L PE=1 SV=1//1.27176e-179	D8_BB	1.339	6.7717e-06	0.00040866
D8_AA vs D8_BB	Traes_4BS_9F5613FBB	-	D8_BB	1.5473	6.9311e-06	0.00041634
D8_AA vs D8_BB	Traes_4BS_9FFE89D57	sp|P14381|YTX2_XENLA Transposon TX1 uncharacterized 149 kDa protein OS=Xenopus laevis PE=3 SV=1//2.55513e-47	D8_BB	1.5712	1.6438e-08	2.1135e-06
D8_AA vs D8_BB	Traes_4BS_A05D3DC53	sp|Q2QYF3|SCR2_ORYSJ Protein SCARECROW 2 OS=Oryza sativa subsp. japonica GN=SCR2 PE=2 SV=1//7.80005e-25	D8_BB	1.1752	0.00039715	0.016363
D8_AA vs D8_BB	Traes_4BS_A155A5ADC	sp|Q9ZW74|PUX11_ARATH Plant UBX domain-containing protein 11 OS=Arabidopsis thaliana GN=PUX11 PE=1 SV=2//8.98117e-15	D8_BB	1.2197	0.00013681	0.0062563
D8_AA vs D8_BB	Traes_4BS_A1A318A6A	sp|Q9ZW74|PUX11_ARATH Plant UBX domain-containing protein 11 OS=Arabidopsis thaliana GN=PUX11 PE=1 SV=2//3.70423e-10	D8_BB	1.3203	6.9771e-07	5.3002e-05
D8_AA vs D8_BB	Traes_4BS_A1CB7E67A	sp|Q2RAK2|KPYC1_ORYSJ Pyruvate kinase 1, cytosolic OS=Oryza sativa subsp. japonica GN=Os11g0148500 PE=1 SV=1//1.03799e-171	D8_BB	1.16	6.9289e-05	0.0033603
D8_AA vs D8_BB	Traes_4BS_A20015C57	-	D8_BB	1.5252	5.6004e-06	0.00034357
D8_AA vs D8_BB	Traes_4BS_A201BFD97	sp|Q9C7N2|CAD1_ARATH MACPF domain-containing protein CAD1 OS=Arabidopsis thaliana GN=CAD1 PE=2 SV=1//1.16157e-13	D8_BB	1.5195	2.8043e-05	0.0014631
D8_AA vs D8_BB	Traes_4BS_A27ECCD44	sp|P28737|MSP1_YEAST Protein MSP1 OS=Saccharomyces cerevisiae (strain ATCC 204508 / S288c) GN=MSP1 PE=1 SV=2//3.96261e-59	D8_BB	1.3694	1.1419e-06	8.271e-05
D8_AA vs D8_BB	Traes_4BS_A2C177155	sp|P15788|FER_HALP7 Ferredoxin OS=Halothece sp. (strain PCC 7418) GN=PCC7418_2938 PE=1 SV=2//8.38981e-12	D8_BB	1.4822	1.7353e-06	0.00011967
D8_AA vs D8_BB	Traes_4BS_A2EE12A55	sp|Q9MA55|ACBP4_ARATH Acyl-CoA-binding domain-containing protein 4 OS=Arabidopsis thaliana GN=ACBP4 PE=1 SV=1//4.13188e-64	D8_BB	1.2257	0.00070492	0.027695
D8_AA vs D8_BB	Traes_4BS_A3134BC41	sp|Q58HI1|PELP1_XENLA Proline-, glutamic acid- and leucine-rich protein 1 OS=Xenopus laevis GN=pelp1 PE=1 SV=1//2.05926e-08	D8_BB	1.4738	2.0352e-06	0.00013683
D8_AA vs D8_BB	Traes_4BS_A3149ED88	sp|O81644|VILI2_ARATH Villin-2 OS=Arabidopsis thaliana GN=VLN2 PE=1 SV=2//0	D8_BB	1.4346	1.4e-07	1.3313e-05
D8_AA vs D8_BB	Traes_4BS_A3332973B	-	D8_BB	1.5888	9.3039e-10	2.0104e-07
D8_AA vs D8_BB	Traes_4BS_A36683431	sp|Q67EU8|R51A1_MAIZE DNA repair protein RAD51 homolog A OS=Zea mays GN=RAD51A PE=2 SV=2//1.55105e-37	D8_BB	1.3809	3.333e-06	0.00021392
D8_AA vs D8_BB	Traes_4BS_A401D7087	sp|Q9LND7|SKI16_ARATH F-box protein SKIP16 OS=Arabidopsis thaliana GN=SKIP16 PE=1 SV=1//2.26966e-124	D8_BB	1.2052	3.0903e-08	3.6041e-06
D8_AA vs D8_BB	Traes_4BS_A410C2C7F	sp|Q5BDW4|PRP5_EMENI Pre-mRNA-processing ATP-dependent RNA helicase prp5 OS=Emericella nidulans (strain FGSC A4 / ATCC 38163 / CBS 112.46 / NRRL 194 / M139) GN=prp5 PE=3 SV=1//3.03962e-20	D8_BB	1.1451	1.2037e-05	0.00068546
D8_AA vs D8_BB	Traes_4BS_A435E6D76	sp|Q9SZJ5|GLYM1_ARATH Serine hydroxymethyltransferase 1, mitochondrial OS=Arabidopsis thaliana GN=SHM1 PE=1 SV=1//0	D8_BB	1.3461	7.0279e-08	7.3513e-06
D8_AA vs D8_BB	Traes_4BS_A4C015264	sp|Q54F15|NUBPL_DICDI Iron-sulfur protein NUBPL OS=Dictyostelium discoideum GN=nubpl PE=3 SV=1//4.40666e-103	D8_BB	1.6803	2.5505e-09	4.509e-07
D8_AA vs D8_BB	Traes_4BS_A4FF7F3EA	sp|Q4W8D0|GLN13_ORYSJ Glutamine synthetase cytosolic isozyme 1-3 OS=Oryza sativa subsp. japonica GN=GLN1-3 PE=2 SV=1//0	D8_BB	1.4921	1.4495e-10	4.6212e-08
D8_AA vs D8_BB	Traes_4BS_A52A7AF9B	sp|Q6GPM4|RM24_XENLA Probable 39S ribosomal protein L24, mitochondrial OS=Xenopus laevis GN=mrpl24 PE=2 SV=1//9.37313e-23	D8_BB	1.1484	0.0010838	0.041006
D8_AA vs D8_BB	Traes_4BS_A53F8B91F	sp|Q9NW38|FANCL_HUMAN E3 ubiquitin-protein ligase FANCL OS=Homo sapiens GN=FANCL PE=1 SV=2//7.15204e-50	D8_BB	1.3207	8.841e-06	0.00052339
D8_AA vs D8_BB	Traes_4BS_A5F651D85	sp|O65351|SBT17_ARATH Subtilisin-like protease SBT1.7 OS=Arabidopsis thaliana GN=SBT1.7 PE=1 SV=1//0	D8_BB	1.9966	7.2221e-11	2.6626e-08
D8_AA vs D8_BB	Traes_4BS_A63200F27	sp|Q0IU52|ASP1_ORYSJ Aspartic proteinase Asp1 OS=Oryza sativa subsp. japonica GN=ASP1 PE=2 SV=1//8.78116e-134	D8_BB	1.8678	3.1156e-07	2.6286e-05
D8_AA vs D8_BB	Traes_4BS_A6580A2A2	sp|Q9LF97|Y3295_ARATH CBS domain-containing protein CBSCBSPB3 OS=Arabidopsis thaliana GN=CBSCBSPB3 PE=1 SV=1//0	D8_BB	1.4347	3.4343e-06	0.00022024
D8_AA vs D8_BB	Traes_4BS_A666283DF	sp|Q9XF89|CB5_ARATH Chlorophyll a-b binding protein CP26, chloroplastic OS=Arabidopsis thaliana GN=LHCB5 PE=1 SV=1//9.40222e-137	D8_BB	1.3334	6.9048e-08	7.2758e-06
D8_AA vs D8_BB	Traes_4BS_A6C5F790B	sp|Q9LUM0|FAB1B_ARATH 1-phosphatidylinositol-3-phosphate 5-kinase FAB1B OS=Arabidopsis thaliana GN=FAB1B PE=2 SV=1//4.33172e-154	D8_BB	1.8828	5.6414e-09	8.7944e-07
D8_AA vs D8_BB	Traes_4BS_A6D9EB0E5	sp|Q9SHB5|WRK55_ARATH WRKY transcription factor 55 OS=Arabidopsis thaliana GN=WRKY55 PE=2 SV=1//6.43791e-17	D8_BB	1.793	2.3393e-07	2.0515e-05
D8_AA vs D8_BB	Traes_4BS_A772DDBD7	sp|Q39110|GAOX1_ARATH Gibberellin 20 oxidase 1 OS=Arabidopsis thaliana GN=GA20OX1 PE=2 SV=2//2.62022e-34	D8_BB	1.4648	9.1921e-09	1.3012e-06
D8_AA vs D8_BB	Traes_4BS_A79538646	sp|O80933|SCL9_ARATH Scarecrow-like protein 9 OS=Arabidopsis thaliana GN=SCL9 PE=2 SV=1//1.66966e-131	D8_BB	1.787	8.6545e-07	6.3954e-05
D8_AA vs D8_BB	Traes_4BS_A7B66E010	sp|Q9FN30|TAT2_ARATH Probable aminotransferase TAT2 OS=Arabidopsis thaliana GN=At5g53970 PE=2 SV=1//2.44076e-105	D8_BB	1.7987	0.00017963	0.0080305
D8_AA vs D8_BB	Traes_4BS_A82D5F753	sp|Q8GXZ3|Y5102_ARATH Serine/threonine-protein kinase At5g01020 OS=Arabidopsis thaliana GN=At5g01020 PE=1 SV=1//0	D8_BB	1.3924	2.1171e-08	2.6224e-06
D8_AA vs D8_BB	Traes_4BS_A8F01CCC5	sp|Q6AV34|ARGC_ORYSJ Probable N-acetyl-gamma-glutamyl-phosphate reductase, chloroplastic OS=Oryza sativa subsp. japonica GN=Os03g0617900 PE=1 SV=1//0	D8_BB	1.634	1.5556e-09	2.9732e-07
D8_AA vs D8_BB	Traes_4BS_A932D5162	-	D8_BB	1.1767	7.2056e-05	0.0034815
D8_AA vs D8_BB	Traes_4BS_A971C000D	-	D8_BB	1.7119	3.8113e-11	1.4974e-08
D8_AA vs D8_BB	Traes_4BS_A9B8A9A31	-	D8_BB	1.4115	0.00017988	0.0080372
D8_AA vs D8_BB	Traes_4BS_AAC040C5E	-	D8_BB	0.86816	2.8621e-05	0.0014902
D8_AA vs D8_BB	Traes_4BS_AAD6CD6B8	sp|P23957|VATL_AVESA V-type proton ATPase 16 kDa proteolipid subunit OS=Avena sativa GN=VATP-P1 PE=2 SV=1//2.05656e-75	D8_BB	1.3511	6.2092e-08	6.6348e-06
D8_AA vs D8_BB	Traes_4BS_ACBE893D5	sp|Q10E49|PAHX1_ORYSJ Phytanoyl-CoA dioxygenase 1 OS=Oryza sativa subsp. japonica GN=Os03g0708100 PE=2 SV=1//3.01835e-166	D8_BB	1.7331	1.0952e-10	3.7202e-08
D8_AA vs D8_BB	Traes_4BS_ACFFEDC35	sp|P0C8A0|PP275_ARATH Pentatricopeptide repeat-containing protein At3g49730 OS=Arabidopsis thaliana GN=At3g49730 PE=2 SV=1//6.74755e-22	D8_BB	1.4435	3.7655e-05	0.0019207
D8_AA vs D8_BB	Traes_4BS_AD5BC4F6E	-	D8_BB	1.3128	2.6078e-05	0.001367
D8_AA vs D8_BB	Traes_4BS_AD68F1484	-	D8_BB	1.5504	3.0674e-11	1.2428e-08
D8_AA vs D8_BB	Traes_4BS_ADA691E39	-	D8_BB	1.5301	1.2319e-06	8.8485e-05
D8_AA vs D8_BB	Traes_4BS_ADB6672F0	sp|Q8LFN2|Y3037_ARATH Probable inactive leucine-rich repeat receptor-like protein kinase At3g03770 OS=Arabidopsis thaliana GN=At3g03770 PE=2 SV=1//5.59919e-138	D8_BB	1.3513	6.7899e-06	0.00040944
D8_AA vs D8_BB	Traes_4BS_ADBA86F41	sp|Q9LVH5|OE64C_ARATH Outer envelope protein 64, chloroplastic OS=Arabidopsis thaliana GN=OEP64 PE=1 SV=1//3.29453e-173	D8_BB	1.6581	1.5918e-06	0.00011095
D8_AA vs D8_BB	Traes_4BS_AE3ECD813	sp|Q9SKI2|VPS2A_ARATH Vacuolar protein sorting-associated protein 2 homolog 1 OS=Arabidopsis thaliana GN=VPS2.1 PE=1 SV=2//9.61664e-100	D8_BB	1.2809	1.3791e-06	9.7612e-05
D8_AA vs D8_BB	Traes_4BS_AE8BCD580	sp|Q9XIA7|TOM6_ARATH Mitochondrial import receptor subunit TOM6 homolog OS=Arabidopsis thaliana GN=TOM6 PE=1 SV=1//2.91477e-06	D8_BB	1.654	2.2406e-10	6.5525e-08
D8_AA vs D8_BB	Traes_4BS_AEF298836	sp|Q9FLC0|PER52_ARATH Peroxidase 52 OS=Arabidopsis thaliana GN=PER52 PE=2 SV=1//6.51379e-43	D8_BB	1.4238	2.6955e-06	0.00017561
D8_AA vs D8_BB	Traes_4BS_AF594F934	-	D8_BB	1.9813	1.3788e-08	1.8334e-06
D8_AA vs D8_BB	Traes_4BS_AF7E1097C	sp|A1A698|OHK4_ORYSJ Probable histidine kinase 4 OS=Oryza sativa subsp. japonica GN=HK4 PE=2 SV=1//0	D8_BB	1.5113	4.9369e-07	3.9308e-05
D8_AA vs D8_BB	Traes_4BS_AFF9CAAEB	sp|Q9C9P4|KASC2_ARATH 3-oxoacyl-[acyl-carrier-protein] synthase II, chloroplastic OS=Arabidopsis thaliana GN=KAS2 PE=1 SV=1//0	D8_BB	1.7853	1.1682e-10	3.8782e-08
D8_AA vs D8_BB	Traes_4BS_B0275259F	sp|Q2QY53|CIPKW_ORYSJ CBL-interacting protein kinase 32 OS=Oryza sativa subsp. japonica GN=CIPK32 PE=2 SV=2//0	D8_BB	1.328	1.0681e-05	0.00061819
D8_AA vs D8_BB	Traes_4BS_B0651AAC8	sp|Q9LUM0|FAB1B_ARATH 1-phosphatidylinositol-3-phosphate 5-kinase FAB1B OS=Arabidopsis thaliana GN=FAB1B PE=2 SV=1//0	D8_BB	1.3925	3.1584e-06	0.00020372
D8_AA vs D8_BB	Traes_4BS_B0C2AE2C3	sp|Q8W486|Y1491_ARATH Uncharacterized protein At1g04910 OS=Arabidopsis thaliana GN=At1g04910 PE=2 SV=1//1.38954e-10	D8_BB	1.9882	8.8645e-16	1.1889e-12
D8_AA vs D8_BB	Traes_4BS_B1EA37669	sp|A7PZL3|PGLR_VITVI Probable polygalacturonase OS=Vitis vinifera GN=GSVIVT00026920001 PE=1 SV=1//9.1765e-132	D8_BB	1.32	0.00018748	0.0083218
D8_AA vs D8_BB	Traes_4BS_B2497F675	-	D8_BB	1.3682	1.3737e-05	0.00077431
D8_AA vs D8_BB	Traes_4BS_B30C03EC6	sp|P0CB23|Y4862_ARATH Uncharacterized protein At4g38062 OS=Arabidopsis thaliana GN=At4g38062 PE=4 SV=1//1.38825e-65	D8_BB	1.4435	0.00033945	0.014219
D8_AA vs D8_BB	Traes_4BS_B37F20F32	sp|P19672|YQXC_BACSU Putative rRNA methyltransferase YqxC OS=Bacillus subtilis (strain 168) GN=yqxC PE=3 SV=3//3.69055e-51	D8_BB	1.444	2.8788e-07	2.4554e-05
D8_AA vs D8_BB	Traes_4BS_B386725C0	sp|Q9FJH6|AB1F_ARATH ABC transporter F family member 1 OS=Arabidopsis thaliana GN=ABCF1 PE=1 SV=1//0	D8_BB	1.652	0.00018425	0.008209
D8_AA vs D8_BB	Traes_4BS_B43F7236C	sp|Q94BT9|ATOX1_ARATH Copper transport protein ATX1 OS=Arabidopsis thaliana GN=ATX1 PE=1 SV=2//6.85641e-09	D8_BB	0.98143	3.0803e-05	0.0015942
D8_AA vs D8_BB	Traes_4BS_B450D4FEA	-	D8_BB	2.659	2.1883e-10	6.4724e-08
D8_AA vs D8_BB	Traes_4BS_B45729F4D	sp|Q9CAD5|YODA_ARATH Mitogen-activated protein kinase kinase kinase YODA OS=Arabidopsis thaliana GN=YDA PE=1 SV=1//2.34793e-46	D8_BB	1.4497	1.0745e-08	1.4847e-06
D8_AA vs D8_BB	Traes_4BS_B4E4E0A9C	sp|Q9LX14|UFC_ARATH Protein UPSTREAM OF FLC OS=Arabidopsis thaliana GN=UFC PE=2 SV=1//9.11403e-11	D8_BB	1.7923	1.3204e-05	0.0007459
D8_AA vs D8_BB	Traes_4BS_B509DAF1B	sp|Q2KHU3|EXOS8_BOVIN Exosome complex component RRP43 OS=Bos taurus GN=EXOSC8 PE=2 SV=1//1.21794e-54	D8_BB	1.5615	3.3302e-07	2.7881e-05
D8_AA vs D8_BB	Traes_4BS_B5519C4BF	sp|Q8LPJ4|AB2E_ARATH ABC transporter E family member 2 OS=Arabidopsis thaliana GN=ABCE2 PE=2 SV=1//1.4418e-20	D8_BB	1.4013	3.7844e-07	3.1306e-05
D8_AA vs D8_BB	Traes_4BS_B5D6A6603	sp|O22193|PUB4_ARATH U-box domain-containing protein 4 OS=Arabidopsis thaliana GN=PUB4 PE=1 SV=3//1.08463e-08	D8_BB	1.4698	7.6692e-08	7.9122e-06
D8_AA vs D8_BB	Traes_4BS_B60C8930B	sp|Q9LT10|CXE18_ARATH Probable carboxylesterase 18 OS=Arabidopsis thaliana GN=CXE18 PE=1 SV=1//6.93923e-78	D8_BB	1.3285	4.2087e-06	0.0002636
D8_AA vs D8_BB	Traes_4BS_B6540ACB5	sp|Q9FI46|CRL_ARATH Chromophore lyase CRL, chloroplastic OS=Arabidopsis thaliana GN=CRL PE=1 SV=1//9.576e-63	D8_BB	1.2095	2.1729e-05	0.0011641
D8_AA vs D8_BB	Traes_4BS_B65D6CC31	sp|Q9S745|PAD4_ARATH Lipase-like PAD4 OS=Arabidopsis thaliana GN=PAD4 PE=1 SV=1//3.46731e-07	D8_BB	1.438	2.4733e-07	2.1617e-05
D8_AA vs D8_BB	Traes_4BS_B7583C9C0	sp|Q9SRM5|CPR49_ARATH GDSL esterase/lipase CPRD49 OS=Arabidopsis thaliana GN=CPRD49 PE=2 SV=1//2.2389e-122	D8_BB	1.2866	6.2565e-07	4.8234e-05
D8_AA vs D8_BB	Traes_4BS_B7A8F8CD8	sp|P23923|HBP1B_WHEAT Transcription factor HBP-1b(c38) OS=Triticum aestivum PE=2 SV=1//2.54412e-117	D8_BB	4.8107	0.00072378	0.028335
D8_AA vs D8_BB	Traes_4BS_B7B7EFF37	sp|Q945M9|NFYA9_ARATH Nuclear transcription factor Y subunit A-9 OS=Arabidopsis thaliana GN=NFYA9 PE=2 SV=1//2.15287e-32	D8_BB	1.5824	2.497e-07	2.1776e-05
D8_AA vs D8_BB	Traes_4BS_B80C7A1FE	sp|Q9CAP8|LACS9_ARATH Long chain acyl-CoA synthetase 9, chloroplastic OS=Arabidopsis thaliana GN=LACS9 PE=1 SV=1//1.14421e-54	D8_BB	1.4665	3.5488e-08	4.0597e-06
D8_AA vs D8_BB	Traes_4BS_B828FAD30	sp|Q8RWD5|SCD2_ARATH Coiled-coil domain-containing protein SCD2 OS=Arabidopsis thaliana GN=SCD2 PE=1 SV=1//4.93652e-124	D8_BB	1.4004	8.2237e-05	0.003915
D8_AA vs D8_BB	Traes_4BS_B835EB7F8	sp|Q94AH3|NIPA4_ARATH Probable magnesium transporter NIPA4 OS=Arabidopsis thaliana GN=At1g71900 PE=2 SV=1//3.36898e-153	D8_BB	1.5372	1.1213e-05	0.00064344
D8_AA vs D8_BB	Traes_4BS_B924E6BC4	sp|Q5ZJ25|VPS51_CHICK Vacuolar protein sorting-associated protein 51 homolog OS=Gallus gallus GN=VPS51 PE=2 SV=1//2.04091e-26	D8_BB	1.4544	3.199e-07	2.6902e-05
D8_AA vs D8_BB	Traes_4BS_B9358BF51	sp|Q9C7S7|ERO1_ARATH Endoplasmic reticulum oxidoreductin-1 OS=Arabidopsis thaliana GN=AERO1 PE=1 SV=1//0	D8_BB	1.8454	4.2625e-07	3.4539e-05
D8_AA vs D8_BB	Traes_4BS_B9454EBE6	sp|Q9CAC4|MYOB2_ARATH Myosin-binding protein 2 OS=Arabidopsis thaliana GN=MYOB2 PE=1 SV=1//2.35574e-54	D8_BB	1.38	4.1931e-06	0.00026283
D8_AA vs D8_BB	Traes_4BS_BA4139B0D	sp|Q9FYT6|CRS1_MAIZE Chloroplastic group IIA intron splicing facilitator CRS1, chloroplastic OS=Zea mays GN=CRS1 PE=1 SV=1//3.37168e-47	D8_BB	1.4597	6.2872e-06	0.00038149
D8_AA vs D8_BB	Traes_4BS_BA657C110	sp|Q9CAD5|YODA_ARATH Mitogen-activated protein kinase kinase kinase YODA OS=Arabidopsis thaliana GN=YDA PE=1 SV=1//2.18433e-29	D8_BB	1.5715	1.4575e-08	1.9145e-06
D8_AA vs D8_BB	Traes_4BS_BB26E5EE1	-	D8_BB	1.4035	4.1158e-08	4.6133e-06
D8_AA vs D8_BB	Traes_4BS_BBBA7C682	sp|B9G934|C14C3_ORYSJ Cytochrome P450 714C3 OS=Oryza sativa subsp. japonica GN=CYP714C3 PE=3 SV=2//0	D8_BB	1.2594	9.3739e-06	0.00054909
D8_AA vs D8_BB	Traes_4BS_BBC5C7FCA	-	D8_BB	1.4024	3.2924e-08	3.8055e-06
D8_AA vs D8_BB	Traes_4BS_BBEF528AD	-	D8_BB	1.4859	1.1072e-07	1.0944e-05
D8_AA vs D8_BB	Traes_4BS_BC07C4658	sp|F4K4L7|TAF4B_ARATH Transcription initiation factor TFIID subunit 4b OS=Arabidopsis thaliana GN=TAF4B PE=1 SV=1//7.47361e-68	D8_BB	1.578	0.00010975	0.0051245
D8_AA vs D8_BB	Traes_4BS_BCAB8BC16	sp|Q9LRP2|PT317_ARATH Probable sugar phosphate/phosphate translocator At3g17430 OS=Arabidopsis thaliana GN=At3g17430 PE=1 SV=1//1.0214e-164	D8_BB	1.1453	0.00051251	0.020689
D8_AA vs D8_BB	Traes_4BS_BCAC4E57B	sp|Q6K5G8|G3PC3_ORYSJ Glyceraldehyde-3-phosphate dehydrogenase 3, cytosolic OS=Oryza sativa subsp. japonica GN=GAPC3 PE=2 SV=1//1.0824e-08	D8_BB	1.3438	1.7311e-06	0.00011959
D8_AA vs D8_BB	Traes_4BS_BD47B310E	sp|Q7XA87|FOLT1_ARATH Folate transporter 1, chloroplastic OS=Arabidopsis thaliana GN=FOLT1 PE=2 SV=1//1.3116e-140	D8_BB	1.7024	1.0255e-09	2.1619e-07
D8_AA vs D8_BB	Traes_4BS_BD48D0ADD	-	D8_BB	1.3432	0.00024073	0.010427
D8_AA vs D8_BB	Traes_4BS_BD520ACFE	sp|O28972|Y1297_ARCFU Cell division cycle protein 48 homolog AF_1297 OS=Archaeoglobus fulgidus (strain ATCC 49558 / VC-16 / DSM 4304 / JCM 9628 / NBRC 100126) GN=AF_1297 PE=3 SV=1//6.56932e-66	D8_BB	1.3856	0.00050624	0.020457
D8_AA vs D8_BB	Traes_4BS_BD7AF055E	sp|Q93WX6|CNIF1_ARATH Cysteine desulfurase 1, chloroplastic OS=Arabidopsis thaliana GN=NFS2 PE=1 SV=1//0	D8_BB	1.5299	2.1555e-08	2.6573e-06
D8_AA vs D8_BB	Traes_4BS_BDBC1B1FA	-	D8_BB	1.5018	5.4013e-05	0.0026847
D8_AA vs D8_BB	Traes_4BS_BDCA9AD4D	sp|Q0ARN7|RL25_MARMM 50S ribosomal protein L25 OS=Maricaulis maris (strain MCS10) GN=rplY PE=3 SV=1//1.06663e-12	D8_BB	1.6079	1.1752e-07	1.1484e-05
D8_AA vs D8_BB	Traes_4BS_BE237BA4F	sp|B1XKV1|EFP_SYNP2 Elongation factor P OS=Synechococcus sp. (strain ATCC 27264 / PCC 7002 / PR-6) GN=efp PE=3 SV=1//1.17239e-40	D8_BB	1.2902	0.00081027	0.031358
D8_AA vs D8_BB	Traes_4BS_BE761A604	sp|O23082|Y4960_ARATH Putative receptor-like protein kinase At4g00960 OS=Arabidopsis thaliana GN=At4g00960 PE=3 SV=2//1.86319e-63	D8_BB	3.2911	3.3037e-08	3.8073e-06
D8_AA vs D8_BB	Traes_4BS_BF0B023F8	sp|Q9CAJ9|Y1385_ARATH BTB/POZ domain-containing protein At1g63850 OS=Arabidopsis thaliana GN=At1g63850 PE=1 SV=1//2.00895e-15	D8_BB	1.3926	2.5812e-06	0.00016901
D8_AA vs D8_BB	Traes_4BS_C06E93A05	-	D8_BB	1.4527	8.3183e-08	8.4918e-06
D8_AA vs D8_BB	Traes_4BS_C0973D1DA	sp|Q39134|AAP3_ARATH Amino acid permease 3 OS=Arabidopsis thaliana GN=AAP3 PE=1 SV=2//0	D8_BB	1.1563	1.5058e-08	1.962e-06
D8_AA vs D8_BB	Traes_4BS_C0A5A2441	sp|Q4ZIN3|MBRL_HUMAN Membralin OS=Homo sapiens GN=TMEM259 PE=1 SV=1//9.71661e-08	D8_BB	1.515	4.9898e-10	1.2228e-07
D8_AA vs D8_BB	Traes_4BS_C13C8A813	sp|Q9SV09|C3H46_ARATH Zinc finger CCCH domain-containing protein 46 OS=Arabidopsis thaliana GN=At3g51950 PE=1 SV=1//1.25187e-64	D8_BB	1.7915	1.2236e-06	8.8052e-05
D8_AA vs D8_BB	Traes_4BS_C14CB3523	-	D8_BB	1.3239	4.1219e-09	6.7503e-07
D8_AA vs D8_BB	Traes_4BS_C1AB2DDA8	sp|O80915|PR1B4_ARATH PRA1 family protein B4 OS=Arabidopsis thaliana GN=PRA1B4 PE=1 SV=1//4.21683e-39	D8_BB	1.4886	5.2021e-10	1.2606e-07
D8_AA vs D8_BB	Traes_4BS_C1CBC7EA3	sp|Q9LDY5|FK172_ARATH Peptidyl-prolyl cis-trans isomerase FKBP17-2, chloroplastic OS=Arabidopsis thaliana GN=FKBP17-2 PE=1 SV=1//7.51158e-56	D8_BB	1.3627	3.6623e-06	0.00023332
D8_AA vs D8_BB	Traes_4BS_C1F4F41E9	sp|Q9FKZ3|LBD36_ARATH LOB domain-containing protein 36 OS=Arabidopsis thaliana GN=LBD36 PE=2 SV=1//2.20395e-53	D8_BB	2.4658	4.849e-12	2.6194e-09
D8_AA vs D8_BB	Traes_4BS_C203755F7	sp|Q9S9K7|H2AXB_ARATH Probable histone H2AXb OS=Arabidopsis thaliana GN=At1g54690 PE=1 SV=1//3.27957e-55	D8_BB	1.7732	1.1791e-06	8.5322e-05
D8_AA vs D8_BB	Traes_4BS_C20EA4DD0	sp|Q8W234|SEUSS_ARATH Transcriptional corepressor SEUSS OS=Arabidopsis thaliana GN=SEU PE=1 SV=1//1.54982e-144	D8_BB	1.5823	6.2233e-12	3.249e-09
D8_AA vs D8_BB	Traes_4BS_C25BFF29A	sp|Q0WQX7|RBL1_ARATH RHOMBOID-like protein 1 OS=Arabidopsis thaliana GN=RBL1 PE=2 SV=1//8.07067e-100	D8_BB	1.4654	1.6095e-09	3.0611e-07
D8_AA vs D8_BB	Traes_4BS_C2D738209	sp|Q9NRN7|ADPPT_HUMAN L-aminoadipate-semialdehyde dehydrogenase-phosphopantetheinyl transferase OS=Homo sapiens GN=AASDHPPT PE=1 SV=2//1.38743e-23	D8_BB	1.6637	1.5886e-06	0.00011083
D8_AA vs D8_BB	Traes_4BS_C36E0B372	sp|Q6Z9F4|CIPK6_ORYSJ CBL-interacting protein kinase 6 OS=Oryza sativa subsp. japonica GN=CIPK6 PE=2 SV=1//0	D8_BB	1.7508	1.3306e-07	1.2763e-05
D8_AA vs D8_BB	Traes_4BS_C4AE842F3	sp|Q2R837|ALFL8_ORYSJ PHD finger protein ALFIN-LIKE 8 OS=Oryza sativa subsp. japonica GN=Os11g0244800 PE=2 SV=1//2.56564e-50	D8_BB	1.4738	2.4934e-08	3.0071e-06
D8_AA vs D8_BB	Traes_4BS_C50CA2B4C	sp|Q9C942|CSE_ARATH Caffeoylshikimate esterase OS=Arabidopsis thaliana GN=CSE PE=1 SV=1//1.58386e-37	D8_BB	1.3845	1.3675e-08	1.8215e-06
D8_AA vs D8_BB	Traes_4BS_C5164662F	sp|Q8LBM4|ISAM1_ARATH Iron-sulfur assembly protein IscA-like 1, mitochondrial OS=Arabidopsis thaliana GN=At2g16710 PE=2 SV=2//6.63273e-61	D8_BB	1.6745	1.9094e-10	5.7895e-08
D8_AA vs D8_BB	Traes_4BS_C59AD9F22	sp|Q9SR13|FLK_ARATH Flowering locus K homology domain OS=Arabidopsis thaliana GN=FLK PE=1 SV=1//1.22939e-126	D8_BB	1.4801	1.0755e-06	7.8337e-05
D8_AA vs D8_BB	Traes_4BS_C5C3A9B97	sp|Q8VY05|SWI3D_ARATH SWI/SNF complex subunit SWI3D OS=Arabidopsis thaliana GN=SWI3D PE=1 SV=3//6.73378e-15	D8_BB	1.7359	3.8852e-08	4.3864e-06
D8_AA vs D8_BB	Traes_4BS_C5CEFAE83	-	D8_BB	1.7136	2.174e-09	3.9057e-07
D8_AA vs D8_BB	Traes_4BS_C5D5D6D52	sp|C5Y210|NNRD_SORBI ATP-dependent (S)-NAD(P)H-hydrate dehydratase OS=Sorghum bicolor GN=Sb05g010020 PE=3 SV=1//0	D8_BB	1.4421	2.4864e-07	2.1707e-05
D8_AA vs D8_BB	Traes_4BS_C65A1237F	sp|Q17RB8|LONF1_HUMAN LON peptidase N-terminal domain and RING finger protein 1 OS=Homo sapiens GN=LONRF1 PE=1 SV=2//2.36138e-42	D8_BB	1.3454	1.6058e-08	2.0784e-06
D8_AA vs D8_BB	Traes_4BS_C7227F9B7	sp|P31582|RAF2A_ARATH Ras-related protein RABF2a OS=Arabidopsis thaliana GN=RABF2A PE=1 SV=1//7.23854e-105	D8_BB	1.4804	8.4887e-09	1.2343e-06
D8_AA vs D8_BB	Traes_4BS_C74B4B7BA	sp|Q9M2E8|HDG1_ARATH Homeobox-leucine zipper protein HDG1 OS=Arabidopsis thaliana GN=HDG1 PE=2 SV=1//1.03724e-105	D8_BB	1.3201	6.694e-06	0.00040428
D8_AA vs D8_BB	Traes_4BS_C7FCE6F6A	-	D8_BB	1.6513	4.4753e-06	0.00027917
D8_AA vs D8_BB	Traes_4BS_C81FF7679	sp|Q6DBG8|ARAD1_ARATH Probable arabinosyltransferase ARAD1 OS=Arabidopsis thaliana GN=ARAD1 PE=1 SV=1//1.80336e-23	D8_BB	1.6883	3.8377e-11	1.5002e-08
D8_AA vs D8_BB	Traes_4BS_C839FA27A	sp|Q9DC48|PRP17_MOUSE Pre-mRNA-processing factor 17 OS=Mus musculus GN=Cdc40 PE=2 SV=1//2.30431e-168	D8_BB	1.4635	3.5793e-07	2.9715e-05
D8_AA vs D8_BB	Traes_4BS_C9070AEA4	sp|Q2QLY4|METE2_ORYSJ 5-methyltetrahydropteroyltriglutamate--homocysteine methyltransferase 2 OS=Oryza sativa subsp. japonica GN=Os12g0624000 PE=2 SV=1//1.08433e-101	D8_BB	1.1266	0.00011192	0.0052132
D8_AA vs D8_BB	Traes_4BS_C90B4605B	sp|Q18B61|NUSB_PEPD6 N utilization substance protein B homolog OS=Peptoclostridium difficile (strain 630) GN=nusB PE=3 SV=1//1.20014e-08	D8_BB	1.258	2.0871e-07	1.8662e-05
D8_AA vs D8_BB	Traes_4BS_C94B9A955	-	D8_BB	1.4552	1.6013e-07	1.4936e-05
D8_AA vs D8_BB	Traes_4BS_C94D97F08	sp|Q5XET5|HESO1_ARATH Protein HESO1 OS=Arabidopsis thaliana GN=HESO1 PE=1 SV=1//3.70654e-31	D8_BB	1.6091	3.0125e-09	5.1503e-07
D8_AA vs D8_BB	Traes_4BS_C991EEFCA	sp|Q9D099|ACER3_MOUSE Alkaline ceramidase 3 OS=Mus musculus GN=Acer3 PE=2 SV=1//9.18111e-30	D8_BB	1.4178	6.0769e-07	4.7083e-05
D8_AA vs D8_BB	Traes_4BS_CA5BAEA4C	sp|Q8GYL3|ULP1A_ARATH Ubiquitin-like-specific protease 1A OS=Arabidopsis thaliana GN=ULP1A PE=2 SV=2//1.82982e-56	D8_BB	1.8251	1.8457e-12	1.1672e-09
D8_AA vs D8_BB	Traes_4BS_CAEB4EC73	sp|O65258|BAM2_ARATH Beta-amylase 2, chloroplastic OS=Arabidopsis thaliana GN=BAM2 PE=1 SV=2//0	D8_BB	1.5777	7.1137e-10	1.6324e-07
D8_AA vs D8_BB	Traes_4BS_CB090433B	-	D8_BB	1.5258	3.106e-06	0.00020051
D8_AA vs D8_BB	Traes_4BS_CB1B1796A	sp|Q6VAK4|OHP2_ORYSJ Histidine-containing phosphotransfer protein 2 OS=Oryza sativa subsp. japonica GN=AHP2 PE=1 SV=1//2.57328e-53	D8_BB	1.5344	7.2294e-09	1.0857e-06
D8_AA vs D8_BB	Traes_4BS_CB3ADF5B0	sp|P26861|RM06_MARPO 60S ribosomal protein L6, mitochondrial OS=Marchantia polymorpha GN=RPL6 PE=3 SV=2//4.45465e-35	D8_BB	1.5334	1.5153e-06	0.0001061
D8_AA vs D8_BB	Traes_4BS_CB415F5FE	sp|Q9C7N2|CAD1_ARATH MACPF domain-containing protein CAD1 OS=Arabidopsis thaliana GN=CAD1 PE=2 SV=1//0	D8_BB	1.3553	1.2873e-06	9.1614e-05
D8_AA vs D8_BB	Traes_4BS_CB66F58BB	sp|Q10FF9|DUT_ORYSJ Deoxyuridine 5&apos;-triphosphate nucleotidohydrolase OS=Oryza sativa subsp. japonica GN=DUT PE=3 SV=1//7.21386e-22	D8_BB	1.6215	1.5866e-05	0.00087595
D8_AA vs D8_BB	Traes_4BS_CB7B62EC2	sp|Q6AU07|DBR1_ORYSJ Lariat debranching enzyme OS=Oryza sativa subsp. japonica GN=DBR1 PE=2 SV=1//0	D8_BB	1.2913	0.00068556	0.027016
D8_AA vs D8_BB	Traes_4BS_CBBA8D8D1	sp|Q84R49|GUN10_ORYSJ Endoglucanase 10 OS=Oryza sativa subsp. japonica GN=GLU2 PE=2 SV=1//0	D8_BB	1.3629	3.2819e-08	3.7991e-06
D8_AA vs D8_BB	Traes_4BS_CC0473112	sp|Q9AR73|HQGT_RAUSE Hydroquinone glucosyltransferase OS=Rauvolfia serpentina GN=AS PE=1 SV=1//4.4618e-114	D8_BB	1.6862	3.2555e-09	5.5173e-07
D8_AA vs D8_BB	Traes_4BS_CC747C5CF	-	D8_BB	1.7314	2.3676e-10	6.8466e-08
D8_AA vs D8_BB	Traes_4BS_CCA83F92D	sp|P82413|RK19_SPIOL 50S ribosomal protein L19, chloroplastic OS=Spinacia oleracea GN=RPL19 PE=1 SV=2//2.03888e-39	D8_BB	2.061	2.2225e-06	0.00014827
D8_AA vs D8_BB	Traes_4BS_CCF617AB0	sp|Q8L586|Y4958_ARATH Uncharacterized membrane protein At4g09580 OS=Arabidopsis thaliana GN=At4g09580 PE=1 SV=1//3.56384e-110	D8_BB	1.7229	2.1198e-11	9.1096e-09
D8_AA vs D8_BB	Traes_4BS_CDA2831E0	sp|Q86V88|MGDP1_HUMAN Magnesium-dependent phosphatase 1 OS=Homo sapiens GN=MDP1 PE=1 SV=1//6.03936e-15	D8_BB	1.1983	0.00014802	0.0067376
D8_AA vs D8_BB	Traes_4BS_CDB1B1097	-	D8_BB	1.2846	0.00010837	0.0050661
D8_AA vs D8_BB	Traes_4BS_CDF6246D4	-	D8_BB	1.4372	2.5514e-05	0.0013428
D8_AA vs D8_BB	Traes_4BS_CE839571B	sp|Q32SG4|WRKY1_MAIZE Protein WRKY1 OS=Zea mays PE=1 SV=1//1.16708e-75	D8_BB	1.5784	3.9291e-06	0.00024768
D8_AA vs D8_BB	Traes_4BS_CEF6E0A4E	sp|O22224|NP93A_ARATH Nuclear pore complex protein NUP93A OS=Arabidopsis thaliana GN=NUP93A PE=1 SV=2//0	D8_BB	1.3352	8.7299e-05	0.0041433
D8_AA vs D8_BB	Traes_4BS_D04090806	sp|Q9M2Z2|WDR5A_ARATH COMPASS-like H3K4 histone methylase component WDR5A OS=Arabidopsis thaliana GN=WDR5A PE=1 SV=1//1.50327e-151	D8_BB	1.251	0.00098625	0.037636
D8_AA vs D8_BB	Traes_4BS_D0ECFDAB8	sp|Q9SS03|DIR21_ARATH Dirigent protein 21 OS=Arabidopsis thaliana GN=DIR21 PE=3 SV=1//3.27585e-43	D8_BB	1.4317	6.9394e-05	0.0033633
D8_AA vs D8_BB	Traes_4BS_D1279A1BC	sp|Q9LQI9|UBP1B_ARATH Oligouridylate-binding protein 1B OS=Arabidopsis thaliana GN=UBP1B PE=1 SV=1//2.65532e-164	D8_BB	1.3969	9.7116e-09	1.3636e-06
D8_AA vs D8_BB	Traes_4BS_D12DBE6D3	sp|Q40677|ALFC_ORYSJ Fructose-bisphosphate aldolase, chloroplastic OS=Oryza sativa subsp. japonica GN=Os11g0171300 PE=1 SV=2//0	D8_BB	1.4508	1.5399e-09	2.9578e-07
D8_AA vs D8_BB	Traes_4BS_D151F55A4	sp|Q9SMS0|NDHT_ARATH NAD(P)H-quinone oxidoreductase subunit T, chloroplastic OS=Arabidopsis thaliana GN=ndhT PE=1 SV=1//5.45068e-68	D8_BB	1.4834	1.4387e-05	0.00080515
D8_AA vs D8_BB	Traes_4BS_D159CAB31	sp|Q9LS42|CASP_ARATH Protein CASP OS=Arabidopsis thaliana GN=CASP PE=1 SV=2//0	D8_BB	1.3068	3.0299e-05	0.0015713
D8_AA vs D8_BB	Traes_4BS_D18B91410	sp|Q9M1J2|RPE5A_ARATH DNA-directed RNA polymerase V subunit 5A OS=Arabidopsis thaliana GN=NRPE5A PE=1 SV=1//2.27539e-63	D8_BB	1.4056	2.8455e-06	0.00018476
D8_AA vs D8_BB	Traes_4BS_D1B29E65C	sp|Q96T23|RSF1_HUMAN Remodeling and spacing factor 1 OS=Homo sapiens GN=RSF1 PE=1 SV=2//2.42667e-07	D8_BB	1.6709	5.7309e-07	4.4714e-05
D8_AA vs D8_BB	Traes_4BS_D1BBD04EA	-	D8_BB	1.2674	3.6048e-06	0.00023004
D8_AA vs D8_BB	Traes_4BS_D1FD72D6B	sp|Q7TP47|HNRPQ_RAT Heterogeneous nuclear ribonucleoprotein Q OS=Rattus norvegicus GN=Syncrip PE=2 SV=1//1.86824e-30	D8_BB	1.3333	5.7828e-05	0.0028579
D8_AA vs D8_BB	Traes_4BS_D21993D67	-	D8_BB	1.7014	5.7418e-06	0.00035086
D8_AA vs D8_BB	Traes_4BS_D26A780F1	sp|Q7X6Y7|MMD1_ARATH PHD finger protein MALE MEIOCYTE DEATH 1 OS=Arabidopsis thaliana GN=MMD1 PE=2 SV=1//7.19544e-125	D8_BB	1.3628	2.3556e-06	0.00015608
D8_AA vs D8_BB	Traes_4BS_D2841A74E	-	D8_BB	0.9971	5.131e-07	4.0604e-05
D8_AA vs D8_BB	Traes_4BS_D2F0025CE	-	D8_BB	1.6571	5.3578e-09	8.4539e-07
D8_AA vs D8_BB	Traes_4BS_D325D8F34	sp|A1CS00|MPH1_ASPCL ATP-dependent DNA helicase mph1 OS=Aspergillus clavatus (strain ATCC 1007 / CBS 513.65 / DSM 816 / NCTC 3887 / NRRL 1) GN=mph1 PE=3 SV=1//2.82258e-28	D8_BB	1.9643	6.4158e-11	2.3879e-08
D8_AA vs D8_BB	Traes_4BS_D3E9AFD34	-	D8_BB	1.4368	2.6893e-08	3.2135e-06
D8_AA vs D8_BB	Traes_4BS_D48136388	sp|Q10K62|HMOX2_ORYSJ Probable inactive heme oxygenase 2, chloroplastic OS=Oryza sativa subsp. japonica GN=HO2 PE=2 SV=1//1.78707e-103	D8_BB	1.441	2.9657e-08	3.4796e-06
D8_AA vs D8_BB	Traes_4BS_D497C4CC9	sp|P05336|ADH1_HORVU Alcohol dehydrogenase 1 OS=Hordeum vulgare GN=ADH1 PE=2 SV=1//0	D8_BB	1.3596	5.8039e-08	6.2188e-06
D8_AA vs D8_BB	Traes_4BS_D4A43B609	-	D8_BB	1.2178	2.0491e-05	0.0011046
D8_AA vs D8_BB	Traes_4BS_D5227ED8B	sp|Q6AVI0|RSLE2_ORYSJ Zinc finger BED domain-containing protein RICESLEEPER 2 OS=Oryza sativa subsp. japonica GN=Os03g0733400 PE=2 SV=1//0	D8_BB	1.3962	4.985e-06	0.00030898
D8_AA vs D8_BB	Traes_4BS_D55D500BE	-	D8_BB	1.4018	9.7763e-08	9.7875e-06
D8_AA vs D8_BB	Traes_4BS_D5B5C14F6	sp|Q53PP5|TLP13_ORYSJ Tubby-like F-box protein 13 OS=Oryza sativa subsp. japonica GN=TULP13 PE=2 SV=1//0	D8_BB	1.5879	1.8269e-09	3.3998e-07
D8_AA vs D8_BB	Traes_4BS_D62B1A3EA	sp|Q9Y6J0|CABIN_HUMAN Calcineurin-binding protein cabin-1 OS=Homo sapiens GN=CABIN1 PE=1 SV=1//1.83383e-14	D8_BB	1.5297	4.1581e-08	4.6474e-06
D8_AA vs D8_BB	Traes_4BS_D6A5C9152	-	D8_BB	1.4595	2.0791e-06	0.00013966
D8_AA vs D8_BB	Traes_4BS_D6A867844	sp|Q9LZ15|FBL78_ARATH Putative F-box/LRR-repeat protein At5g02700 OS=Arabidopsis thaliana GN=At5g02700 PE=4 SV=1//1.8409e-12	D8_BB	1.1502	0.00012425	0.0057414
D8_AA vs D8_BB	Traes_4BS_D6B47E60D	sp|O65468|CRK8_ARATH Cysteine-rich receptor-like protein kinase 8 OS=Arabidopsis thaliana GN=CRK8 PE=3 SV=2//2.50885e-57	D8_BB	1.0837	0.00067578	0.026671
D8_AA vs D8_BB	Traes_4BS_D6EDC0DE1	-	D8_BB	0.99279	6.117e-05	0.0029984
D8_AA vs D8_BB	Traes_4BS_D7FFE9283	sp|Q7Y180|AN322_ORYSJ Acidic leucine-rich nuclear phosphoprotein 32-related protein 2 OS=Oryza sativa subsp. japonica GN=Os03g0668900 PE=2 SV=1//2.022e-57	D8_BB	1.6496	5.0456e-07	4.0132e-05
D8_AA vs D8_BB	Traes_4BS_D83C91064	sp|Q9LFL5|PP390_ARATH Pentatricopeptide repeat-containing protein At5g16860 OS=Arabidopsis thaliana GN=PCMP-H92 PE=2 SV=1//3.43143e-18	D8_BB	2.816	0.00041236	0.016918
D8_AA vs D8_BB	Traes_4BS_D83EE75E2	sp|Q70DU8|AL3H1_ARATH Aldehyde dehydrogenase family 3 member H1 OS=Arabidopsis thaliana GN=ALDH3H1 PE=1 SV=2//9.91218e-173	D8_BB	1.5236	3.449e-11	1.3759e-08
D8_AA vs D8_BB	Traes_4BS_D8BE6CE75	sp|D1ZKF3|AMPP1_SORMK Probable Xaa-Pro aminopeptidase P OS=Sordaria macrospora (strain ATCC MYA-333 / DSM 997 / K(L3346) / K-hell) GN=AMPP PE=3 SV=1//2.07597e-125	D8_BB	1.4503	2.3382e-09	4.1527e-07
D8_AA vs D8_BB	Traes_4BS_D94FACCE2	sp|Q42521|DCE1_ARATH Glutamate decarboxylase 1 OS=Arabidopsis thaliana GN=GAD1 PE=1 SV=2//0	D8_BB	1.6285	1.5672e-13	1.3545e-10
D8_AA vs D8_BB	Traes_4BS_D95020EFE	-	D8_BB	1.7067	0.00012598	0.0058057
D8_AA vs D8_BB	Traes_4BS_D989297BB	sp|O81635|ATK4_ARATH Kinesin-4 OS=Arabidopsis thaliana GN=ATK4 PE=1 SV=2//0	D8_BB	1.7217	3.4512e-12	1.9314e-09
D8_AA vs D8_BB	Traes_4BS_D9A4219F2	sp|A2YUQ6|CITRX_ORYSI Thioredoxin-like protein CITRX, chloroplastic OS=Oryza sativa subsp. indica GN=OsI_29059 PE=3 SV=1//4.45576e-81	D8_BB	1.3559	0.00022338	0.0097293
D8_AA vs D8_BB	Traes_4BS_D9C942644	sp|Q2R1D5|14338_ORYSJ Putative 14-3-3-like protein GF14-H OS=Oryza sativa subsp. japonica GN=GF14H PE=3 SV=1//1.82925e-111	D8_BB	1.4838	2.1972e-08	2.7044e-06
D8_AA vs D8_BB	Traes_4BS_DA552798D	-	D8_BB	1.6211	8.7404e-12	4.3032e-09
D8_AA vs D8_BB	Traes_4BS_DB082B79D	-	D8_BB	1.753	1.1716e-10	3.8782e-08
D8_AA vs D8_BB	Traes_4BS_DB1F844C4	sp|Q01K11|GATP1_ORYSI Gamma-aminobutyrate transaminase 1, mitochondrial OS=Oryza sativa subsp. indica GN=OsI_17385 PE=3 SV=1//6.58886e-18	D8_BB	1.5311	2.7647e-09	4.8053e-07
D8_AA vs D8_BB	Traes_4BS_DB311A01B1	-	D8_BB	1.5162	2.6439e-10	7.3655e-08
D8_AA vs D8_BB	Traes_4BS_DB47471FB	sp|Q8RWN5|RZ1C_ARATH Glycine-rich RNA-binding protein RZ1C OS=Arabidopsis thaliana GN=RZ1C PE=1 SV=1//3.94562e-31	D8_BB	1.4916	2.4677e-08	2.9993e-06
D8_AA vs D8_BB	Traes_4BS_DB7CBDAA9	sp|Q9FPT1|UBP12_ARATH Ubiquitin carboxyl-terminal hydrolase 12 OS=Arabidopsis thaliana GN=UBP12 PE=1 SV=2//0	D8_BB	1.2057	0.00040767	0.016744
D8_AA vs D8_BB	Traes_4BS_DC548DDF9	sp|P26779|SAP_BOVIN Prosaposin OS=Bos taurus GN=PSAP PE=1 SV=3//4.0556e-07	D8_BB	1.4918	1.1177e-08	1.5388e-06
D8_AA vs D8_BB	Traes_4BS_DC6D6978A	sp|O49429|MORF1_ARATH Multiple organellar RNA editing factor 1, mitochondrial OS=Arabidopsis thaliana GN=MORF1 PE=1 SV=1//1.35591e-46	D8_BB	1.3392	2.2072e-05	0.0011792
D8_AA vs D8_BB	Traes_4BS_DCA6E2BE0	sp|Q9FL03|SCL4_ARATH Scarecrow-like protein 4 OS=Arabidopsis thaliana GN=SCL4 PE=2 SV=1//2.3554e-123	D8_BB	1.0057	0.00012105	0.0056116
D8_AA vs D8_BB	Traes_4BS_DDB252BB5	-	D8_BB	2.3256	3.419e-12	1.9273e-09
D8_AA vs D8_BB	Traes_4BS_DDDD362D5	-	D8_BB	1.4088	9.8534e-09	1.3786e-06
D8_AA vs D8_BB	Traes_4BS_DE930BF2E	-	D8_BB	1.424	0.00029163	0.01239
D8_AA vs D8_BB	Traes_4BS_DE9B5B1AB	sp|Q75I93|BGL07_ORYSJ Beta-glucosidase 7 OS=Oryza sativa subsp. japonica GN=BGLU7 PE=1 SV=1//0	D8_BB	1.3403	3.015e-07	2.5535e-05
D8_AA vs D8_BB	Traes_4BS_DF0E51C30	sp|Q7TNV0|DEK_MOUSE Protein DEK OS=Mus musculus GN=Dek PE=1 SV=1//3.90671e-11	D8_BB	1.5434	3.185e-10	8.5728e-08
D8_AA vs D8_BB	Traes_4BS_DF56DF2AF	sp|Q8LEB6|Y5185_ARATH Probable receptor-like protein kinase At5g18500 OS=Arabidopsis thaliana GN=At5g18500 PE=2 SV=1//4.14128e-105	D8_BB	1.1356	0.0004559	0.018577
D8_AA vs D8_BB	Traes_4BS_E0095277E	sp|Q9FT73|MED34_ARATH Mediator of RNA polymerase II transcription subunit 34 OS=Arabidopsis thaliana GN=MED34 PE=1 SV=1//0	D8_BB	1.4876	2.5599e-08	3.073e-06
D8_AA vs D8_BB	Traes_4BS_E01447688	-	D8_BB	0.97609	2.1435e-06	0.00014362
D8_AA vs D8_BB	Traes_4BS_E01AAE6DE	sp|Q9SN74|BH047_ARATH Transcription factor bHLH47 OS=Arabidopsis thaliana GN=BHLH47 PE=2 SV=1//7.3465e-27	D8_BB	1.5636	2.1984e-10	6.4773e-08
D8_AA vs D8_BB	Traes_4BS_E0F21D155	sp|Q0WQ57|AUXI2_ARATH Auxilin-related protein 2 OS=Arabidopsis thaliana GN=At4g12770 PE=1 SV=1//3.50658e-20	D8_BB	1.4325	7.0527e-10	1.6231e-07
D8_AA vs D8_BB	Traes_4BS_E134497CD	sp|Q1PDV2|SRC28_ARATH Serine/arginine-rich SC35-like splicing factor SCL28 OS=Arabidopsis thaliana GN=SCL28 PE=1 SV=1//2.54121e-38	D8_BB	0.90472	0.00014462	0.0065981
D8_AA vs D8_BB	Traes_4BS_E159CEEDF	sp|Q10DV7|ACT1_ORYSJ Actin-1 OS=Oryza sativa subsp. japonica GN=ACT1 PE=2 SV=1//0	D8_BB	1.4522	1.0488e-06	7.6465e-05
D8_AA vs D8_BB	Traes_4BS_E175EFCE9	sp|O94808|GFPT2_HUMAN Glutamine--fructose-6-phosphate aminotransferase [isomerizing] 2 OS=Homo sapiens GN=GFPT2 PE=1 SV=3//0	D8_BB	1.7886	8.7378e-14	7.9035e-11
D8_AA vs D8_BB	Traes_4BS_E178DC73C	-	D8_BB	0.92674	5.7704e-06	0.00035233
D8_AA vs D8_BB	Traes_4BS_E2C224610	sp|Q9M643|CCI1_ARATH Cycloeucalenol cycloisomerase OS=Arabidopsis thaliana GN=CPI1 PE=2 SV=1//6.99169e-154	D8_BB	1.8504	3.669e-10	9.5455e-08
D8_AA vs D8_BB	Traes_4BS_E33540282	-	D8_BB	2.3238	1.5548e-05	0.00086085
D8_AA vs D8_BB	Traes_4BS_E34C91A22	sp|F4J8V5|AT13B_ARATH Autophagy-related protein 13b OS=Arabidopsis thaliana GN=ATG13B PE=2 SV=1//4.18989e-58	D8_BB	1.2497	0.00010005	0.0047111
D8_AA vs D8_BB	Traes_4BS_E367B8791	sp|Q9SSE9|JMJ25_ARATH Lysine-specific demethylase JMJ25 OS=Arabidopsis thaliana GN=JMJ25 PE=1 SV=1//6.50909e-21	D8_BB	1.7439	2.2955e-13	1.8601e-10
D8_AA vs D8_BB	Traes_4BS_E37136286	-	D8_BB	1.9867	6.7182e-10	1.5588e-07
D8_AA vs D8_BB	Traes_4BS_E46925D04	sp|Q2R9D2|Y1176_ORYSJ B3 domain-containing protein Os11g0197600 OS=Oryza sativa subsp. japonica GN=Os11g0197600 PE=2 SV=1//2.82556e-41	D8_BB	1.798	1.2677e-12	8.4282e-10
D8_AA vs D8_BB	Traes_4BS_E52BF8FF4	sp|Q9LZ15|FBL78_ARATH Putative F-box/LRR-repeat protein At5g02700 OS=Arabidopsis thaliana GN=At5g02700 PE=4 SV=1//7.2273e-10	D8_BB	1.2943	1.3087e-07	1.2583e-05
D8_AA vs D8_BB	Traes_4BS_E58A215D1	sp|Q9SJF3|DCP1_ARATH mRNA-decapping enzyme-like protein OS=Arabidopsis thaliana GN=At1g08370 PE=1 SV=2//2.97103e-86	D8_BB	1.4337	4.6903e-06	0.00029189
D8_AA vs D8_BB	Traes_4BS_E5AE005AB	sp|Q84R49|GUN10_ORYSJ Endoglucanase 10 OS=Oryza sativa subsp. japonica GN=GLU2 PE=2 SV=1//9.7042e-34	D8_BB	1.249	6.8499e-05	0.0033282
D8_AA vs D8_BB	Traes_4BS_E60607AE5	sp|Q39214|RPM1_ARATH Disease resistance protein RPM1 OS=Arabidopsis thaliana GN=RPM1 PE=1 SV=1//2.57188e-109	D8_BB	1.2534	6.6282e-05	0.0032286
D8_AA vs D8_BB	Traes_4BS_E69434D60	sp|Q93W28|Y4554_ARATH Uncharacterized protein At4g15545 OS=Arabidopsis thaliana GN=At4g15545 PE=1 SV=1//2.60144e-51	D8_BB	1.6613	1.9542e-06	0.00013219
D8_AA vs D8_BB	Traes_4BS_E6A1E95AC	sp|Q56XP4|NHX2_ARATH Sodium/hydrogen exchanger 2 OS=Arabidopsis thaliana GN=NHX2 PE=2 SV=2//0	D8_BB	1.9959	6.6609e-06	0.0004026
D8_AA vs D8_BB	Traes_4BS_E6E48BD2A	sp|Q9ASU7|PPAN_ARATH Peter Pan-like protein OS=Arabidopsis thaliana GN=PPAN PE=1 SV=1//2.21535e-120	D8_BB	1.4484	2.5315e-06	0.00016604
D8_AA vs D8_BB	Traes_4BS_E72254AFA	sp|Q06672|TSR2_YEAST Pre-rRNA-processing protein TSR2 OS=Saccharomyces cerevisiae (strain ATCC 204508 / S288c) GN=TSR2 PE=1 SV=2//2.95896e-11	D8_BB	1.6745	4.4858e-09	7.2096e-07
D8_AA vs D8_BB	Traes_4BS_E789C70CC	-	D8_BB	1.3127	0.0003341	0.014048
D8_AA vs D8_BB	Traes_4BS_E79CB87B7	sp|O82392|THIC_ARATH Phosphomethylpyrimidine synthase, chloroplastic OS=Arabidopsis thaliana GN=THIC PE=1 SV=1//0	D8_BB	1.2382	2.3697e-05	0.0012574
D8_AA vs D8_BB	Traes_4BS_E7CF77360	-	D8_BB	2.5457	1.4151e-06	9.9889e-05
D8_AA vs D8_BB	Traes_4BS_E811DB673	sp|Q9LV93|AB5F_ARATH ABC transporter F family member 5 OS=Arabidopsis thaliana GN=ABCF5 PE=2 SV=1//0	D8_BB	1.5598	1.2088e-11	5.6644e-09
D8_AA vs D8_BB	Traes_4BS_E81DFDC5A	-	D8_BB	1.4374	4.102e-08	4.6045e-06
D8_AA vs D8_BB	Traes_4BS_E85B59834	sp|Q10E50|PLA23_ORYSJ Phospholipase A2 homolog 3 OS=Oryza sativa subsp. japonica GN=PLA2-III PE=1 SV=1//7.76965e-52	D8_BB	1.2265	0.00024201	0.010476
D8_AA vs D8_BB	Traes_4BS_E87EF45DC	-	D8_BB	1.6043	7.958e-11	2.8927e-08
D8_AA vs D8_BB	Traes_4BS_E8B53F73C	sp|P52409|E13B_WHEAT Glucan endo-1,3-beta-glucosidase OS=Triticum aestivum GN=GLC1 PE=2 SV=1//0	D8_BB	1.4393	1.1174e-06	8.1081e-05
D8_AA vs D8_BB	Traes_4BS_E8F04E948	-	D8_BB	1.3899	0.0001649	0.0074234
D8_AA vs D8_BB	Traes_4BS_E94608B81	sp|Q6ATV4|ACA2_ORYSJ Calcium-transporting ATPase 2, plasma membrane-type OS=Oryza sativa subsp. japonica GN=Os03g0616400 PE=2 SV=1//0	D8_BB	1.6155	4.3979e-08	4.8734e-06
D8_AA vs D8_BB	Traes_4BS_E9F9FE3C5	sp|Q9AUV6|UGDH3_ORYSJ UDP-glucose 6-dehydrogenase 3 OS=Oryza sativa subsp. japonica GN=UGD3 PE=2 SV=1//0	D8_BB	1.3722	6.0649e-06	0.00036916
D8_AA vs D8_BB	Traes_4BS_EA294F807	sp|Q53NI2|NADK2_ORYSJ Probable NAD kinase 2, chloroplastic OS=Oryza sativa subsp. japonica GN=Os11g0191400 PE=2 SV=1//0	D8_BB	1.3352	2.5686e-05	0.0013482
D8_AA vs D8_BB	Traes_4BS_EAA5B7A50	-	D8_BB	0.9156	7.9218e-05	0.0037852
D8_AA vs D8_BB	Traes_4BS_EB4728825	-	D8_BB	1.6168	1.858e-11	8.2547e-09
D8_AA vs D8_BB	Traes_4BS_EB86765F7	sp|Q93Y16|DEAH4_ARATH Probable pre-mRNA-splicing factor ATP-dependent RNA helicase DEAH4 OS=Arabidopsis thaliana GN=At1g27900 PE=1 SV=1//0	D8_BB	1.2594	2.8438e-08	3.3671e-06
D8_AA vs D8_BB	Traes_4BS_EBA462C3F	sp|Q75LU8|CNBL3_ORYSJ Calcineurin B-like protein 3 OS=Oryza sativa subsp. japonica GN=CBL3 PE=1 SV=1//2.71566e-135	D8_BB	1.3647	1.7603e-06	0.00012086
D8_AA vs D8_BB	Traes_4BS_EBABA4DFC	sp|Q9FHK4|Y5519_ARATH Uncharacterized protein At5g05190 OS=Arabidopsis thaliana GN=Y-1 PE=1 SV=1//4.08e-08	D8_BB	1.3793	6.0022e-07	4.6597e-05
D8_AA vs D8_BB	Traes_4BS_EBB9610BB	sp|Q9FGQ6|EB1C_ARATH Microtubule-associated protein RP/EB family member 1C OS=Arabidopsis thaliana GN=EB1C PE=1 SV=1//2.4156e-15	D8_BB	1.4606	5.7419e-09	8.9331e-07
D8_AA vs D8_BB	Traes_4BS_EC0B0446F	sp|P35687|RS21_ORYSJ 40S ribosomal protein S21 OS=Oryza sativa subsp. japonica GN=RPS21 PE=3 SV=1//9.9364e-37	D8_BB	1.654	1.1954e-09	2.4279e-07
D8_AA vs D8_BB	Traes_4BS_EC135C403	sp|O94264|YORF_SCHPO Uncharacterized RING finger protein P8B7.15c OS=Schizosaccharomyces pombe (strain 972 / ATCC 24843) GN=SPBP8B7.15c PE=3 SV=1//8.40763e-15	D8_BB	1.7599	1.1313e-14	1.2395e-11
D8_AA vs D8_BB	Traes_4BS_EC229E33E	sp|Q43644|NDUS1_SOLTU NADH dehydrogenase [ubiquinone] iron-sulfur protein 1, mitochondrial OS=Solanum tuberosum PE=2 SV=1//0	D8_BB	1.5558	1.0548e-08	1.4626e-06
D8_AA vs D8_BB	Traes_4BS_ED206A2BB	sp|Q9MA75|VIP1_ARATH Transcription factor VIP1 OS=Arabidopsis thaliana GN=VIP1 PE=1 SV=1//2.12813e-34	D8_BB	1.4272	6.7362e-08	7.1205e-06
D8_AA vs D8_BB	Traes_4BS_ED5BCA38E	sp|P16157|ANK1_HUMAN Ankyrin-1 OS=Homo sapiens GN=ANK1 PE=1 SV=3//7.08657e-13	D8_BB	1.2858	6.3808e-07	4.8966e-05
D8_AA vs D8_BB	Traes_4BS_EE6F1A2F8	sp|Q8BKU8|TM87B_MOUSE Transmembrane protein 87B OS=Mus musculus GN=Tmem87b PE=2 SV=1//6.12615e-50	D8_BB	1.2902	2.643e-06	0.00017248
D8_AA vs D8_BB	Traes_4BS_EE827E0AE	sp|Q1I490|CBPA_PSEE4 Curved DNA-binding protein OS=Pseudomonas entomophila (strain L48) GN=cbpA PE=3 SV=1//1.0425e-07	D8_BB	1.7949	1.5714e-10	4.8896e-08
D8_AA vs D8_BB	Traes_4BS_EE927A47A	sp|P17801|KPRO_MAIZE Putative receptor protein kinase ZmPK1 OS=Zea mays GN=PK1 PE=2 SV=2//0	D8_BB	1.113	0.00091219	0.034989
D8_AA vs D8_BB	Traes_4BS_EF4C8D5D3	sp|P17801|KPRO_MAIZE Putative receptor protein kinase ZmPK1 OS=Zea mays GN=PK1 PE=2 SV=2//0	D8_BB	1.5034	2.1529e-05	0.001155
D8_AA vs D8_BB	Traes_4BS_EF67F6008	sp|Q689D6|RPD1_ARATH Protein ROOT PRIMORDIUM DEFECTIVE 1 OS=Arabidopsis thaliana GN=RPD1 PE=1 SV=1//2.03812e-73	D8_BB	1.8445	1.0982e-05	0.00063325
D8_AA vs D8_BB	Traes_4BS_EF7E4C2CF	-	D8_BB	1.4174	1.6943e-08	2.1642e-06
D8_AA vs D8_BB	Traes_4BS_F039918C6	sp|Q946Y7|SYP61_ARATH Syntaxin-61 OS=Arabidopsis thaliana GN=SYP61 PE=1 SV=1//6.92915e-85	D8_BB	1.377	8.3525e-08	8.5155e-06
D8_AA vs D8_BB	Traes_4BS_F07A4C975	-	D8_BB	1.3808	4.9163e-07	3.9184e-05
D8_AA vs D8_BB	Traes_4BS_F172CDBAD1	sp|Q9LUM1|LOR11_ARATH Protein LURP-one-related 11 OS=Arabidopsis thaliana GN=At3g14260 PE=2 SV=1//5.44243e-36	D8_BB	1.4618	9.0435e-06	0.00053416
D8_AA vs D8_BB	Traes_4BS_F1E3E59FF	sp|Q96Q15|SMG1_HUMAN Serine/threonine-protein kinase SMG1 OS=Homo sapiens GN=SMG1 PE=1 SV=3//5.80702e-18	D8_BB	1.5202	5.6764e-07	4.4334e-05
D8_AA vs D8_BB	Traes_4BS_F1FDDF337	sp|P82538|PPL1_ARATH PsbP-like protein 1, chloroplastic OS=Arabidopsis thaliana GN=PPL1 PE=1 SV=1//1.37855e-75	D8_BB	1.4921	1.2369e-09	2.4862e-07
D8_AA vs D8_BB	Traes_4BS_F2522401C	sp|Q5TM50|RPA12_MACMU DNA-directed RNA polymerase I subunit RPA12 OS=Macaca mulatta GN=ZNRD1 PE=3 SV=1//4.89329e-16	D8_BB	1.5904	4.2257e-09	6.8998e-07
D8_AA vs D8_BB	Traes_4BS_F297951A4	sp|Q9FMJ0|P4KB1_ARATH Phosphatidylinositol 4-kinase beta 1 OS=Arabidopsis thaliana GN=PI4KB1 PE=1 SV=1//1.92026e-23	D8_BB	1.5779	1.3853e-06	9.7965e-05
D8_AA vs D8_BB	Traes_4BS_F30EEB99D	-	D8_BB	2.0374	4.0769e-05	0.0020701
D8_AA vs D8_BB	Traes_4BS_F38624284	sp|Q6DBP3|PT505_ARATH Probable sugar phosphate/phosphate translocator At5g05820 OS=Arabidopsis thaliana GN=At5g05820 PE=2 SV=1//4.90497e-44	D8_BB	1.2532	1.4545e-05	0.00081165
D8_AA vs D8_BB	Traes_4BS_F395A220A	sp|Q9ZQR4|Y2452_ARATH DUF21 domain-containing protein At2g14520 OS=Arabidopsis thaliana GN=CBSDUF3 PE=2 SV=2//0	D8_BB	1.1163	9.1975e-05	0.0043467
D8_AA vs D8_BB	Traes_4BS_F3C84BC95	sp|Q969N2|PIGT_HUMAN GPI transamidase component PIG-T OS=Homo sapiens GN=PIGT PE=1 SV=1//6.00621e-84	D8_BB	1.2016	7.2893e-05	0.003511
D8_AA vs D8_BB	Traes_4BS_F3F72EB38	sp|Q8VZU3|SCP19_ARATH Serine carboxypeptidase-like 19 OS=Arabidopsis thaliana GN=SCPL19 PE=1 SV=1//7.22418e-59	D8_BB	1.4796	7.0193e-08	7.3513e-06
D8_AA vs D8_BB	Traes_4BS_F41C25EAA	sp|Q2R837|ALFL8_ORYSJ PHD finger protein ALFIN-LIKE 8 OS=Oryza sativa subsp. japonica GN=Os11g0244800 PE=2 SV=1//6.40632e-61	D8_BB	1.4129	2.6867e-07	2.3119e-05
D8_AA vs D8_BB	Traes_4BS_F43E5EF66	sp|Q8S9K3|VAR3_ARATH Zinc finger protein VAR3, chloroplastic OS=Arabidopsis thaliana GN=VAR3 PE=1 SV=2//7.77957e-23	D8_BB	1.723	4.4528e-09	7.1863e-07
D8_AA vs D8_BB	Traes_4BS_F4815EF9C	sp|Q9FWT2|UBC16_ARATH Probable ubiquitin-conjugating enzyme E2 16 OS=Arabidopsis thaliana GN=UBC16 PE=2 SV=1//2.37675e-64	D8_BB	1.3969	2.4727e-08	2.9993e-06
D8_AA vs D8_BB	Traes_4BS_F49851200	-	D8_BB	1.4008	3.0514e-06	0.00019748
D8_AA vs D8_BB	Traes_4BS_F49948B7B	sp|Q9C5Z1|EIF3B_ARATH Eukaryotic translation initiation factor 3 subunit B OS=Arabidopsis thaliana GN=TIF3B1 PE=1 SV=1//3.14507e-13	D8_BB	1.6122	1.7104e-10	5.2797e-08
D8_AA vs D8_BB	Traes_4BS_F4C11E1C6	sp|Q9SRR1|FBL12_ARATH F-box/LRR-repeat protein 12 OS=Arabidopsis thaliana GN=FBL12 PE=2 SV=1//2.31018e-97	D8_BB	1.7847	5.3508e-09	8.4539e-07
D8_AA vs D8_BB	Traes_4BS_F4EF6282B	sp|Q75GI4|ITPK3_ORYSJ Inositol-tetrakisphosphate 1-kinase 3 OS=Oryza sativa subsp. japonica GN=ITPK3 OsIPK1?? (OsMIK) PE=2 SV=1//5.45759e-81	D8_BB	1.5891	0.00036143	0.015011
D8_AA vs D8_BB	Traes_4BS_F5042D336	sp|Q86KK2|FHIT_DICDI Bis(5&apos;-adenosyl)-triphosphatase OS=Dictyostelium discoideum GN=fhit PE=3 SV=1//9.14858e-42	D8_BB	1.5346	4.8576e-10	1.2037e-07
D8_AA vs D8_BB	Traes_4BS_F534DF558	-	D8_BB	1.4674	4.0688e-07	3.3212e-05
D8_AA vs D8_BB	Traes_4BS_F574D01D6	sp|Q3EC11|ZDHC2_ARATH Probable protein S-acyltransferase 23 OS=Arabidopsis thaliana GN=PAT23 PE=2 SV=2//6.06278e-69	D8_BB	1.6689	2.3338e-07	2.049e-05
D8_AA vs D8_BB	Traes_4BS_F5C8786C6	-	D8_BB	1.6194	0.00014455	0.0065981
D8_AA vs D8_BB	Traes_4BS_F6214FD47	sp|Q9LNG5|PPP7L_ARATH Serine/threonine-protein phosphatase 7 long form homolog OS=Arabidopsis thaliana GN=At1g48120 PE=2 SV=1//4.93662e-12	D8_BB	2.1208	0.00012942	0.0059467
D8_AA vs D8_BB	Traes_4BS_F66ADAFF1	sp|Q84JL2|ODBA2_ARATH 2-oxoisovalerate dehydrogenase subunit alpha 2, mitochondrial OS=Arabidopsis thaliana GN=At5g09300 PE=1 SV=1//0	D8_BB	1.5963	3.2277e-06	0.00020802
D8_AA vs D8_BB	Traes_4BS_F67EA6E49	sp|Q9LU85|PAP4_ARATH Probable plastid-lipid-associated protein 4, chloroplastic OS=Arabidopsis thaliana GN=PAP4 PE=2 SV=1//3.74941e-69	D8_BB	1.1946	0.0001151	0.0053518
D8_AA vs D8_BB	Traes_4BS_F6E85F975	sp|Q8W4L0|CML49_ARATH Probable calcium-binding protein CML49 OS=Arabidopsis thaliana GN=CML49 PE=2 SV=1//3.43758e-97	D8_BB	1.2031	1.6102e-05	0.00088645
D8_AA vs D8_BB	Traes_4BS_F6EE1E42D	sp|Q9M9G6|CTF64_ARATH Cleavage stimulating factor 64 OS=Arabidopsis thaliana GN=CSTF64 PE=1 SV=1//3.86177e-84	D8_BB	1.683	8.6371e-09	1.249e-06
D8_AA vs D8_BB	Traes_4BS_F74B411CB	sp|Q6ASW7|SIZ2_ORYSJ E3 SUMO-protein ligase SIZ2 OS=Oryza sativa subsp. japonica GN=SIZ2 PE=2 SV=1//7.83519e-70	D8_BB	1.7915	1.1863e-05	0.00067755
D8_AA vs D8_BB	Traes_4BS_F75900A33	-	D8_BB	1.4238	1.5442e-07	1.449e-05
D8_AA vs D8_BB	Traes_4BS_F7758B920	-	D8_BB	1.2317	0.00017826	0.0079738
D8_AA vs D8_BB	Traes_4BS_F7AE49D2E	-	D8_BB	inf	0.00088428	0.033936
D8_AA vs D8_BB	Traes_4BS_F7D1DA4BB	-	D8_BB	1.2901	0.00034122	0.014271
D8_AA vs D8_BB	Traes_4BS_F7EE17E5E	sp|Q8GWR0|COX11_ARATH Cytochrome c oxidase assembly protein COX11, mitochondrial OS=Arabidopsis thaliana GN=COX11 PE=2 SV=1//4.26223e-29	D8_BB	1.3709	5.353e-05	0.0026624
D8_AA vs D8_BB	Traes_4BS_F7F9DE1D4	sp|P29305|1433A_HORVU 14-3-3-like protein A OS=Hordeum vulgare PE=2 SV=1//0	D8_BB	1.3938	2.2298e-07	1.9711e-05
D8_AA vs D8_BB	Traes_4BS_F8C30B1DD	sp|P19515|LIP_RHIMI Lipase OS=Rhizomucor miehei PE=1 SV=2//3.82598e-28	D8_BB	1.3337	0.00025089	0.010837
D8_AA vs D8_BB	Traes_4BS_F96B8575F	-	D8_BB	1.654	2.6378e-12	1.5702e-09
D8_AA vs D8_BB	Traes_4BS_F97ED76C3	-	D8_BB	1.6684	2.2066e-10	6.4773e-08
D8_AA vs D8_BB	Traes_4BS_F9FAB29F0	sp|Q851S8|PURA2_ORYSJ Adenylosuccinate synthetase 2, chloroplastic OS=Oryza sativa subsp. japonica GN=PURA2 PE=2 SV=1//0	D8_BB	1.4032	2.0763e-07	1.8586e-05
D8_AA vs D8_BB	Traes_4BS_FA76F97A6	sp|Q8LLE5|FPP_SOLLC Filament-like plant protein (Fragment) OS=Solanum lycopersicum GN=FPP PE=1 SV=1//6.36443e-15	D8_BB	1.8955	4.4363e-15	5.3091e-12
D8_AA vs D8_BB	Traes_4BS_FBA59B341	-	D8_BB	1.2814	0.00016429	0.0074
D8_AA vs D8_BB	Traes_4BS_FBA6F6E08	sp|Q8LF21|DRP1C_ARATH Dynamin-related protein 1C OS=Arabidopsis thaliana GN=DRP1C PE=1 SV=2//0	D8_BB	1.2383	1.8404e-05	0.0010004
D8_AA vs D8_BB	Traes_4BS_FC1DB7643	sp|Q9U239|ZN593_CAEEL Zinc finger protein 593 homolog OS=Caenorhabditis elegans GN=Y56A3A.18 PE=3 SV=1//3.97058e-14	D8_BB	1.7744	3.4962e-10	9.1771e-08
D8_AA vs D8_BB	Traes_4BS_FC9E4FE7C	-	D8_BB	1.1568	5.6503e-05	0.0028013
D8_AA vs D8_BB	Traes_4BS_FD2D43C7E	sp|Q84TH5|AB25G_ARATH ABC transporter G family member 25 OS=Arabidopsis thaliana GN=ABCG25 PE=2 SV=1//1.17832e-173	D8_BB	1.4901	1.9913e-09	3.6276e-07
D8_AA vs D8_BB	Traes_4BS_FD559B27E	sp|Q99575|POP1_HUMAN Ribonucleases P/MRP protein subunit POP1 OS=Homo sapiens GN=POP1 PE=1 SV=2//7.06599e-15	D8_BB	2.0421	1.4617e-13	1.2908e-10
D8_AA vs D8_BB	Traes_4BS_FD8CE338C	sp|Q68FA7|MARH3_XENTR E3 ubiquitin-protein ligase MARCH3 OS=Xenopus tropicalis GN=march3 PE=2 SV=1//2.98056e-08	D8_BB	1.1844	4.4167e-05	0.0022295
D8_AA vs D8_BB	Traes_4BS_FD9468964	sp|Q9ZVM9|Y1461_ARATH Probable serine/threonine-protein kinase At1g54610 OS=Arabidopsis thaliana GN=At1g54610 PE=1 SV=1//0	D8_BB	1.4062	5.4135e-06	0.00033342
D8_AA vs D8_BB	Traes_4BS_FE46A63A7	-	D8_BB	1.4666	0.0012633	0.047449
D8_AA vs D8_BB	Traes_4BS_FE6AD79BA	sp|A1L3L1|PTR1B_XENLA Protein prenyltransferase alpha subunit repeat-containing protein 1-B (Fragment) OS=Xenopus laevis GN=ptar1-b PE=2 SV=1//3.81558e-22	D8_BB	1.1348	0.00021441	0.0093804
D8_AA vs D8_BB	Traes_4BS_FE92BEC05	-	D8_BB	1.3949	1.2287e-07	1.1858e-05
D8_AA vs D8_BB	Traes_4BS_FEC212AEB	-	D8_BB	1.151	2.4729e-05	0.0013077
D8_AA vs D8_BB	Traes_4BS_FF39F5FB5	sp|Q39214|RPM1_ARATH Disease resistance protein RPM1 OS=Arabidopsis thaliana GN=RPM1 PE=1 SV=1//1.89149e-33	D8_BB	1.2994	6.0321e-05	0.0029661
D8_AA vs D8_BB	Traes_4BS_FF50CDF64	sp|Q9LMT2|PAPS1_ARATH Nuclear poly(A) polymerase 1 OS=Arabidopsis thaliana GN=PAPS1 PE=1 SV=1//0	D8_BB	1.4491	3.3007e-08	3.8073e-06
D8_AA vs D8_BB	Traes_4BS_FF89F2A3B	sp|Q6IMT1|SAB_ARATH Protein SABRE OS=Arabidopsis thaliana GN=SAB PE=1 SV=1//0	D8_BB	1.2235	2.3147e-06	0.00015363
D8_AA vs D8_BB	Traes_4BS_FFA9D6D63	sp|O80488|PPR23_ARATH Pentatricopeptide repeat-containing protein At1g09190 OS=Arabidopsis thaliana GN=PCMP-E70 PE=2 SV=1//7.43151e-13	D8_BB	1.8004	2.21e-05	0.0011799
D8_AA vs D8_BB	Traes_4BS_FFF12BA9E	sp|P29036|FRI1_MAIZE Ferritin-1, chloroplastic OS=Zea mays GN=FER1 PE=1 SV=2//7.95152e-75	D8_BB	1.0293	0.0011948	0.045075
D8_AA vs D8_BB	Traes_4DL_4DC86DBED	sp|O49814|BCH2_CAPAN Beta-carotene hydroxylase 2, chloroplastic (Fragment) OS=Capsicum annuum GN=CA2 PE=2 SV=1//3.49901e-33	D8_BB	0.94061	0.0009253	0.035475
D8_AA vs D8_BB	Traes_4DL_C2D973511	sp|O22893|GOLS1_ARATH Galactinol synthase 1 OS=Arabidopsis thaliana GN=GOLS1 PE=1 SV=1//4.09956e-89	D8_BB	1.3902	0.00012845	0.0059054
D8_AA vs D8_BB	Traes_5AL_2F93FD88F	sp|Q700D9|MYBF_ARATH Putative Myb family transcription factor At1g14600 OS=Arabidopsis thaliana GN=At1g14600 PE=2 SV=2//1.34476e-20	D8_BB	1.0793	0.0012524	0.047072
D8_AA vs D8_BB	Traes_5AL_AF0091B7D	sp|Q9SFU3|PPA15_ARATH Purple acid phosphatase 15 OS=Arabidopsis thaliana GN=PAP15 PE=1 SV=1//3.75734e-90	D8_BB	0.85311	0.0013275	0.049639
D8_AA vs D8_BB	Traes_5AL_C09D1D957	sp|Q9S9N9|CCR1_ARATH Cinnamoyl-CoA reductase 1 OS=Arabidopsis thaliana GN=CCR1 PE=1 SV=1//2.52366e-54	D8_BB	1.428	1.9446e-08	2.4319e-06
D8_AA vs D8_BB	Traes_5BL_279E544A7	sp|Q9FVQ0|YUC10_ARATH Probable indole-3-pyruvate monooxygenase YUCCA10 OS=Arabidopsis thaliana GN=YUC10 PE=2 SV=1//6.77405e-133	D8_BB	1.9604	0.0009576	0.036659
D8_AA vs D8_BB	Traes_5BL_3E1A739FF	sp|Q9M3D6|AB19G_ARATH ABC transporter G family member 19 OS=Arabidopsis thaliana GN=ABCG19 PE=1 SV=1//7.64059e-50	D8_BB	1.7821	0.00088183	0.033891
D8_AA vs D8_BB	Traes_5BL_6D2126519	sp|Q6TPH1|PPA23_ARATH Purple acid phosphatase 23 OS=Arabidopsis thaliana GN=PAP23 PE=1 SV=2//0	D8_BB	1.2152	9.6772e-06	0.00056472
D8_AA vs D8_BB	Traes_5BL_7CE3EDE29	sp|Q6ERE5|VIT12_ORYSJ Vacuolar iron transporter 1.2 OS=Oryza sativa subsp. japonica GN=VIT1.2 PE=3 SV=2//5.66658e-139	D8_BB	1.5979	0.00054006	0.021711
D8_AA vs D8_BB	Traes_5BL_91F474465	-	D8_BB	0.67911	0.00078706	0.030559
D8_AA vs D8_BB	Traes_5BL_F1E1934A0	sp|Q43153|CYSC_SPIOL Bifunctional L-3-cyanoalanine synthase/cysteine synthase, mitochondrial OS=Spinacia oleracea GN=CYSC PE=1 SV=1//9.70141e-180	D8_BB	0.79089	8.0158e-05	0.0038269
D8_AA vs D8_BB	Traes_5BS_138B56F09	-	D8_BB	1.1169	0.00051868	0.020905
D8_AA vs D8_BB	Traes_5BS_904E61885	sp|Q94JX5|WLIM1_ARATH LIM domain-containing protein WLIM1 OS=Arabidopsis thaliana GN=WLIM1 PE=1 SV=1//2.23974e-13	D8_BB	0.82057	0.00011359	0.0052878
D8_AA vs D8_BB	Traes_5BS_BEAE8B4FF	-	D8_BB	1.4696	1.5865e-08	2.0569e-06
D8_AA vs D8_BB	Traes_5DL_5A7463046	-	D8_BB	0.81769	0.00012129	0.0056192
D8_AA vs D8_BB	Traes_5DL_858C105CD	sp|P93740|NUD23_ARATH Nudix hydrolase 23, chloroplastic OS=Arabidopsis thaliana GN=NUDT23 PE=1 SV=2//3.49593e-89	D8_BB	1.2714	1.3887e-05	0.00078108
D8_AA vs D8_BB	Traes_5DL_A00EA04A2	-	D8_BB	1.0578	0.00010406	0.004882
D8_AA vs D8_BB	Traes_5DL_DA6449AC6	sp|Q6ERE5|VIT12_ORYSJ Vacuolar iron transporter 1.2 OS=Oryza sativa subsp. japonica GN=VIT1.2 PE=3 SV=2//1.14586e-139	D8_BB	1.327	0.00076606	0.02981
D8_AA vs D8_BB	Traes_5DS_FA82C5E34	-	D8_BB	2.7343	0.00070114	0.027588
D8_AA vs D8_BB	Traes_6AL_057F5B8EA	sp|Q0WQ41|IP5P7_ARATH Type IV inositol polyphosphate 5-phosphatase 7 OS=Arabidopsis thaliana GN=IP5P7 PE=1 SV=1//8.62845e-139	D8_BB	1.0782	0.00035262	0.014676
D8_AA vs D8_BB	Traes_6AL_0984C983E	sp|Q9XGM8|MGAT1_ARATH Alpha-1,3-mannosyl-glycoprotein 2-beta-N-acetylglucosaminyltransferase OS=Arabidopsis thaliana GN=GNTI PE=1 SV=1//0	D8_BB	4.4167	2.5049e-20	4.7526e-17
D8_AA vs D8_BB	Traes_6AL_12535A08E	-	D8_BB	1.0037	0.00011106	0.0051825
D8_AA vs D8_BB	Traes_6AL_412CE3037	sp|Q69QZ0|P2C27_ORYSJ Probable protein phosphatase 2C 27 OS=Oryza sativa subsp. japonica GN=Os02g0799000 PE=2 SV=1//0	D8_BB	0.6759	0.0013279	0.049639
D8_AA vs D8_BB	Traes_6AS_2EBE068A7	-	D8_BB	1.3225	0.00035229	0.014673
D8_AA vs D8_BB	Traes_6AS_62C8C07B6	sp|Q9FIG9|ARC6_ARATH Protein ACCUMULATION AND REPLICATION OF CHLOROPLASTS 6, chloroplastic OS=Arabidopsis thaliana GN=ARC6 PE=1 SV=1//0	D8_BB	0.62783	0.0011802	0.044567
D8_AA vs D8_BB	Traes_6AS_A938111EE	-	D8_BB	0.7166	0.00032636	0.013753
D8_AA vs D8_BB	Traes_6AS_FB1588C01	sp|O49621|MLO1_ARATH MLO-like protein 1 OS=Arabidopsis thaliana GN=MLO1 PE=1 SV=1//4.31145e-136	D8_BB	1.1348	0.0012868	0.048262
D8_AA vs D8_BB	Traes_6BL_05CCF432B	-	D8_BB	1.2991	0.00039365	0.016236
D8_AA vs D8_BB	Traes_6BL_4C6B99385	-	D8_BB	3.72	1.0405e-22	2.3125e-19
D8_AA vs D8_BB	Traes_6BL_4FD5BE212	sp|Q9LQ54|DRL12_ARATH Probable disease resistance protein At1g59620 OS=Arabidopsis thaliana GN=At1g59620 PE=2 SV=3//4.37246e-14	D8_BB	5.7894	4.0089e-07	3.2794e-05
D8_AA vs D8_BB	Traes_6BL_55445DC2D	-	D8_BB	4.6529	9.1687e-42	5.0945e-38
D8_AA vs D8_BB	Traes_6BL_55A1538E1	sp|Q3TQI7|CI078_MOUSE Uncharacterized protein C9orf78 homolog OS=Mus musculus PE=1 SV=2//2.90445e-12	D8_BB	1.8948	1.0222e-10	3.5184e-08
D8_AA vs D8_BB	Traes_6BL_598C2A47C	-	D8_BB	1.9013	0.00056764	0.022749
D8_AA vs D8_BB	Traes_6BL_6FBAEAEBD	sp|Q8IWB9|TEX2_HUMAN Testis-expressed sequence 2 protein OS=Homo sapiens GN=TEX2 PE=1 SV=2//1.24503e-16	D8_BB	1.012	2.6042e-06	0.00017024
D8_AA vs D8_BB	Traes_6BL_7DB204621	sp|O81291|LRK44_ARATH L-type lectin-domain containing receptor kinase IV.4 OS=Arabidopsis thaliana GN=LECRK44 PE=3 SV=1//1.99193e-121	D8_BB	3.7201	0.00040794	0.016746
D8_AA vs D8_BB	Traes_6BL_B84BC12EC	-	D8_BB	8.8409	6.0683e-195	4.7204e-190
D8_AA vs D8_BB	Traes_6BL_C48F853F8	sp|Q9LN20|P4H3_ARATH Probable prolyl 4-hydroxylase 3 OS=Arabidopsis thaliana GN=P4H3 PE=2 SV=1//1.26454e-127	D8_BB	2.669	4.3702e-22	9.1878e-19
D8_AA vs D8_BB	Traes_6BL_CED3DB508	sp|Q8H0V6|AB3F_ARATH ABC transporter F family member 3 OS=Arabidopsis thaliana GN=ABCF3 PE=1 SV=1//0	D8_BB	1.8451	3.5426e-20	6.4088e-17
D8_AA vs D8_BB	Traes_6BL_E204B7C91	sp|Q7XA40|RGA3_SOLBU Putative disease resistance protein RGA3 OS=Solanum bulbocastanum GN=RGA3 PE=2 SV=2//1.58758e-32	D8_BB	1.5224	0.00013017	0.0059741
D8_AA vs D8_BB	Traes_6BL_E8A304ECD	sp|Q6K7R9|RH48_ORYSJ DEAD-box ATP-dependent RNA helicase 48 OS=Oryza sativa subsp. japonica GN=Os02g0826100 PE=2 SV=1//0	D8_BB	0.89316	0.00079793	0.030927
D8_AA vs D8_BB	Traes_6BL_E8F3B2953	-	D8_BB	3.9521	4.9346e-14	4.6812e-11
D8_AA vs D8_BB	Traes_6BL_FAD2FD89C	sp|Q6YK44|SUT4_ORYSJ Sucrose transport protein SUT4 OS=Oryza sativa subsp. japonica GN=SUT4 PE=2 SV=1//0	D8_BB	1.1602	1.9953e-06	0.00013461
D8_AA vs D8_BB	Traes_6BL_FE7A0A2BD	sp|O22040|ANP1_ARATH Mitogen-activated protein kinase kinase kinase ANP1 OS=Arabidopsis thaliana GN=ANP1 PE=1 SV=2//1.72995e-43	D8_BB	1.7205	1.0388e-06	7.5807e-05
D8_AA vs D8_BB	Traes_6BL_FF26CBFBF	-	D8_BB	5.8361	2.6286e-45	1.704e-41
D8_AA vs D8_BB	Traes_6BS_1D0EF1E7F	sp|O81974|C71D8_SOYBN Cytochrome P450 71D8 OS=Glycine max GN=CYP71D8 PE=2 SV=1//4.24145e-94	D8_BB	1.0547	0.00088389	0.033936
D8_AA vs D8_BB	Traes_6BS_31A878D4E	sp|Q96510|PER35_ARATH Peroxidase 35 OS=Arabidopsis thaliana GN=PER35 PE=1 SV=1//7.95608e-24	D8_BB	2.4136	0.00028224	0.012024
D8_AA vs D8_BB	Traes_6BS_69C33B7B0	sp|O49621|MLO1_ARATH MLO-like protein 1 OS=Arabidopsis thaliana GN=MLO1 PE=1 SV=1//3.44245e-97	D8_BB	1.1723	0.00030406	0.01289
D8_AA vs D8_BB	Traes_6BS_FB876A5A5	-	D8_BB	1.0065	2.8383e-06	0.00018445
D8_AA vs D8_BB	Traes_6DL_239151DA0	sp|Q38834|R13L4_ARATH Disease resistance RPP13-like protein 4 OS=Arabidopsis thaliana GN=RPP13L4 PE=1 SV=2//2.44997e-64	D8_BB	inf	5.5904e-07	4.375e-05
D8_AA vs D8_BB	Traes_6DL_26C362247	sp|Q6Z5M3|GT7_ORYSJ Probable glycosyltransferase 7 OS=Oryza sativa subsp. japonica GN=GT7 PE=2 SV=1//1.30088e-29	D8_BB	1.2826	0.00065155	0.025767
D8_AA vs D8_BB	Traes_6DL_38A6EBEC3	-	D8_BB	0.69685	0.00031768	0.013416
D8_AA vs D8_BB	Traes_6DL_D3A3D1384	sp|Q6YZX6|ACOC_ORYSJ Putative aconitate hydratase, cytoplasmic OS=Oryza sativa subsp. japonica GN=Os08g0191100 PE=3 SV=1//0	D8_BB	0.66173	0.00033835	0.014196
D8_AA vs D8_BB	Traes_6DL_F06F9895B	-	D8_BB	8.1383	6.495e-117	1.2631e-112
D8_AA vs D8_BB	Traes_6DL_F61CE2224	-	D8_BB	1.7821	0.0003221	0.01358
D8_AA vs D8_BB	Traes_6DS_50E0A27BF	sp|P05621|H2B2_WHEAT Histone H2B.2 OS=Triticum aestivum PE=1 SV=2//5.27978e-17	D8_BB	2.4241	1.129e-17	1.8296e-14
D8_AA vs D8_BB	Traes_6DS_5C511E88A	sp|F8WKW1|UGT2_GARJA 7-deoxyloganetin glucosyltransferase OS=Gardenia jasminoides GN=UGT85A24 PE=1 SV=1//0	D8_BB	1.6094	0.00070827	0.027812
D8_AA vs D8_BB	Traes_6DS_C7EA481F4	sp|Q9SL76|P2C19_ARATH Protein phosphatase 2C and cyclic nucleotide-binding/kinase domain-containing protein OS=Arabidopsis thaliana GN=At2g20050/At2g20040 PE=2 SV=2//8.45529e-158	D8_BB	1.5021	0.00095892	0.036691
D8_AA vs D8_BB	Traes_7AL_0443F324A	sp|B7FA90|HPT1_ORYSJ Probable homogentisate phytyltransferase 1, chloroplastic OS=Oryza sativa subsp. japonica GN=HPT1 PE=2 SV=1//0	D8_BB	2.5662	3.8869e-11	1.5118e-08
D8_AA vs D8_BB	Traes_7AL_060F5996C	sp|Q9MAK9|PS10B_ARATH 26S protease regulatory subunit S10B homolog B OS=Arabidopsis thaliana GN=RPT4B PE=1 SV=1//1.11035e-12	D8_BB	8.2183	1.3814e-109	2.1492e-105
D8_AA vs D8_BB	Traes_7AL_1AAC457DA	sp|Q501F8|WTR32_ARATH WAT1-related protein At4g08300 OS=Arabidopsis thaliana GN=At4g08300 PE=2 SV=1//6.39008e-16	D8_BB	1.9324	7.3816e-05	0.0035489
D8_AA vs D8_BB	Traes_7AL_1CB6F9E7C	sp|Q9AT54|SCGT_TOBAC Scopoletin glucosyltransferase OS=Nicotiana tabacum GN=TOGT1 PE=1 SV=1//4.47307e-82	D8_BB	1.7943	0.00082939	0.032018
D8_AA vs D8_BB	Traes_7AL_2A57956BC	sp|Q2QYW2|CLH2_ORYSJ Clathrin heavy chain 2 OS=Oryza sativa subsp. japonica GN=Os12g0104800 PE=3 SV=1//1.4358e-114	D8_BB	7.0203	4.0668e-08	4.5716e-06
D8_AA vs D8_BB	Traes_7AL_47158BA7C	sp|Q9FMK9|PPA29_ARATH Probable inactive purple acid phosphatase 29 OS=Arabidopsis thaliana GN=PAP29 PE=2 SV=1//1.53377e-17	D8_BB	1.8122	5.2588e-10	1.2633e-07
D8_AA vs D8_BB	Traes_7AL_5D8A7ACA8	sp|P46416|GSHB_ARATH Glutathione synthetase, chloroplastic OS=Arabidopsis thaliana GN=GSH2 PE=2 SV=3//3.61512e-41	D8_BB	7.0779	3.7858e-09	6.3061e-07
D8_AA vs D8_BB	Traes_7AL_879EF12ED	sp|Q10251|IF2P_SCHPO Eukaryotic translation initiation factor 5B OS=Schizosaccharomyces pombe (strain 972 / ATCC 24843) GN=SPAC56F8.03 PE=1 SV=1//1.46033e-139	D8_BB	4.0237	4.3375e-44	2.5955e-40
D8_AA vs D8_BB	Traes_7AL_9A605560C	sp|P22988|LDHA_HORVU L-lactate dehydrogenase A OS=Hordeum vulgare PE=1 SV=1//1.60481e-33	D8_BB	3.7506	1.3984e-17	2.22e-14
D8_AA vs D8_BB	Traes_7AL_E58674B35	sp|O23732|GSHB_BRAJU Glutathione synthetase, chloroplastic OS=Brassica juncea GN=GSH2 PE=2 SV=1//8.53553e-122	D8_BB	7.7417	9.1596e-35	3.5626e-31
D8_AA vs D8_BB	Traes_7AS_1135BEC74	-	D8_BB	0.89728	0.0010782	0.040833
D8_AA vs D8_BB	Traes_7AS_2E4E205E9	sp|Q39214|RPM1_ARATH Disease resistance protein RPM1 OS=Arabidopsis thaliana GN=RPM1 PE=1 SV=1//4.96053e-114	D8_BB	6.9688	2.6219e-07	2.2662e-05
D8_AA vs D8_BB	Traes_7AS_30E1BEA44	sp|P28769|TCPA_ARATH T-complex protein 1 subunit alpha OS=Arabidopsis thaliana GN=CCT1 PE=1 SV=1//1.1072e-20	D8_BB	5.3722	4.5691e-05	0.0023002
D8_AA vs D8_BB	Traes_7AS_5D84FA56B	sp|P31924|SUS1_ORYSJ Sucrose synthase 1 OS=Oryza sativa subsp. japonica GN=SUS1 PE=1 SV=1//2.67762e-150	D8_BB	5.319	2.4833e-05	0.0013123
D8_AA vs D8_BB	Traes_7AS_73D26354E	sp|Q39214|RPM1_ARATH Disease resistance protein RPM1 OS=Arabidopsis thaliana GN=RPM1 PE=1 SV=1//1.88023e-125	D8_BB	10.356	1.6517e-08	2.1202e-06
D8_AA vs D8_BB	Traes_7AS_92309F32F	sp|Q9M667|RPP13_ARATH Disease resistance protein RPP13 OS=Arabidopsis thaliana GN=RPP13 PE=2 SV=2//5.07636e-65	D8_BB	inf	1.2439e-05	0.00070681
D8_AA vs D8_BB	Traes_7AS_9A20F47CE	sp|O82485|OPT7_ARATH Oligopeptide transporter 7 OS=Arabidopsis thaliana GN=OPT7 PE=2 SV=1//7.51819e-156	D8_BB	7.2498	1.4307e-05	0.00080123
D8_AA vs D8_BB	Traes_7AS_A80BE362A	sp|P31924|SUS1_ORYSJ Sucrose synthase 1 OS=Oryza sativa subsp. japonica GN=SUS1 PE=1 SV=1//0	D8_BB	6.0306	3.4083e-05	0.0017465
D8_AA vs D8_BB	Traes_7AS_D4796D360	sp|Q9FJB5|RP8L3_ARATH Disease resistance RPP8-like protein 3 OS=Arabidopsis thaliana GN=RPP8L3 PE=2 SV=1//1.9362e-63	D8_BB	9.6424	9.194e-07	6.7791e-05
D8_AA vs D8_BB	Traes_7AS_F89D69648	sp|O80934|Y2766_ARATH Uncharacterized protein At2g37660, chloroplastic OS=Arabidopsis thaliana GN=At2g37660 PE=1 SV=2//3.14636e-63	D8_BB	7.8335	7.6644e-06	0.00045933
D8_AA vs D8_BB	Traes_7BL_6F17F37FC	sp|Q655X8|AAH_ORYSJ Probable allantoate deiminase OS=Oryza sativa subsp. japonica GN=AAH PE=1 SV=1//8.32454e-16	D8_BB	0.93333	0.00066108	0.026117
D8_AA vs D8_BB	Traes_7BL_6FA1EBA7E	sp|Q10Q08|RFA1B_ORYSJ Replication protein A 70 kDa DNA-binding subunit B OS=Oryza sativa subsp. japonica GN=RPA1B PE=1 SV=1//4.55002e-10	D8_BB	1.1202	5.824e-05	0.0028747
D8_AA vs D8_BB	Traes_7BS_5B1CB20FF	-	D8_BB	1.0285	6.09e-05	0.0029907
D8_AA vs D8_BB	Traes_7DL_C39412827	sp|B8ASH8|ORR29_ORYSI Two-component response regulator ORR29 OS=Oryza sativa subsp. indica GN=RR29 PE=3 SV=1//1.58514e-12	D8_BB	0.94562	0.00075798	0.029529
D8_AA vs D8_BB	Traes_7DS_1D4E52BA5	sp|F4KFS7|MEB2_ARATH Membrane protein of ER body 2 OS=Arabidopsis thaliana GN=MEB2 PE=1 SV=1//6.20947e-11	D8_BB	1.2162	4.3577e-05	0.0022026
D8_AA vs D8_BB	Traes_7DS_79E846C91	sp|C6TBN2|AKR1_SOYBN Probable aldo-keto reductase 1 OS=Glycine max GN=AKR1 PE=2 SV=1//2.44916e-117	D8_BB	0.74239	0.0011833	0.04466
D8_AA vs D8_BB	Traes_7DS_A07050CB8	sp|Q84W66|NFYB6_ARATH Nuclear transcription factor Y subunit B-6 OS=Arabidopsis thaliana GN=NFYB6 PE=1 SV=2//2.6107e-41	D8_BB	1.2123	0.00015536	0.0070426
D8_AA vs D8_BB	Traes_7DS_B99710EAD	sp|P05149|GALM_ACICA Aldose 1-epimerase OS=Acinetobacter calcoaceticus GN=mro PE=1 SV=1//6.67228e-14	D8_BB	2.2745	0.00020401	0.0089662
D8_AA vs D8_BB	TRAES3BF086800030CFD_g	sp|P0CH30|RING1_GOSHI E3 ubiquitin-protein ligase RING1 OS=Gossypium hirsutum GN=RING1 PE=1 SV=1//2.26295e-30	D8_AA	0.92545	0.00062103	0.02464
D8_AA vs D8_BB	TRAES3BF127300040CFD_g	sp|Q8VZA0|SIEL_ARATH Protein SIEL OS=Arabidopsis thaliana GN=SIEL PE=1 SV=1//3.94216e-32	D8_AA	0.98013	5.102e-05	0.0025457
D8_AA vs D8_BB	TRAES3BF127300050CFD_g	sp|Q8VZA0|SIEL_ARATH Protein SIEL OS=Arabidopsis thaliana GN=SIEL PE=1 SV=1//4.72666e-27	D8_AA	1.0478	3.3608e-05	0.001729
D8_AA vs D8_BB	TRAES3BF134600010CFD_g	-	D8_AA	0.79686	0.00044115	0.018023
D8_AA vs D8_BB	Traes_1BL_1AA872E89	sp|O05413|2NPD_BACSU Probable nitronate monooxygenase OS=Bacillus subtilis (strain 168) GN=yrpB PE=3 SV=1//6.11159e-12	D8_AA	2.1127	5.1712e-07	4.0838e-05
D8_AA vs D8_BB	Traes_1BL_1DF26F6111	sp|O65351|SBT17_ARATH Subtilisin-like protease SBT1.7 OS=Arabidopsis thaliana GN=SBT1.7 PE=1 SV=1//2.09142e-37	D8_AA	3.0858	9.9379e-08	9.9365e-06
D8_AA vs D8_BB	Traes_1BL_28B2386DF	sp|Q9M2S7|FK201_ARATH Peptidyl-prolyl cis-trans isomerase FKBP20-1 OS=Arabidopsis thaliana GN=FKBP20-1 PE=1 SV=1//7.44754e-74	D8_AA	3.1291	1.4604e-38	7.1002e-35
D8_AA vs D8_BB	Traes_1BL_325A2C8C0	-	D8_AA	0.74376	0.00016801	0.0075502
D8_AA vs D8_BB	Traes_1BL_3CB12266D	sp|Q84TF0|AKRCA_ARATH Aldo-keto reductase family 4 member C10 OS=Arabidopsis thaliana GN=AKR4C10 PE=1 SV=1//5.08883e-08	D8_AA	3.2143	1.1294e-27	2.9286e-24
D8_AA vs D8_BB	Traes_1BL_3D337FB3E	sp|Q6LQG2|RIHA_PHOPR Pyrimidine-specific ribonucleoside hydrolase RihA OS=Photobacterium profundum GN=rihA PE=3 SV=1//4.67792e-10	D8_AA	2.3268	1.7761e-06	0.00012173
D8_AA vs D8_BB	Traes_1BL_4464BF8AE	sp|P0CG89|H4_SOYBN Histone H4 OS=Glycine max PE=3 SV=1//1.14971e-49	D8_AA	1.5499	6.6944e-10	1.5588e-07
D8_AA vs D8_BB	Traes_1BL_45718B810	-	D8_AA	Inf	1.5901e-70	1.5462e-66
D8_AA vs D8_BB	Traes_1BL_4C3C75D3A	sp|Q02357|ANK1_MOUSE Ankyrin-1 OS=Mus musculus GN=Ank1 PE=1 SV=2//6.5192e-07	D8_AA	5.0756	3.2223e-40	1.6711e-36
D8_AA vs D8_BB	Traes_1BL_4D2CB33FC	sp|Q84TF0|AKRCA_ARATH Aldo-keto reductase family 4 member C10 OS=Arabidopsis thaliana GN=AKR4C10 PE=1 SV=1//1.999e-31	D8_AA	1.9248	4.4849e-12	2.4569e-09
D8_AA vs D8_BB	Traes_1BL_534DC86DC	-	D8_AA	Inf	0.00042445	0.017387
D8_AA vs D8_BB	Traes_1BL_58A450CB0	-	D8_AA	Inf	1.0141e-65	8.7648e-62
D8_AA vs D8_BB	Traes_1BL_63F0F0FAA	sp|F4IEM5|GCR2_ARATH LanC-like protein GCR2 OS=Arabidopsis thaliana GN=GCR2 PE=1 SV=1//7.10842e-167	D8_AA	4.1664	1.7966e-12	1.1455e-09
D8_AA vs D8_BB	Traes_1BL_6956EAF2D1	sp|Q55BF2|NMD3_DICDI 60S ribosomal export protein NMD3 OS=Dictyostelium discoideum GN=nmd3 PE=3 SV=1//5.05496e-07	D8_AA	3.1972	1.7003e-33	6.2748e-30
D8_AA vs D8_BB	Traes_1BL_84EEAC5D5	sp|P29677|MPPA_SOLTU Mitochondrial-processing peptidase subunit alpha OS=Solanum tuberosum GN=MPP PE=1 SV=1//6.13058e-135	D8_AA	1.0926	0.00023741	0.010294
D8_AA vs D8_BB	Traes_1BL_87808BD00	-	D8_AA	Inf	3.5285e-12	1.9606e-09
D8_AA vs D8_BB	Traes_1BL_8B423FFD9	-	D8_AA	Inf	9.0744e-06	0.00053558
D8_AA vs D8_BB	Traes_1BL_8B700D907	sp|Q55GJ3|NCA2_DICDI Nuclear control of ATPase protein 2 OS=Dictyostelium discoideum GN=nca2 PE=3 SV=1//2.2332e-07	D8_AA	0.90318	0.00025882	0.01113
D8_AA vs D8_BB	Traes_1BL_8FABA743F	-	D8_AA	4.0569	1.5339e-22	3.3145e-19
D8_AA vs D8_BB	Traes_1BL_927C3ED7B	sp|F4I460|MYO8_ARATH Myosin-8 OS=Arabidopsis thaliana GN=XI-B PE=3 SV=1//8.05192e-93	D8_AA	7.6177	6.9389e-50	4.907e-46
D8_AA vs D8_BB	Traes_1BL_9C2B2A24A	sp|A2YH41|ATR_ORYSI Serine/threonine-protein kinase ATR OS=Oryza sativa subsp. indica GN=OsI_023634 PE=3 SV=2//1.60424e-13	D8_AA	3.0755	7.2781e-26	1.7156e-22
D8_AA vs D8_BB	Traes_1BL_9C9E402EC	-	D8_AA	1.005	0.00012417	0.0057414
D8_AA vs D8_BB	Traes_1BL_A54461172	sp|Q1LZE8|CG025_BOVIN UPF0415 protein C7orf25 homolog OS=Bos taurus PE=2 SV=1//2.89866e-22	D8_AA	1.7993	3.5403e-10	9.2414e-08
D8_AA vs D8_BB	Traes_1BL_AE37B6C66	sp|F4I460|MYO8_ARATH Myosin-8 OS=Arabidopsis thaliana GN=XI-B PE=3 SV=1//0	D8_AA	3.4078	8.7371e-36	3.5771e-32
D8_AA vs D8_BB	Traes_1BL_BAAE021CC	sp|Q75QN6|DPHS1_ARATH Dual specificity protein phosphatase PHS1 OS=Arabidopsis thaliana GN=PHS1 PE=1 SV=1//1.10806e-110	D8_AA	1.6886	2.4324e-08	2.9611e-06
D8_AA vs D8_BB	Traes_1BL_CC7DEED87	-	D8_AA	6.8981	1.4854e-76	1.9258e-72
D8_AA vs D8_BB	Traes_1BL_D8EBCB398	sp|Q9STH1|HSOP3_ARATH Hsp70-Hsp90 organizing protein 3 OS=Arabidopsis thaliana GN=HOP3 PE=2 SV=1//5.34847e-09	D8_AA	2.3927	6.0582e-05	0.002977
D8_AA vs D8_BB	Traes_1BL_E3C06435A	sp|P29677|MPPA_SOLTU Mitochondrial-processing peptidase subunit alpha OS=Solanum tuberosum GN=MPP PE=1 SV=1//3.85139e-66	D8_AA	0.87583	2.1077e-05	0.0011332
D8_AA vs D8_BB	Traes_1BL_E66491DE5	-	D8_AA	1.2061	2.1247e-05	0.0011407
D8_AA vs D8_BB	Traes_1BS_0067D0120	sp|P79051|RHP16_SCHPO ATP-dependent helicase rhp16 OS=Schizosaccharomyces pombe (strain 972 / ATCC 24843) GN=rhp16 PE=3 SV=2//7.11798e-12	D8_AA	6.9164	0.00084326	0.032473
D8_AA vs D8_BB	Traes_1BS_14FF0FEEC	sp|Q9SJ20|RIR1_ARATH Ribonucleoside-diphosphate reductase large subunit OS=Arabidopsis thaliana GN=RNR1 PE=1 SV=1//1.38214e-11	D8_AA	Inf	7.2362e-05	0.0034898
D8_AA vs D8_BB	Traes_1BS_85E907491	sp|A0JNA8|PAXI1_BOVIN PAX-interacting protein 1 OS=Bos taurus GN=PAXIP1 PE=2 SV=1//1.98662e-24	D8_AA	1.0598	0.0012209	0.04601
D8_AA vs D8_BB	Traes_1BS_C272880E8	-	D8_AA	Inf	0.00074814	0.02923
D8_AA vs D8_BB	Traes_1DL_0DF53C55A	sp|Q9LUC8|C7A13_ARATH Cytochrome P450 72A13 OS=Arabidopsis thaliana GN=CYP72A13 PE=2 SV=1//4.29748e-132	D8_AA	3.644	0.00086108	0.03311
[truncated: 51,405 more rows]
