# Supplementary material for: Transcripts of wheat at a target locus on chromosome 6B associated with increased yield, leaf mass and chlorophyll index under combined drought and heat stress
Source: PLoS One. 2020 Nov 9;15(11):e0241966. doi: 10.1371/journal.pone.0241966 (PMC7652265; doi:10.1371/journal.pone.0241966)
Supplement: S9 Table — Statistical test method: hypergeometric test / Fisher's exact test. -, no significant enrichment; FDR, false discovery rate; D8_AA, samples under drought collected 8 days after anthesis of NILs carrying the non-exotic allele; D8_BB, samples under drought collected 8 days after anthesis of NILs carrying the exotic allele; D11_AA, samples under drought collected 11 days after anthesis of NILs carrying the non-exotic allele; D11_BB, samples under drought collected 11 days after anthesis of NILs carrying the exotic allele; DH11_AA, samples under combined drought and heat collected 11 days after anthesis of NILs carrying the non-exotic allele; D11_BB, samples under combined drought and heat treatment collected 11 days after anthesis of NILs carrying the exotic allele. (XLSX) [file pone.0241966.s011.xlsx]

## Sheet: S9 Table
S9 Table. Gene ontology enrichment analysis of differentially expressed genes. Statistical test method: hypergeometric test / Fisher's exact test. -, no significant enrichment; FDR, false discovery rate; D8_AA, samples under drought collected 8 days after anthesis of NILs carrying the non-exotic allele; D8_BB, samples under drought collected 8 days after anthesis of NILs carrying the exotic allel…
Comparison	Group with higher gene expression	Gene ontology ID	Description of gene ontology	Type	P-value (hypergenometric test)	FDR corrected p-value	Number of differentially expressed genes with gene ontology annotation	Number of reference genes with gene ontology annotation	Name of genes
D8_AA vs D11_AA	D8_AA	-	-	-	-	-	-	-	-	-	-
D8_AA vs D11_AA	D11_AA	-	-	-	-	-	-	-	-	-	-
D8_AA vs DH11_AA	DH11_AA	GO:0005984	disaccharide metabolic process	biological process	6.9659e-16	3.3987e-12	44	4812	Traes_7AS_A80BE362A,Traes_7AL_B852C9511,Traes_5BL_94F42F9A7,Traes_7BS_3622C9D4C,Traes_1AL_48D8916DD,TRAES3BF029100020CFD_g,TRAES3BF072800050CFD_g,Traes_2AL_8E8343BA5,Traes_7DS_7094F3B4D,Traes_5AL_EE59BB19D,Traes_4DL_F08462AD2,Traes_7AL_3F2C16688,Traes_6DL_1DF31EAB8,Traes_6BL_AE67DA6A0,Traes_4DL_9F7C8C343,Traes_1AL_7531AC097,Traes_2DL_22482812B,Traes_7BS_182F2A1F1,Traes_6DS_573CAD5E0,Traes_2DS_15F…
D8_AA vs DH11_AA	DH11_AA	GO:0016491	oxidoreductase activity	molecular function	1.3002e-13	3.1719e-10	696	4812	Traes_6DS_7CA5A8F12,Traes_6BS_A6E24046A,Traes_2DL_28DFAC79D,Traes_2BS_164153611,Traes_1AL_D2049E4A2,Traes_3DL_3F673BCAE,Traes_5AL_4ACF1AEBB,Traes_4DL_48F51F930,Traes_6DS_F5F703FE2,Traes_4BL_ABAD5C96A,Traes_6AL_CDE19196B,Traes_5DL_F7BF2052E,Traes_4AL_A7C5368A9,Traes_4DS_3BE691088,TRAES3BF035900070CFD_g,Traes_2DL_A87320584,Traes_5BL_3892C17DC,Traes_5BL_8B50EC68A,Traes_7AL_EA2848B17,Traes_2AL_03BB64…
D8_AA vs DH11_AA	DH11_AA	GO:0005975	carbohydrate metabolic process	biological process	3.1968e-13	5.199e-10	339	4812	Traes_5AL_C25D1FB2E,Traes_6BL_24BDEB31B,Traes_7DL_FCCDB9A46,Traes_2DL_22482812B,Traes_1AL_7531AC097,Traes_2DS_544CCBC35,Traes_4BL_3A819B961,Traes_1DL_D9FA48F83,Traes_5AS_116663495,Traes_5AL_CB1EDDA461,Traes_6AS_13A526284,Traes_7BL_DD673BA6F,Traes_1AL_C67577AB2,Traes_3DL_CDC7662EE,Traes_7BS_36E05402F,Traes_7AS_64C50CBD5,Traes_3DL_48D692095,TRAES3BF029100020CFD_g,Traes_5AL_2776D04B2,Traes_4DL_20377…
D8_AA vs DH11_AA	DH11_AA	GO:0043169	cation binding	molecular function	1.6846e-12	2.0548e-09	814	4812	Traes_5BL_1783B924B,Traes_4DL_6F5D84957,Traes_2DL_D88CB3357,Traes_3DS_5AE747E02,Traes_4DS_2E5D3C896,TRAES3BF030500050CFD_g,Traes_5BL_71E6013D9,Traes_5BL_FB7AA1702,Traes_4AL_DAB5987E9,Traes_2BL_299310D88,Traes_7DL_E05FB11B4,Traes_2AL_78EFCE67B,TRAES3BF117100120CFD_g,Traes_2BL_19B3E60AA,Traes_4AS_3EFF6A752,Traes_7DS_5F8AACE62,Traes_2AS_E9A1F35CB,Traes_7AL_E8D9120AA,TRAES3BF033700010CFD_g,Traes_4DS_…
D8_AA vs DH11_AA	DH11_AA	GO:0009311	oligosaccharide metabolic process	biological process	6.4005e-11	6.2456e-08	54	4812	Traes_7AL_3F2C16688,Traes_4DL_F08462AD2,Traes_5AL_EE59BB19D,Traes_5AL_99242EB9C,Traes_6DL_1DF31EAB8,Traes_6BL_AE67DA6A0,Traes_4DL_9F7C8C343,Traes_1AL_7531AC097,Traes_2DL_22482812B,Traes_6DS_573CAD5E0,Traes_7BS_182F2A1F1,Traes_2DS_15F511161,Traes_2AL_9410F933C,Traes_1AL_C67577AB2,Traes_7AS_A80BE362A,Traes_7AL_B852C9511,Traes_1BL_6FD27DB24,Traes_7BS_3622C9D4C,Traes_5BL_94F42F9A7,Traes_3DL_CDC7662EE…
D8_AA vs DH11_AA	DH11_AA	GO:0046872	metal ion binding	molecular function	2.1585e-10	1.7552e-07	788	4812	Traes_5DL_AB989ABB3,Traes_6AS_DE31C9DA8,Traes_3AL_8456B7FB8,Traes_4DS_AFCEDDE67,Traes_3AL_F87BD34C8,TRAES3BF009500070CFD_g,Traes_3DS_C917FF785,Traes_7BL_33F8CE187,Traes_2BL_CEDF4CB84,Traes_5BL_47F837F66,Traes_2BL_31D4D0A2C,Traes_6AS_E20E96E31,Traes_2BS_D8CA4F8DE,Traes_1DL_23B562CE2,Traes_1BL_D902EC1E6,Traes_2BL_6B925F45E,Traes_7BS_B54492B69,Traes_2BL_26B7218A9,Traes_2DS_914822564,Traes_5BL_A9AF21…
D8_AA vs DH11_AA	DH11_AA	GO:0016157	sucrose synthase activity	molecular function	3.8229e-10	2.6645e-07	20	4812	Traes_7DS_7094F3B4D,Traes_7AS_2742DDF6C,Traes_2BL_C963272C8,Traes_7DS_529BAB150,Traes_2AL_8E8343BA5,TRAES3BF072800050CFD_g,Traes_2AS_F2967D6F7,Traes_7AS_A80BE362A,Traes_6DS_573CAD5E0,Traes_7BS_182F2A1F1,Traes_2DL_22482812B,Traes_4AL_2BC235062,Traes_6AL_02ECEFFB7,Traes_4DL_9F7C8C343,Traes_6DL_1DF31EAB8,Traes_7AS_5D84FA56B,Traes_7AL_3F2C16688,Traes_2BS_96ECE84C2,Traes_6BS_9E57D74AC,Traes_4DL_F08462…
D8_AA vs DH11_AA	DH11_AA	GO:0055114	oxidation-reduction process	biological process	1.319e-09	8.0443e-07	666	4812	Traes_6DL_19828A069,Traes_3AS_7A9F19325,Traes_4DL_4FC0D4B27,Traes_1AL_6D32A2988,Traes_2BL_3C4C930A1,Traes_2BL_1B7BF234B,Traes_2DL_937237F3E,Traes_7AS_88C3673B0,TRAES3BF111700060CFD_g,Traes_6BL_83DE6DC09,Traes_1BS_2E766829E,Traes_4BL_91B539E41,Traes_5BL_69A0036EA,Traes_4DL_A30AD372F,Traes_2AL_E5DCB4E2E,Traes_4DL_3A16689F6,Traes_1BL_7EB5F78D0,Traes_5AS_3CAEBA9FD,Traes_3AL_37AF16DCA,Traes_5DS_45DC0D…
D8_AA vs DH11_AA	DH11_AA	GO:0005992	trehalose biosynthetic process	biological process	1.5316e-09	8.3029e-07	22	4812	Traes_1DL_48CC7D8E0,Traes_5DL_6AF673654,Traes_5DL_7BF5AD398,Traes_7AS_F8E5ECB63,Traes_7BS_3622C9D4C,Traes_7AL_B852C9511,Traes_5BL_94F42F9A7,Traes_1AL_7CED5DF52,Traes_5AL_98C605C48,TRAES3BF029100020CFD_g,Traes_1AL_48D8916DD,Traes_1DL_1F96A4D49,Traes_2DS_9A13CC9C0,Traes_3DL_8BCDFA100,Traes_1BL_68729B056,Traes_2DS_15F511161,Traes_1BL_3071A7152,Traes_5AL_EE59BB19D,Traes_3AL_0A9EF3ABD,Traes_6DL_33F8A5…
D8_AA vs DH11_AA	DH11_AA	GO:0043565	sequence-specific DNA binding	molecular function	1.8096e-09	8.8289e-07	135	4812	Traes_3AL_17988A22C,Traes_3AL_0A5D09D9D,Traes_4AL_792F1D482,Traes_2AS_66F050AC7,Traes_4DS_FAFED0328,Traes_1DL_DA67871B9,Traes_2AS_C4568AE60,Traes_5BL_F3018E8CA,Traes_2AL_8DDC25C86,Traes_1DS_2BA3DF717,Traes_5BL_F80E01D65,Traes_3AL_140B829CB,TRAES3BF026000060CFD_g,Traes_3AL_463ABD4BF,Traes_4AL_4FF5B8837,Traes_4DL_FA07D8414,Traes_2AS_FE9AC4EDD,Traes_5AL_39649C38E,Traes_7BL_7DC689032,Traes_6DL_B28B55…
D8_AA vs DH11_AA	DH11_AA	GO:0005985	sucrose metabolic process	biological process	1.1774e-08	4.9597e-06	21	4812	Traes_7DS_7094F3B4D,Traes_7AS_2742DDF6C,Traes_2BL_C963272C8,Traes_7DS_529BAB150,Traes_2AL_8E8343BA5,TRAES3BF072800050CFD_g,Traes_2AS_F2967D6F7,Traes_7AS_A80BE362A,Traes_6DS_573CAD5E0,Traes_7BS_182F2A1F1,Traes_4AL_2BC235062,Traes_2DL_22482812B,Traes_6AL_02ECEFFB7,Traes_5DS_0B17FFD55,Traes_4DL_9F7C8C343,Traes_6DL_1DF31EAB8,Traes_7AS_5D84FA56B,Traes_7AL_3F2C16688,Traes_6BS_9E57D74AC,Traes_2BS_96ECE8…
D8_AA vs DH11_AA	DH11_AA	GO:0046351	disaccharide biosynthetic process	biological process	1.2199e-08	4.9597e-06	23	4812	Traes_1DL_48CC7D8E0,Traes_5DL_6AF673654,Traes_7AL_B852C9511,Traes_7BS_3622C9D4C,Traes_5BL_94F42F9A7,Traes_1AL_7CED5DF52,Traes_5AL_98C605C48,Traes_5DL_7BF5AD398,Traes_7AS_F8E5ECB63,Traes_1DL_1F96A4D49,TRAES3BF029100020CFD_g,Traes_1AL_48D8916DD,Traes_2DS_9A13CC9C0,Traes_5DS_0B17FFD55,Traes_1BL_68729B056,Traes_3DL_8BCDFA100,Traes_2DS_15F511161,Traes_3AL_0A9EF3ABD,Traes_1BL_3071A7152,Traes_5AL_EE59BB…
D8_AA vs DH11_AA	DH11_AA	GO:0005991	trehalose metabolic process	biological process	2.1395e-08	8.0296e-06	23	4812	Traes_7DS_80FFAA42F,Traes_6BL_AE67DA6A0,Traes_6DL_33F8A5EF4,Traes_1BL_3071A7152,Traes_5AL_EE59BB19D,Traes_3AL_0A9EF3ABD,Traes_2DS_15F511161,Traes_1AL_7531AC097,Traes_1BL_68729B056,Traes_2DS_9A13CC9C0,Traes_3DL_8BCDFA100,TRAES3BF029100020CFD_g,Traes_1AL_48D8916DD,Traes_1DL_1F96A4D49,Traes_5DL_7BF5AD398,Traes_7AS_F8E5ECB63,Traes_7AL_B852C9511,Traes_7BS_3622C9D4C,Traes_1AL_7CED5DF52,Traes_5BL_94F42F…
D8_AA vs DH11_AA	DH11_AA	GO:0005811	lipid particle	cellular component	2.9605e-08	9.6294e-06	11	4812	Traes_5DL_32A9B595B,Traes_5AL_B79D1805D,Traes_2DL_2B220DD6B,Traes_2DL_D5B991ECD1,Traes_5BL_BC9BBC101,Traes_4BS_1AB10D33E,Traes_4DS_2706FACC1,Traes_2AL_B58C1991D,Traes_2BL_B2072238F,Traes_1AL_F3C2B27A7,Traes_4DS_7080C8822
D8_AA vs DH11_AA	DH11_AA	GO:0012511	monolayer-surrounded lipid storage body	cellular component	2.9605e-08	9.6294e-06	11	4812	Traes_5DL_32A9B595B,Traes_5AL_B79D1805D,Traes_2DL_D5B991ECD1,Traes_2DL_2B220DD6B,Traes_5BL_BC9BBC101,Traes_4BS_1AB10D33E,Traes_4DS_2706FACC1,Traes_2AL_B58C1991D,Traes_2BL_B2072238F,Traes_1AL_F3C2B27A7,Traes_4DS_7080C8822
D8_AA vs DH11_AA	DH11_AA	GO:0050662	coenzyme binding	molecular function	3.746e-07	0.00011423	193	4812	TRAES3BF091900050CFD_g,Traes_5DS_737779260,Traes_4AL_4C3B1561B,Traes_4AS_3BF02DA54,Traes_4DS_5862C19E6,Traes_6DL_EEB916595,Traes_5BL_28CCE5325,Traes_7DS_3A44BE7A3,Traes_5BL_C1D6B6B74,Traes_3AL_416AB0A5B,Traes_2DL_2F072D907,Traes_4BL_63311E953,Traes_5DL_9B1786E55,Traes_4AL_202814DB1,Traes_4DS_1A67E8B86,Traes_3DS_9C313E1BB,Traes_2BL_FA400699E,Traes_4DL_5EEE1CABA,Traes_7DL_961822B36,Traes_3DS_9625D3…
D8_AA vs DH11_AA	DH11_AA	GO:0004185	serine-type carboxypeptidase activity	molecular function	7.9439e-07	0.00022799	41	4812	Traes_4DS_605378143,Traes_2AL_35353C495,Traes_1BS_243851B3C,Traes_6AS_E1707A5FA,Traes_2DS_CB9F42CCD,Traes_7AS_12D323862,Traes_3DL_A99277310,Traes_5DL_0E87C99E1,Traes_1DS_8333C4583,Traes_4DL_2362A8394,Traes_2BL_6224F0936,Traes_1BS_FEA181281,Traes_7BL_3E14B874B,TRAES3BF013000030CFD_g,TRAES3BF024200050CFD_g,Traes_4BS_345A10250,Traes_2AL_92E9CD7D2,Traes_3DL_B4379510B,Traes_1DS_830C4AC55,Traes_6BS_835…
D8_AA vs DH11_AA	DH11_AA	GO:0070008	serine-type exopeptidase activity	molecular function	9.5694e-07	0.00025938	52	4812	Traes_4DS_B64CF5468,Traes_7BL_3E14B874B,TRAES3BF013000030CFD_g,Traes_1DS_8333C4583,Traes_5DL_0E87C99E1,Traes_4DL_2362A8394,Traes_2BL_6224F0936,Traes_1BS_FEA181281,Traes_3DL_A99277310,Traes_7AS_12D323862,Traes_3AL_E9A97403A,Traes_2DS_CB9F42CCD,Traes_2AL_35353C495,Traes_1BS_243851B3C,Traes_4BL_E35969C6B,Traes_6AS_E1707A5FA,Traes_4DS_605378143,Traes_6BS_9B6EA6B99,Traes_4DS_298B8DDB6,Traes_3AS_22DCCA…
D8_AA vs DH11_AA	DH11_AA	GO:0009415	response to water	biological process	1.686e-06	0.00043295	14	4812	Traes_5DL_FBEF189F3,Traes_2BL_7D2114731,Traes_5BL_3B390119D,Traes_6DL_B28B5501C,Traes_6AS_453F82CC3,TRAES3BF082500040CFD_g,Traes_5DL_134F29727,Traes_6AL_E2BFEA5F4,Traes_6BL_ADE1875EF,Traes_4DS_993693839,Traes_5AL_A31A96C83,Traes_3DL_2BAC94A99,Traes_6DL_518F5BCCC,Traes_5AL_E4E5B111A
D8_AA vs DH11_AA	DH11_AA	GO:0048037	cofactor binding	molecular function	2.8728e-06	0.00070083	228	4812	Traes_1BL_F63A1C348,Traes_7BL_1471223B1,Traes_7DL_B9EF4FCAD,Traes_1DL_3385D7646,Traes_5BL_E207434E3,Traes_4AL_73DC7752E,Traes_7AL_A2D163F33,Traes_7DS_3432E98CE,Traes_2BS_58E7D5315,Traes_3DS_73D9DA0AA,Traes_6BL_299D6FB5D,Traes_7AL_D93FC054C,Traes_4DS_F56950AC81,Traes_2BS_65836FEE4,Traes_1DS_08DB46EF9,Traes_7DL_8370437C5,Traes_1AL_BCD7C5B8B,Traes_4DL_A6EB59368,Traes_4AL_5E1A031B4,Traes_2DL_F1A900AE…
D8_AA vs DH11_AA	DH11_AA	GO:0008652	cellular amino acid biosynthetic process	biological process	5.4813e-06	0.0011887	67	4812	Traes_4AL_BEFE6D2CE,Traes_3AS_0C6440F46,Traes_4DS_70CD809D5,Traes_4DS_352C41430,Traes_4AS_0A6EA57C3,TRAES3BF079300010CFD_g,Traes_1BL_0C1AA36CC,Traes_1AL_1DC9BD199,Traes_2BS_9C5E6C127,Traes_5BL_8A99D83A5,Traes_1BL_FE986890F,Traes_1DL_7868C5B58,TRAES3BF056900080CFD_g,TRAES3BF011300020CFD_g,Traes_6DS_9A9EDCD1F,Traes_2AL_C51BB91CC,Traes_2BL_6A38C0C23,Traes_5AL_020BB9D69,Traes_1BL_7EB5F78D0,Traes_4DL_…
D8_AA vs DH11_AA	DH11_AA	GO:0032505	reproduction of a single-celled organism	biological process	5.7622e-06	0.0011887	32	4812	Traes_2BS_1484A7516,Traes_3AL_7252C084B,Traes_2BS_8A40B568C,Traes_4BL_A11BD109C,Traes_2BL_F49E62B6E,Traes_7DL_4CF94CD8F,Traes_2DL_55A36AA24,Traes_2BS_169BEF991,Traes_5AL_5D0A3275B,Traes_2DS_FE62DB7F5,Traes_2AL_31566F0BB,Traes_6DS_0E72E2E75,Traes_5DL_299466B1F,Traes_3AL_ADAE3ECF2,Traes_1BL_5D8D6B865,Traes_2DS_1FE8E9DE9,Traes_2BS_7190FAD1A,Traes_7BL_74D34907E,Traes_5AL_9BC38814C,Traes_5BL_5D8E3A685…
D8_AA vs DH11_AA	DH11_AA	GO:0043093	FtsZ-dependent cytokinesis	biological process	5.7622e-06	0.0011887	32	4812	Traes_2BS_8A40B568C,Traes_4BL_A11BD109C,Traes_2BS_1484A7516,Traes_3AL_7252C084B,Traes_2BS_169BEF991,Traes_2BL_F49E62B6E,Traes_7DL_4CF94CD8F,Traes_2DL_55A36AA24,Traes_2AL_31566F0BB,Traes_5DL_299466B1F,Traes_6DS_0E72E2E75,Traes_3AL_ADAE3ECF2,Traes_5AL_5D0A3275B,Traes_2DS_FE62DB7F5,Traes_1BL_5D8D6B865,Traes_2DS_1FE8E9DE9,Traes_2BS_7190FAD1A,Traes_5AL_9BC38814C,Traes_7BL_74D34907E,Traes_5DL_B86FBE9D0…
D8_AA vs DH11_AA	DH11_AA	GO:0008270	zinc ion binding	molecular function	5.847e-06	0.0011887	336	4812	Traes_2BS_D8CA4F8DE,Traes_1BL_D902EC1E6,Traes_5DL_3ABFCD02B,Traes_2BL_CEDF4CB84,Traes_4DS_AFCEDDE67,Traes_7BL_661B177B5,Traes_3AL_F87BD34C8,Traes_1AL_E5C3EB7F0,Traes_5BL_3D522D8D2,Traes_6AS_DFA1221D5,Traes_4AL_D58CA2281,Traes_1AL_D6981F4E9,Traes_2DS_914822564,Traes_5BL_A9AF21786,Traes_3DS_659216296,Traes_2BL_4540BA60B,Traes_2BL_26B7218A9,Traes_6BL_87541F65D,Traes_1AL_8E9187BA2,Traes_4DL_F61325463…
D8_AA vs DH11_AA	DH11_AA	GO:0000278	mitotic cell cycle	biological process	7.1739e-06	0.0013462	57	4812	Traes_6AS_964D710801,Traes_6BL_45831D6F8,Traes_5AL_9BC38814C,Traes_7BL_74D34907E,Traes_2DL_848E9C4A6,Traes_7DL_2F413CF0E,Traes_1BL_5D8D6B865,Traes_1DL_48F059BA31,Traes_2DS_1FE8E9DE9,Traes_2BS_7190FAD1A,Traes_2AS_FE9AC4EDD,Traes_5DL_B86FBE9D0,Traes_6AS_130289E27,Traes_4DL_219967A99,Traes_5BL_5D8E3A685,Traes_6BS_487628194,Traes_5BL_C3F7AE6C8,Traes_7DS_22F41BDA7,Traes_5BS_FF44610EF1,Traes_1DL_DA6787…
D8_AA vs DH11_AA	DH11_AA	GO:1903047	mitotic cell cycle process	biological process	7.1739e-06	0.0013462	57	4812	Traes_4AS_73658DB91,Traes_2DS_FE62DB7F5,Traes_4DS_B64CF5468,Traes_5AL_5D0A3275B,Traes_2AL_3561F3C96,Traes_3AL_ADAE3ECF2,Traes_2AL_31566F0BB,Traes_3DL_24AD66CF7,Traes_5DL_299466B1F,Traes_6DS_0E72E2E75,Traes_1AS_A5E8D7633,Traes_7BS_280163F24,Traes_2DL_55A36AA24,Traes_7DL_4CF94CD8F,Traes_2BL_F49E62B6E,Traes_5DL_2275162D1,Traes_2BS_169BEF991,Traes_6BS_A08CF1DF41,Traes_3AL_7252C084B,Traes_2BS_1484A751…
D8_AA vs DH11_AA	DH11_AA	GO:0046914	transition metal ion binding	molecular function	9.5764e-06	0.0016497	511	4812	Traes_2BL_4560500EA,Traes_6DL_066C8EB9F,Traes_5AL_902837EB6,Traes_2BS_2410051E8,Traes_5AS_4AF9A3CA7,Traes_5DL_90BD9F306,Traes_6DS_BE03F1702,Traes_7BL_71053FFCA,Traes_2BL_215FE5DDE,Traes_4DS_6CAAB052A,Traes_1AL_E1F3614B3,Traes_3AL_6DE434492,Traes_7DL_CCB9B2446,Traes_1BL_3071A7152,Traes_2DL_9FDA5C607,Traes_2DL_24AC7EC8A,Traes_7AL_768B69949,Traes_6AS_06129A27E,Traes_2BL_2ECC216F7,TRAES3BF078000090CF…
D8_AA vs DH11_AA	DH11_AA	GO:0019954	asexual reproduction	biological process	9.7009e-06	0.0016497	36	4812	Traes_7DL_4CF94CD8F,Traes_2BL_F49E62B6E,Traes_2DL_55A36AA24,Traes_2BS_169BEF991,Traes_2DS_FE62DB7F5,Traes_5AL_5D0A3275B,Traes_2AL_31566F0BB,Traes_6DS_0E72E2E75,Traes_5DL_299466B1F,Traes_5BS_352BDF9B4,Traes_3AL_ADAE3ECF2,Traes_2BS_1484A7516,Traes_3AL_7252C084B,Traes_2BS_8A40B568C,Traes_4BL_A11BD109C,Traes_5BS_FF44610EF1,Traes_5BL_C3F7AE6C8,Traes_4BL_8C0E579F8,Traes_5BL_F3018E8CA,Traes_7DL_B5941879…
D8_AA vs DH11_AA	DH11_AA	GO:0004180	carboxypeptidase activity	molecular function	9.9277e-06	0.0016497	41	4812	Traes_4BS_345A10250,TRAES3BF024200050CFD_g,Traes_3DL_B4379510B,Traes_2AL_92E9CD7D2,Traes_1DS_830C4AC55,Traes_6BS_835433815,Traes_4BS_DD4028C78,Traes_3AL_7A164FCC0,Traes_3AS_22DCCA460,Traes_5BL_E1A888BDA,Traes_5BL_4B68B4F48,Traes_6BS_9B6EA6B99,Traes_4DS_605378143,Traes_6AS_E1707A5FA,Traes_1BS_243851B3C,Traes_2AL_35353C495,Traes_2DS_CB9F42CCD,Traes_7AS_12D323862,Traes_3DL_A99277310,Traes_2BL_6224F0…
D8_AA vs DH11_AA	DH11_AA	GO:1902494	catalytic complex	cellular component	1.0143e-05	0.0016497	167	4812	Traes_2AS_0E7069178,Traes_5DL_0485849B5,Traes_5DL_ACC9431F5,Traes_6BS_74C0DBFDA,Traes_2BL_B2AE84667,Traes_1AS_97CE311BA,TRAES3BF116200020CFD_g,Traes_4DL_F61325463,Traes_5BL_990E3FD07,Traes_6AL_48202E971,Traes_1DS_481922721,Traes_7DL_7EB1FB79D1,Traes_3AL_416AB0A5B,Traes_1BL_4FE03D7B0,Traes_5BL_CB9AC3A32,Traes_2DL_589E1A2F5,Traes_5DL_BA2B080CD1,Traes_2AL_CD44E879E,Traes_7AS_1839BE651,Traes_5DS_6429…
D8_AA vs DH11_AA	DH11_AA	GO:0000917	barrier septum assembly	biological process	1.3085e-05	0.0018777	33	4812	Traes_4BL_A11BD109C,Traes_2BS_8A40B568C,Traes_3AL_7252C084B,Traes_2BS_1484A7516,Traes_2BS_169BEF991,Traes_7DL_4CF94CD8F,Traes_2BL_F49E62B6E,Traes_2DL_55A36AA24,Traes_2AL_31566F0BB,Traes_5DL_299466B1F,Traes_6DS_0E72E2E75,Traes_3AL_ADAE3ECF2,Traes_2DS_FE62DB7F5,Traes_5AL_5D0A3275B,Traes_4DS_B64CF5468,Traes_2DS_1FE8E9DE9,Traes_2BS_7190FAD1A,Traes_1BL_5D8D6B865,Traes_5AL_9BC38814C,Traes_7BL_74D34907E…
D8_AA vs DH11_AA	DH11_AA	GO:0032506	cytokinetic process	biological process	1.3085e-05	0.0018777	33	4812	Traes_4DL_219967A99,Traes_5BL_5D8E3A685,Traes_6BS_487628194,Traes_2AS_FE9AC4EDD,Traes_5DL_B86FBE9D0,Traes_7BL_74D34907E,Traes_5AL_9BC38814C,Traes_1BL_5D8D6B865,Traes_2DS_1FE8E9DE9,Traes_2BS_7190FAD1A,Traes_7DL_B59418799,Traes_5BL_F3018E8CA,Traes_2AS_C4568AE60,Traes_6AS_26AC51E52,Traes_2DS_5FA136FBB,Traes_5DL_75AEE92BB,Traes_5BL_C3F7AE6C8,Traes_5BS_FF44610EF1,Traes_2BS_1484A7516,Traes_3AL_7252C084…
D8_AA vs DH11_AA	DH11_AA	GO:0090529	cell septum assembly	biological process	1.3085e-05	0.0018777	33	4812	Traes_2BS_8A40B568C,Traes_4BL_A11BD109C,Traes_3AL_7252C084B,Traes_2BS_1484A7516,Traes_3AL_ADAE3ECF2,Traes_5DL_299466B1F,Traes_2AL_31566F0BB,Traes_6DS_0E72E2E75,Traes_4DS_B64CF5468,Traes_5AL_5D0A3275B,Traes_2DS_FE62DB7F5,Traes_2BS_169BEF991,Traes_2DL_55A36AA24,Traes_2BL_F49E62B6E,Traes_7DL_4CF94CD8F,Traes_2AS_FE9AC4EDD,Traes_5DL_B86FBE9D0,Traes_4DL_219967A99,Traes_5BL_5D8E3A685,Traes_6BS_487628194…
D8_AA vs DH11_AA	DH11_AA	GO:1902410	mitotic cytokinetic process	biological process	1.3085e-05	0.0018777	33	4812	Traes_2BS_1484A7516,Traes_3AL_7252C084B,Traes_4BL_A11BD109C,Traes_2BS_8A40B568C,Traes_2BL_F49E62B6E,Traes_7DL_4CF94CD8F,Traes_2DL_55A36AA24,Traes_2BS_169BEF991,Traes_4DS_B64CF5468,Traes_5AL_5D0A3275B,Traes_2DS_FE62DB7F5,Traes_2AL_31566F0BB,Traes_5DL_299466B1F,Traes_6DS_0E72E2E75,Traes_3AL_ADAE3ECF2,Traes_1BL_5D8D6B865,Traes_2DS_1FE8E9DE9,Traes_2BS_7190FAD1A,Traes_5AL_9BC38814C,Traes_7BL_74D34907E…
D8_AA vs DH11_AA	DH11_AA	GO:0016701	oxidoreductase activity, acting on single donors with incorporation of molecular oxygen	molecular function	1.6267e-05	0.0022676	37	4812	Traes_3DL_155F0E08C,Traes_2BL_13328C671,Traes_5DS_06D6F4DAA,Traes_6AS_2E324E361,Traes_5AL_23317C348,Traes_1AS_B10C8CD12,Traes_7DS_85DB79658,Traes_7BL_ABEAC99C8,Traes_4BS_4E68C8E47,Traes_2AL_2394F534B,Traes_5DL_EED5188AC,Traes_1DS_4426B6725,Traes_2BS_164153611,Traes_4DS_C2E603176,Traes_2BL_6A38C0C23,Traes_2AL_C51BB91CC,Traes_5BS_24BB8EF3C,Traes_1AS_AA6B839C5,Traes_4DL_EE2E1CF13,Traes_6DS_7CA5A8F12…
D8_AA vs DH11_AA	DH11_AA	GO:0001071	nucleic acid binding transcription factor activity	molecular function	1.9548e-05	0.0025512	197	4812	Traes_7DS_C6A3C10A6,Traes_2AS_7C177F9DB,Traes_2AL_E5DCB4E2E,Traes_2AL_FA1957F59,Traes_5DL_A54ED44C9,Traes_5DS_5B1AB0AD3,Traes_3AL_FC5523394,TRAES3BF003000030CFD_g,Traes_5BL_CA33BB947,Traes_5DL_B2A650E66,Traes_1AL_6D32A2988,Traes_2BS_E8781CB70,Traes_2DL_CB03F0D2A,Traes_1AL_1FFBFB058,Traes_1BL_DE2CF9613,Traes_2BS_1484A7516,Traes_7DS_5F61859E4,Traes_5DL_F1E9188F2,Traes_5DL_64F27292C,Traes_2DL_481253…
D8_AA vs DH11_AA	DH11_AA	GO:0003700	transcription factor activity, sequence-specific DNA binding	molecular function	1.9548e-05	0.0025512	197	4812	Traes_2BS_8A40B568C,Traes_5DL_1950C1FC2,Traes_7DL_67C4287B2,Traes_2AL_EC4025B2A,Traes_3AL_7252C084B,Traes_4AS_02B607421,Traes_7DL_65C8E924A,Traes_5BL_C08428870,Traes_7BS_5102E35CD,Traes_3AL_6DE434492,Traes_2DL_C4C47B5B8,Traes_5DL_F89ECCA1B,Traes_2DL_3B42FE767,Traes_4DL_4E597870D,Traes_6DS_0E72E2E75,Traes_2DL_036F2A3FC,TRAES3BF091400270CFD_g,Traes_1BL_0AB5D45C6,Traes_4DS_7A91CDB3F,Traes_3DS_BCF43F…
D8_AA vs DH11_AA	DH11_AA	GO:0000281	mitotic cytokinesis	biological process	2.0393e-05	0.0025512	33	4812	Traes_3AL_7252C084B,Traes_2BS_1484A7516,Traes_2BS_8A40B568C,Traes_4BL_A11BD109C,Traes_4DS_B64CF5468,Traes_5AL_5D0A3275B,Traes_2DS_FE62DB7F5,Traes_3AL_ADAE3ECF2,Traes_6DS_0E72E2E75,Traes_2AL_31566F0BB,Traes_5DL_299466B1F,Traes_2DL_55A36AA24,Traes_2BL_F49E62B6E,Traes_7DL_4CF94CD8F,Traes_2BS_169BEF991,Traes_4DL_219967A99,Traes_5BL_5D8E3A685,Traes_6BS_487628194,Traes_2AS_FE9AC4EDD,Traes_5DL_B86FBE9D0…
D8_AA vs DH11_AA	DH11_AA	GO:0061640	cytoskeleton-dependent cytokinesis	biological process	2.0393e-05	0.0025512	33	4812	Traes_3AL_7252C084B,Traes_2BS_1484A7516,Traes_2BS_8A40B568C,Traes_4BL_A11BD109C,Traes_2DS_FE62DB7F5,Traes_4DS_B64CF5468,Traes_5AL_5D0A3275B,Traes_2AL_31566F0BB,Traes_5DL_299466B1F,Traes_6DS_0E72E2E75,Traes_3AL_ADAE3ECF2,Traes_7DL_4CF94CD8F,Traes_2BL_F49E62B6E,Traes_2DL_55A36AA24,Traes_2BS_169BEF991,Traes_6BS_487628194,Traes_5BL_5D8E3A685,Traes_4DL_219967A99,Traes_5DL_B86FBE9D0,Traes_2AS_FE9AC4EDD…
D8_AA vs DH11_AA	DH11_AA	GO:0001101	response to acid chemical	biological process	2.5949e-05	0.0031629	16	4812	Traes_5AL_A31A96C83,Traes_6BL_ADE1875EF,Traes_6BL_98F3C9404,Traes_5DL_134F29727,Traes_6AS_453F82CC3,Traes_2BL_7D2114731,Traes_5AL_E4E5B111A,Traes_6DL_518F5BCCC,Traes_3DL_2BAC94A99,Traes_1DL_8F3205EC8,Traes_6AL_E2BFEA5F4,Traes_4DS_993693839,TRAES3BF082500040CFD_g,Traes_5DL_FBEF189F3,Traes_6DL_B28B5501C,Traes_5BL_3B390119D
D8_AA vs DH11_AA	DH11_AA	GO:0016667	oxidoreductase activity, acting on a sulfur group of donors	molecular function	2.6579e-05	0.0031629	40	4812	Traes_7DS_8136F6941,Traes_4BL_46DFECB43,Traes_2AL_03BB64E8A,Traes_2BL_7BD217B83,Traes_1BL_E8554BB57,Traes_5BS_2857E7449,Traes_3AL_751255FBD,Traes_5AS_420ACABB6,Traes_7AS_B43835560,Traes_1BS_F226DF9B4,Traes_5BS_6AFE1F4C9,Traes_1AL_6D32A2988,Traes_2DL_F836B678E,Traes_2DL_DECB6FBDB,Traes_4DL_153017FFA,Traes_6DL_9162B94AC,Traes_4DS_26272902A,Traes_2DL_28DFAC79D,Traes_1BS_3761C242C,Traes_2DS_698DAD811…
D8_AA vs DH11_AA	DH11_AA	GO:0004402	histone acetyltransferase activity	molecular function	2.9864e-05	0.0033115	13	4812	Traes_7DL_31950AE3F,Traes_6AS_0D50E58F7,Traes_2BL_A0786494A,Traes_7BL_5651A5805,Traes_2AL_4978159B3,Traes_6BS_19C784B36,TRAES3BF078000090CFD_g,Traes_2BS_2410051E8,Traes_6DS_620B85F1B,Traes_2DS_1E5B4D14C,Traes_3AL_4C6B57484,Traes_7AL_F45599D0D,Traes_3DL_82DFC6992
D8_AA vs DH11_AA	DH11_AA	GO:0034212	peptide N-acetyltransferase activity	molecular function	2.9864e-05	0.0033115	13	4812	Traes_7BL_5651A5805,Traes_2AL_4978159B3,Traes_6BS_19C784B36,Traes_7DL_31950AE3F,Traes_6AS_0D50E58F7,Traes_2BL_A0786494A,Traes_2BS_2410051E8,Traes_6DS_620B85F1B,Traes_2DS_1E5B4D14C,Traes_3AL_4C6B57484,Traes_7AL_F45599D0D,Traes_3DL_82DFC6992,TRAES3BF078000090CFD_g
D8_AA vs DH11_AA	DH11_AA	GO:0061733	peptide-lysine-N-acetyltransferase activity	molecular function	2.9864e-05	0.0033115	13	4812	Traes_7DL_31950AE3F,Traes_2BL_A0786494A,Traes_6AS_0D50E58F7,Traes_7BL_5651A5805,Traes_6BS_19C784B36,Traes_2AL_4978159B3,TRAES3BF078000090CFD_g,Traes_2DS_1E5B4D14C,Traes_6DS_620B85F1B,Traes_2BS_2410051E8,Traes_3DL_82DFC6992,Traes_3AL_4C6B57484,Traes_7AL_F45599D0D
D8_AA vs DH11_AA	DH11_AA	GO:0008289	lipid binding	molecular function	3.2693e-05	0.0035446	64	4812	Traes_4DL_BD4D4D652,Traes_5BL_BAEA21F06,Traes_1DS_7833DAAB5,Traes_4DL_A7C1B0A43,Traes_4DL_16948AD16,Traes_4BL_9EB528634,Traes_5DL_7A3A1FDF9,Traes_1DS_C025DF3B8,Traes_1AL_A13F33DFA,Traes_6DL_DCC989DA7,Traes_3DL_D3ADD8C4B,TRAES3BF090800040CFD_g,Traes_4BL_AF295C71B,Traes_5DS_F1C27131D,Traes_2AL_007BF1FC6,Traes_6DL_7602EF847,Traes_7AL_7D691F809,Traes_3DL_B5606DC1C,Traes_7DS_F2128E890,Traes_2BL_6224F0…
D8_AA vs DH11_AA	DH11_AA	GO:0019310	inositol catabolic process	biological process	3.7659e-05	0.0036748	4	4812	Traes_7AL_1BC53C605,Traes_7DL_EC875DB5D,Traes_1DL_23B562CE2,Traes_7BL_ABEAC99C8
D8_AA vs DH11_AA	DH11_AA	GO:0046164	alcohol catabolic process	biological process	3.7659e-05	0.0036748	4	4812	Traes_7BL_ABEAC99C8,Traes_1DL_23B562CE2,Traes_7DL_EC875DB5D,Traes_7AL_1BC53C605
D8_AA vs DH11_AA	DH11_AA	GO:0046174	polyol catabolic process	biological process	3.7659e-05	0.0036748	4	4812	Traes_7AL_1BC53C605,Traes_7DL_EC875DB5D,Traes_1DL_23B562CE2,Traes_7BL_ABEAC99C8
D8_AA vs DH11_AA	DH11_AA	GO:0050113	inositol oxygenase activity	molecular function	3.7659e-05	0.0036748	4	4812	Traes_7AL_1BC53C605,Traes_7DL_EC875DB5D,Traes_1DL_23B562CE2,Traes_7BL_ABEAC99C8
D8_AA vs DH11_AA	DH11_AA	GO:1901616	organic hydroxy compound catabolic process	biological process	3.7659e-05	0.0036748	4	4812	Traes_7AL_1BC53C605,Traes_7DL_EC875DB5D,Traes_1DL_23B562CE2,Traes_7BL_ABEAC99C8
D8_AA vs DH11_AA	DH11_AA	GO:0016668	oxidoreductase activity, acting on a sulfur group of donors, NAD(P) as acceptor	molecular function	4.1114e-05	0.003855	12	4812	Traes_2AL_D80447132,Traes_7DS_8136F6941,Traes_2BL_34819D129,Traes_5BS_2857E7449,TRAES3BF071300050CFD_g,Traes_5AS_420ACABB6,Traes_6AS_D000E8364,Traes_4AL_A728DE57C,Traes_2DL_28DFAC79D,Traes_5BS_6AFE1F4C9,Traes_2BL_DA7C50D42,Traes_5DS_0E203025F
D8_AA vs DH11_AA	DH11_AA	GO:0047134	protein-disulfide reductase activity	molecular function	4.1114e-05	0.003855	12	4812	Traes_2AL_D80447132,Traes_7DS_8136F6941,Traes_5BS_2857E7449,TRAES3BF071300050CFD_g,Traes_2BL_34819D129,Traes_2DL_28DFAC79D,Traes_4AL_A728DE57C,Traes_5BS_6AFE1F4C9,Traes_5AS_420ACABB6,Traes_6AS_D000E8364,Traes_5DS_0E203025F,Traes_2BL_DA7C50D42
D8_AA vs DH11_AA	DH11_AA	GO:0009312	oligosaccharide biosynthetic process	biological process	4.1876e-05	0.003855	33	4812	Traes_2BS_5045C640C,Traes_5BL_1B0C94462,Traes_5AL_15556724B,Traes_5DS_0B17FFD55,Traes_2DS_9A13CC9C0,Traes_3DL_8BCDFA100,Traes_1BL_68729B056,Traes_7DS_80FFAA42F,Traes_6DL_33F8A5EF4,Traes_3AL_0A9EF3ABD,Traes_1BL_3071A7152,Traes_5DL_6AF673654,Traes_5DL_05CB06ED0,Traes_1DL_48CC7D8E0,Traes_1DL_1F96A4D49,Traes_5DL_41AEE3AD2,Traes_1AL_7CED5DF52,Traes_5AL_98C605C48,Traes_5DL_7BF5AD398,Traes_7AS_F8E5ECB63…
D8_AA vs DH11_AA	DH11_AA	GO:1990234	transferase complex	cellular component	6.1506e-05	0.0055572	127	4812	Traes_5BL_5FE09CFB2,Traes_1AL_CF205C38E,Traes_2BL_5377B7F4C,Traes_1BL_539A83077,Traes_1BL_7175F3833,Traes_5BS_B3EA386B9,Traes_2BS_B2FA6EBBC,Traes_2DL_0E27F3A5B,Traes_4DL_05711A2B1,Traes_3DL_048E666CB,Traes_5BL_7E70523B6,Traes_1AL_C176529A3,Traes_6BL_6CCE1670D1,Traes_1DL_196132E94,Traes_4AS_B59D0F85B,Traes_1DL_DA67871B9,TRAES3BF065700030CFD_g,TRAES3BF091600130CFD_g,Traes_6DS_9BBAA0C47,Traes_6AS_13…
D8_AA vs DH11_AA	DH11_AA	GO:0016861	intramolecular oxidoreductase activity, interconverting aldoses and ketoses	molecular function	6.7385e-05	0.0059777	18	4812	Traes_5AL_C18926980,Traes_3DS_659216296,Traes_3AL_7476159C8,Traes_7DS_50D8E94F3,Traes_3DS_9C173AB38,Traes_5BL_4942EAA36,Traes_1AL_89A7AB84E,Traes_1BS_757804D58,TRAES3BF104600020CFD_g,Traes_3AS_1264E19B5,Traes_1DS_0435E9A1F,TRAES3BF079700080CFD_g,TRAES3BF079100070CFD_g,TRAES3BF034000050CFD_g,Traes_3DS_270C696A0,Traes_3AS_AE3D5013D,Traes_1DS_6B5065463,Traes_2BL_F6050F530
D8_AA vs DH11_AA	DH11_AA	GO:0016860	intramolecular oxidoreductase activity	molecular function	7.3017e-05	0.0063616	21	4812	TRAES3BF104600020CFD_g,Traes_3AS_1264E19B5,Traes_1AL_89A7AB84E,Traes_1BS_757804D58,TRAES3BF079700080CFD_g,Traes_1DS_0435E9A1F,Traes_4BS_B9358BF51,Traes_5BL_4942EAA36,Traes_7DS_50D8E94F3,Traes_3DS_9C173AB38,Traes_5AL_C18926980,Traes_3AL_7476159C8,Traes_3DS_659216296,Traes_2BL_F6050F530,Traes_4DS_35DD2F4B9,Traes_1DS_6B5065463,Traes_3AS_AE3D5013D,Traes_3DS_270C696A0,Traes_4AL_1C6E2A6BF,TRAES3BF07910…
D8_AA vs DH11_AA	DH11_AA	GO:0000151	ubiquitin ligase complex	cellular component	8.2121e-05	0.0070292	73	4812	Traes_4DS_FBE061CDD,Traes_2DS_306726BB7,TRAES3BF155700030CFD_g,Traes_4DL_23DEFF069,Traes_6BL_5043E73D1,Traes_3DL_19C2D68B1,Traes_2BL_4560500EA,Traes_5BL_5A3593AEA,Traes_1AS_B10C8CD12,TRAES3BF107400020CFD_g,Traes_2AL_2B44F1C26,Traes_7DL_1D591BE1B,Traes_7BL_71053FFCA,Traes_3AL_983CC0755,Traes_2AL_5BAA81897,Traes_5DL_7E4459523,Traes_5AL_A6935E892,Traes_2BS_CB3C9A104,TRAES3BF030500050CFD_g,TRAES3BF09…
D8_AA vs DH11_AA	DH11_AA	GO:0016853	isomerase activity	molecular function	9.2185e-05	0.0077547	89	4812	Traes_5DL_B5B614A05,Traes_1DL_84C15D335,Traes_6BS_6743371F8,Traes_7AS_0A1BAEEAD,Traes_4DL_2FA43439B,Traes_3DS_270C696A0,Traes_3AS_AE3D5013D,Traes_4DL_373599ECC,Traes_7BL_BA4688D18,Traes_5BL_6FB7A4B58,Traes_1DS_0435E9A1F,Traes_5BS_68468A491,Traes_1AL_89A7AB84E,Traes_7DS_ADBEEEC10,Traes_1DL_DDBE5CFA9,Traes_5AL_C18926980,Traes_7AL_7929E4A021,Traes_7DS_DAC148393,Traes_7DL_84B6BF0EE,Traes_2AS_1B850469…
D8_AA vs DH11_AA	DH11_AA	GO:0050518	2-C-methyl-D-erythritol 4-phosphate cytidylyltransferase activity	molecular function	0.00010684	0.008835	5	4812	TRAES3BF065800070CFD_g,Traes_4BL_455C9E392,Traes_4DL_7F0E9D8DE,Traes_1AL_0FC07AEF4,Traes_4AS_B59D0F85B
D8_AA vs DH11_AA	DH11_AA	GO:0004553	hydrolase activity, hydrolyzing O-glycosyl compounds	molecular function	0.00011007	0.0089508	153	4812	Traes_1BS_EEE51F4ED,Traes_5AL_CB1EDDA461,Traes_5AL_DCEF8DEFD,Traes_7DL_6E5F4B350,Traes_5AL_2776D04B2,Traes_7AS_64C50CBD5,Traes_3DL_48D692095,Traes_2BS_EF1490FF1,Traes_1AL_7531AC097,Traes_5BL_2136D403E,Traes_6DL_B3E48A6B1,Traes_5AL_C25D1FB2E,Traes_1BS_55BE23975,Traes_7AL_E4FD8421A,Traes_6BL_24BDEB31B,Traes_1DL_D9FA48F83,Traes_5BL_6AE75A1FF,Traes_1DL_48ECCF94D,Traes_6AS_EE8C37602,Traes_4AL_DD83F1A4…
D8_AA vs DH11_AA	DH11_AA	GO:0000910	cytokinesis	biological process	0.00015377	0.012177	39	4812	Traes_4DS_B64CF5468,Traes_5AL_5D0A3275B,Traes_2DS_FE62DB7F5,Traes_3AL_ADAE3ECF2,Traes_5BL_CE6EA4264,Traes_2AL_31566F0BB,Traes_5DL_299466B1F,Traes_6DS_0E72E2E75,Traes_2DL_55A36AA24,Traes_2BL_F49E62B6E,Traes_7DL_4CF94CD8F,Traes_2BS_169BEF991,Traes_3AL_7252C084B,Traes_2BS_1484A7516,Traes_2BS_8A40B568C,Traes_4BL_A11BD109C,Traes_4DS_AFFD88C47,Traes_7DL_B59418799,Traes_5AL_F30A5E7F8,Traes_2BL_7CB2355CF…
D8_AA vs DH11_AA	DH11_AA	GO:1901700	response to oxygen-containing compound	biological process	0.00015473	0.012177	15	4812	Traes_6AL_E2BFEA5F4,Traes_6BL_ADE1875EF,Traes_4DS_993693839,Traes_5AL_A31A96C83,Traes_3DL_2BAC94A99,Traes_6DL_518F5BCCC,Traes_5AL_E4E5B111A,Traes_2BL_7D2114731,Traes_5DL_FBEF189F3,Traes_6DL_B28B5501C,Traes_5BL_3B390119D,Traes_6BL_98F3C9404,Traes_5DL_134F29727,Traes_6AS_453F82CC3,TRAES3BF082500040CFD_g
D8_AA vs DH11_AA	DH11_AA	GO:0004619	phosphoglycerate mutase activity	molecular function	0.00016746	0.012969	13	4812	Traes_5BS_4E3E1D92D,Traes_1AL_B77FFBAFC,Traes_1DL_DDBE5CFA9,Traes_7AS_0A1BAEEAD,Traes_1AL_6E5BA9C6F,Traes_4BL_3A819B961,Traes_4DL_2FA43439B,Traes_4DL_614C6B143,Traes_5BL_6FB7A4B58,Traes_1DL_84C15D335,Traes_7DS_226F2DC27,Traes_4BL_8C0E579F8,Traes_5BL_2C06592B7
D8_AA vs DH11_AA	DH11_AA	GO:0000152	nuclear ubiquitin ligase complex	cellular component	0.00017849	0.013195	71	4812	Traes_3DL_048E666CB,Traes_4DL_05711A2B1,Traes_2DL_0E27F3A5B,Traes_1AL_C176529A3,Traes_1BL_7175F3833,Traes_2BS_B2FA6EBBC,Traes_5BS_B3EA386B9,Traes_5AL_8E3D68110,Traes_5DL_D859AA635,Traes_7AL_DA0239FF0,TRAES3BF033700010CFD_g,TRAES3BF091600130CFD_g,Traes_1DL_196132E94,Traes_1DL_DA67871B9,TRAES3BF030500050CFD_g,Traes_2AL_5BAA81897,Traes_5DL_7E4459523,Traes_5AL_A6935E892,Traes_2BS_CB3C9A104,Traes_2AL_…
D8_AA vs DH11_AA	DH11_AA	GO:0005680	anaphase-promoting complex	cellular component	0.00017849	0.013195	71	4812	Traes_4DS_FBE061CDD,TRAES3BF155700030CFD_g,Traes_2DS_306726BB7,Traes_3DL_19C2D68B1,Traes_6BL_5043E73D1,Traes_4DL_23DEFF069,Traes_1AS_B10C8CD12,Traes_2BL_4560500EA,Traes_5BL_5A3593AEA,TRAES3BF107400020CFD_g,Traes_3AL_983CC0755,Traes_7BL_71053FFCA,Traes_2AL_2B44F1C26,Traes_7DL_1D591BE1B,Traes_2BS_CB3C9A104,Traes_5AL_A6935E892,Traes_5DL_7E4459523,Traes_2AL_5BAA81897,TRAES3BF030500050CFD_g,Traes_1DL_…
D8_AA vs DH11_AA	DH11_AA	GO:0031461	cullin-RING ubiquitin ligase complex	cellular component	0.00017849	0.013195	71	4812	Traes_5BS_B3EA386B9,Traes_2BS_B2FA6EBBC,Traes_1BL_7175F3833,Traes_3DL_048E666CB,Traes_4DL_05711A2B1,Traes_2DL_0E27F3A5B,Traes_1AL_C176529A3,TRAES3BF091600130CFD_g,Traes_1DL_DA67871B9,Traes_1DL_196132E94,TRAES3BF030500050CFD_g,Traes_5AL_8E3D68110,Traes_5DL_D859AA635,Traes_7AL_DA0239FF0,TRAES3BF033700010CFD_g,TRAES3BF107400020CFD_g,Traes_1AS_B10C8CD12,Traes_2BL_4560500EA,Traes_5BL_5A3593AEA,Traes_5…
D8_AA vs DH11_AA	DH11_AA	GO:0044723	single-organism carbohydrate metabolic process	biological process	0.00018397	0.013397	140	4812	Traes_5DS_F4E2D3CF5,Traes_5AS_4C84934FE,TRAES3BF044000030CFD_g,Traes_7BS_182F2A1F1,Traes_5AL_99242EB9C,Traes_5BS_43474D974,Traes_7AL_3F2C16688,Traes_5AL_EE59BB19D,Traes_5DL_DBDA00249,Traes_6AL_A9DB46C05,Traes_7AL_1BC53C605,Traes_5DS_54CB02A79,Traes_6DS_9BBAA0C47,Traes_2BL_4AA60700A,Traes_7DS_7094F3B4D,Traes_7BS_3622C9D4C,Traes_6BS_7508E51F3,Traes_7AL_EC97E207A,Traes_4DL_D7237EFB9,Traes_1AL_48D891…
D8_AA vs DH11_AA	DH11_AA	GO:0016597	amino acid binding	molecular function	0.00019639	0.013939	28	4812	Traes_4AS_2558D388E,Traes_1DL_E013E9019,Traes_4DL_2FAC41BEF,Traes_2BL_B2B719C14,Traes_2BL_C963272C8,Traes_6AL_727AEFCD4,Traes_6BL_0A6B5575F,Traes_2AL_8E8343BA5,Traes_5BL_E63627BC8,Traes_4DL_78F59773D,Traes_4AS_B62A2623C,Traes_4AL_C2DAF8C4F,Traes_1BL_A2DA07F32,Traes_5AL_EBED2DA42,Traes_1AS_2B2592C11,Traes_6DL_775A87048,Traes_7DL_DA7EC1835,Traes_5DL_5E1EF029C,Traes_2AL_0A7C96966,Traes_2DL_22482812B…
D8_AA vs DH11_AA	DH11_AA	GO:1901607	alpha-amino acid biosynthetic process	biological process	0.00019713	0.013939	55	4812	Traes_5DL_FBCE5007F,Traes_6BS_61205C056,Traes_5DL_6B09AFADC,Traes_4AL_BEFE6D2CE,Traes_3AS_0C6440F46,Traes_2AL_2B1E0D240,Traes_4DS_70CD809D5,Traes_4DS_352C41430,Traes_4AS_0A6EA57C3,TRAES3BF079300010CFD_g,Traes_4BL_CE89EFA19,Traes_6AS_BAB9A28AB,Traes_5DL_BF4213CF4,Traes_4AL_B616E1A74,Traes_2BS_9C5E6C127,Traes_5BL_8A99D83A5,Traes_1DL_7868C5B58,TRAES3BF056900080CFD_g,Traes_5BL_D70B77649,Traes_7DL_E04…
D8_AA vs DH11_AA	DH11_AA	GO:0008233	peptidase activity	molecular function	0.00020536	0.014104	259	4812	Traes_1DL_921F2A339,Traes_7DS_8756302A8,Traes_3AL_7A164FCC0,Traes_3DL_B4379510B,Traes_1AS_97CE311BA,Traes_1DL_6C7F8D963,TRAES3BF024200050CFD_g,Traes_2DL_F2D868473,Traes_4AL_D654726DA,TRAES3BF065400210CFD_g,Traes_1AL_3493FCCBE,Traes_2AS_38C1B99EB,Traes_1BS_A91580A151,Traes_6AL_652E2B375,Traes_5DL_F9AE817E0,Traes_4DS_049844F6D,Traes_2BL_CEDF4CB84,Traes_1BL_D902EC1E6,Traes_1BL_A5B67A114,Traes_5BL_3D…
D8_AA vs DH11_AA	DH11_AA	GO:0016616	oxidoreductase activity, acting on the CH-OH group of donors, NAD or NADP as acceptor	molecular function	0.00020624	0.014104	95	4812	Traes_4AL_5319DD7C1,Traes_5BL_AABE48ABF,TRAES3BF032700100CFD_g,Traes_2AL_1AD2DDF83,Traes_2BS_29B89DAB1,Traes_5DL_D3F3569E1,Traes_7AS_F9C6EBD97,Traes_7DL_E47632812,TRAES3BF082400010CFD_g,Traes_5DL_640A0E637,Traes_1AL_285CB61AE,Traes_1DL_C4BCF25A2,Traes_5DL_CD95EFB8F,Traes_5AL_B507D4790,Traes_2BL_6552196A1,Traes_3AS_5A0EB37C5,Traes_4AL_A10225940,Traes_5BL_BBF7FDD73,Traes_5AL_C09D1D957,Traes_1BL_FE9…
D8_AA vs DH11_AA	DH11_AA	GO:0016972	thiol oxidase activity	molecular function	0.00020813	0.014104	8	4812	Traes_4DL_153017FFA,Traes_1BL_E8554BB57,Traes_2AL_03BB64E8A,Traes_1DL_4B94DFED6,Traes_7AS_B43835560,Traes_2DL_F836B678E,Traes_1BS_3761C242C,Traes_1AL_6D32A2988
D8_AA vs DH11_AA	DH11_AA	GO:0000334	3-hydroxyanthranilate 3,4-dioxygenase activity	molecular function	0.00028296	0.018912	5	4812	Traes_4BS_4E68C8E47,Traes_3DL_155F0E08C,Traes_1DL_C56A58B40,Traes_4BS_994BC287F,TRAES3BF057800070CFD_g
D8_AA vs DH11_AA	DH11_AA	GO:0016052	carbohydrate catabolic process	biological process	0.00029087	0.019178	39	4812	Traes_5DS_6429161E7,Traes_5BL_63BE8E19B,Traes_1DL_F4EED0722,TRAES3BF107400010CFD_g,Traes_1BS_757804D58,Traes_1DS_0435E9A1F,Traes_3AL_E9A97403A,Traes_3AL_85A7AF612,Traes_5AL_A9463BF41,Traes_4DL_614C6B143,Traes_3DL_2AAF732B7,Traes_7BL_ABEAC99C8,Traes_5AL_23317C348,Traes_7BS_0BE381F61,Traes_4DL_A80B33149,Traes_6DS_CDB16CE3F,Traes_4BL_73E79F141,Traes_7DS_BDB913A64,Traes_4DL_2FA43439B,Traes_5AS_116663…
D8_AA vs DH11_AA	DH11_AA	GO:0006520	cellular amino acid metabolic process	biological process	0.00030191	0.01964	130	4812	Traes_5BL_8E9DF17A7,Traes_6AS_F2455A764,Traes_6AL_727AEFCD4,Traes_6BS_61205C056,Traes_5DL_6B09AFADC,Traes_6AS_0D08DEFD0,Traes_7AL_CC6EB583C,Traes_6AS_4E2AEFF8F,Traes_5AL_CC12189FF,Traes_1BL_D8276D3DB,Traes_7AL_96FC42415,Traes_4AL_6A62C7E16,Traes_1AL_9D6B86169,Traes_7AS_DA93FCA8D,Traes_5BL_D70B77649,Traes_7DL_E046FBCC4,Traes_5DL_A4599E8A7,Traes_5BL_19D663FA5,Traes_3DS_C17191AB0,Traes_4AL_B616E1A74…
D8_AA vs DH11_AA	DH11_AA	GO:0044724	single-organism carbohydrate catabolic process	biological process	0.00031519	0.020235	34	4812	Traes_7DS_5E252376D,Traes_5DS_F4E2D3CF5,Traes_1DL_23B562CE2,Traes_5AS_4C84934FE,TRAES3BF044000030CFD_g,Traes_5BS_43474D974,Traes_4AL_C3729F680,Traes_5BS_F56E72D93,Traes_4BL_3A819B961,Traes_1BL_C0CF2E7C21,Traes_7AL_1BC53C605,Traes_5AS_116663495,Traes_7DL_EC875DB5D,Traes_7AL_EC97E207A,Traes_6BS_7508E51F3,Traes_7AS_59F39D24C,Traes_4DL_B3182F456,Traes_3DL_C5D9E24D5,Traes_6DS_CDB16CE3F,Traes_7BS_0BE38…
D8_AA vs DH11_AA	DH11_AA	GO:2001070	starch binding	molecular function	0.00033042	0.02074	12	4812	Traes_6BS_422C6E0C7,Traes_1AS_83A34BFC8,Traes_1BL_3CB681BC5,Traes_6DS_564251296,Traes_1AS_4499E3652,Traes_1BS_0AECE1698,Traes_7AL_AF0405238,Traes_1DS_1B53199CF,Traes_7DL_85A6FC0F2,Traes_7DS_EAFE10AB1,Traes_6AS_174DF9EAB,Traes_1BS_7EC2BDE95
D8_AA vs DH11_AA	DH11_AA	GO:0006801	superoxide metabolic process	biological process	0.00033157	0.02074	9	4812	Traes_4BL_F765C4AA5,Traes_4AS_8AC85AB54,Traes_2BS_6015BC7C6,Traes_2AS_529825553,Traes_4DL_08EEED1A6,Traes_2DL_187F80D20,Traes_2DL_F48387F4E,Traes_2BL_7BF340BAE,Traes_2AL_8123ADD82
D8_AA vs DH11_AA	DH11_AA	GO:0045735	nutrient reservoir activity	molecular function	0.00034122	0.020913	36	4812	Traes_7DS_1E77A4A3C,Traes_4DS_E014D9A9F,Traes_1BS_D00BF5C95,Traes_1AS_E8827D028,Traes_4AL_7FFE0BBD5,Traes_1DL_D861501F5,TRAES3BF146700090CFD_g,Traes_4BS_994BC287F,Traes_4DL_51CE2632E,Traes_4AS_E68E89AEC,TRAES3BF069600270CFD_g,Traes_5DL_B3827B147,Traes_1DL_C56A58B40,Traes_3AS_1264E19B5,Traes_1AS_54A7FBBFC,Traes_6DL_6C593B3E3,Traes_2BL_DEDF6F43D,Traes_2DL_1C3819DB2,Traes_1BS_F4F9924F5,Traes_2AL_30A…
D8_AA vs DH11_AA	DH11_AA	GO:0022402	cell cycle process	biological process	0.00034621	0.020913	87	4812	Traes_3DL_14E0F83A9,Traes_6DS_C7D4BC9C4,Traes_4BL_A11BD109C,TRAES3BF100300010CFD_g,Traes_6AL_6CCEADD76,Traes_2BL_B2AE84667,Traes_5AL_16AD8DEEC,Traes_2DS_524E9B6A3,Traes_4AS_73658DB91,Traes_1AS_658AB4BB1,Traes_5BL_9CFB935C9,Traes_4DS_B64CF5468,Traes_5AL_5D0A3275B,Traes_2AL_3561F3C96,Traes_3AL_ADAE3ECF2,Traes_5DL_299466B1F,Traes_2AL_31566F0BB,Traes_5BL_CE6EA4264,Traes_7AS_BB6A2C031,Traes_5DL_227516…
D8_AA vs DH11_AA	DH11_AA	GO:0009653	anatomical structure morphogenesis	biological process	0.00035397	0.020913	50	4812	Traes_4AS_EA69372B7,Traes_1AS_C7E294E15,Traes_4DL_3D9786B06,Traes_2DS_86FDBD81F,Traes_4BL_778AAB097,Traes_4AL_5DF356F5A,Traes_4AS_894CED0DA,Traes_1AL_F7D3D18D3,Traes_2DL_8CE2F9147,Traes_7DS_0534D85F0,Traes_1AS_5DE9A16CD,Traes_6AL_AF2F7C5CE,TRAES3BF092500020CFD_g,Traes_6DL_11D0D3442,TRAES3BF099000030CFD_g,Traes_1DS_390A3F5B1,Traes_6AL_6BC3E9596,Traes_4AS_A089892CC,Traes_2BL_1E048C314,Traes_7BL_C46…
D8_AA vs DH11_AA	DH11_AA	GO:0061630	ubiquitin protein ligase activity	molecular function	0.00035576	0.020913	31	4812	Traes_5BL_03B778722,Traes_2DL_0E27F3A5B,Traes_2BS_CB3C9A104,Traes_3DL_048E666CB,Traes_3DL_155F0E08C,Traes_2AS_0E7069178,Traes_1DS_AAA7B8951,Traes_5BS_2318BDAA8,Traes_2AL_2B44F1C26,Traes_3DL_0980A3389,Traes_5DS_0BFE4FD87,Traes_5AL_10F6D3D4C,Traes_1BL_7175F3833,Traes_1BL_59C7168B0,Traes_5DL_D615772DD,Traes_5DL_D859AA635,Traes_3DL_19C2D68B1,Traes_7DL_C6BD9A562,TRAES3BF091600240CFD_g,Traes_4AL_38B1AC…
D8_AA vs DH11_AA	DH11_AA	GO:0061659	ubiquitin-like protein ligase activity	molecular function	0.00035576	0.020913	31	4812	Traes_2BS_CB3C9A104,Traes_5BL_03B778722,Traes_2DL_0E27F3A5B,Traes_3DL_048E666CB,Traes_3DL_155F0E08C,Traes_2AS_0E7069178,Traes_1DS_AAA7B8951,Traes_5BS_2318BDAA8,Traes_2AL_2B44F1C26,Traes_5DS_0BFE4FD87,Traes_3DL_0980A3389,Traes_5AL_10F6D3D4C,Traes_1BL_7175F3833,Traes_5DL_D615772DD,Traes_1BL_59C7168B0,TRAES3BF091600240CFD_g,Traes_7DL_C6BD9A562,Traes_3DL_19C2D68B1,Traes_5DL_D859AA635,Traes_1DS_1425BB…
D8_AA vs DH11_AA	DH11_AA	GO:0006508	proteolysis	biological process	0.00036628	0.021275	245	4812	Traes_2AL_3561F3C96,Traes_7BL_CD1A2E129,Traes_7AL_7929E4A021,TRAES3BF065400210CFD_g,Traes_5AS_8A0E6E7AD,TRAES3BF000400050CFD_g,Traes_4DS_605378143,Traes_2DL_F5ACFE33D,Traes_5DL_F9AE817E0,Traes_6AL_652E2B375,TRAES3BF028400010CFD_g,Traes_2AL_35353C495,Traes_5AS_029A65B0A,Traes_5BS_68468A491,Traes_4DS_049844F6D,Traes_1DL_921F2A339,TRAES3BF100300010CFD_g,Traes_4DL_6CBA19E86,Traes_3AL_7A164FCC0,Traes_…
D8_AA vs DH11_AA	DH11_AA	GO:0007049	cell cycle	biological process	0.00038202	0.021928	116	4812	Traes_5AS_25253EF6C,Traes_2DS_524E9B6A3,TRAES3BF057400020CFD_g,Traes_5AL_16AD8DEEC,Traes_2BL_B2AE84667,Traes_6AL_6CCEADD76,Traes_3DL_0980A3389,Traes_4BL_A11BD109C,TRAES3BF100300010CFD_g,Traes_6DS_C7D4BC9C4,Traes_3DL_14E0F83A9,Traes_6BS_A08CF1DF41,Traes_2BS_169BEF991,Traes_6AS_D29DEDD0E,Traes_5DL_2275162D1,Traes_7AS_BB6A2C031,Traes_5BL_CE6EA4264,Traes_5DL_299466B1F,Traes_2AL_31566F0BB,Traes_1DL_DF…
D8_AA vs DH11_AA	DH11_AA	GO:0051301	cell division	biological process	0.00040538	0.022998	52	4812	Traes_2BL_B2AE84667,Traes_6AL_6CCEADD76,TRAES3BF100300010CFD_g,Traes_4BL_A11BD109C,Traes_2BS_8A40B568C,Traes_5BL_5A3593AEA,Traes_3AL_7252C084B,Traes_2BS_1484A7516,Traes_2BS_169BEF991,Traes_7DL_4CF94CD8F,Traes_2BL_F49E62B6E,Traes_5DL_2275162D1,Traes_2DL_55A36AA24,Traes_2AL_31566F0BB,Traes_3DL_24AD66CF7,Traes_6DS_0E72E2E75,Traes_5DL_299466B1F,Traes_7BS_280163F24,Traes_5BL_CE6EA4264,Traes_3DL_21940E…
D8_AA vs DH11_AA	DH11_AA	GO:0044262	cellular carbohydrate metabolic process	biological process	0.0004164	0.023352	65	4812	TRAES3BF029100020CFD_g,Traes_1AL_48D8916DD,Traes_7BS_3622C9D4C,Traes_2BL_4AA60700A,Traes_7DS_7094F3B4D,Traes_6AS_13A526284,Traes_6DS_9BBAA0C47,Traes_7AL_1BC53C605,Traes_6DL_1DF31EAB8,Traes_7AL_3F2C16688,Traes_5AL_EE59BB19D,Traes_2DS_544CCBC35,Traes_7BS_182F2A1F1,Traes_4DL_A950283A1,Traes_2DL_22482812B,Traes_1AL_7531AC097,Traes_2AS_422EC3691,Traes_2AS_F2967D6F7,Traes_5BL_CFCBFDA99,Traes_1AL_22BFD3…
D8_AA vs DH11_AA	DH11_AA	GO:0031406	carboxylic acid binding	molecular function	0.00042752	0.023437	28	4812	Traes_4AS_2558D388E,Traes_4DL_2FAC41BEF,Traes_1DL_E013E9019,Traes_6AL_727AEFCD4,Traes_2BL_C963272C8,Traes_2BL_B2B719C14,Traes_2AL_8E8343BA5,Traes_6BL_0A6B5575F,Traes_5BL_E63627BC8,Traes_4AS_B62A2623C,Traes_4DL_78F59773D,Traes_1BL_A2DA07F32,Traes_4AL_C2DAF8C4F,Traes_1AS_2B2592C11,Traes_5AL_EBED2DA42,Traes_7DL_DA7EC1835,Traes_6DL_775A87048,Traes_5DL_5E1EF029C,Traes_2DL_22482812B,Traes_2AL_0A7C96966…
D8_AA vs DH11_AA	DH11_AA	GO:0043177	organic acid binding	molecular function	0.00042752	0.023437	28	4812	Traes_7AL_3F2C16688,Traes_4DL_F08462AD2,Traes_1BS_FD6D1A66A,Traes_6AL_A107843EF,Traes_1AL_EAFF3FCA0,Traes_7AS_D1F07CD6B,Traes_6AS_077A9B3E1,Traes_1BL_6F4DAA8D2,Traes_2DL_22482812B,Traes_2AL_0A7C96966,Traes_5DL_5E1EF029C,Traes_6DL_775A87048,Traes_7DL_DA7EC1835,Traes_1AS_2B2592C11,Traes_5AL_EBED2DA42,Traes_1BL_A2DA07F32,Traes_4AL_C2DAF8C4F,Traes_4AS_B62A2623C,Traes_4DL_78F59773D,Traes_6BL_0A6B5575F…
D8_AA vs DH11_AA	DH11_AA	GO:0080090	regulation of primary metabolic process	biological process	0.00044381	0.024059	481	4812	Traes_2DS_69FBC78BC,Traes_1BL_B15990028,Traes_3AS_4220612F3,Traes_2AS_364A27137,Traes_3AL_096A543E1,Traes_2DS_524E9B6A3,Traes_3AS_62742A0471,Traes_4AL_F741E66BB,Traes_5AL_16AD8DEEC,Traes_2DL_5EAD87B3E,Traes_5BL_03B778722,Traes_1DS_FBD9D4EA1,Traes_5DL_D897DFC04,Traes_6DS_813EBCBA9,Traes_2BS_39577DCE5,Traes_5AL_C18926980,Traes_3AL_ADAE3ECF2,Traes_1BL_858B71505,Traes_1BS_3761C242C,Traes_3AL_69080D74…
D8_AA vs DH11_AA	DH11_AA	GO:0009628	response to abiotic stimulus	biological process	0.00050245	0.026443	15	4812	Traes_5DL_FBEF189F3,Traes_2BL_7D2114731,Traes_5BL_3B390119D,Traes_6DL_B28B5501C,Traes_1DS_FB0573101,Traes_6AS_453F82CC3,TRAES3BF082500040CFD_g,Traes_5DL_134F29727,Traes_6AL_E2BFEA5F4,Traes_6BL_ADE1875EF,Traes_4DS_993693839,Traes_5AL_A31A96C83,Traes_6DL_518F5BCCC,Traes_5AL_E4E5B111A,Traes_3DL_2BAC94A99
D8_AA vs DH11_AA	DH11_AA	GO:0060255	regulation of macromolecule metabolic process	biological process	0.00050324	0.026443	487	4812	Traes_4BS_8439AC445,Traes_2DL_060519447,TRAES3BF094400050CFD_g,Traes_2DS_1FE8E9DE9,Traes_2AL_47236A6AC,Traes_1BL_B44C0D37C,Traes_2AL_43491B9E0,Traes_1BS_D00BF5C95,Traes_1AL_1464E77D3,Traes_7DS_89324DD64,Traes_5BL_5D8E3A685,Traes_4AL_0643CD387,Traes_2DL_90B5384DA,Traes_1DS_CCB0E5EE7,Traes_2BL_1B519F36D,Traes_1AS_54A7FBBFC,TRAES3BF111600130CFD_g,Traes_1BL_2B5D7A31F,Traes_5BL_4D20885CA,Traes_7DS_245…
D8_AA vs DH11_AA	DH11_AA	GO:0016798	hydrolase activity, acting on glycosyl bonds	molecular function	0.00050468	0.026443	159	4812	Traes_7DL_50609FDAB,Traes_2BS_165B1ABD7,Traes_5BL_051B31854,Traes_7AL_49DFB511F,Traes_2BL_B38832294,Traes_4BL_73E79F141,Traes_4DL_20377C056,Traes_1BL_21B1A40D3,Traes_7BS_E27A1E5DD,Traes_4DS_D0AA7F5AA,Traes_4BL_01F5BF05A,Traes_1BL_CDA467E56,Traes_5BS_BD107D52D,Traes_2DS_BBDBF0FC1,Traes_5BL_EED36D3B9,Traes_7DS_8C28BEC12,Traes_1AL_22BFD3F69,Traes_4AL_DD83F1A44,Traes_6AS_EE8C37602,Traes_1DL_48ECCF94D…
D8_AA vs DH11_AA	DH11_AA	GO:0004096	catalase activity	molecular function	0.00050945	0.026443	6	4812	Traes_7DL_44F6042FE,Traes_7BL_7A3B8A199,Traes_4BL_1852E26C9,Traes_7AL_65B1F0872,Traes_7AL_F80BC8414,Traes_4DL_4FC0D4B27
D8_AA vs DH11_AA	DH11_AA	GO:0006914	autophagy	biological process	0.0005331	0.027159	60	4812	Traes_5AL_9BC38814C,Traes_6BL_45831D6F8,Traes_6BL_8E701DFD0,Traes_2BS_7190FAD1A,Traes_1BL_5D8D6B865,Traes_5BL_DD9C2EAB2,TRAES3BF050100010CFD_g,Traes_1BL_C5FEAF06E,Traes_1DS_2BA3DF717,Traes_4BS_8439AC445,Traes_7DS_219826521,Traes_6BL_9A8A31964,Traes_6AL_45AADCA03,Traes_6BS_487628194,Traes_5BL_5D8E3A685,Traes_3AL_D23DC53CB,Traes_2AS_FE9AC4EDD,Traes_1AL_F18EC96DF,Traes_2BL_9CF509F8E,Traes_7BL_EC4E05…
D8_AA vs DH11_AA	DH11_AA	GO:0048856	anatomical structure development	biological process	0.00054271	0.027159	69	4812	Traes_1AS_5DE9A16CD,Traes_6AL_AF2F7C5CE,Traes_6AL_C141DEE3A,Traes_4AS_894CED0DA,Traes_1AL_F7D3D18D3,Traes_4AS_EA69372B7,Traes_4DL_3D9786B06,Traes_1AS_C7E294E15,Traes_4BL_F15E58CB7,Traes_7AL_D86200BB1,Traes_4BL_778AAB097,Traes_6BL_ADE1875EF,Traes_4AL_78F1233CC,Traes_5BS_FF44610EF1,Traes_1DL_5CFDC2A24,Traes_6AS_FB1588C01,TRAES3BF099000030CFD_g,Traes_1DS_390A3F5B1,Traes_4AS_A089892CC,Traes_6AL_6BC3E…
D8_AA vs DH11_AA	DH11_AA	GO:0008236	serine-type peptidase activity	molecular function	0.000546	0.027159	111	4812	Traes_4AL_D654726DA,Traes_2BL_FAF3BB158,Traes_1DS_830C4AC55,TRAES3BF024200050CFD_g,Traes_2AL_B4A22DC4F,Traes_1DL_6C7F8D963,Traes_2AL_92E9CD7D2,Traes_3DL_B4379510B,Traes_3AL_7A164FCC0,Traes_1BL_5C07BE2D0,Traes_7AS_530C355B4,Traes_2AL_35353C495,Traes_2BL_B15F55EBC,Traes_1BS_243851B3C,Traes_4AS_9C0F2EBCD,Traes_4DS_605378143,Traes_2BL_6224F0936,Traes_1BS_A91580A151,Traes_5DL_0E87C99E1,Traes_2AS_38C1B…
D8_AA vs DH11_AA	DH11_AA	GO:0017171	serine hydrolase activity	molecular function	0.000546	0.027159	111	4812	Traes_1DL_83218C6CE,Traes_2DS_D554E8024,Traes_2DL_64362425C,Traes_3DL_64A4904C1,Traes_5DL_0BA03F514,Traes_6AL_F7B9B052B,Traes_1BL_6A4EF5174,Traes_5BL_C3F7AE6C8,Traes_2AL_A687706C1,Traes_5BL_D49191D4B,Traes_3DL_19B93185D,Traes_2DS_B44EFB0B5,Traes_3DS_DE17C6975,Traes_5DL_009FCBE62,TRAES3BF029100020CFD_g,Traes_5BL_A9BFB8F58,Traes_1AL_20886CABD,Traes_7BL_8BC91C6DF,Traes_1AL_43793ABCE,Traes_2AL_128B11…
D8_AA vs DH11_AA	DH11_AA	GO:0004097	catechol oxidase activity	molecular function	0.00055108	0.027159	6	4812	Traes_2DL_D992459FF,Traes_4DL_B9BE2E0D3,Traes_2BL_2B48F410A,Traes_2BL_E475B6AE6,Traes_2BL_B319D7DC3,Traes_2AL_A863EC216
D8_AA vs DH11_AA	DH11_AA	GO:0016670	oxidoreductase activity, acting on a sulfur group of donors, oxygen as acceptor	molecular function	0.00060859	0.029693	8	4812	Traes_1BL_E8554BB57,Traes_4DL_153017FFA,Traes_2AL_03BB64E8A,Traes_1DL_4B94DFED6,Traes_7AS_B43835560,Traes_2DL_F836B678E,Traes_1BS_3761C242C,Traes_1AL_6D32A2988
D8_AA vs DH11_AA	DH11_AA	GO:0000902	cell morphogenesis	biological process	0.00063248	0.030254	29	4812	Traes_1BS_C1367433E,Traes_1BL_A4E5F83FB,Traes_7DL_0072E3811,Traes_1DS_390A3F5B1,TRAES3BF099000030CFD_g,Traes_7BL_C3CE8540D,Traes_2BL_7D2114731,Traes_2BL_1E048C314,Traes_1AL_14F65F66D,Traes_4AL_78F1233CC,Traes_5AL_85ADD8461,Traes_1AL_51CED3DBF,Traes_1DS_54B3EABE1,Traes_4BL_B288394D4,Traes_4BL_778AAB097,TRAES3BF041100020CFD_g,Traes_1AS_C7E294E15,Traes_4DL_3D9786B06,Traes_4AS_EA69372B7,Traes_1AL_AE2…
D8_AA vs DH11_AA	DH11_AA	GO:0032989	cellular component morphogenesis	biological process	0.00063248	0.030254	29	4812	Traes_5AL_85ADD8461,Traes_4AL_78F1233CC,Traes_1DS_54B3EABE1,Traes_1AL_51CED3DBF,TRAES3BF099000030CFD_g,Traes_7DL_0072E3811,Traes_1DS_390A3F5B1,Traes_7BL_C3CE8540D,Traes_1BL_A4E5F83FB,Traes_1BS_C1367433E,Traes_1AL_14F65F66D,Traes_2BL_1E048C314,Traes_2BL_7D2114731,Traes_2DL_8CE2F9147,Traes_2DL_EB7115604,Traes_1AS_5DE9A16CD,Traes_4BL_EA4B13E3E,TRAES3BF092500020CFD_g,Traes_6DL_11D0D3442,Traes_1BL_EBA…
D8_AA vs DH11_AA	DH11_AA	GO:0004807	triose-phosphate isomerase activity	molecular function	0.00065104	0.030839	5	4812	TRAES3BF104600020CFD_g,Traes_3AS_AE3D5013D,Traes_3DS_9C173AB38,TRAES3BF079100070CFD_g,Traes_3AL_7476159C8
D8_AA vs DH11_AA	DH11_AA	GO:0004329	formate-tetrahydrofolate ligase activity	molecular function	0.00066755	0.031317	4	4812	Traes_5DL_6B09AFADC,Traes_5AL_020BB9D69,Traes_5BL_05819E27A,Traes_5BL_61E22E49C
D8_AA vs DH11_AA	DH11_AA	GO:0044710	single-organism metabolic process	biological process	0.00067688	0.031453	1170	4812	Traes_2DL_50E23196A,Traes_5AS_4C84934FE,Traes_4DL_08EEED1A6,Traes_7AL_73FE321EC,Traes_5BL_36EBD512B,Traes_6BL_7647E86C3,Traes_6DL_535521683,Traes_3AL_58B6AEA00,Traes_7BS_CA7F309B2,Traes_1BL_63F0F0FAA,Traes_4AS_AEB2074B2,Traes_7AS_7825A6BBB,Traes_4AS_5971FF832,Traes_7AS_F9781012F,Traes_4DL_D7237EFB9,Traes_7DL_44F6042FE,TRAES3BF117100120CFD_g,Traes_6DS_2F77E1434,Traes_2AL_78EFCE67B,Traes_2AL_8123AD…
D8_AA vs DH11_AA	DH11_AA	GO:0019219	regulation of nucleobase-containing compound metabolic process	biological process	0.00073924	0.033763	447	4812	Traes_2BS_2410051E8,Traes_7AL_69ED1B183,Traes_2BS_8A40B568C,Traes_4AS_02B607421,Traes_2AL_EC4025B2A,Traes_7DL_1D6E41BCA,Traes_2BS_5045C640C,TRAES3BF069600320CFD_g,Traes_2DL_3B42FE767,Traes_7BS_5102E35CD,Traes_1DL_C646B6990,Traes_3AL_6DE434492,TRAES3BF076300010CFD_g,Traes_2BS_87944581C,TRAES3BF082400100CFD_g,TRAES3BF044200200CFD_g,Traes_2AS_09457EDD8,TRAES3BF091400270CFD_g,TRAES3BF078000090CFD_g,T…
D8_AA vs DH11_AA	DH11_AA	GO:0016868	intramolecular transferase activity, phosphotransferases	molecular function	0.00074045	0.033763	18	4812	Traes_7DL_84B6BF0EE,Traes_1DL_DDBE5CFA9,Traes_1AL_B77FFBAFC,Traes_7AL_7929E4A021,Traes_5BS_68468A491,Traes_5BS_9AD74E09C,Traes_1AL_6E5BA9C6F,Traes_4DL_614C6B143,Traes_5BL_6FB7A4B58,Traes_7DS_226F2DC27,Traes_4BL_8C0E579F8,Traes_5BL_2C06592B7,Traes_5BS_4E3E1D92D,Traes_7AS_0A1BAEEAD,Traes_4DL_2FA43439B,Traes_4BL_3A819B961,Traes_5DL_F30C83ADE,Traes_1DL_84C15D335
D8_AA vs DH11_AA	DH11_AA	GO:0004866	endopeptidase inhibitor activity	molecular function	0.00076266	0.034077	27	4812	Traes_1DS_5958DB746,Traes_2BS_63A1659C7,Traes_1BL_D306A34E9,Traes_2AL_66F52DEED,TRAES3BF031500010CFD_g,Traes_6AS_97AF799DD,Traes_2BL_F26D3BB29,TRAES3BF045700080CFD_g,Traes_2AL_66F52DEED1,Traes_1AS_F4266658A1,Traes_1BS_7C38898E1,Traes_5DL_CAF31A19B,TRAES3BF168400230CFD_g,Traes_4DS_FB62AE30B,Traes_1DS_FB0573101,Traes_4DL_47F181D64,Traes_5AL_6E33474CB,Traes_1DS_2FC9032D5,Traes_2AL_47E471DB6,Traes_3A…
D8_AA vs DH11_AA	DH11_AA	GO:0061135	endopeptidase regulator activity	molecular function	0.00076266	0.034077	27	4812	TRAES3BF031500010CFD_g,Traes_6AS_97AF799DD,Traes_2AL_66F52DEED,Traes_1BL_D306A34E9,Traes_1DS_5958DB746,Traes_2BS_63A1659C7,Traes_2AL_66F52DEED1,TRAES3BF045700080CFD_g,Traes_2BL_F26D3BB29,Traes_1DS_2FC9032D5,Traes_5AL_6E33474CB,Traes_4DL_47F181D64,Traes_4DS_FB62AE30B,Traes_1DS_FB0573101,Traes_5DL_CAF31A19B,TRAES3BF168400230CFD_g,Traes_1AS_F4266658A1,Traes_1BS_7C38898E1,Traes_2DL_AABBD68CA,Traes_2D…
D8_AA vs DH11_AA	DH11_AA	GO:0009064	glutamine family amino acid metabolic process	biological process	0.00077268	0.034077	24	4812	Traes_2AS_341ED2581,Traes_4AL_B616E1A74,Traes_5AL_23317C348,Traes_2BS_9C5E6C127,Traes_2DL_5FE860D5F,Traes_3DL_3F673BCAE,Traes_5BL_D70B77649,Traes_6DL_535521683,Traes_2BL_FB766A312,Traes_4AL_6A62C7E16,Traes_2DS_561549A20,Traes_2DL_A876E723B,TRAES3BF070900200CFD_g,Traes_2AL_C51BB91CC,Traes_2BL_6A38C0C23,Traes_2AL_4D0085951,Traes_5BL_63BE8E19B,Traes_1AL_B1DD25728,Traes_4DS_70CD809D5,Traes_2AL_2394F5…
D8_AA vs DH11_AA	DH11_AA	GO:0070011	peptidase activity, acting on L-amino acid peptides	molecular function	0.00077528	0.034077	236	4812	TRAES3BF139100070CFD_g,Traes_6DL_59877A2D4,Traes_4AL_3A056AC66,Traes_5AL_FBB4F76B8,TRAES3BF019900010CFD_g,Traes_5AL_B096259BE,Traes_5AL_F30A5E7F8,TRAES3BF057800050CFD_g,Traes_2BL_7C6E23A64,Traes_5AL_43F9E9C1D,Traes_5DL_4FF7BA97B,Traes_4DL_1FD62D6E2,Traes_6BS_779505481,Traes_2DS_6335450C4,Traes_2BS_94EA74C6E,Traes_4DL_96C2C7CB4,Traes_2BS_63A1659C7,Traes_7AS_3C7802ADD,Traes_7AS_7A92A513A,Traes_1AS_…
D8_AA vs DH11_AA	DH11_AA	GO:1901605	alpha-amino acid metabolic process	biological process	0.00080852	0.035221	70	4812	Traes_3DL_3F673BCAE,Traes_7DL_961822B36,Traes_5BL_05819E27A,Traes_2DL_00618F315,Traes_5BL_C8AA97724,Traes_5DL_0927957E4,Traes_4DL_B29067862,TRAES3BF032000030CFD_g,Traes_5BL_61E22E49C,Traes_7DS_DAC148393,Traes_7DS_7E6A8A75F,Traes_3AS_51DE1D50C,Traes_2BS_164153611,Traes_4AS_D14F0A48B,Traes_2AL_2394F534B,Traes_1DS_01116EDC0,Traes_7DL_E046FBCC4,Traes_5BL_D70B77649,Traes_6AS_BAB9A28AB,Traes_4AL_B616E1…
D8_AA vs DH11_AA	DH11_AA	GO:0009081	branched-chain amino acid metabolic process	biological process	0.0008282	0.035446	9	4812	Traes_5DL_FBCE5007F,Traes_1AL_1DC9BD199,Traes_5AL_5A931BF50,Traes_1BL_FE986890F,TRAES3BF056900080CFD_g,Traes_5BS_9AD74E09C,Traes_1DL_3B1A895B8,Traes_7AL_96FC42415,Traes_5BL_C8AA97724
D8_AA vs DH11_AA	DH11_AA	GO:0009082	branched-chain amino acid biosynthetic process	biological process	0.0008282	0.035446	9	4812	Traes_5BL_C8AA97724,Traes_5BS_9AD74E09C,Traes_1DL_3B1A895B8,Traes_7AL_96FC42415,Traes_1BL_FE986890F,TRAES3BF056900080CFD_g,Traes_5DL_FBCE5007F,Traes_1AL_1DC9BD199,Traes_5AL_5A931BF50
D8_AA vs DH11_AA	DH11_AA	GO:0031323	regulation of cellular metabolic process	biological process	0.00085584	0.035927	487	4812	Traes_5BL_C1D6B6B74,Traes_5DL_431CCA490,Traes_7AL_7D691F809,TRAES3BF099600130CFD_g,Traes_3DL_ACB02DAE4,Traes_3DL_99847F148,Traes_2DS_B6872CB84,TRAES3BF029500010CFD_g,Traes_6BL_EA4E40D6F,Traes_5DL_299466B1F,Traes_7DL_7C8896E04,Traes_1DL_DF376C070,Traes_2DS_98D6694AB,Traes_2DL_3757D78B3,Traes_2AS_3B892F6D0,Traes_5BL_FCB1625F3,Traes_5DL_ACC9431F5,Traes_2BL_B2AE84667,Traes_4DL_5CA017A98,Traes_1AL_D6C…
D8_AA vs DH11_AA	DH11_AA	GO:0044781	bacterial-type flagellum organization	biological process	0.00086565	0.035927	12	4812	Traes_2DL_447983A18,Traes_6BS_3177B0E2D,Traes_4AL_F23B2CEFB,Traes_7DS_22F41BDA7,Traes_7AL_8765F32C5,Traes_6DL_DF8D62546,Traes_2AL_69F5C0D9F,Traes_5BL_EC508841D,Traes_7BL_4D22380CD,Traes_4DS_26272902A,Traes_1AL_B4D55A0CE,Traes_2BL_86887455D
D8_AA vs DH11_AA	DH11_AA	GO:0004842	ubiquitin-protein transferase activity	molecular function	0.0008689	0.035927	95	4812	Traes_6BL_5043E73D1,Traes_3DL_19C2D68B1,Traes_7BS_9B2A4DBEA,Traes_4DS_7A91CDB3F,Traes_4DL_23DEFF069,Traes_1DS_1425BB5B2,TRAES3BF155700030CFD_g,Traes_7AL_58429010B,Traes_2DS_306726BB7,Traes_7BS_908EB8095,Traes_4DS_FBE061CDD,Traes_7DL_B90A5A309,Traes_2BS_CB3C9A104,Traes_5AL_A6935E892,Traes_5DL_7E4459523,Traes_2AL_5BAA81897,Traes_3AL_983CC0755,Traes_7BL_71053FFCA,Traes_7DL_1D591BE1B,Traes_2AL_2B44F1…
D8_AA vs DH11_AA	DH11_AA	GO:0019787	ubiquitin-like protein transferase activity	molecular function	0.0008689	0.035927	95	4812	Traes_7DL_1D591BE1B,Traes_2AL_2B44F1C26,Traes_7BL_71053FFCA,Traes_3AL_983CC0755,Traes_5DL_7E4459523,Traes_2AL_5BAA81897,Traes_5AL_A6935E892,Traes_2BS_CB3C9A104,Traes_2BL_4560500EA,Traes_1AS_B10C8CD12,TRAES3BF111700070CFD_g,TRAES3BF107400020CFD_g,Traes_2DS_306726BB7,Traes_7AL_58429010B,TRAES3BF155700030CFD_g,Traes_1DS_1425BB5B2,Traes_4DL_23DEFF069,Traes_4DS_7A91CDB3F,Traes_7BS_9B2A4DBEA,Traes_3DL_…
D8_AA vs DH11_AA	DH11_AA	GO:0072593	reactive oxygen species metabolic process	biological process	0.00088486	0.036279	9	4812	Traes_4AS_8AC85AB54,Traes_2BS_6015BC7C6,Traes_4BL_F765C4AA5,Traes_2DL_187F80D20,Traes_2DL_F48387F4E,Traes_2BL_7BF340BAE,Traes_2AL_8123ADD82,Traes_4DL_08EEED1A6,Traes_2AS_529825553
D8_AA vs DH11_AA	DH11_AA	GO:0004612	phosphoenolpyruvate carboxykinase (ATP) activity	molecular function	0.00090666	0.036863	6	4812	Traes_7AL_806F06371,Traes_4BL_518630DDF,Traes_7DL_9019A28FC,Traes_4BL_1C9103753,Traes_4AS_254B6D654,Traes_4DL_D7237EFB9
D8_AA vs DH11_AA	DH11_AA	GO:0070925	organelle assembly	biological process	0.00097799	0.039435	34	4812	Traes_6DS_0E72E2E75,Traes_2AL_FDD593ED4,Traes_5AL_5D0A3275B,Traes_4AS_73658DB91,Traes_2DL_8A52AFA08,Traes_7BL_0FA2210D5,Traes_7DL_9BF3DFC15,Traes_7AL_69ED1B183,Traes_3AS_DD21AD44C,TRAES3BF168600020CFD_g,Traes_5AL_16AD8DEEC,Traes_7AL_014D9E18A,Traes_5DL_75AEE92BB,Traes_5DL_6EB179C88,Traes_6AS_26AC51E52,Traes_2BL_86887455D,Traes_4DL_F512146B2,TRAES3BF139100070CFD_g,Traes_2BL_731FF6951,Traes_5BL_F30…
D8_AA vs DH11_AA	DH11_AA	GO:0016307	phosphatidylinositol phosphate kinase activity	molecular function	0.0010493	0.041754	15	4812	Traes_7DS_CFEC4B91A,Traes_2BS_4083CDF3C,Traes_2DS_D95C1E0A7,Traes_7AS_7825A6BBB,Traes_7DS_99ED89374,Traes_7BL_68C4D5BBE,Traes_3DL_29859D3EE,Traes_6DL_427E15814,TRAES3BF043700130CFD_g,Traes_7BS_B245045E4,Traes_3AL_C7FA97859,Traes_7DS_590A04FEB,Traes_7BL_5442745DF,Traes_7AL_6C51E51D9,Traes_7AL_C0D018B9D
D8_AA vs DH11_AA	DH11_AA	GO:0008080	N-acetyltransferase activity	molecular function	0.0010658	0.041754	30	4812	Traes_3DS_F409FCA80,Traes_4BL_29D288B35,Traes_2DS_AB825FECC,Traes_4AS_85366656C,Traes_5DL_9FA4818AF,Traes_3AL_4C6B57484,Traes_5AL_66133B998,Traes_2DS_1E5B4D14C,TRAES3BF026000050CFD_g,Traes_2BS_2410051E8,Traes_2AS_FA50A29DB,Traes_6BS_19C784B36,Traes_2AL_4978159B3,Traes_1BS_A3E9CE04F,Traes_4DL_78CCFC45F,TRAES3BF078000090CFD_g,Traes_4DL_BC6F87E02,Traes_3AS_D6CBEB7BA,Traes_3DL_82DFC6992,Traes_7AL_F45…
D8_AA vs DH11_AA	DH11_AA	GO:0006537	glutamate biosynthetic process	biological process	0.0010707	0.041754	9	4812	Traes_2AL_2394F534B,Traes_2BL_FB766A312,Traes_5DL_EED5188AC,Traes_3DL_3F673BCAE,Traes_5BL_D70B77649,Traes_5BL_63BE8E19B,Traes_5AL_23317C348,Traes_2BL_6A38C0C23,Traes_2AL_C51BB91CC
D8_AA vs DH11_AA	DH11_AA	GO:0043650	dicarboxylic acid biosynthetic process	biological process	0.0010707	0.041754	9	4812	Traes_3DL_3F673BCAE,Traes_5BL_D70B77649,Traes_5BL_63BE8E19B,Traes_5AL_23317C348,Traes_2AL_C51BB91CC,Traes_2BL_6A38C0C23,Traes_5DL_EED5188AC,Traes_2BL_FB766A312,Traes_2AL_2394F534B
D8_AA vs DH11_AA	DH11_AA	GO:0051171	regulation of nitrogen compound metabolic process	biological process	0.0011888	0.041754	460	4812	Traes_2DS_1FE8E9DE9,Traes_1BL_B44C0D37C,Traes_2AL_43491B9E0,Traes_4BS_8439AC445,Traes_2DL_060519447,TRAES3BF094400050CFD_g,Traes_5BL_5D8E3A685,Traes_4AL_0643CD387,Traes_2DL_90B5384DA,Traes_1BS_D00BF5C95,Traes_1AL_1464E77D3,Traes_7DS_89324DD64,Traes_2BL_1B519F36D,Traes_1AS_54A7FBBFC,Traes_1BL_2B5D7A31F,Traes_5BL_4D20885CA,TRAES3BF111600130CFD_g,Traes_7DS_2452C1E32,Traes_1DS_CCB0E5EE7,Traes_7DL_A5E…
D8_AA vs DH11_AA	DH11_AA	GO:0008238	exopeptidase activity	molecular function	0.0012101	0.041754	54	4812	Traes_2AL_35353C495,Traes_1BS_243851B3C,Traes_4BL_E35969C6B,Traes_6AS_E1707A5FA,Traes_3AL_E9A97403A,Traes_2DS_CB9F42CCD,Traes_4DS_605378143,Traes_1BS_4D249391E,Traes_1DS_8333C4583,Traes_5DL_0E87C99E1,Traes_4DL_2362A8394,Traes_1BS_FEA181281,Traes_2BL_6224F0936,Traes_4DS_B64CF5468,Traes_7BL_3E14B874B,TRAES3BF013000030CFD_g,Traes_7AS_12D323862,Traes_3DL_A99277310,Traes_1DS_830C4AC55,Traes_4AL_D65472…
D8_AA vs DH11_AA	DH11_AA	GO:0006895	Golgi to endosome transport	biological process	0.0012666	0.041754	5	4812	Traes_7BL_C3CE8540D,Traes_2DL_8CE2F9147,Traes_7DL_0072E3811,Traes_4AL_78F1233CC,Traes_2BL_1E048C314
D8_AA vs DH11_AA	DH11_AA	GO:0006903	vesicle targeting	biological process	0.0012666	0.041754	5	4812	Traes_2DL_8CE2F9147,Traes_7DL_0072E3811,Traes_7BL_C3CE8540D,Traes_4AL_78F1233CC,Traes_2BL_1E048C314
D8_AA vs DH11_AA	DH11_AA	GO:0007162	negative regulation of cell adhesion	biological process	0.0012666	0.041754	5	4812	Traes_2BL_1E048C314,Traes_4AL_78F1233CC,Traes_7BL_C3CE8540D,Traes_2DL_8CE2F9147,Traes_7DL_0072E3811
D8_AA vs DH11_AA	DH11_AA	GO:0010721	negative regulation of cell development	biological process	0.0012666	0.041754	5	4812	Traes_2DL_8CE2F9147,Traes_7BL_C3CE8540D,Traes_7DL_0072E3811,Traes_4AL_78F1233CC,Traes_2BL_1E048C314
D8_AA vs DH11_AA	DH11_AA	GO:0010769	regulation of cell morphogenesis involved in differentiation	biological process	0.0012666	0.041754	5	4812	Traes_4AL_78F1233CC,Traes_7DL_0072E3811,Traes_2DL_8CE2F9147,Traes_7BL_C3CE8540D,Traes_2BL_1E048C314
D8_AA vs DH11_AA	DH11_AA	GO:0010771	negative regulation of cell morphogenesis involved in differentiation	biological process	0.0012666	0.041754	5	4812	Traes_2BL_1E048C314,Traes_2DL_8CE2F9147,Traes_7BL_C3CE8540D,Traes_7DL_0072E3811,Traes_4AL_78F1233CC
D8_AA vs DH11_AA	DH11_AA	GO:0010810	regulation of cell-substrate adhesion	biological process	0.0012666	0.041754	5	4812	Traes_2BL_1E048C314,Traes_4AL_78F1233CC,Traes_7BL_C3CE8540D,Traes_2DL_8CE2F9147,Traes_7DL_0072E3811
D8_AA vs DH11_AA	DH11_AA	GO:0010812	negative regulation of cell-substrate adhesion	biological process	0.0012666	0.041754	5	4812	Traes_2BL_1E048C314,Traes_4AL_78F1233CC,Traes_7DL_0072E3811,Traes_2DL_8CE2F9147,Traes_7BL_C3CE8540D
D8_AA vs DH11_AA	DH11_AA	GO:0031589	cell-substrate adhesion	biological process	0.0012666	0.041754	5	4812	Traes_7DL_0072E3811,Traes_2DL_8CE2F9147,Traes_7BL_C3CE8540D,Traes_4AL_78F1233CC,Traes_2BL_1E048C314
D8_AA vs DH11_AA	DH11_AA	GO:0034315	regulation of Arp2/3 complex-mediated actin nucleation	biological process	0.0012666	0.041754	5	4812	Traes_4AL_78F1233CC,Traes_7BL_C3CE8540D,Traes_2DL_8CE2F9147,Traes_7DL_0072E3811,Traes_2BL_1E048C314
D8_AA vs DH11_AA	DH11_AA	GO:0034446	substrate adhesion-dependent cell spreading	biological process	0.0012666	0.041754	5	4812	Traes_4AL_78F1233CC,Traes_7DL_0072E3811,Traes_2DL_8CE2F9147,Traes_7BL_C3CE8540D,Traes_2BL_1E048C314
D8_AA vs DH11_AA	DH11_AA	GO:0035650	AP-1 adaptor complex binding	molecular function	0.0012666	0.041754	5	4812	Traes_2DL_8CE2F9147,Traes_7BL_C3CE8540D,Traes_7DL_0072E3811,Traes_4AL_78F1233CC,Traes_2BL_1E048C314
D8_AA vs DH11_AA	DH11_AA	GO:0045596	negative regulation of cell differentiation	biological process	0.0012666	0.041754	5	4812	Traes_4AL_78F1233CC,Traes_7DL_0072E3811,Traes_2DL_8CE2F9147,Traes_7BL_C3CE8540D,Traes_2BL_1E048C314
D8_AA vs DH11_AA	DH11_AA	GO:0048199	vesicle targeting, to, from or within Golgi	biological process	0.0012666	0.041754	5	4812	Traes_2BL_1E048C314,Traes_2DL_8CE2F9147,Traes_7BL_C3CE8540D,Traes_7DL_0072E3811,Traes_4AL_78F1233CC
D8_AA vs DH11_AA	DH11_AA	GO:0048203	vesicle targeting, trans-Golgi to endosome	biological process	0.0012666	0.041754	5	4812	Traes_2BL_1E048C314,Traes_4AL_78F1233CC,Traes_7DL_0072E3811,Traes_2DL_8CE2F9147,Traes_7BL_C3CE8540D
D8_AA vs DH11_AA	DH11_AA	GO:0051093	negative regulation of developmental process	biological process	0.0012666	0.041754	5	4812	Traes_2BL_1E048C314,Traes_4AL_78F1233CC,Traes_2DL_8CE2F9147,Traes_7DL_0072E3811,Traes_7BL_C3CE8540D
D8_AA vs DH11_AA	DH11_AA	GO:0051125	regulation of actin nucleation	biological process	0.0012666	0.041754	5	4812	Traes_2DL_8CE2F9147,Traes_7DL_0072E3811,Traes_7BL_C3CE8540D,Traes_4AL_78F1233CC,Traes_2BL_1E048C314
D8_AA vs DH11_AA	DH11_AA	GO:0060284	regulation of cell development	biological process	0.0012666	0.041754	5	4812	Traes_2BL_1E048C314,Traes_4AL_78F1233CC,Traes_2DL_8CE2F9147,Traes_7BL_C3CE8540D,Traes_7DL_0072E3811
D8_AA vs DH11_AA	DH11_AA	GO:0098602	single organism cell adhesion	biological process	0.0012666	0.041754	5	4812	Traes_4AL_78F1233CC,Traes_2DL_8CE2F9147,Traes_7DL_0072E3811,Traes_7BL_C3CE8540D,Traes_2BL_1E048C314
D8_AA vs DH11_AA	DH11_AA	GO:1900024	regulation of substrate adhesion-dependent cell spreading	biological process	0.0012666	0.041754	5	4812	Traes_2BL_1E048C314,Traes_2DL_8CE2F9147,Traes_7BL_C3CE8540D,Traes_7DL_0072E3811,Traes_4AL_78F1233CC
D8_AA vs DH11_AA	DH11_AA	GO:1900025	negative regulation of substrate adhesion-dependent cell spreading	biological process	0.0012666	0.041754	5	4812	Traes_7DL_0072E3811,Traes_2DL_8CE2F9147,Traes_7BL_C3CE8540D,Traes_4AL_78F1233CC,Traes_2BL_1E048C314
D8_AA vs DH11_AA	DH11_AA	GO:0044428	nuclear part	cellular component	0.0013126	0.042982	186	4812	Traes_7BL_74D34907E,Traes_5BS_2318BDAA8,Traes_1DL_797D879AB,Traes_2AL_BD550258E,Traes_7AL_ADB7BCC89,Traes_6AS_EC960DF58,Traes_1DL_48F059BA31,Traes_2DL_447983A18,Traes_2BL_453BA2709,Traes_7BL_64A1E7C6A,Traes_6AL_C141DEE3A,Traes_2AL_15C637687,Traes_2BL_B57B8018C,Traes_6AS_130289E27,Traes_7AL_D86200BB1,Traes_2BL_7C6E23A64,Traes_6DL_344801A23,Traes_7DL_C6BD9A562,Traes_4AL_2BA6C8EA2,Traes_4AL_38B1ACFF…
D8_AA vs DH11_AA	DH11_AA	GO:0046537	2,3-bisphosphoglycerate-independent phosphoglycerate mutase activity	molecular function	0.0014449	0.046824	10	4812	Traes_5BS_4E3E1D92D,Traes_1DL_DDBE5CFA9,Traes_1AL_B77FFBAFC,Traes_1AL_6E5BA9C6F,Traes_7AS_0A1BAEEAD,Traes_1DL_84C15D335,Traes_7DS_226F2DC27,Traes_4BL_8C0E579F8,Traes_5BL_2C06592B7,Traes_5BL_6FB7A4B58
D8_AA vs DH11_AA	DH11_AA	GO:0043549	regulation of kinase activity	biological process	0.0014588	0.046824	8	4812	Traes_3AL_9393861EC,Traes_1AL_35EF96724,Traes_1AL_248F9075E,Traes_1DL_1A8264FDC,Traes_2AL_9A1BB2C26,TRAES3BF274500010CFD_g,Traes_4AS_254B6D654,Traes_2AL_47236A6AC
D8_AA vs DH11_AA	DH11_AA	GO:0045859	regulation of protein kinase activity	biological process	0.0014588	0.046824	8	4812	Traes_4AS_254B6D654,Traes_2AL_47236A6AC,Traes_2AL_9A1BB2C26,Traes_1DL_1A8264FDC,TRAES3BF274500010CFD_g,Traes_1AL_248F9075E,Traes_3AL_9393861EC,Traes_1AL_35EF96724
D8_AA vs DH11_AA	DH11_AA	GO:0043648	dicarboxylic acid metabolic process	biological process	0.0014786	0.047151	19	4812	Traes_2AL_2394F534B,Traes_5DL_EED5188AC,Traes_2BL_6A38C0C23,Traes_2AL_C51BB91CC,Traes_5BL_63BE8E19B,Traes_7DS_DAC148393,TRAES3BF011300020CFD_g,Traes_2BL_FB766A312,Traes_5DL_9BAAB05A6,Traes_7AL_D93FC054C,Traes_6DS_9A9EDCD1F,Traes_6AS_0D08DEFD0,Traes_5DL_0927957E4,Traes_5BL_8A99D83A5,Traes_7DL_961822B36,Traes_5AL_23317C348,Traes_5BL_D70B77649,Traes_7DL_E046FBCC4,Traes_3DL_3F673BCAE
D8_AA vs DH11_AA	D8_AA	GO:0006352	DNA-templated transcription, initiation	biological process	2.9294e-56	1.4292e-52	154	4064	Traes_1AL_3C825BAE8,Traes_1AL_638691536,Traes_1AL_BAB3D977B,Traes_6AS_998C62B56,Traes_1BL_A284F4B3C,Traes_7BS_E49B5581E,Traes_5DL_36D55F65F,Traes_1DL_BF87EE1AC,Traes_1DL_BBBA98D481,Traes_2AL_C2979B0C3,Traes_7BL_827BB764A,Traes_2BS_A5272B1A1,Traes_3DL_C3D46DB7B,Traes_6DS_B400C6D54,Traes_4AS_35D6F66B4,Traes_5BL_1E30A1704,Traes_2BL_C9F83BF85,Traes_1AL_738358449,Traes_1AL_F6D304E2F,Traes_3AL_548D4BE9…
D8_AA vs DH11_AA	D8_AA	GO:0003677	DNA binding	molecular function	1.7549e-47	4.281e-44	747	4064	Traes_5BL_917DF323B,Traes_4DS_76E977C68,TRAES3BF118000010CFD_g,Traes_6BL_D00F04562,Traes_1BL_877026EB5,TRAES3BF160500020CFD_g,Traes_5BL_54287EF3D,Traes_5DS_BF2A02668,Traes_4AL_3750DC486,Traes_4DL_0E5AF62E0,Traes_1BS_0A4CE3B63,Traes_6AS_2A59D8EDC,Traes_6DL_FC2D4958C,Traes_5BL_45451B547,Traes_4AS_5C5799ED6,Traes_4AS_E1E60C5E5,TRAES3BF036800030CFD_g,Traes_4AL_1EE539BEC,Traes_6AS_605685708,Traes_5AS_…
D8_AA vs DH11_AA	D8_AA	GO:0007018	microtubule-based movement	biological process	3.034e-40	4.9343e-37	83	4064	Traes_7DS_317CED11F,Traes_5AS_14312D02F1,Traes_6BL_9D2F30B5D,Traes_5BL_0F39A6C26,Traes_5BS_CFBE4B8F1,TRAES3BF136500030CFD_g,Traes_2BL_657D729B2,Traes_7AS_3C6BF38D8,Traes_5BL_D011ADEC6,Traes_2DL_55CA34235,Traes_2BL_97D6C34C1,Traes_2AL_7725A4802,Traes_2AS_6A8726CC5,Traes_4DL_36DE60066,Traes_7AS_19CCA7976,Traes_2DL_1B1C3D8DC,Traes_4AS_2C06CD059,Traes_2DS_CADCA1893,Traes_2AL_AB2B9EBDA,Traes_2AL_C310C…
D8_AA vs DH11_AA	D8_AA	GO:0003777	microtubule motor activity	molecular function	1.6949e-39	2.0673e-36	81	4064	Traes_2AL_4010A2FC2,Traes_2DS_BD3856CD8,Traes_7BS_42F8A57EA,Traes_5DL_67EF60096,Traes_5BL_7CCD05CA6,Traes_4DS_7DD24FBB8,Traes_5AL_6BA7849E7,Traes_3DL_DF48B3591,Traes_4AS_DA32D4691,Traes_6DS_E37F38E9D,TRAES3BF092100020CFD_g,Traes_5AL_7D6F45F6B,Traes_1BL_376B04B59,Traes_6AL_B3B179235,Traes_3AL_0B471F1F6,Traes_4DL_BA6AD151A,Traes_4DL_3F6E62DAB,Traes_5BS_E37720036,Traes_5BL_CABD5EB28,Traes_5BS_53A708…
D8_AA vs DH11_AA	D8_AA	GO:0003676	nucleic acid binding	molecular function	7.3226e-38	7.1453e-35	1019	4064	Traes_2DL_70C0930EF,Traes_2AL_C1407555E,Traes_7AL_72041F879,Traes_1DL_E1B20770D,Traes_6BL_A7AFC5038,Traes_1BL_4464BF8AE,Traes_4DL_33631592E,Traes_1AS_24BE95EF5,Traes_7AL_2D58BCFF8,Traes_3DS_D25A6A141,Traes_7AL_0F6AEC3A5,Traes_7DS_52F11DADF,Traes_3DL_17AF7862E,Traes_7DL_0CEFCB39D,Traes_1BL_12E12ED7C,Traes_1AS_8A2D44F66,Traes_6AL_0CD92304D,Traes_1AL_6F1907FF4,Traes_7BL_BC8E46CEC,Traes_5DS_392CA35C8…
D8_AA vs DH11_AA	D8_AA	GO:0008017	microtubule binding	molecular function	1.5716e-37	1.278e-34	108	4064	Traes_5AL_7D6F45F6B,Traes_1BL_376B04B59,Traes_1AL_14DD8273F,TRAES3BF092100020CFD_g,Traes_6DS_E37F38E9D,Traes_4AS_DA32D4691,Traes_1BS_0A4CE3B63,Traes_3DL_DF48B3591,Traes_5AL_6BA7849E7,Traes_4AS_D5B85A7FB,Traes_3AL_0B471F1F6,Traes_6AL_B3B179235,Traes_2AL_4010A2FC2,Traes_5DL_67EF60096,Traes_5BL_7CCD05CA6,Traes_7BS_42F8A57EA,Traes_2DS_BD3856CD8,Traes_5AL_3AA4476D6,Traes_2BL_D5494A256,Traes_6AS_82E712…
D8_AA vs DH11_AA	D8_AA	GO:0005669	transcription factor TFIID complex	cellular component	5.5509e-35	3.869e-32	60	4064	Traes_1BL_0F1D3BB9E,Traes_3DS_B53C65B87,Traes_6BS_4B652CCA0,TRAES3BF012500020CFD_g,Traes_7DL_1FC95654F,Traes_2BL_CA7D819C8,Traes_5DL_7E789B13F,Traes_1BL_09CBCDAF5,Traes_1AL_1A9B5A1C2,Traes_6AS_A94B64EB6,Traes_5DS_C53497323,Traes_3DS_F7202E875,Traes_6DL_2807D89841,Traes_7BL_BC8E46CEC,Traes_1BL_FB9F64F641,Traes_1BL_AE89EBC19,Traes_6AS_8C0D1110B,Traes_1BL_07B8BFA42,Traes_2DL_B6ECF5507,Traes_6DL_405E…
D8_AA vs DH11_AA	D8_AA	GO:0015631	tubulin binding	molecular function	1.0646e-32	6.4924e-30	109	4064	Traes_2DS_CADCA1893,Traes_2AL_AB2B9EBDA,Traes_2AL_C310CE913,Traes_7AL_0FBE31D74,Traes_3AL_AD06F4467,Traes_2DL_3D36A0F0F,Traes_4AL_BE80FCB64,Traes_5BL_4307AD540,Traes_6BS_595BE32B9,Traes_7AS_1BC3A985D,Traes_6BL_0C13DC137,Traes_1BL_EA52207FE,Traes_5AL_1C77D8859,Traes_1BL_C393ED4EC,Traes_6BS_89E8D55D0,Traes_2BL_9DBA9BF77,Traes_3AS_AB893B3F0,Traes_1AL_49DF85420,Traes_7BS_B1A811DD9,Traes_6DL_D0C6D2CF8…
D8_AA vs DH11_AA	D8_AA	GO:0007017	microtubule-based process	biological process	3.1453e-31	1.7051e-28	120	4064	Traes_7AL_DC4097EF5,Traes_4AS_2C06CD059,Traes_2AS_FE8CA85C9,Traes_4DS_4536CBC16,Traes_2DL_0CD214042,Traes_2AS_6A8726CC5,Traes_2AL_7725A4802,Traes_1DS_470DA9B46,Traes_2DS_E070E0B04,Traes_2BL_72DD69CAB,TRAES3BF058700040CFD_g,Traes_2DL_1B1C3D8DC,Traes_7AS_19CCA7976,Traes_4DL_36DE60066,TRAES3BF048700100CFD_g,Traes_5DL_8C647BFE2,Traes_7AS_3C6BF38D8,Traes_2BL_657D729B2,Traes_3DL_D2A9689A9,TRAES3BF13650…
D8_AA vs DH11_AA	D8_AA	GO:0005634	nucleus	cellular component	2.4075e-30	1.1746e-27	533	4064	Traes_2BL_72DD69CAB,Traes_4DS_58C38DA351,Traes_5BL_B83D60215,Traes_7BL_5A5A096A41,Traes_3DS_1FAF94150,Traes_4DL_FB8B5AAEB,Traes_2AL_666CD05C0,Traes_2AL_D6DB7DA57,Traes_3DL_E1FF14504,Traes_1AL_C340A8E74,TRAES3BF091600200CFD_g,Traes_4AL_094C2F3FB,Traes_1BL_F6859D49A,Traes_1BL_2B59F0CE3,TRAES3BF111600240CFD_g,Traes_2DL_AEE3FBCED,Traes_4AS_E0CF070BC,Traes_1DL_B52CC2283,Traes_3DS_676262AEC,Traes_1DL_B…
D8_AA vs DH11_AA	D8_AA	GO:0032403	protein complex binding	molecular function	4.633e-28	2.055e-25	125	4064	Traes_2AL_AB2B9EBDA,Traes_2DS_CADCA1893,Traes_2AL_C310CE913,Traes_3AL_AD06F4467,Traes_7AL_0FBE31D74,Traes_2DL_3D36A0F0F,Traes_4AL_BE80FCB64,Traes_5BL_4307AD540,Traes_6BS_595BE32B9,Traes_6BL_0C13DC137,Traes_7AS_1BC3A985D,Traes_1BL_EA52207FE,Traes_5AL_1C77D8859,Traes_1BL_C393ED4EC,Traes_6BS_89E8D55D0,Traes_2BL_9DBA9BF77,Traes_3AS_AB893B3F0,Traes_5DS_D165422B3,Traes_7BS_B1A811DD9,Traes_1AL_49DF85420…
D8_AA vs DH11_AA	D8_AA	GO:0003774	motor activity	molecular function	1.2547e-27	5.1013e-25	88	4064	Traes_2AL_4010A2FC2,Traes_2DS_BD3856CD8,Traes_7BS_42F8A57EA,Traes_5DL_67EF60096,Traes_5BL_7CCD05CA6,Traes_4DS_7DD24FBB8,Traes_3DL_DF48B3591,Traes_5AL_6BA7849E7,TRAES3BF092100020CFD_g,Traes_6DS_E37F38E9D,Traes_4AS_DA32D4691,Traes_5AL_7D6F45F6B,Traes_1BL_376B04B59,Traes_6AL_B3B179235,Traes_3AL_0B471F1F6,Traes_4DL_BA6AD151A,Traes_4DL_3F6E62DAB,Traes_5BS_E37720036,Traes_5BL_CABD5EB28,Traes_5BS_53A708…
D8_AA vs DH11_AA	D8_AA	GO:0044877	macromolecular complex binding	molecular function	5.7855e-27	2.1713e-24	147	4064	Traes_7BS_B1A811DD9,Traes_1AL_49DF85420,Traes_5DS_D165422B3,Traes_2DS_D3601814B,Traes_3AS_AB893B3F0,Traes_1BL_C393ED4EC,Traes_5AL_1C77D8859,Traes_6DS_502036064,Traes_1AL_B6F713FA8,Traes_3AL_AD06F4467,Traes_7AL_0FBE31D74,Traes_2AL_AB2B9EBDA,Traes_6BL_0C13DC137,Traes_6BS_595BE32B9,Traes_1BS_56CFEF3EA,Traes_4AL_BE80FCB64,TRAES3BF058700040CFD_g,Traes_2AS_6A8726CC5,Traes_1DS_470DA9B46,Traes_3AL_C105DF…
D8_AA vs DH11_AA	D8_AA	GO:0006928	movement of cell or subcellular component	biological process	4.6139e-25	1.608e-22	103	4064	Traes_4AS_2C06CD059,Traes_1DS_470DA9B46,Traes_4DS_D90DFC6A3,Traes_2AL_7725A4802,Traes_2AS_6A8726CC5,Traes_6DS_9BBDCC9F7,Traes_4AS_F04DD4409,Traes_4DL_36DE60066,Traes_7AS_19CCA7976,Traes_2DL_1B1C3D8DC,TRAES3BF136500030CFD_g,Traes_2BL_657D729B2,Traes_7AS_3C6BF38D8,Traes_7DS_F203444BF,Traes_2DL_55CA34235,Traes_2BL_97D6C34C1,Traes_5BL_D011ADEC6,Traes_7DS_317CED11F,Traes_5AS_14312D02F1,Traes_5BL_14365…
D8_AA vs DH11_AA	D8_AA	GO:0090575	RNA polymerase II transcription factor complex	cellular component	1.3738e-24	4.4686e-22	64	4064	Traes_7AL_A614AAB71,Traes_7BL_C34023629,Traes_1BL_0A996D4A2,Traes_1DL_D5FC78842,Traes_1DL_8D89E0813,Traes_2DS_F9A469945,Traes_3AL_548D4BE9A,Traes_1AL_F6D304E2F,Traes_1AL_738358449,Traes_3DL_C3D46DB7B,Traes_6DS_B400C6D54,Traes_7DL_D810BBA8B,Traes_5BL_54287EF3D,Traes_1BL_682638D5F,Traes_7BL_827BB764A,Traes_1BL_877026EB5,Traes_1BL_A284F4B3C,Traes_6AS_998C62B56,Traes_1AL_BAB3D977B,Traes_5BL_F0C94BA2D…
D8_AA vs DH11_AA	D8_AA	GO:0044798	nuclear transcription factor complex	cellular component	1.8026e-24	5.4969e-22	64	4064	Traes_1DL_8D89E0813,Traes_2DS_F9A469945,Traes_1DL_D5FC78842,Traes_7AL_A614AAB71,Traes_7BL_C34023629,Traes_1BL_0A996D4A2,Traes_1AL_738358449,Traes_1AL_F6D304E2F,Traes_3AL_548D4BE9A,Traes_1BL_877026EB5,Traes_7BL_827BB764A,Traes_3DL_C3D46DB7B,Traes_7DL_D810BBA8B,Traes_6DS_B400C6D54,Traes_5BL_54287EF3D,Traes_1BL_682638D5F,Traes_1AL_638691536,Traes_6AS_998C62B56,Traes_1AL_BAB3D977B,Traes_5BL_F0C94BA2D…
D8_AA vs DH11_AA	D8_AA	GO:0005667	transcription factor complex	cellular component	1.2223e-22	3.5079e-20	67	4064	Traes_5DL_7E789B13F,Traes_7DL_1FC95654F,Traes_3DS_B53C65B87,Traes_1BL_0F1D3BB9E,Traes_6BS_4B652CCA0,Traes_1BL_AE89EBC19,Traes_7BL_BC8E46CEC,Traes_6DL_2807D89841,Traes_3DS_F7202E875,Traes_5DS_C53497323,Traes_6BS_F0D0B2F85,Traes_1BL_930E75040,Traes_6DL_405ED1C0A,Traes_6AS_D7528CBFE,Traes_1DL_E1B20770D,Traes_6AL_05B2D9EA7,Traes_3AL_128AB5D12,Traes_2DS_293A11F47,Traes_4AS_F7C734D2D,Traes_5BS_7FCDB638…
D8_AA vs DH11_AA	D8_AA	GO:0016591	DNA-directed RNA polymerase II, holoenzyme	cellular component	1.1954e-20	3.2403e-18	66	4064	Traes_1BL_A284F4B3C,Traes_1AL_638691536,Traes_6AS_998C62B56,Traes_1AL_BAB3D977B,Traes_5BL_F0C94BA2D,Traes_3DL_C3D46DB7B,Traes_6DS_B400C6D54,Traes_7DL_D810BBA8B,Traes_5BL_54287EF3D,Traes_1BL_682638D5F,Traes_1BL_877026EB5,Traes_7BL_827BB764A,Traes_1AL_F6D304E2F,Traes_3AL_548D4BE9A,Traes_1AL_738358449,Traes_7BL_C34023629,Traes_7AL_A614AAB71,Traes_1BL_0A996D4A2,Traes_1DL_8D89E0813,Traes_2DS_F9A469945…
D8_AA vs DH11_AA	D8_AA	GO:0043227	membrane-bounded organelle	cellular component	1.3598e-20	3.492e-18	664	4064	Traes_1BL_5906EB7C2,Traes_3AS_3E212F2BA,Traes_5BS_340BA6209,Traes_7DL_0CEFCB39D,Traes_2DL_725675302,Traes_5AL_99BEC1C3B,Traes_1BL_12E12ED7C,Traes_2DL_70C0930EF,Traes_6AS_800A4A447,Traes_7AL_72041F879,Traes_1DL_E1B20770D,Traes_7AL_4E998FAC1,Traes_1BL_4464BF8AE,Traes_1AL_9A8ECD9A1,Traes_2DL_8ECA2FB36,Traes_5BL_6C32800A2,Traes_5AS_A86138871,Traes_6DL_E00D38C9D,Traes_1AL_6F1907FF4,Traes_2DL_24888A074…
D8_AA vs DH11_AA	D8_AA	GO:0043231	intracellular membrane-bounded organelle	cellular component	1.452e-20	3.5421e-18	663	4064	Traes_3DL_610EACA9C,Traes_7DL_3343BF5D3,Traes_2AL_B7F30A338,Traes_6AS_88A3E07C5,Traes_4DL_5BA18AAB0,Traes_6AS_712D46544,Traes_6DL_342E40B9A,Traes_2DL_4483CF89D,Traes_3DL_B63AF687B,Traes_4BL_27D846909,Traes_3DL_D2A9689A9,Traes_5DS_A71D29AE1,Traes_5AL_CFD2B172D,Traes_2AS_5A81D42F1,Traes_6BL_10A187961,Traes_5BS_DBEA2794C,Traes_3AL_57252611A,Traes_3AL_5490CF370,Traes_2BL_FB78023C0,Traes_2DL_16FEE6F52…
D8_AA vs DH11_AA	D8_AA	GO:0043229	intracellular organelle	cellular component	8.2612e-20	1.9193e-17	815	4064	Traes_5BS_D0F88D077,Traes_4AS_3A4B10ED4,Traes_5BL_71F88DB88,TRAES3BF052800020CFD_g,Traes_2BS_DA24A64DC,Traes_1AL_324513CB7,Traes_2DL_57B0D42E6,Traes_7AS_81B58EE6A,Traes_6AL_05B2D9EA7,Traes_2AL_77B113F15,Traes_6AS_274553918,Traes_3DL_211674F07,Traes_1AS_22D0B6F28,Traes_3AL_AAB79FFD8,Traes_1AL_2D99C6927,Traes_2BL_D48F61FF3,Traes_5AL_30909FA8D,TRAES3BF077100010CFD_g,Traes_4DS_F0C4FFBA9,Traes_4DS_6D0…
D8_AA vs DH11_AA	D8_AA	GO:0043226	organelle	cellular component	1.0866e-19	2.4098e-17	823	4064	Traes_4DS_0DBAA55AF,Traes_3DS_490538BB0,Traes_1DS_F0D75DD34,Traes_7AS_F5102FC6C,Traes_2DL_1A625DA32,Traes_5DL_B23075AF1,TRAES3BF037600010CFD_g,Traes_2AL_06EF31003,Traes_5DL_2027676B9,Traes_1DS_84A3B131A,Traes_1BL_0B751B859,Traes_5BL_2C797FB98,Traes_5DS_415E59D0D,Traes_1BS_56CFEF3EA,Traes_5DS_610F46B5A,Traes_3AS_21F85671E,Traes_2DL_AB6FEEC91,Traes_7BL_FBF8028AE,Traes_2BL_1C31451BE,Traes_7AS_757104…
D8_AA vs DH11_AA	D8_AA	GO:0000428	DNA-directed RNA polymerase complex	cellular component	1.6438e-19	3.208e-17	69	4064	Traes_7BL_C34023629,Traes_7AL_A614AAB71,Traes_1BL_0A996D4A2,Traes_1DL_8D89E0813,Traes_2DS_F9A469945,Traes_1DL_D5FC78842,Traes_1AL_F6D304E2F,Traes_3AL_548D4BE9A,Traes_1AL_738358449,Traes_7DL_D810BBA8B,Traes_3DL_C3D46DB7B,Traes_6DS_B400C6D54,Traes_5BL_54287EF3D,Traes_1BL_682638D5F,Traes_1BL_877026EB5,Traes_7BL_827BB764A,Traes_1BL_A284F4B3C,Traes_1AL_638691536,Traes_6AS_998C62B56,Traes_1AL_BAB3D977B…
D8_AA vs DH11_AA	D8_AA	GO:0030880	RNA polymerase complex	cellular component	1.6438e-19	3.208e-17	69	4064	Traes_2DS_F9A469945,Traes_1DL_8D89E0813,Traes_1DL_D5FC78842,Traes_1BL_0A996D4A2,Traes_7BL_C34023629,Traes_7AL_A614AAB71,Traes_1AL_738358449,Traes_1AL_F6D304E2F,Traes_3AL_548D4BE9A,Traes_1BL_877026EB5,Traes_7BL_827BB764A,Traes_1BL_682638D5F,Traes_5BL_54287EF3D,Traes_6DS_B400C6D54,Traes_3DL_C3D46DB7B,Traes_7DL_D810BBA8B,Traes_1AL_638691536,Traes_5BL_F0C94BA2D,Traes_6AS_998C62B56,Traes_1AL_BAB3D977B…
D8_AA vs DH11_AA	D8_AA	GO:0055029	nuclear DNA-directed RNA polymerase complex	cellular component	1.6438e-19	3.208e-17	69	4064	Traes_6BS_193FC8B1F,Traes_6AS_A94B64EB6,Traes_6AS_8C0D1110B,Traes_1BL_07B8BFA42,Traes_1BL_FB9F64F641,Traes_2BL_CA7D819C8,TRAES3BF012500020CFD_g,Traes_1AL_1A9B5A1C2,Traes_1BL_09CBCDAF5,Traes_6BS_736D95F6C1,Traes_1BL_CCA6E16B1,Traes_1AL_EF6194976,Traes_4AL_6566FA47B,Traes_1DL_57C4F92D8,Traes_2DL_B6ECF5507,Traes_6AS_27F061A1C,Traes_6BS_5EFD2BB72,Traes_1BL_A284F4B3C,Traes_1AL_638691536,Traes_5BL_F0C9…
D8_AA vs DH11_AA	D8_AA	GO:0006260	DNA replication	biological process	1.6529e-17	3.1017e-15	168	4064	Traes_4AS_2C38A16A4,Traes_2BS_A5272B1A1,TRAES3BF083100020CFD_g,Traes_2BL_433D3147C,Traes_2BL_A943F9DD8,Traes_2DL_1F0CDB1CE,Traes_1BS_15F9D276D,Traes_2BS_F01C39DD2,Traes_7BL_21193214B,Traes_5DS_FF7A5D509,Traes_7AS_F8A38C781,Traes_4DL_F064084A9,Traes_6DL_FF4C8C4AB,Traes_2AS_9D039310D,Traes_1BL_850B64FB8,Traes_7DS_01144F229,Traes_3AS_6B10E85CF,Traes_3DL_BEA7AEA81,Traes_2DL_502241368,Traes_5AS_2F9962…
D8_AA vs DH11_AA	D8_AA	GO:0061695	transferase complex, transferring phosphorus-containing groups	cellular component	1.9886e-17	3.5935e-15	72	4064	Traes_6BL_40771391A,Traes_7AL_12B15D9A2,Traes_7DL_40F8B159E1,Traes_4DS_58C38DA351,Traes_4AL_F415BFF34,Traes_7BL_5A5A096A41,Traes_3AL_294877B24,Traes_5BS_7FCDB6383,Traes_2DL_B942EFCCA,TRAES3BF276600020CFD_g,TRAES3BF111600240CFD_g,Traes_1BL_2B59F0CE3,Traes_3DL_610EACA9C,Traes_6DL_405ED1C0A,Traes_1BL_930E75040,Traes_6BS_F0D0B2F85,Traes_4AS_F7C734D2D,Traes_2DS_293A11F47,Traes_3AL_128AB5D12,Traes_1DL_…
D8_AA vs DH11_AA	D8_AA	GO:0016787	hydrolase activity	molecular function	1.4211e-16	2.4762e-14	977	4064	Traes_6DL_0BBFD317E,Traes_6BL_E0B009C43,Traes_1BS_90427972B,Traes_1AL_D1D0C2774,Traes_1DL_E4C722A62,Traes_1DL_7CD81B7C1,Traes_6DL_B01E3A7AA,Traes_2AL_C8CBB1EA4,Traes_3AS_701BB5E56,Traes_7BS_9D1E05CB7,Traes_3AS_2FEC43365,Traes_5BS_B39F28BEA,Traes_6AL_27DFA0577,Traes_2AL_BE2D14989,Traes_3AL_0611800C6,Traes_4BL_80C8C7E8F,Traes_5BL_043699167,Traes_7AS_799E72BE7,Traes_2BL_072A80CA0,Traes_1AS_4DDB9394F…
D8_AA vs DH11_AA	D8_AA	GO:0008092	cytoskeletal protein binding	molecular function	2.7795e-16	4.6762e-14	154	4064	Traes_1BL_376B04B59,Traes_5AL_7D6F45F6B,Traes_6DS_E37F38E9D,Traes_5BL_C2831DE5C,Traes_1AS_1EE692FDC,Traes_3DL_DF48B3591,Traes_3AL_0B471F1F6,Traes_5BS_21DB43EC2,Traes_6AL_B3B179235,Traes_5DL_59BE4B778,Traes_7DS_B287BBBD9,Traes_2AL_4010A2FC2,Traes_5BL_7CCD05CA6,Traes_5DL_67EF60096,Traes_2DS_BD3856CD8,Traes_6AS_82E71251F,Traes_5BL_273625E5A,Traes_5BS_53A70822C,Traes_6BS_1F35A5BB9,Traes_1DL_B0CE11E8B…
D8_AA vs DH11_AA	D8_AA	GO:0044424	intracellular part	cellular component	3.3207e-14	5.4006e-12	963	4064	Traes_6DL_EFFCA5F6F,Traes_4DS_36B1E14CB,Traes_6AS_3641B9C871,Traes_1BS_3478EC7C9,Traes_5DL_3BEACBDF2,Traes_3DS_6094140FE,Traes_7AL_75D3EAE8C,Traes_6DS_AB7B103E6,Traes_2DS_CADCA1893,Traes_2DS_2BA9E0D54,TRAES3BF084600040CFD_g,Traes_5AL_EBF32FE10,Traes_1AL_8C2CB0DE9,Traes_5BS_30EC15D1F,Traes_6AL_9A9C9D232,Traes_5BL_573ABF1D7,Traes_5DS_8B5C7905E,Traes_5BL_35CA32B69,Traes_6BS_44C78F286,Traes_3AS_650C7…
D8_AA vs DH11_AA	D8_AA	GO:0005622	intracellular	cellular component	4.2908e-14	6.7532e-12	984	4064	Traes_2AL_CAE899DAB,Traes_2DS_7D823C363,Traes_2AL_E76F4DD7F,Traes_4AS_D5B85A7FB,Traes_6DL_2C24B8C9E,Traes_7BS_CCA195724,Traes_5AL_6BA7849E7,TRAES3BF084900060CFD_g,Traes_2BS_95E3ABC9C,Traes_2DL_AEE535136,Traes_1BL_0A996D4A2,TRAES3BF041600010CFD_g,Traes_4DS_7DD24FBB8,Traes_6BL_A67AD0082,Traes_7DL_F1D31CC01,Traes_1DL_D5FC78842,Traes_1BS_509CC5DDF1,Traes_3AS_EA0B0FAF7,Traes_5DL_1200425F4,Traes_1DS_1A…
D8_AA vs DH11_AA	D8_AA	GO:0090304	nucleic acid metabolic process	biological process	6.581e-14	1.0034e-11	902	4064	Traes_7AL_186273C40,Traes_2AL_88233D0EA,Traes_4DL_75D8BD9F0,Traes_2AL_C743B8664,Traes_1AS_CA75913B6,Traes_5DS_610F46B5A,Traes_3AS_21F85671E,Traes_4DS_A22E1D4E5,Traes_1DL_013A3A113,Traes_1DS_D3A05050C,Traes_1BL_336FE4054,Traes_2AL_1435A1159,Traes_1BL_FA20AEA33,Traes_5DS_415E59D0D,Traes_4AS_92067319F,Traes_7AS_80FDF64AB,Traes_2DS_D3601814B,Traes_6DL_EA7153F7A,Traes_2DL_1A625DA32,Traes_1DS_F0D75DD34…
D8_AA vs DH11_AA	D8_AA	GO:0006139	nucleobase-containing compound metabolic process	biological process	6.8002e-14	1.0054e-11	990	4064	Traes_3AS_765C7CC4C,Traes_2DL_6CD5A5CD9,Traes_1BL_893CD652A1,Traes_7DS_C8938031B,Traes_2BL_C56E426AC,Traes_1BS_85E907491,Traes_1AL_EF6194976,Traes_6AS_2C9EF1520,Traes_3DS_116082A6F,Traes_7BL_33D89470B,Traes_4AL_6566FA47B,Traes_7DS_572670083,Traes_5BS_B8E210DE3,Traes_7AS_75BFE1ED91,Traes_1DL_F4E0E796B,Traes_7AL_AF69B6853,Traes_2DS_1AB8B3758,Traes_4DL_88ABAD6C0,Traes_1AL_097DB7389,Traes_5AL_AB7BF4C…
D8_AA vs DH11_AA	D8_AA	GO:0071103	DNA conformation change	biological process	8.5817e-14	1.2315e-11	56	4064	Traes_2BL_F4B5C2D79,Traes_5DL_AB1CA60FD,Traes_2DS_0EC259E4B,Traes_6BL_A67AD0082,Traes_3AS_30D175BEB,Traes_2AL_C7956808E,Traes_2AL_CAE899DAB,Traes_6DL_9B9465CF5,Traes_7DS_659C88744,Traes_3DS_7C6C0C970,Traes_6BL_4AECACB3F,Traes_6BL_77650F24A,Traes_6AL_80BA7FA66,Traes_4AL_3750DC486,Traes_3AL_DCDC0A33C,Traes_6BL_6F781254A,Traes_4DL_16EFFAA6E,Traes_5DL_799647EA7,Traes_2BL_534065906,Traes_4AS_DC7D18A75…
D8_AA vs DH11_AA	D8_AA	GO:0044446	intracellular organelle part	cellular component	2.6809e-13	3.7372e-11	392	4064	Traes_3AS_EA0B0FAF7,Traes_1DL_D5FC78842,Traes_1BS_509CC5DDF1,Traes_4DS_7DD24FBB8,TRAES3BF036800030CFD_g,Traes_1BL_0A996D4A2,Traes_2DL_AEE535136,Traes_2BS_95E3ABC9C,Traes_1BS_0A4CE3B63,Traes_6DL_2C24B8C9E,Traes_7DS_659C88744,Traes_5DL_B6E3488DE,Traes_4AS_D5B85A7FB,Traes_6BS_D3182B77A,Traes_2DL_3044893D1,Traes_3DL_451A40651,Traes_1BL_877026EB5,TRAES3BF037900060CFD_g,Traes_6AL_E321E35A0,Traes_3DL_30…
D8_AA vs DH11_AA	D8_AA	GO:0016818	hydrolase activity, acting on acid anhydrides, in phosphorus-containing anhydrides	molecular function	2.7667e-13	3.7496e-11	363	4064	Traes_5AL_6ACA5452B,Traes_5AL_EBF32FE10,TRAES3BF091400410CFD_g,Traes_7BL_B762583EC,Traes_2DS_CADCA1893,Traes_2AL_B5ACF5C98,Traes_3DS_D54E9D8EB,Traes_7DS_90B21E656,Traes_5DL_3BEACBDF2,Traes_1AS_9EC8AB796,Traes_3AL_9221B79A1,Traes_3AS_2A2836155,Traes_1BL_0B07001DA,Traes_2DL_3D36A0F0F,Traes_1DL_9C07DF37D,Traes_2BL_9DBA9BF77,Traes_5BL_9C62823FC,Traes_1BL_297B6771A,Traes_6AL_7E70268F1,Traes_6DS_C03584…
D8_AA vs DH11_AA	D8_AA	GO:0005623	cell	cellular component	3.3751e-13	4.3334e-11	1055	4064	Traes_6AS_99C6A3B0B,Traes_6DL_E3F8412B5,TRAES3BF084900020CFD_g,Traes_5DL_0BFACD476,Traes_1BL_14AC77134,Traes_5AL_78A6081BC,Traes_6BL_95C7F7123,Traes_6DS_DE865EA6D,Traes_2BL_B19B91B67,Traes_5AL_0CFF03836,Traes_1BL_CCA6E16B1,Traes_6AL_5013EBF38,Traes_6AL_55386E4BB,Traes_2BL_2CAD0AEBE,Traes_7BS_7BA1E9F73,Traes_4AS_080C79870,Traes_4DS_68E31FCA6,Traes_2AL_A621EC384,Traes_2BL_39E151650,Traes_4AS_14FF2A…
D8_AA vs DH11_AA	D8_AA	GO:0044464	cell part	cellular component	3.3751e-13	4.3334e-11	1055	4064	Traes_5DL_7D9899A98,Traes_2AS_6BDE6EB3F,Traes_4DS_A1C817CFF,Traes_5DL_799647EA7,Traes_3AL_DCDC0A33C,Traes_3DS_9DE5FD84F,TRAES3BF116200450CFD_g,Traes_1AL_545270630,Traes_1AL_A47D32D30,TRAES3BF276600020CFD_g,Traes_4AS_E019A514C,Traes_1DS_F22A3DB6A,Traes_5BS_CFBE4B8F1,Traes_5DL_3AB7E0962,Traes_7AL_DC4097EF5,Traes_2AS_FE8CA85C9,Traes_6DL_0DAAB6E1B,Traes_2AL_4D4595F8A,Traes_5BS_693478364,Traes_3AL_38E…
D8_AA vs DH11_AA	D8_AA	GO:0044422	organelle part	cellular component	4.8088e-13	6.0159e-11	394	4064	Traes_5BL_899C06261,Traes_5DL_6D94A25FB,Traes_6DL_C2AF26F20,Traes_1BL_14AC77134,Traes_3AS_7FE2354C6,Traes_1DL_532A0BCEE,Traes_6DL_E3F8412B5,Traes_1BL_07B8BFA42,Traes_1AL_E6A6C4E8F,TRAES3BF084900020CFD_g,Traes_6DL_7FFFE462C,Traes_7DL_DC0E268FC,Traes_1DL_303C43091,Traes_6AL_55386E4BB,Traes_3AL_BC81D5BF3,Traes_4DS_68E31FCA6,Traes_2AL_A621EC384,Traes_6BL_9762E8C64,Traes_1DL_57C4F92D8,Traes_5BL_C02AFB…
D8_AA vs DH11_AA	D8_AA	GO:0097159	organic cyclic compound binding	molecular function	5.4117e-13	6.4399e-11	1713	4064	TRAES3BF049800170CFD_g,Traes_5BS_AD8E94E81,Traes_2DS_29ED1D7E0,Traes_6DS_C8CCAAFEA,Traes_5AL_D952BA6DB,Traes_7BS_70EEF55FC,Traes_5DL_16E86485F,TRAES3BF065400180CFD_g,Traes_4DL_87A59704D,Traes_1AS_BE0E1A789,Traes_5DL_0D8BB1DD6,Traes_2AS_0D5A5DDA8,Traes_4AS_F238AFB04,Traes_1BL_CEDA6A19F,Traes_1BL_0F1D3BB9E,Traes_2BS_C0C39661E,Traes_4AL_8AFEB8D04,Traes_7AL_D307F18A6,Traes_3AL_128AB5D12,Traes_1AL_49D…	Traes_2AL_EB30BD71A,Traes_2DS_F7937B2AC,Traes_4DS_36751E868,Traes_6DL_6ED88425D,Traes_6DS_474C54942,Traes_5DL_B5491B1D9,Traes_1BL_CDC566E72,Traes_3AS_D22783E33,Traes_6DL_2807D89841,Traes_6BS_970784007,Traes_7AL_278F88E19,Traes_1BL_16C4492B1,Traes_5DL_D30112BA7,Traes_1AL_5FFFBAB47,Traes_3AS_4A806BAF2,Traes_5BL_4307AD540,Traes_2BL_93099ACF4,Traes_4AS_1938645BA,Traes_2BL_E9CE90150,TRAES3BF117100150C…
D8_AA vs DH11_AA	D8_AA	GO:1901363	heterocyclic compound binding	molecular function	5.4117e-13	6.4399e-11	1713	4064	Traes_2DS_BD3856CD8,Traes_2AS_A1DDC7BAC,Traes_5DL_67EF60096,Traes_2AS_9D039310D,Traes_1AL_616355C80,TRAES3BF077200060CFD_g,Traes_2AL_CDA1C09AB,Traes_6AL_8CA6A4714,Traes_6AL_393C6B853,Traes_1DS_D2817D6A3,Traes_5AL_AF993E663,Traes_5DL_0FDAAD6B6,Traes_4AL_EBFE0B287,Traes_3AL_0B471F1F6,Traes_1DS_FA7FC5C3C,Traes_2BS_E89B83A0B,Traes_2AL_0FD8B0953,Traes_5BL_C2831DE5C,Traes_4DL_72566DB8B,Traes_5BS_21B778…	Traes_3AS_35EA2FE84,Traes_3DS_A6BD7596D,TRAES3BF268900070CFD_g,Traes_7DL_8C38F134B,Traes_2BS_1C1C3CF4B,TRAES3BF010400460CFD_g,Traes_5DS_F7C4C2EC0,Traes_5BS_32C0484DF,Traes_2DL_7AC031AD8,TRAES3BF010400550CFD_g,Traes_1DL_0FB30E20D,Traes_1DL_FF8DD1A1A,Traes_7AL_7E9DBFDC9,Traes_2BL_0FBA9191F,Traes_1AL_9D8FF9F67,Traes_2BS_E1E541767,Traes_2DL_4A704421B,Traes_6DS_536814F70,Traes_6DS_FC6D9CA6B,Traes_7DL_…
D8_AA vs DH11_AA	D8_AA	GO:0046483	heterocycle metabolic process	biological process	6.3096e-13	7.3297e-11	1037	4064	Traes_1AL_8E1027E44,Traes_7DS_ED407C2E7,TRAES3BF012500020CFD_g,Traes_6DL_5F12F1D71,Traes_7AS_76E4DFA74,Traes_2AS_37770B0B9,Traes_2DL_2604BC271,Traes_1BL_765AD8211,Traes_5AL_64A3B1812,Traes_6AS_530C1387E,Traes_6AS_5D68764E7,Traes_3AS_03D54C6EC,Traes_1BL_D633DA4E8,Traes_2AL_7F64A38C7,Traes_5BL_902F46492,Traes_5AL_8282D7D5A,Traes_1BL_F0C52C5DF,Traes_2BL_ABF17CFE0,Traes_3AS_35EA2FE84,Traes_5DL_43FC1B…
D8_AA vs DH11_AA	D8_AA	GO:0043233	organelle lumen	cellular component	9.0841e-13	1.0073e-10	135	4064	Traes_6AS_A94B64EB6,Traes_6BS_193FC8B1F,Traes_1BL_FB9F64F641,Traes_5BL_023F3390F,Traes_6AS_8C0D1110B,TRAES3BF012500020CFD_g,Traes_4DS_916F07141,Traes_1AL_4F38F3938,Traes_1AL_EF6194976,Traes_4AL_6566FA47B,Traes_5DL_81230E3AA,Traes_5BL_12BD22902,Traes_2BL_B2D711406,Traes_4DS_76E977C68,Traes_5BL_F0C94BA2D,Traes_1BS_14EE0FF24,Traes_7DL_D810BBA8B,Traes_5DS_BF2A02668,Traes_5BL_54287EF3D,Traes_1BL_68263…
D8_AA vs DH11_AA	D8_AA	GO:0070013	intracellular organelle lumen	cellular component	9.0841e-13	1.0073e-10	135	4064	Traes_5AL_EBF32FE10,Traes_2DS_122AEE879,Traes_3DS_F7202E875,Traes_4DS_B2986952C,Traes_6DL_2807D89841,Traes_6BS_4B652CCA0,Traes_3DS_B53C65B87,Traes_7DL_1FC95654F,Traes_5DL_7E789B13F,Traes_4AS_F7C734D2D,Traes_2DS_293A11F47,Traes_6AS_D7528CBFE,Traes_6DL_405ED1C0A,Traes_6BS_F0D0B2F85,Traes_1AL_C340A8E74,Traes_6AL_D5E318D47,Traes_5BL_ADF77F4EC,Traes_2AL_F2A7A54AF,Traes_2DL_611BC53C7,TRAES3BF111600240C…
D8_AA vs DH11_AA	D8_AA	GO:0032774	RNA biosynthetic process	biological process	1.0329e-12	1.1199e-10	543	4064	Traes_5DL_3BB6646C6,Traes_4DL_DC6A55EEE,Traes_5BL_71BBA7443,Traes_2DL_EA1AA97B7,Traes_6AL_6099A61F0,Traes_1AL_B9A38E127,Traes_1AS_4BB379513,Traes_2AL_B6190F6BA,Traes_3AL_294877B24,Traes_5DL_0F002552F,Traes_5AS_BAB2E495B,Traes_5DL_C5A78F874,Traes_4DL_C0D69F689,Traes_6AS_22463F4C4,TRAES3BF171700120CFD_g,Traes_7AS_9247AE885,Traes_2DL_611BC53C7,Traes_6AL_D5E318D47,Traes_3DS_BB402655B,Traes_1AL_A5A45F…
D8_AA vs DH11_AA	D8_AA	GO:0006333	chromatin assembly or disassembly	biological process	1.1043e-12	1.1712e-10	24	4064	Traes_7AS_F5102FC6C,Traes_6BL_A67AD0082,Traes_2BL_F4B5C2D79,Traes_5DL_AB1CA60FD,Traes_1BL_5906EB7C2,Traes_1DL_5C72CBFC6,Traes_2AL_C7956808E,Traes_1DL_DB42E9C83,Traes_7DS_659C88744,Traes_2AL_CAE899DAB,Traes_2AL_7D28234D0,Traes_5BL_2C797FB98,Traes_1AL_0D04C9A2A,Traes_1BL_CEDA6A19F,Traes_6AL_80BA7FA66,Traes_4AL_3750DC486,Traes_1AL_304D5FDEC,Traes_6DL_342E40B9A,Traes_5BL_A8B4F5EC6,Traes_2DL_AB02E0580…
D8_AA vs DH11_AA	D8_AA	GO:0006725	cellular aromatic compound metabolic process	biological process	1.1317e-12	1.1748e-10	1033	4064	Traes_2BL_B2D711406,Traes_5DS_66E5D2F6D,Traes_5BS_D8F4C91E8,Traes_5BL_A20F4C525,Traes_6AS_CCA146AEA,TRAES3BF073300140CFD_g,Traes_1DL_0F9BA242A,Traes_6BS_0AB25036B,Traes_3DL_5DE96C1D2,Traes_6AS_0C1D497EA,Traes_4DS_3C72C425D,Traes_2BL_DA42D6BA6,Traes_1AL_776DD66A8,TRAES3BF063000010CFD_g,Traes_1DL_8D89E0813,Traes_5BL_3AC8B8F76,Traes_1AL_C4FD07F1C,Traes_2DL_640A09678,Traes_4DS_E92A563FD,Traes_7DS_E37…
D8_AA vs DH11_AA	D8_AA	GO:0031974	membrane-enclosed lumen	cellular component	2.2286e-12	2.2653e-10	136	4064	Traes_5DL_8C647BFE2,Traes_2AL_B6190F6BA,Traes_3DS_0C467092E,Traes_3AL_294877B24,Traes_5BS_7FCDB6383,Traes_5BL_ADF77F4EC,Traes_2AL_F2A7A54AF,Traes_2DL_611BC53C7,Traes_1BL_2B59F0CE3,TRAES3BF111600240CFD_g,Traes_1AL_C340A8E74,Traes_6AL_D5E318D47,Traes_7DL_40F8B159E1,Traes_2AL_D6DB7DA57,Traes_6BS_5A5542BCC,Traes_7BL_5A5A096A41,Traes_2BL_72DD69CAB,Traes_4DS_58C38DA351,Traes_3DS_B53C65B87,Traes_6BS_4B6…
D8_AA vs DH11_AA	D8_AA	GO:0034654	nucleobase-containing compound biosynthetic process	biological process	2.3197e-12	2.3098e-10	583	4064	Traes_2DL_B9444E406,Traes_3AL_561A00448,Traes_6BS_46BD91D05,Traes_2DL_B6ECF5507,Traes_6AS_27F061A1C,Traes_6BS_5EFD2BB72,Traes_7AS_889925F59,Traes_5AL_91132361F,Traes_1BL_E0A8D41F4,Traes_5AS_353BAD199,Traes_6DS_691A715BD,Traes_7DS_F3BF9E454,Traes_7AL_07460F582,Traes_2BS_E70DEEEF7,Traes_4AL_CD68C12EF,Traes_1BL_09CBCDAF5,Traes_2AL_B9DD92A2E,Traes_2BL_CA7D819C8,Traes_5DL_ADE953140,Traes_2BS_E089A7A85…
D8_AA vs DH11_AA	D8_AA	GO:0006351	transcription, DNA-templated	biological process	3.3929e-12	3.2459e-10	536	4064	Traes_1AL_A5A45FC75,Traes_2DS_163887526,Traes_3DS_BB402655B,Traes_6AL_D5E318D47,Traes_6AS_22463F4C4,TRAES3BF171700120CFD_g,Traes_4DL_C0D69F689,Traes_5DL_C5A78F874,Traes_2DL_611BC53C7,Traes_7AS_9247AE885,Traes_5DL_0F002552F,Traes_5AS_BAB2E495B,Traes_3AL_294877B24,Traes_2AL_B6190F6BA,Traes_1AL_B9A38E127,Traes_1AS_4BB379513,Traes_5BL_71BBA7443,Traes_2DL_EA1AA97B7,Traes_6AL_6099A61F0,Traes_5DL_3BB664…
D8_AA vs DH11_AA	D8_AA	GO:0097659	nucleic acid-templated transcription	biological process	3.3929e-12	3.2459e-10	536	4064	Traes_6DL_E3F8412B5,Traes_2BS_CC6FD8499,Traes_2DL_BB04E5BC9,Traes_7AS_C21CA7718,TRAES3BF097000010CFD_g,Traes_2BL_AC94170AA,TRAES3BF096700070CFD_g,Traes_7AL_071131FEE,Traes_5BS_4B7CBAE3F,Traes_7DS_E16B86D86,Traes_1AL_B85068B07,Traes_3DS_C9085D1BB,Traes_5DL_5889C544A,Traes_1BL_CCA6E16B1,Traes_1AL_0D04C9A2A,TRAES3BF111700150CFD_g,Traes_1DL_57C4F92D8,Traes_7BS_7BA1E9F73,Traes_7BS_B62686D2D,Traes_1AL_…
D8_AA vs DH11_AA	D8_AA	GO:0034645	cellular macromolecule biosynthetic process	biological process	4.2219e-12	3.9613e-10	796	4064	Traes_3DS_71D3F6E19,Traes_7BS_99BF8BA2F,Traes_6AL_F69EE193A,Traes_2DL_8ECA2FB36,Traes_5AS_A86138871,Traes_6BL_461C092DF,Traes_4AL_8FABAA6C3,Traes_6DL_E00D38C9D,Traes_3AL_BD23647E5,Traes_6AL_0CD92304D,Traes_1AL_6F1907FF4,Traes_7AS_A7B291F8B,Traes_7AL_354EEE44E,Traes_7BL_BC8E46CEC,Traes_4AS_FA04716B5,Traes_5DS_C53497323,TRAES3BF039400090CFD_g,Traes_6AS_1EBF9858C,Traes_7AL_E9733B552,Traes_6AL_41D4B9…
D8_AA vs DH11_AA	D8_AA	GO:0016462	pyrophosphatase activity	molecular function	4.6273e-12	4.2597e-10	338	4064	Traes_6BL_FC1815242,Traes_7AL_582A90C1B,Traes_2DL_6523CB829,Traes_1BS_324029B4E,Traes_2BL_7A79D5FF4,TRAES3BF111700150CFD_g,Traes_1BS_C370FEEA6,Traes_7BS_7BA1E9F73,Traes_6BL_9762E8C64,Traes_2BL_2E1918E7F,Traes_7BS_782D48A8F,Traes_6AL_91A76CBCC,Traes_5BL_5344C1241,Traes_5AS_E85A8390A,Traes_2BL_6097FE67E,Traes_2AL_264152164,Traes_7AS_B0AA62C31,Traes_1AL_E6A6C4E8F,Traes_2AL_73C159267,Traes_1AL_7C1549…
D8_AA vs DH11_AA	D8_AA	GO:0017111	nucleoside-triphosphatase activity	molecular function	5.0663e-12	4.5775e-10	333	4064	Traes_2BL_A943F9DD8,TRAES3BF083100020CFD_g,Traes_7BS_0C6E1C7CC,Traes_1BS_2A33D289F,Traes_7BS_E49B5581E,Traes_3AS_732B2D1E6,Traes_1BL_850B64FB8,Traes_3AL_4D88EA5E7,Traes_7AL_CBE99239D,Traes_5BL_7CCD05CA6,Traes_5AL_7D6F45F6B,Traes_1BL_376B04B59,Traes_6DS_E37F38E9D,Traes_5BS_C0218A04A,Traes_3DL_DF48B3591,Traes_2DL_502241368,Traes_3DL_BEA7AEA81,Traes_7AS_86392D8DF,Traes_1DL_390BF3A1C,Traes_2AL_B9DD92…
D8_AA vs DH11_AA	D8_AA	GO:0006807	nitrogen compound metabolic process	biological process	5.2445e-12	4.6523e-10	1216	4064	Traes_2DS_4CBF3AF2E,Traes_4DS_808851AC6,Traes_1DL_CD211C1E2,Traes_7AS_1E8676F48,Traes_3DS_57EA31670,Traes_1AL_AAEADD664,Traes_1DL_AF4C1F109,Traes_5AS_14312D02F1,TRAES3BF117100140CFD_g,Traes_5DL_9512D945E,Traes_4DS_0A7E021B3,Traes_4BL_1629B8212,Traes_1BS_4CE54FDB0,Traes_5DS_76A4D5D4E,Traes_4BL_95197062C,Traes_2DS_9F6EA1670,Traes_1BL_CEDA6A19F,Traes_1BL_0F1D3BB9E,Traes_2BL_0021AA419,Traes_4AS_F238A…
D8_AA vs DH11_AA	D8_AA	GO:0005654	nucleoplasm	cellular component	6.9557e-12	5.9539e-10	95	4064	Traes_6AL_DA27ABCA61,Traes_1AL_738358449,Traes_1AL_F6D304E2F,Traes_3AL_548D4BE9A,Traes_1AL_776DD66A8,Traes_2DS_F9A469945,Traes_3AS_EA0B0FAF7,Traes_1DL_8D89E0813,Traes_1DL_D5FC78842,Traes_5BL_91F474465,Traes_1BL_0A996D4A2,Traes_7AL_A614AAB71,Traes_7BL_C34023629,Traes_1AL_638691536,Traes_2BL_B2D711406,Traes_5BL_F0C94BA2D,Traes_6AS_998C62B56,Traes_4DS_76E977C68,Traes_1AL_BAB3D977B,Traes_1BL_A284F4B3…
D8_AA vs DH11_AA	D8_AA	GO:0044451	nucleoplasm part	cellular component	6.9557e-12	5.9539e-10	95	4064	Traes_6DL_E3F8412B5,Traes_6AS_A94B64EB6,Traes_6BS_193FC8B1F,Traes_6AS_8C0D1110B,Traes_1BL_07B8BFA42,Traes_1BL_FB9F64F641,Traes_2BL_CA7D819C8,TRAES3BF012500020CFD_g,Traes_2BS_0083D53CA,Traes_1AL_1A9B5A1C2,Traes_1BL_09CBCDAF5,Traes_6BS_736D95F6C1,Traes_5BL_C02AFB6C4,Traes_1AL_EF6194976,Traes_1BL_CCA6E16B1,Traes_4DL_0F8654495,Traes_4AL_6566FA47B,Traes_6DL_7FFFE462C,Traes_1DL_62C123C10,Traes_1DL_57C4…
D8_AA vs DH11_AA	D8_AA	GO:0009059	macromolecule biosynthetic process	biological process	9.3972e-12	7.905e-10	799	4064	Traes_1DS_5C2793C92,Traes_6AL_DA27ABCA61,Traes_1AL_738358449,Traes_5BS_21DB43EC2,Traes_7AS_EEC3B823D,Traes_2AS_B1B372658,Traes_7BL_0258A9A33,Traes_5BL_91F474465,Traes_3DS_BA5B9A06A,Traes_2AL_48B239DD6,Traes_1BL_C122A5B51,Traes_6DL_901793D6D,Traes_3DS_EFCF62EC9,Traes_2DL_807CEEB81,Traes_5BL_BCF1D2649,Traes_1AL_22341B3351,TRAES3BF016900060CFD_g,Traes_1DL_D0D5C0872,Traes_5DS_FF7A5D509,Traes_5DL_36D5…
D8_AA vs DH11_AA	D8_AA	GO:0034641	cellular nitrogen compound metabolic process	biological process	9.8564e-12	8.1507e-10	1152	4064	Traes_6DL_FF4C8C4AB,Traes_2DL_EFD23CEB3,Traes_2BL_B805C339B,Traes_1AL_1BD995195,Traes_3DL_BEA7AEA81,Traes_3AL_548D4BE9A,Traes_2AL_E1F6F55B3,Traes_1DL_015B8CB08,Traes_3DL_DF48B3591,Traes_2BL_B17B085F9,Traes_5BS_C0218A04A,Traes_2BS_A5272B1A1,Traes_5BL_47112BA04,Traes_2DL_502A50864,Traes_5AS_7C1851556,Traes_5BL_37F4604F0,Traes_7BS_E49B5581E,Traes_3DS_B09FCF145,Traes_3DL_2BA54361D,Traes_7BL_6A345CEBA…
D8_AA vs DH11_AA	D8_AA	GO:0016817	hydrolase activity, acting on acid anhydrides	molecular function	1.0305e-11	8.3799e-10	379	4064	Traes_2BL_740CB0966,Traes_1DL_1B66F6277,Traes_6AL_14FDE9BF8,Traes_6AS_CB1C6484A,Traes_2DS_47DDC83DC,Traes_4DL_1CD52C64C,Traes_1AL_8475A65E8,Traes_6BS_89E8D55D0,Traes_6DL_2BA26E6A2,Traes_2AS_8B6E44000,Traes_2DS_9655944FC,Traes_5BL_4307AD540,Traes_2BS_1DB727AD1,Traes_7DL_D4B6FF473,Traes_7AS_1BC3A985D,Traes_1BS_9AD3B3BE2,Traes_1DL_51B44016A,Traes_2BL_2C16150A2,Traes_1DL_0097712A4,Traes_2DL_71A41640C…
D8_AA vs DH11_AA	D8_AA	GO:0031981	nuclear lumen	cellular component	1.6097e-11	1.2875e-09	123	4064	Traes_1DL_62C123C10,Traes_6DL_7FFFE462C,Traes_6AS_27F061A1C,Traes_6BS_5EFD2BB72,Traes_1DL_303C43091,Traes_1DL_57C4F92D8,Traes_5BL_12BD22902,Traes_2DL_B6ECF5507,Traes_5BL_C02AFB6C4,Traes_6BS_736D95F6C1,Traes_4DL_0F8654495,Traes_4AL_6566FA47B,Traes_1BL_CCA6E16B1,Traes_1AL_EF6194976,Traes_2BS_0083D53CA,Traes_2BL_CA7D819C8,Traes_4AS_B1DE7ABF8,TRAES3BF012500020CFD_g,Traes_1BL_09CBCDAF5,Traes_1AL_1A9B5…
D8_AA vs DH11_AA	D8_AA	GO:0019438	aromatic compound biosynthetic process	biological process	1.8019e-11	1.4179e-09	623	4064	Traes_2BL_AC94170AA,Traes_2DL_BB04E5BC9,Traes_7AS_C21CA7718,TRAES3BF097000010CFD_g,Traes_6DL_E3F8412B5,Traes_2BS_CC6FD8499,Traes_1AL_B85068B07,Traes_7DS_E16B86D86,Traes_5BL_899C06261,Traes_5BS_4B7CBAE3F,Traes_7AL_071131FEE,TRAES3BF096700070CFD_g,Traes_1BL_14AC77134,Traes_1AL_0D04C9A2A,Traes_1BL_CCA6E16B1,Traes_5DL_5889C544A,Traes_6DL_3945FC9B7,Traes_3DS_C9085D1BB,Traes_7BS_B62686D2D,Traes_7BS_7BA…
D8_AA vs DH11_AA	D8_AA	GO:1901360	organic cyclic compound metabolic process	biological process	2.3558e-11	1.8244e-09	1048	4064	Traes_4DS_76E977C68,Traes_7DL_B00F9E29B,Traes_2DL_553EBAF83,Traes_2AS_17AD96CEE,Traes_5DL_167F3C3CA,Traes_6DL_5EE858F27,Traes_5BL_54287EF3D,Traes_4AL_3750DC486,Traes_1BS_14EE0FF24,Traes_2AS_5F9FFE3E6,Traes_7DS_659C88744,Traes_5DL_B6E3488DE,TRAES3BF036800030CFD_g,Traes_2BS_3A723B425,Traes_5BL_023F3390F,Traes_7AL_B89A5FB9A,Traes_3AL_AF9D811C3,Traes_6AS_A94B64EB6,Traes_6DL_61C3DF589,Traes_5DS_4D71C4…
D8_AA vs DH11_AA	D8_AA	GO:0018130	heterocycle biosynthetic process	biological process	3.0717e-11	2.3417e-09	631	4064	Traes_1BS_85E907491,Traes_2BL_C56E426AC,Traes_1DL_2FF2B5844,Traes_7DS_C8938031B,Traes_1BL_893CD652A1,Traes_2DL_6CD5A5CD9,Traes_7AL_AF69B6853,Traes_1DL_F4E0E796B,Traes_7DS_572670083,Traes_7AS_75BFE1ED91,Traes_4AL_6566FA47B,Traes_6BS_D6C182082,Traes_2BL_62C7AAD60,Traes_1AL_EF6194976,Traes_2DS_EDC051BE3,Traes_7DS_78B5508C0,Traes_1AL_097DB7389,Traes_4DL_88ABAD6C0,Traes_7BS_D9BC83281,Traes_1AL_0048509…
D8_AA vs DH11_AA	D8_AA	GO:0006334	nucleosome assembly	biological process	4.8605e-11	3.5394e-09	21	4064	Traes_2AL_CAE899DAB,Traes_1DL_DB42E9C83,Traes_7DS_659C88744,Traes_2AL_7D28234D0,Traes_5BL_2C797FB98,Traes_1AL_0D04C9A2A,Traes_2BL_F4B5C2D79,Traes_5DL_AB1CA60FD,Traes_7AS_F5102FC6C,Traes_6BL_A67AD0082,Traes_2AL_C7956808E,Traes_2AL_B7F30A338,Traes_2DL_AB02E0580,Traes_5BL_A8B4F5EC6,Traes_2BL_4E4B55DC2,Traes_5BL_917DF323B,Traes_2DL_AB6FEEC91,Traes_6AL_80BA7FA66,Traes_4AL_3750DC486,Traes_1BL_CEDA6A19F…
D8_AA vs DH11_AA	D8_AA	GO:0031497	chromatin assembly	biological process	4.8605e-11	3.5394e-09	21	4064	Traes_5BL_917DF323B,Traes_2DL_AB6FEEC91,Traes_2AL_B7F30A338,Traes_2BL_4E4B55DC2,Traes_2DL_AB02E0580,Traes_5BL_A8B4F5EC6,Traes_6DL_342E40B9A,Traes_6AL_80BA7FA66,Traes_4AL_3750DC486,Traes_1BL_CEDA6A19F,Traes_5BL_2C797FB98,Traes_2AL_7D28234D0,Traes_1AL_0D04C9A2A,Traes_2AL_CAE899DAB,Traes_1DL_DB42E9C83,Traes_7DS_659C88744,Traes_2AL_C7956808E,Traes_2BL_F4B5C2D79,Traes_5DL_AB1CA60FD,Traes_7AS_F5102FC6C…
D8_AA vs DH11_AA	D8_AA	GO:0034728	nucleosome organization	biological process	4.8605e-11	3.5394e-09	21	4064	Traes_2AL_B7F30A338,Traes_2DL_AB02E0580,Traes_2BL_4E4B55DC2,Traes_5BL_A8B4F5EC6,Traes_5BL_917DF323B,Traes_2DL_AB6FEEC91,Traes_4AL_3750DC486,Traes_6AL_80BA7FA66,Traes_1BL_CEDA6A19F,Traes_6DL_342E40B9A,Traes_2AL_CAE899DAB,Traes_7DS_659C88744,Traes_1DL_DB42E9C83,Traes_1AL_0D04C9A2A,Traes_5BL_2C797FB98,Traes_2AL_7D28234D0,Traes_5DL_AB1CA60FD,Traes_2BL_F4B5C2D79,Traes_6BL_A67AD0082,Traes_7AS_F5102FC6C…
D8_AA vs DH11_AA	D8_AA	GO:0044428	nuclear part	cellular component	5.361e-11	3.8465e-09	200	4064	TRAES3BF012500020CFD_g,Traes_1BL_FB9F64F641,Traes_5BL_023F3390F,Traes_6AS_8C0D1110B,Traes_6BS_193FC8B1F,Traes_6AS_A94B64EB6,Traes_5DL_512F36090,Traes_5BL_12BD22902,Traes_3AS_765C7CC4C,Traes_2BS_FA76B3993,Traes_5BS_B2CD001D1,Traes_1AL_EF6194976,Traes_4AL_6566FA47B,Traes_1AL_DAFCD7C18,TRAES3BF073300140CFD_g,Traes_3AS_35EA2FE84,Traes_2DL_3044893D1,Traes_1BL_877026EB5,Traes_7BL_F45C15FA2,Traes_6AL_E3…
D8_AA vs DH11_AA	D8_AA	GO:0004013	adenosylhomocysteinase activity	molecular function	8.9165e-11	6.1272e-09	10	4064	Traes_2AL_3315250C9,Traes_2AL_E2EB5EF03,Traes_2BL_809338986,Traes_2AL_39E120EC8,Traes_2BL_2825A3D0F,Traes_2AL_BE2D14989,Traes_2DL_488816050,Traes_2DL_69EB061DB,Traes_2AL_DE4FA1957,Traes_2BL_B17B085F9
D8_AA vs DH11_AA	D8_AA	GO:0016801	hydrolase activity, acting on ether bonds	molecular function	8.9165e-11	6.1272e-09	10	4064	Traes_2BL_B17B085F9,Traes_2AL_DE4FA1957,Traes_2AL_BE2D14989,Traes_2DL_488816050,Traes_2DL_69EB061DB,Traes_2AL_3315250C9,Traes_2AL_E2EB5EF03,Traes_2BL_809338986,Traes_2AL_39E120EC8,Traes_2BL_2825A3D0F
D8_AA vs DH11_AA	D8_AA	GO:0016802	trialkylsulfonium hydrolase activity	molecular function	8.9165e-11	6.1272e-09	10	4064	Traes_2DL_488816050,Traes_2DL_69EB061DB,Traes_2AL_BE2D14989,Traes_2AL_39E120EC8,Traes_2BL_2825A3D0F,Traes_2AL_3315250C9,Traes_2BL_809338986,Traes_2AL_E2EB5EF03,Traes_2BL_B17B085F9,Traes_2AL_DE4FA1957
D8_AA vs DH11_AA	D8_AA	GO:0044249	cellular biosynthetic process	biological process	1.5276e-10	1.0351e-08	961	4064	Traes_2BS_F0846FCC2,Traes_4DL_DC6A55EEE,Traes_1BL_9C4E21877,Traes_5DL_3BB6646C6,Traes_1AL_9CF44F05F,Traes_5BS_71BCDDB09,TRAES3BF090300070CFD_g,Traes_2BS_24B01ABC4,Traes_4AL_ED73F0443,Traes_1AL_7AD0B75D0,Traes_4DL_78EB68CEC,Traes_5AL_9C9E55228,Traes_6AL_AFB108185,Traes_6BS_6ED53953A,Traes_4DL_A96F886D3,Traes_6AL_6099A61F0,Traes_5BL_71BBA7443,Traes_2DL_EA1AA97B7,Traes_1AS_4BB379513,Traes_1AL_B9A38E…
D8_AA vs DH11_AA	D8_AA	GO:0009372	quorum sensing	biological process	2.6166e-10	1.7022e-08	16	4064	Traes_5DS_C53497323,Traes_1BL_AE89EBC19,Traes_1BL_FB9F64F641,Traes_5BS_7FCDB6383,Traes_2BL_CA7D819C8,Traes_1BL_0F1D3BB9E,TRAES3BF044400060CFD_g,Traes_1AL_1A9B5A1C2,Traes_2BL_FE218C93D,Traes_2AL_6069CDC14,Traes_4AS_DA32D4691,Traes_1BL_CCA6E16B1,Traes_1AL_EF6194976,Traes_1BL_0A996D4A2,Traes_1BL_930E75040,Traes_2DL_B6ECF5507
D8_AA vs DH11_AA	D8_AA	GO:0048872	homeostasis of number of cells	biological process	2.6166e-10	1.7022e-08	16	4064	Traes_5BS_7FCDB6383,Traes_1BL_0F1D3BB9E,Traes_2BL_CA7D819C8,TRAES3BF044400060CFD_g,Traes_1AL_1A9B5A1C2,Traes_5DS_C53497323,Traes_1BL_FB9F64F641,Traes_1BL_AE89EBC19,Traes_1BL_0A996D4A2,Traes_2DL_B6ECF5507,Traes_1BL_930E75040,Traes_2BL_FE218C93D,Traes_2AL_6069CDC14,Traes_4AS_DA32D4691,Traes_1BL_CCA6E16B1,Traes_1AL_EF6194976
D8_AA vs DH11_AA	D8_AA	GO:0048874	homeostasis of number of cells in a free-living population	biological process	2.6166e-10	1.7022e-08	16	4064	Traes_2BL_FE218C93D,Traes_2AL_6069CDC14,Traes_4AS_DA32D4691,Traes_1BL_CCA6E16B1,Traes_1AL_EF6194976,Traes_1BL_0A996D4A2,Traes_1BL_930E75040,Traes_2DL_B6ECF5507,Traes_5DS_C53497323,Traes_1BL_AE89EBC19,Traes_1BL_FB9F64F641,Traes_5BS_7FCDB6383,Traes_2BL_CA7D819C8,Traes_1BL_0F1D3BB9E,TRAES3BF044400060CFD_g,Traes_1AL_1A9B5A1C2
D8_AA vs DH11_AA	D8_AA	GO:0005694	chromosome	cellular component	3.8813e-10	2.4917e-08	96	4064	Traes_4DS_916F07141,Traes_2AL_7D28234D0,Traes_6DL_7FFFE462C,Traes_5AS_5AEBD0B67,Traes_6BL_578569624,Traes_6AL_55386E4BB,Traes_3AL_D217A679F,Traes_5BL_12BD22902,Traes_5BL_A09FB4075,Traes_2AS_D89DC9F3D,Traes_2DL_7865F8015,Traes_2BL_4E4B55DC2,Traes_6DS_691A715BD,Traes_4AS_B1DE7ABF8,Traes_7DS_543FA5302,Traes_5BL_291576262,Traes_7DS_01144F229,Traes_4AS_D5B85A7FB,Traes_1BS_0A4CE3B63,Traes_7AL_364A6E96F…
D8_AA vs DH11_AA	D8_AA	GO:0016070	RNA metabolic process	biological process	4.4276e-10	2.8055e-08	694	4064	Traes_5BS_53A70822C,Traes_1BS_6C66127CA,Traes_2BL_63CB9A0E1,Traes_7DL_1654C8A74,Traes_1AL_638691536,Traes_5AL_4F083B77E,Traes_2AL_C2979B0C3,Traes_1DL_BBBA98D481,Traes_7DS_E5A18AAA4,Traes_1DL_BF87EE1AC,Traes_5BS_21B778BDB,Traes_5BL_C2831DE5C,Traes_5BL_24002FBA5,Traes_5BL_FB5F12340,Traes_7DL_CA10CAC0C,Traes_5DL_0FDAAD6B6,Traes_1DS_D2817D6A3,Traes_6BL_972224088,Traes_4AL_EBFE0B287,Traes_1AL_F6D304E2…
D8_AA vs DH11_AA	D8_AA	GO:0008094	DNA-dependent ATPase activity	molecular function	5.6632e-10	3.5424e-08	35	4064	Traes_5BS_CFBE4B8F1,Traes_5AL_D3DECBBBF,Traes_6BL_6F781254A,Traes_5DL_799647EA7,TRAES3BF083100020CFD_g,Traes_3DL_E2C3A375E,Traes_5DL_3C9AAAE2D,Traes_3DS_7C6C0C970,Traes_5BS_C0218A04A,Traes_7BS_1F4C5C328,Traes_3AS_30D175BEB,Traes_5AS_D4E66CB38,Traes_5AL_1F9A1AC37,Traes_3DS_E23FB6C4E,Traes_5BL_5344C1241,Traes_2AL_B5ACF5C98,Traes_5DL_0D8BB1DD6,Traes_7DS_90B21E656,Traes_1AL_E6A6C4E8F,Traes_5AL_DA7865…
D8_AA vs DH11_AA	D8_AA	GO:0006323	DNA packaging	biological process	1.0003e-09	6.178e-08	33	4064	Traes_2DL_AB6FEEC91,Traes_2DL_AB02E0580,Traes_2BL_4E4B55DC2,Traes_6BL_C4784CB00,Traes_1BL_CEDA6A19F,Traes_5BL_2C797FB98,Traes_2AL_7D28234D0,Traes_1AL_0D04C9A2A,Traes_1DL_DB42E9C83,Traes_6AL_55386E4BB,Traes_7AS_F5102FC6C,Traes_5BL_917DF323B,Traes_5BL_273625E5A,Traes_2AL_B7F30A338,Traes_5BL_A8B4F5EC6,Traes_2BL_534065906,Traes_6DL_342E40B9A,Traes_5DL_A0348C014,Traes_5AL_603349FFC,Traes_4AL_3750DC486…
D8_AA vs DH11_AA	D8_AA	GO:0065004	protein-DNA complex assembly	biological process	1.1283e-09	6.7963e-08	33	4064	Traes_2DS_E070E0B04,Traes_7DS_659C88744,Traes_2AL_CAE899DAB,Traes_2AL_C7956808E,Traes_2AS_FE8CA85C9,Traes_7BL_0258A9A33,Traes_6BL_A67AD0082,Traes_5DL_AB1CA60FD,Traes_2BL_F4B5C2D79,Traes_5BL_917DF323B,Traes_5BL_A8B4F5EC6,Traes_5DS_FF7A5D509,Traes_2AL_B7F30A338,Traes_6AL_D5E318D47,Traes_2DL_1F0CDB1CE,Traes_6DL_342E40B9A,Traes_6AL_80BA7FA66,Traes_4AL_3750DC486,Traes_1AL_0D04C9A2A,Traes_5BL_2C797FB98…
D8_AA vs DH11_AA	D8_AA	GO:0071824	protein-DNA complex subunit organization	biological process	1.1283e-09	6.7963e-08	33	4064	Traes_5BL_A8B4F5EC6,Traes_5DS_FF7A5D509,Traes_2AL_B7F30A338,Traes_6AL_D5E318D47,Traes_5BL_917DF323B,Traes_6AL_80BA7FA66,Traes_4AL_3750DC486,Traes_2DL_1F0CDB1CE,Traes_6DL_342E40B9A,Traes_7DS_659C88744,Traes_2DS_E070E0B04,Traes_2AL_CAE899DAB,Traes_6BL_A67AD0082,Traes_5DL_AB1CA60FD,Traes_2BL_F4B5C2D79,Traes_2AL_C7956808E,Traes_2AS_FE8CA85C9,Traes_7BL_0258A9A33,Traes_2DL_AB02E0580,Traes_2BL_4E4B55DC2…
D8_AA vs DH11_AA	D8_AA	GO:0007049	cell cycle	biological process	1.6294e-09	9.6949e-08	124	4064	Traes_2DL_1F0CDB1CE,Traes_2DL_3044893D1,TRAES3BF111600280CFD_g,Traes_2BL_433D3147C,Traes_6AL_E321E35A0,Traes_2BL_93E81E50A,Traes_6DL_416FF03E2,Traes_5DL_FC21CCC36,Traes_4AS_35D6F66B4,Traes_1AL_3C825BAE8,Traes_4DL_F064084A9,Traes_2DS_FC6B16133,Traes_4DS_76E977C68,Traes_1DL_B0CE11E8B,Traes_5DS_FF7A5D509,Traes_2BS_F01C39DD2,Traes_7AS_7B07570CB,Traes_2BL_452C84963,Traes_5DL_1200425F4,Traes_1BS_ABB103…
D8_AA vs DH11_AA	D8_AA	GO:1901362	organic cyclic compound biosynthetic process	biological process	2.5786e-09	1.5158e-07	641	4064	Traes_7BS_B62686D2D,Traes_7DL_97626F39E,Traes_1DL_57C4F92D8,Traes_7BS_7BA1E9F73,TRAES3BF111700150CFD_g,Traes_1AL_0D04C9A2A,Traes_1BL_CCA6E16B1,Traes_6DL_3945FC9B7,Traes_5DL_5889C544A,Traes_3DS_C9085D1BB,Traes_1AL_B85068B07,Traes_7DS_E16B86D86,Traes_7AL_071131FEE,Traes_5BS_4B7CBAE3F,Traes_5BL_899C06261,TRAES3BF096700070CFD_g,Traes_1BL_14AC77134,Traes_2BL_AC94170AA,TRAES3BF097000010CFD_g,Traes_7AS_…
D8_AA vs DH11_AA	D8_AA	GO:0006259	DNA metabolic process	biological process	4.1142e-09	2.3897e-07	319	4064	Traes_1AL_4F38F3938,TRAES3BF093300030CFD_g,Traes_7AL_AF69B6853,Traes_2DS_1AB8B3758,Traes_5AL_7BBF9A84C,TRAES3BF013900030CFD_g,Traes_5AL_AB7BF4C19,Traes_5AL_8282D7D5A,Traes_5BS_9C085A8B1,Traes_6DL_12B2487BC,Traes_6DL_242DAAAF0,Traes_2BL_DA42D6BA6,Traes_5BS_D8F4C91E8,Traes_4AL_A40525A54,Traes_5BL_A20F4C525,TRAES3BF097600010CFD_g,TRAES3BF010400460CFD_g,TRAES3BF073300140CFD_g,Traes_3DS_5B2FBD566,Trae…
D8_AA vs DH11_AA	D8_AA	GO:0016798	hydrolase activity, acting on glycosyl bonds	molecular function	4.1762e-09	2.3972e-07	163	4064	Traes_2AL_9512478C5,Traes_5DL_91B56C21D,Traes_4AL_FE0C5AEF4,Traes_4AS_FF5C27E0A,Traes_2DL_5C0F64E99,Traes_2AL_5DC1B4A0F,Traes_5BL_AC845F1C1,Traes_2BS_A1909D302,Traes_4AL_F60AA3AF0,Traes_5BL_757687E8A,Traes_3AL_AD06F4467,Traes_2BS_D45DA069F,Traes_5BL_5089BFA5B,Traes_2DL_17E028CA3,TRAES3BF058700040CFD_g,Traes_2DL_A30966B94,Traes_1BL_EE4652640,Traes_1DS_8143B0046,Traes_2AL_F289C5675,Traes_4AS_FFF42D…
D8_AA vs DH11_AA	D8_AA	GO:1901576	organic substance biosynthetic process	biological process	4.3431e-09	2.4639e-07	978	4064	Traes_1DL_715725157,Traes_6BL_48A815BA9,Traes_3AS_8EE711E2C,Traes_2BS_2974A0A92,Traes_7BS_47B8FC9CB,Traes_2DS_7F043C04B,Traes_3AL_3160E1F30,Traes_2AL_3315250C9,Traes_4AL_4F7E76BBF,Traes_6AS_D7528CBFE,Traes_7DS_01595FE36,Traes_2BL_4E9192B22,Traes_3DL_606B45C90,Traes_1BL_1B855A775,Traes_7DS_8D518C81D,Traes_5DS_50846FD0C,Traes_2DS_293A11F47,Traes_1AS_9EC8AB796,TRAES3BF002600150CFD_g,Traes_3AL_ED29EB…
D8_AA vs DH11_AA	D8_AA	GO:0009058	biosynthetic process	biological process	5.1408e-09	2.883e-07	1019	4064	Traes_1BS_14EE0FF24,TRAES3BF160500020CFD_g,Traes_4AL_3750DC486,Traes_5DS_BF2A02668,Traes_5BL_54287EF3D,Traes_6DL_5EE858F27,Traes_1BL_877026EB5,Traes_5DL_167F3C3CA,Traes_5BL_557B0C330,Traes_6BL_D00F04562,Traes_1AS_62729A31C,Traes_2AS_17AD96CEE,Traes_7DL_2D158D761,Traes_4DS_76E977C68,Traes_5BL_973644818,Traes_5DS_1BD5492E6,TRAES3BF036800030CFD_g,Traes_6DL_FC2D4958C,Traes_7DS_659C88744,Traes_6BL_A45…
D8_AA vs DH11_AA	D8_AA	GO:0004553	hydrolase activity, hydrolyzing O-glycosyl compounds	molecular function	7.7721e-09	4.3091e-07	152	4064	Traes_4AS_FF5C27E0A,Traes_4AL_FE0C5AEF4,Traes_5DL_91B56C21D,Traes_2AL_9512478C5,Traes_2AL_5DC1B4A0F,Traes_5BL_AC845F1C1,Traes_2DL_5C0F64E99,Traes_5BL_757687E8A,Traes_4AL_F60AA3AF0,Traes_2BS_A1909D302,Traes_2DL_17E028CA3,Traes_5BL_5089BFA5B,Traes_2BS_D45DA069F,Traes_4DS_40CA33DB1,Traes_4AS_FFF42DB17,Traes_1BL_EE4652640,Traes_1DS_8143B0046,Traes_2AL_F289C5675,Traes_2DL_A30966B94,Traes_1BS_3D04F8758…
D8_AA vs DH11_AA	D8_AA	GO:0044427	chromosomal part	cellular component	8.8517e-09	4.8525e-07	79	4064	Traes_5BL_291576262,Traes_4AS_B1DE7ABF8,Traes_6DS_691A715BD,Traes_2AS_D89DC9F3D,Traes_2DL_7865F8015,Traes_2BL_4E4B55DC2,Traes_6BL_578569624,Traes_6AL_55386E4BB,Traes_5BL_12BD22902,Traes_5AS_5AEBD0B67,Traes_6DL_7FFFE462C,Traes_2AL_7D28234D0,Traes_2BL_433D3147C,Traes_6AL_E321E35A0,Traes_2DL_1F0CDB1CE,Traes_2DL_3044893D1,Traes_5DS_BF2A02668,Traes_4AS_2C38A16A4,TRAES3BF133900010CFD_g,Traes_2BS_A5272B…
D8_AA vs DH11_AA	D8_AA	GO:0044271	cellular nitrogen compound biosynthetic process	biological process	2.178e-08	1.1807e-06	753	4064	Traes_7BS_64FF2F5E2,Traes_3DS_676262AEC,Traes_1DL_B0409DEFD,Traes_2BL_7911433A3,Traes_3DS_B1B60B81C,Traes_7BL_89DDE4EF9,Traes_4DL_9BBFDE200,Traes_1DL_1B66F6277,Traes_6DL_405ED1C0A,Traes_6BL_8B5B10D54,Traes_7BL_931E0CA32,Traes_1DS_C7F1E9F38,Traes_5DL_7E789B13F,Traes_2AL_836982D92,Traes_2DL_43F0EFCB2,Traes_6BL_786D392B4,Traes_5DS_C9EC49303,Traes_1DL_95685CC61,Traes_4DS_58C38DA351,Traes_2BL_9528AAD7…
D8_AA vs DH11_AA	D8_AA	GO:0051276	chromosome organization	biological process	2.2743e-08	1.2194e-06	118	4064	Traes_2DL_1F0CDB1CE,Traes_4AL_7A841CAD2,Traes_5AL_603349FFC,Traes_5DL_A0348C014,Traes_5DL_167F3C3CA,Traes_6BL_6F781254A,Traes_4DL_16EFFAA6E,Traes_3AL_25A5F6B55,Traes_6AL_80BA7FA66,Traes_2BL_FD8C2F815,Traes_4AL_3750DC486,Traes_5BL_273625E5A,Traes_5BL_917DF323B,Traes_1AL_9C9EE44BB,Traes_5DS_FF7A5D509,Traes_5BL_A20F4C525,TRAES3BF083000150CFD_g,TRAES3BF077200060CFD_g,Traes_7BL_0258A9A33,Traes_6BL_A67…
D8_AA vs DH11_AA	D8_AA	GO:0010467	gene expression	biological process	1.501e-07	7.9603e-06	788	4064	Traes_7AS_E65FBC81E1,Traes_3AS_109366C4A,Traes_3DL_B4088F721,Traes_5BL_F8B465411,Traes_5AL_2E30D20B5,Traes_1BL_07B8BFA42,Traes_3AL_F7D4CB2D6,Traes_4AS_6448382BF,TRAES3BF018500020CFD_g,Traes_2AS_5EE83A4B2,Traes_7AS_D4F03387A,Traes_6AL_DD0E18465,Traes_6BS_736D95F6C1,Traes_5BL_EC006AD0C,Traes_5BL_C02AFB6C4,Traes_3AL_279DE1B56,TRAES3BF081300010CFD_g,Traes_6DL_7FFFE462C,TRAES3BF060100030CFD_g,Traes_7A…
D8_AA vs DH11_AA	D8_AA	GO:1990234	transferase complex	cellular component	1.5975e-07	8.381e-06	121	4064	Traes_2DL_B6ECF5507,Traes_1DL_57C4F92D8,Traes_2BS_FA76B3993,Traes_6AS_27F061A1C,Traes_6BS_5EFD2BB72,Traes_6BS_736D95F6C1,Traes_2DL_5FB3E647E,Traes_1AL_EF6194976,Traes_1BL_CCA6E16B1,Traes_4AL_6566FA47B,Traes_1AL_DAFCD7C18,TRAES3BF012500020CFD_g,Traes_6DL_5F12F1D71,Traes_2BL_CA7D819C8,Traes_2BS_0083D53CA,Traes_3AS_E4F67C3B2,Traes_1BL_09CBCDAF5,Traes_5DS_2894E30A1,Traes_1AL_1A9B5A1C2,Traes_6AS_A94B6…
D8_AA vs DH11_AA	D8_AA	GO:0044085	cellular component biogenesis	biological process	2.3327e-07	1.2108e-05	182	4064	Traes_6DS_691A715BD,Traes_2AS_D89DC9F3D,Traes_1AL_A23894122,Traes_1AL_8E8E7401B,Traes_7DS_EEC5BC568,Traes_2DL_AB02E0580,Traes_6BS_70385D0E0,Traes_7AS_D4F03387A,Traes_6AL_DF39369C9,Traes_5DL_ADE953140,Traes_6DL_5EC94FF45,Traes_1DL_8902C5092,Traes_5DL_A3829280B,Traes_1AL_0D04C9A2A,Traes_2DL_6523CB829,Traes_2BL_B19B91B67,Traes_2BS_DB8EB0632,Traes_2DL_5FB3E647E,Traes_2BS_7AA0CDF52,Traes_3DS_C9085D1BB…
D8_AA vs DH11_AA	D8_AA	GO:0022402	cell cycle process	biological process	3.0069e-07	1.5443e-05	88	4064	Traes_2AS_FE8CA85C9,Traes_4DS_4536CBC16,Traes_2AL_D6DB7DA57,Traes_6BL_F2A2FDFD8,Traes_7AL_DC4097EF5,Traes_2DL_0CD214042,Traes_4DL_EB6D912CB,Traes_1DS_470DA9B46,Traes_4AS_4EB37F546,Traes_2DL_1B1C3D8DC,TRAES3BF048700100CFD_g,Traes_2DS_E070E0B04,Traes_2BL_72DD69CAB,Traes_6DL_9B9465CF5,TRAES3BF058700040CFD_g,Traes_5DL_8C647BFE2,Traes_3DL_D2A9689A9,Traes_5AS_A29B02B1F,Traes_6DL_1BCF08167,TRAES3BF11620…
D8_AA vs DH11_AA	D8_AA	GO:0000160	phosphorelay signal transduction system	biological process	1.4572e-06	7.4058e-05	38	4064	Traes_6AS_B0F5B17FF,Traes_6BS_8EC98E541,Traes_2BS_58C0ACD8E,Traes_1DL_C774A8BC6,Traes_1AL_ED2F30785,Traes_2AS_0BA9B8833,Traes_5BL_24002FBA5,Traes_2AS_AC9FE0A5E,Traes_6DL_1501D68B0,Traes_6AS_A408F503A,Traes_2BS_1DE9CA221,Traes_6DS_2D6FC09D9,Traes_7BS_72D5F66BF,Traes_6BL_36233D46E,Traes_7DL_2F3CA6392,Traes_3DL_D2A9689A9,Traes_1AL_0BB990EE7,Traes_2DS_C44D65B8C,Traes_2DS_46FD873FB,Traes_5AL_C3CBFFB8D…
D8_AA vs DH11_AA	D8_AA	GO:0004478	methionine adenosyltransferase activity	molecular function	1.5629e-06	7.7026e-05	9	4064	Traes_6DL_A5FDD2415,Traes_6BL_786D392B4,Traes_6DL_F980A7D9A,Traes_6BL_33432353A,Traes_6DL_1C00C93A5,Traes_6BL_FBF9DA7CE,Traes_6DL_F9589C62A,Traes_6AL_C23861D1C,Traes_6AS_0C1D497EA
D8_AA vs DH11_AA	D8_AA	GO:0006556	S-adenosylmethionine biosynthetic process	biological process	1.5629e-06	7.7026e-05	9	4064	Traes_6DL_1C00C93A5,Traes_6BL_33432353A,Traes_6BL_FBF9DA7CE,Traes_6DL_F9589C62A,Traes_6AS_0C1D497EA,Traes_6AL_C23861D1C,Traes_6DL_A5FDD2415,Traes_6BL_786D392B4,Traes_6DL_F980A7D9A
D8_AA vs DH11_AA	D8_AA	GO:0046500	S-adenosylmethionine metabolic process	biological process	1.5629e-06	7.7026e-05	9	4064	Traes_6BL_FBF9DA7CE,Traes_6BL_33432353A,Traes_6DL_1C00C93A5,Traes_6AS_0C1D497EA,Traes_6AL_C23861D1C,Traes_6DL_F9589C62A,Traes_6DL_A5FDD2415,Traes_6DL_F980A7D9A,Traes_6BL_786D392B4
D8_AA vs DH11_AA	D8_AA	GO:0046912	transferase activity, transferring acyl groups, acyl groups converted into alkyl on transfer	molecular function	2.6565e-06	0.00012961	17	4064	Traes_7BL_9A444C969,Traes_3AS_350DA0CB0,Traes_7BS_47B8FC9CB,Traes_2DL_4E6206DA9,Traes_7DS_8E26B32D9,Traes_6BS_682497935,Traes_6DS_1C754D431,Traes_5AL_B77340601,Traes_7AS_DFBEA5E7F,TRAES3BF138500020CFD_g,Traes_2AL_E76F4DD7F,Traes_2DL_4483CF89D,Traes_3DS_05C39A111,Traes_7DL_58217D4F3,TRAES3BF059300030CFD_g,Traes_5AL_82018CFA5,Traes_4DL_EDE04BD04
D8_AA vs DH11_AA	D8_AA	GO:0004003	ATP-dependent DNA helicase activity	molecular function	3.1934e-06	0.00015426	17	4064	Traes_5AL_D3DECBBBF,Traes_1AS_9EC8AB796,Traes_4AL_8AFEB8D04,Traes_5DS_4D71C4069,TRAES3BF083100020CFD_g,Traes_5DL_0D8BB1DD6,Traes_2AL_B5ACF5C98,Traes_4BL_80C8C7E8F,Traes_2BS_F63DCE7C1,Traes_1BL_0B7D73020,Traes_2BL_740CB0966,Traes_5AS_D4E66CB38,Traes_2DS_9655944FC,Traes_3DL_E2C3A375E,Traes_2AS_8B6E44000,Traes_5DL_3C9AAAE2D,Traes_5BS_C0218A04A
D8_AA vs DH11_AA	D8_AA	GO:0006996	organelle organization	biological process	5.5485e-06	0.00026484	232	4064	Traes_1AS_256820753,Traes_2AL_D00BA883E,Traes_1DL_DB42E9C83,Traes_4DS_916F07141,Traes_3AS_E06140CCA,Traes_6BL_A012FAD0E,Traes_3AS_4DE33AA5B,Traes_2AL_7D28234D0,Traes_2BS_E1E541767,Traes_4AL_09CB42FFB,Traes_5BL_043699167,Traes_1BL_BF2C1D553,Traes_5BL_A09FB4075,Traes_3AL_D217A679F,Traes_5BS_B39F28BEA,Traes_1AL_5471AB509,Traes_6BL_578569624,Traes_2BL_4E4B55DC2,Traes_2BL_409C2FDC7,Traes_5AL_1F9A1AC37…
D8_AA vs DH11_AA	D8_AA	GO:0000077	DNA damage checkpoint	biological process	5.6452e-06	0.00026484	11	4064	Traes_2DL_BB04E5BC9,Traes_2BL_452C84963,Traes_1DL_B52CC2283,Traes_1BL_C261406BF,Traes_6DL_1BCF08167,Traes_4AS_B1DE7ABF8,Traes_2BL_433D3147C,Traes_6AL_F69EE193A,Traes_6AL_E321E35A0,Traes_2AL_D6DB7DA57,Traes_2DL_3044893D1
D8_AA vs DH11_AA	D8_AA	GO:0031570	DNA integrity checkpoint	biological process	5.6452e-06	0.00026484	11	4064	Traes_1DL_B52CC2283,Traes_2DL_BB04E5BC9,Traes_2BL_452C84963,Traes_1BL_C261406BF,Traes_6DL_1BCF08167,Traes_4AS_B1DE7ABF8,Traes_6AL_E321E35A0,Traes_6AL_F69EE193A,Traes_2BL_433D3147C,Traes_2DL_3044893D1,Traes_2AL_D6DB7DA57
D8_AA vs DH11_AA	D8_AA	GO:0006730	one-carbon metabolic process	biological process	6.4695e-06	0.00030061	10	4064	Traes_2AL_DE4FA1957,Traes_2BL_B17B085F9,Traes_2AL_39E120EC8,Traes_2BL_2825A3D0F,Traes_2AL_3315250C9,Traes_2BL_809338986,Traes_2AL_E2EB5EF03,Traes_2DL_488816050,Traes_2DL_69EB061DB,Traes_2AL_BE2D14989
D8_AA vs DH11_AA	D8_AA	GO:0016646	oxidoreductase activity, acting on the CH-NH group of donors, NAD or NADP as acceptor	molecular function	8.6068e-06	0.00039616	20	4064	Traes_3AS_8EE711E2C,Traes_2AL_BE2D14989,Traes_2DL_69EB061DB,Traes_2DL_4C7EBA068,Traes_2AL_3315250C9,Traes_2BL_2825A3D0F,Traes_4AL_3C11D1759,Traes_6BS_D6C182082,Traes_2AL_44B0F2E5E,Traes_2BL_B17B085F9,Traes_5AL_07EFD5712,Traes_4AL_B26F62EEB,TRAES3BF063000010CFD_g,Traes_7DS_20A408692,Traes_7AS_A76DA5B22,Traes_7DL_7803A2E53,Traes_2DL_488816050,Traes_2BL_0021AA419,Traes_3DS_57EA31670,Traes_5AL_03F30B…
D8_AA vs DH11_AA	D8_AA	GO:0006265	DNA topological change	biological process	1.4594e-05	0.00066548	23	4064	Traes_1AL_E6A6C4E8F,Traes_3AS_21F85671E,Traes_5AL_1F9A1AC37,Traes_5BL_5344C1241,Traes_3DS_E23FB6C4E,Traes_5BS_CFBE4B8F1,Traes_5BL_A20F4C525,Traes_7DS_543FA5302,Traes_4AS_DC7D18A75,Traes_1DL_013A3A113,Traes_5AL_DA7865AEF,TRAES3BF077500010CFD_g,Traes_6BL_6F781254A,Traes_5DL_799647EA7,Traes_7AS_81B58EE6A,Traes_3DS_7C6C0C970,Traes_6DL_2BA26E6A2,Traes_2DL_70C0930EF,Traes_1BL_297B6771A,Traes_6BL_FC1815…
D8_AA vs DH11_AA	D8_AA	GO:0071840	cellular component organization or biogenesis	biological process	1.585e-05	0.00071604	386	4064	Traes_1BS_3478EC7C9,Traes_3AL_5006FA990,Traes_5AL_EBF32FE10,Traes_5BL_573ABF1D7,Traes_5AL_9FCA8F2C1,Traes_2DS_7F043C04B,Traes_7DL_33193C0C6,Traes_6BL_B095FC217,Traes_6DL_0CB0CD181,Traes_5BL_4CA71C036,Traes_1BL_392C7B8BB,Traes_1BL_1B855A775,Traes_6DS_27927501E,Traes_1BL_297B6771A,Traes_4AS_4C529A3CF,Traes_1DL_F7BF76875,Traes_4DL_47EE23E4A,Traes_2AL_CC403D182,Traes_5DS_554AEC0FE,Traes_2AL_B6190F6BA…
D8_AA vs DH11_AA	D8_AA	GO:0030896	checkpoint clamp complex	cellular component	1.7613e-05	0.0007884	7	4064	Traes_4AS_B1DE7ABF8,Traes_2BL_452C84963,Traes_6DL_1BCF08167,Traes_2AL_D6DB7DA57,Traes_2DL_3044893D1,Traes_2BL_433D3147C,Traes_6AL_E321E35A0
D8_AA vs DH11_AA	D8_AA	GO:0006461	protein complex assembly	biological process	2.0806e-05	0.00092285	97	4064	Traes_5AL_98FA21B17,Traes_5BL_7CCD05CA6,Traes_6BL_A67AD0082,Traes_7BL_0258A9A33,Traes_2BL_394473144,Traes_5BL_6547D2C32,Traes_1DS_B4840B357,Traes_1AS_240EBA7BA,Traes_2AL_CAE899DAB,Traes_5BS_9C085A8B1,Traes_7DS_659C88744,Traes_1BS_0A4CE3B63,Traes_2AS_2F998802A,Traes_4DL_E3D64F445,Traes_1BL_376B04B59,Traes_5DL_FC21CCC36,Traes_4AL_3750DC486,Traes_6AL_80BA7FA66,Traes_1AL_5321917F4,Traes_5AS_E9AC96395…
D8_AA vs DH11_AA	D8_AA	GO:0034622	cellular macromolecular complex assembly	biological process	2.1135e-05	0.00092898	84	4064	Traes_2BL_F4B5C2D79,Traes_5DL_AB1CA60FD,Traes_5BL_E1FEF86BE,Traes_1DL_DBEF80D56,Traes_2AL_F289C5675,Traes_5DL_02D649D6E,Traes_2AS_FE8CA85C9,Traes_2AL_C7956808E,Traes_2DS_E070E0B04,Traes_1DS_8BCA18CB2,Traes_5BL_E17023FD1,Traes_6DL_342E40B9A,Traes_2AS_72EC97B33,Traes_1AS_FC7D92A3D,Traes_6AL_D5E318D47,Traes_2AL_B7F30A338,Traes_5BL_A8B4F5EC6,Traes_5BS_340BA6209,Traes_6BL_B095FC217,Traes_7AS_F5102FC6C…
D8_AA vs DH11_AA	D8_AA	GO:0070271	protein complex biogenesis	biological process	2.2835e-05	0.00099473	97	4064	Traes_2DL_1A625DA32,Traes_1DL_1B66F6277,Traes_6DS_989682E3C,Traes_5BS_340BA6209,Traes_6BL_B095FC217,Traes_7AS_F5102FC6C,Traes_5BL_2C797FB98,Traes_5AL_1C77D8859,Traes_1BL_0B751B859,Traes_4AS_EF940BBFF,Traes_1BS_3478EC7C9,Traes_1BL_CEDA6A19F,Traes_2DL_AB6FEEC91,Traes_2AL_AB2B9EBDA,Traes_1BS_9AD3B3BE2,Traes_5DS_610F46B5A,Traes_2AS_FE8CA85C9,Traes_1DS_F9ADC72F6,Traes_2AL_C7956808E,Traes_7AL_DC4097EF5…
D8_AA vs DH11_AA	D8_AA	GO:0003918	DNA topoisomerase type II (ATP-hydrolyzing) activity	molecular function	2.4453e-05	0.0010465	17	4064	Traes_1AL_E6A6C4E8F,Traes_5BL_5344C1241,Traes_5AL_1F9A1AC37,Traes_3DS_E23FB6C4E,Traes_5BS_CFBE4B8F1,Traes_1DL_013A3A113,TRAES3BF077500010CFD_g,Traes_5AL_DA7865AEF,Traes_5DL_799647EA7,Traes_6BL_6F781254A,Traes_3DS_7C6C0C970,Traes_6DL_2BA26E6A2,Traes_1BL_297B6771A,Traes_6BL_FC1815242,Traes_3AS_30D175BEB,Traes_6AL_34AFEB769,Traes_7BS_1F4C5C328
D8_AA vs DH11_AA	D8_AA	GO:0061505	DNA topoisomerase II activity	molecular function	2.4453e-05	0.0010465	17	4064	Traes_1DL_013A3A113,Traes_6BL_6F781254A,Traes_5DL_799647EA7,TRAES3BF077500010CFD_g,Traes_5AL_DA7865AEF,Traes_1AL_E6A6C4E8F,Traes_5BS_CFBE4B8F1,Traes_5BL_5344C1241,Traes_5AL_1F9A1AC37,Traes_3DS_E23FB6C4E,Traes_3AS_30D175BEB,Traes_7BS_1F4C5C328,Traes_6AL_34AFEB769,Traes_1BL_297B6771A,Traes_6DL_2BA26E6A2,Traes_3DS_7C6C0C970,Traes_6BL_FC1815242
D8_AA vs DH11_AA	D8_AA	GO:0065003	macromolecular complex assembly	biological process	2.5536e-05	0.0010834	100	4064	Traes_1AL_0D04C9A2A,Traes_3AS_4DE33AA5B,Traes_2AL_7D28234D0,Traes_1AL_4F38F3938,Traes_2DL_6523CB829,Traes_7DL_3A09A870E,Traes_2DL_5FB3E647E,Traes_2BL_B19B91B67,Traes_1DL_DB42E9C83,Traes_3AL_D217A679F,Traes_2AL_A621EC384,Traes_5BL_043699167,Traes_6AS_A2CEF41FA,Traes_5AS_5AEBD0B67,Traes_6DL_7FFFE462C,Traes_1BS_A43C87800,Traes_5AL_E5D1F3799,Traes_1BS_02BB5C185,Traes_6DS_691A715BD,Traes_6BL_214CA3A04…
D8_AA vs DH11_AA	D8_AA	GO:0008026	ATP-dependent helicase activity	molecular function	2.771e-05	0.0011555	24	4064	Traes_5DL_3C9AAAE2D,Traes_2AS_8B6E44000,Traes_5BS_C0218A04A,Traes_3DL_E2C3A375E,Traes_2DS_9655944FC,Traes_1BL_0B7D73020,Traes_3AL_4D88EA5E7,Traes_5AS_D4E66CB38,Traes_2BL_740CB0966,Traes_3DL_AC265D2C2,Traes_2BS_F63DCE7C1,Traes_4BL_80C8C7E8F,Traes_5DL_0D8BB1DD6,Traes_3AL_E7C29FDBF,Traes_2AL_B5ACF5C98,Traes_4DL_C0D69F689,TRAES3BF046400020CFD_g,Traes_5DS_4D71C4069,Traes_4AL_8AFEB8D04,Traes_1AS_9EC8AB…
D8_AA vs DH11_AA	D8_AA	GO:0070035	purine NTP-dependent helicase activity	molecular function	2.771e-05	0.0011555	24	4064	Traes_3DL_E2C3A375E,Traes_2DS_9655944FC,Traes_5DL_3C9AAAE2D,Traes_2AS_8B6E44000,Traes_5BS_C0218A04A,Traes_3DL_AC265D2C2,Traes_2BS_F63DCE7C1,Traes_4BL_80C8C7E8F,Traes_1BL_0B7D73020,Traes_5AS_D4E66CB38,Traes_3AL_4D88EA5E7,Traes_2BL_740CB0966,TRAES3BF046400020CFD_g,Traes_5DL_0D8BB1DD6,Traes_2AL_B5ACF5C98,Traes_3AL_E7C29FDBF,Traes_4DL_C0D69F689,Traes_3DL_2BE4576D2,Traes_5AL_D3DECBBBF,Traes_2AL_73C159…
D8_AA vs DH11_AA	D8_AA	GO:0003887	DNA-directed DNA polymerase activity	molecular function	3.2704e-05	0.0013522	38	4064	TRAES3BF171700120CFD_g,Traes_6DL_5EDB25BE1,Traes_4AL_77C11407B,Traes_7BS_E49B5581E,Traes_1BS_15F9D276D,Traes_3DL_B63AF687B,Traes_7DS_4DC1C5126,TRAES3BF073300140CFD_g,Traes_1AS_3FCB35E65,Traes_7DL_9A558BB33,Traes_7BL_F45C15FA2,TRAES3BF058400010CFD_g,Traes_3AS_AAAAD30B5,Traes_4AL_3750DC486,Traes_2AL_E1F6F55B3,TRAES3BF054800030CFD_g,Traes_2AL_0FD8B0953,Traes_3AL_57252611A,Traes_1BL_9C4E21877,Traes_7…
D8_AA vs DH11_AA	D8_AA	GO:0006269	DNA replication, synthesis of RNA primer	biological process	3.3256e-05	0.0013635	7	4064	Traes_2AL_C743B8664,Traes_2BS_07A68CB54,Traes_2DL_5B051BFD9,Traes_2BL_8E3548827,Traes_2DS_B28D63DC4,Traes_1AL_E0773EAEA,Traes_1BL_36D59E9CB
D8_AA vs DH11_AA	D8_AA	GO:0042254	ribosome biogenesis	biological process	3.4864e-05	0.0014175	45	4064	Traes_6AS_0CD8379D0,Traes_5BL_3A2322B2E,Traes_6BL_004FCF3EA,Traes_3AL_79B345E61,Traes_6BL_FBA80D37C,Traes_7DL_CA10CAC0C,Traes_4AL_F415BFF34,Traes_4DL_16EFFAA6E,Traes_6DS_1DBF87531,Traes_7BL_0B7990752,Traes_2BL_16BFC2695,Traes_5DS_554AEC0FE,Traes_2AL_B6190F6BA,Traes_2AS_72EC97B33,Traes_2BL_044626FCE,Traes_2BS_8AF17D815,Traes_7AL_96BD2C8BB,Traes_2DL_553EBAF83,Traes_6AL_51D8375EF,Traes_2AL_FD73F7087…
D8_AA vs DH11_AA	D8_AA	GO:0006575	cellular modified amino acid metabolic process	biological process	3.5658e-05	0.0014378	30	4064	Traes_2DL_488816050,Traes_6BL_786D392B4,Traes_3DS_D852826BD,Traes_2DL_502A50864,Traes_6DL_A5FDD2415,Traes_5DL_FC21CCC36,Traes_3DS_57EA31670,Traes_3AL_D002DACEE,Traes_2DL_53CC6EB25,Traes_6DL_F9589C62A,Traes_6DL_1C00C93A5,Traes_5BL_CA478811A,Traes_3AS_8EE711E2C,Traes_6DL_F980A7D9A,Traes_2AL_BE2D14989,Traes_2DL_69EB061DB,Traes_3DS_B1B60B81C,Traes_2AL_3315250C9,Traes_2BL_2825A3D0F,Traes_5BL_62C79EBEC…
D8_AA vs DH11_AA	D8_AA	GO:0003916	DNA topoisomerase activity	molecular function	4.2242e-05	0.0016893	23	4064	Traes_6BL_FC1815242,Traes_6DL_2BA26E6A2,Traes_2DL_70C0930EF,Traes_1BL_297B6771A,Traes_3DS_7C6C0C970,Traes_7AS_81B58EE6A,Traes_7BS_1F4C5C328,Traes_6AL_34AFEB769,Traes_5BL_A09FB4075,Traes_3AS_30D175BEB,Traes_5BL_A20F4C525,Traes_5BS_CFBE4B8F1,Traes_5AL_1F9A1AC37,Traes_3DS_E23FB6C4E,Traes_5BL_5344C1241,Traes_1AL_E6A6C4E8F,Traes_5DL_799647EA7,Traes_6BL_6F781254A,TRAES3BF077500010CFD_g,Traes_5AL_DA7865…
D8_AA vs DH11_AA	D8_AA	GO:0022613	ribonucleoprotein complex biogenesis	biological process	4.5199e-05	0.0017929	47	4064	Traes_2DL_57B0D42E6,Traes_1DL_B0409DEFD,Traes_1AL_E885D6292,Traes_1AL_8E1027E44,Traes_2BS_7AA0CDF52,Traes_7AL_EAA637F04,Traes_4AS_4348EDC8F,Traes_7DL_FE5FE9B5A,Traes_5BL_023F3390F,Traes_5AL_9FCA8F2C1,Traes_6BL_B66D07D87,Traes_1AL_A23894122,Traes_7DS_EEC5BC568,Traes_3DL_F78DA437F,Traes_4AL_40D12488A,Traes_6AL_DF39369C9,Traes_4DS_A22E1D4E5,TRAES3BF128500110CFD_g,Traes_6DL_5EC94FF45,Traes_3DL_D8504A…
D8_AA vs DH11_AA	D8_AA	GO:0051716	cellular response to stimulus	biological process	5.1174e-05	0.0020135	354	4064	Traes_1DL_B8C1B4D1B,Traes_6BL_36233D46E,Traes_3AL_7ED7916BE,Traes_2BS_93E49A2FF,Traes_2DS_4CBF3AF2E,Traes_4DS_808851AC6,Traes_2DS_9F6EA1670,Traes_3DL_24BB937CF,Traes_2DS_1208A147B,Traes_2BL_23A873816,Traes_1AL_60485360E,Traes_7AS_6B3870E26,Traes_3DS_72259A292,Traes_2AL_F56A10D11,Traes_4BL_1629B8212,Traes_2BS_58C0ACD8E,Traes_6AS_B0F5B17FF,Traes_3AL_C105DFB9B,Traes_1AS_8A2D44F66,Traes_5DL_0D8BB1DD6…
D8_AA vs DH11_AA	D8_AA	GO:0003682	chromatin binding	molecular function	5.6609e-05	0.0022096	24	4064	Traes_7BL_463C0F2F8,Traes_7DL_E374EE2DF,Traes_5DL_8C647BFE2,TRAES3BF268900070CFD_g,Traes_2DL_7865F8015,TRAES3BF083000150CFD_g,Traes_3AS_109366C4A,Traes_6DL_5EDB25BE1,TRAES3BF171700120CFD_g,Traes_6BL_64DEE7723,Traes_3DL_072DD64E0,Traes_2BS_173E86712,Traes_7BL_BCE8CA9A6,Traes_3DS_EFCF62EC9,Traes_7AS_F46D04B08,Traes_7AL_364A6E96F,Traes_7AL_5E4FB486C,Traes_1BS_509CC5DDF1,Traes_7BL_0258A9A33,Traes_4DL…
D8_AA vs DH11_AA	D8_AA	GO:0004743	pyruvate kinase activity	molecular function	5.7448e-05	0.0022245	12	4064	Traes_1BL_9908E325A,Traes_1DL_C49D3DA38,Traes_4DS_04FD1AFDB,Traes_3AL_81435CD25,Traes_4AL_ED73F0443,Traes_4AL_80FA5B873,Traes_4DS_95156451B,Traes_4AL_CD83E86BE,Traes_1AL_0815BD32E,Traes_2AS_72C78A7E3,Traes_4AL_C38DF37C2,Traes_3DS_116082A6F
D8_AA vs DH11_AA	D8_AA	GO:0051726	regulation of cell cycle	biological process	6.3729e-05	0.0024483	32	4064	Traes_2AL_8A1653C04,Traes_2BS_C0C39661E,Traes_5DL_814CDD4A1,Traes_7AL_6A30E603B,Traes_6AS_35D6F66B4,TRAES3BF173900060CFD_g,Traes_6DS_474C54942,Traes_5BS_90796C6CA,Traes_4DS_6D029A40F,TRAES3BF019000110CFD_g,Traes_6AL_B514E9E20,Traes_6DL_6ED88425D,Traes_6AS_9294B8A02,Traes_1BL_893CD652A1,Traes_6DL_FA6A7A170,TRAES3BF059200040CFD_g,Traes_6DS_27927501E,Traes_6DS_2BBEF8CF4,Traes_7DS_8A552FC5D,TRAES3BF1…
D8_AA vs DH11_AA	D8_AA	GO:1902494	catalytic complex	cellular component	6.567e-05	0.0025032	141	4064	Traes_2BL_CA7D819C8,Traes_2BS_0083D53CA,Traes_1AL_1A9B5A1C2,Traes_1BL_09CBCDAF5,Traes_5DS_2894E30A1,Traes_1DL_532A0BCEE,Traes_1BL_07B8BFA42,Traes_1DL_57C4F92D8,Traes_2DL_B6ECF5507,Traes_6BS_5EFD2BB72,Traes_6AS_27F061A1C,Traes_6BS_736D95F6C1,Traes_2DL_5FB3E647E,Traes_1BL_CCA6E16B1,Traes_3DL_C3D46DB7B,Traes_6DS_B400C6D54,Traes_6DL_959FB7C16,Traes_3AL_B66BBC78C,Traes_7BL_827BB764A,Traes_1BL_A284F4B3…
D8_AA vs DH11_AA	D8_AA	GO:0044238	primary metabolic process	biological process	6.9442e-05	0.0026132	1835	4064	Traes_4DL_E3D64F445,TRAES3BF168900050CFD_g,Traes_2AS_5F9FFE3E6,Traes_5DL_B6E3488DE,Traes_2BL_B11B0D977,Traes_3DS_6A6AA15FF,Traes_7DS_659C88744,Traes_6BL_A45529C5F,Traes_5BL_6016175D2,Traes_2BS_3A723B425,Traes_5DS_1BD5492E6,TRAES3BF036800030CFD_g,Traes_7DL_B00F9E29B,Traes_5BL_2B5643696,Traes_4DS_76E977C68,Traes_4DS_49B5FC871,Traes_5BL_973644818,Traes_2AS_17AD96CEE,Traes_2DL_553EBAF83,Traes_1AS_627…	Traes_7BL_8F49CE9D6,Traes_6AS_006C344A3,Traes_2BL_E0439EAC8,Traes_2DL_FAE13169F,Traes_1AS_AC7CAC6F3,Traes_6AS_530C1387E,Traes_1DL_0FB30E20D,Traes_7DS_7CE5D9F71,Traes_5BL_6164B21A3,Traes_1DL_FF8DD1A1A,TRAES3BF010400460CFD_g,TRAES3BF010400550CFD_g,Traes_5DS_F7C4C2EC0,Traes_7DL_8C38F134B,TRAES3BF268900070CFD_g,Traes_3AL_67F605C27,Traes_3AS_35EA2FE84,Traes_5DL_43FC1B296,Traes_2DL_06E6A2543,Traes_1BL_…
D8_AA vs DH11_AA	D8_AA	GO:0034061	DNA polymerase activity	molecular function	6.9628e-05	0.0026132	40	4064	Traes_1AS_3FCB35E65,Traes_7DL_9A558BB33,TRAES3BF073300140CFD_g,Traes_3DL_B63AF687B,Traes_7DS_4DC1C5126,Traes_7BL_F45C15FA2,TRAES3BF058400010CFD_g,Traes_7AS_233250416,Traes_4AL_3750DC486,Traes_3AS_AAAAD30B5,Traes_5BL_79AA7C165,Traes_4AL_77C11407B,Traes_6DL_5EDB25BE1,TRAES3BF171700120CFD_g,Traes_7BS_E49B5581E,Traes_1BS_15F9D276D,Traes_1BL_9C4E21877,Traes_7AL_364A6E96F,TRAES3BF036800030CFD_g,Traes_2…
D8_AA vs DH11_AA	D8_AA	GO:0003871	5-methyltetrahydropteroyltriglutamate-homocysteine S-methyltransferase activity	molecular function	7.3397e-05	0.0027129	6	4064	Traes_4AL_8D0193195,Traes_4DS_D97A96AE5,Traes_5BS_E431D5D9D,Traes_5AS_5C5BA8A57,Traes_5DS_1BD5492E6,Traes_6AL_B0BAFBDC1
D8_AA vs DH11_AA	D8_AA	GO:0042085	5-methyltetrahydropteroyltri-L-glutamate-dependent methyltransferase activity	molecular function	7.3397e-05	0.0027129	6	4064	Traes_5AS_5C5BA8A57,Traes_5DS_1BD5492E6,Traes_6AL_B0BAFBDC1,Traes_4AL_8D0193195,Traes_4DS_D97A96AE5,Traes_5BS_E431D5D9D
D8_AA vs DH11_AA	D8_AA	GO:0006302	double-strand break repair	biological process	9.8412e-05	0.0036102	15	4064	Traes_2BL_DA42D6BA6,Traes_2DL_7F36253B8,Traes_2BL_23A873816,Traes_2AL_F56A10D11,Traes_5DL_0D8BB1DD6,Traes_2BL_CCBE0F2411,Traes_5BS_C0218A04A,Traes_5AL_E5D1F3799,Traes_2AL_06B32DF4B,Traes_5DL_FC21CCC36,Traes_5BL_043699167,Traes_4AL_8AFEB8D04,Traes_5DS_4D71C4069,Traes_5AS_D4E66CB38,Traes_2DL_1A625DA32
D8_AA vs DH11_AA	D8_AA	GO:0008097	5S rRNA binding	molecular function	0.00011302	0.004115	5	4064	Traes_4DS_36B1E14CB,Traes_3AL_AB46AAE27,TRAES3BF117800060CFD_g,Traes_7BS_04E06B751,Traes_4AL_C6477BBAA
D8_AA vs DH11_AA	D8_AA	GO:0005975	carbohydrate metabolic process	biological process	0.00011529	0.0041667	248	4064	Traes_2BL_E5D061476,Traes_4AL_25853E685,Traes_4DS_E92A563FD,Traes_4BS_73F83F708,Traes_1DL_C49D3DA38,Traes_4DL_DC562E85F,Traes_2DL_C74AEB90A,TRAES3BF050800020CFD_g,Traes_3AS_AA24D4461,Traes_3AL_0A7CF05D0,Traes_2AS_1C4822084,Traes_5DS_A9D822291,Traes_7BL_DCDA86D1A,Traes_5AL_8282D7D5A,Traes_3DS_6A6AA15FF,Traes_2AL_7F64A38C7,Traes_6BL_9CFA54D4A,Traes_5DL_C9BA7BC3C,Traes_7AL_AFC2A9D5D,Traes_6AS_706F25…
D8_AA vs DH11_AA	D8_AA	GO:0006220	pyrimidine nucleotide metabolic process	biological process	0.0001213	0.0043517	17	4064	Traes_2BS_94C42CB70,Traes_7AS_86392D8DF,Traes_4DS_3C72C425D,Traes_5DS_DE0CBA02C,Traes_5BS_F4517F3F8,Traes_2AL_44B0F2E5E,Traes_1DL_715725157,Traes_2DL_4C7EBA068,Traes_1BL_D633DA4E8,Traes_2DL_2604BC271,Traes_1AL_B68AA4C68,Traes_2DS_FCCFA0BE1,Traes_2BL_6097FE67E,Traes_2AS_7B612C346,Traes_2BL_0021AA419,Traes_7AS_5F16EEFFD,Traes_2AL_6EE01D4C2
D8_AA vs DH11_AA	D8_AA	GO:0043228	non-membrane-bounded organelle	cellular component	0.00012615	0.0044927	244	4064	Traes_2BS_24B01ABC4,Traes_4DL_EB6D912CB,Traes_1DL_DBEF80D56,Traes_3DS_1FAF94150,Traes_5BS_71BCDDB09,Traes_4DS_56FBA9FD6,TRAES3BF077300080CFD_g,Traes_2AL_D6DB7DA57,Traes_4DL_DC6A55EEE,Traes_5BL_014EC616D,Traes_5DS_3FA446382,Traes_2DS_E070E0B04,Traes_2BL_72DD69CAB,Traes_6DL_9B9465CF5,Traes_5AL_D62EC0274,Traes_2AS_7FD1610A4,Traes_5DS_4BCD5C8FE,Traes_2AL_7725A4802,Traes_2BS_1DE9CA221,Traes_6DS_9BBDCC…
D8_AA vs DH11_AA	D8_AA	GO:0006974	cellular response to DNA damage stimulus	biological process	0.00013983	0.0049436	152	4064	Traes_1BL_0B07001DA,Traes_5DL_3BEACBDF2,Traes_2BL_2C16150A2,Traes_2AL_B5ACF5C98,Traes_3DS_D54E9D8EB,Traes_1DS_3B91A8AF9,Traes_6DS_474C54942,TRAES3BF091400410CFD_g,Traes_3DL_1FF5BEE17,Traes_1DL_1B66F6277,Traes_6BL_48A815BA9,Traes_2BL_740CB0966,Traes_2DS_7F043C04B,Traes_2AL_06B32DF4B,Traes_2AS_8B6E44000,Traes_2DS_9655944FC,Traes_1DL_9C07DF37D,Traes_1DL_B52CC2283,Traes_7DS_8A552FC5D,Traes_1AS_9E7EA7…
D8_AA vs DH11_AA	D8_AA	GO:0042623	ATPase activity, coupled	molecular function	0.00014442	0.0050515	72	4064	TRAES3BF026500110CFD_g,Traes_6BL_6F781254A,TRAES3BF083100020CFD_g,Traes_7BS_72D5F66BF,Traes_7DL_E29468A4B,Traes_7DS_CDF069696,Traes_7AS_2635B1D26,Traes_3DL_AC265D2C2,Traes_3AL_4D88EA5E7,Traes_5AS_D4E66CB38,Traes_3DL_E2C3A375E,Traes_6DS_8921D3DEB,Traes_7AS_86392D8DF,Traes_5DL_3C9AAAE2D,Traes_5BS_C0218A04A,TRAES3BF077500010CFD_g,Traes_2AL_73C159267,Traes_5BL_899C06261,Traes_5DS_4D71C4069,Traes_3DL_…
D8_AA vs DH11_AA	D8_AA	GO:0042398	cellular modified amino acid biosynthetic process	biological process	0.00014495	0.0050515	25	4064	Traes_5BL_CA478811A,Traes_6DL_1C00C93A5,Traes_6DL_F9589C62A,Traes_3AL_D002DACEE,Traes_3DS_57EA31670,Traes_6DL_A5FDD2415,Traes_2DL_488816050,Traes_6BL_786D392B4,Traes_6BL_33432353A,TRAES3BF063000010CFD_g,Traes_6BL_FBF9DA7CE,Traes_5AL_07EFD5712,Traes_2BL_B17B085F9,Traes_6AL_C23861D1C,Traes_6AS_0C1D497EA,Traes_6BS_D6C182082,Traes_5BL_62C79EBEC,Traes_2BL_2825A3D0F,TRAES3BF042200040CFD_g,Traes_3DS_B1B…
D8_AA vs DH11_AA	D8_AA	GO:0030684	preribosome	cellular component	0.00016662	0.005728	27	4064	Traes_3DS_676262AEC,Traes_1AL_8E1027E44,Traes_7DS_659C88744,Traes_1AL_0D04C9A2A,Traes_7DL_CA10CAC0C,Traes_4AL_F415BFF34,Traes_7DL_FE5FE9B5A,TRAES3BF036800030CFD_g,Traes_7AS_F5102FC6C,Traes_5BL_B2CF6373D,Traes_7DL_F1D31CC01,Traes_2AL_C7956808E,Traes_5BL_35CA32B69,Traes_7AL_96BD2C8BB,Traes_7BL_67BD7284F,Traes_1BL_3CF664331,Traes_5BL_023F3390F,Traes_7AS_9247AE885,Traes_5AL_69A2CBFC4,Traes_2DL_611BC5…
D8_AA vs DH11_AA	D8_AA	GO:0071822	protein complex subunit organization	biological process	0.00016671	0.005728	103	4064	Traes_6BL_214CA3A04,Traes_1BS_02BB5C185,Traes_6DS_691A715BD,Traes_2DL_AB02E0580,Traes_6BS_70385D0E0,Traes_2BL_4E4B55DC2,Traes_1AL_8E8E7401B,Traes_2BL_409C2FDC7,Traes_2AS_D89DC9F3D,Traes_5AL_0C355820C,Traes_5DL_ADE953140,Traes_1AL_4F38F3938,Traes_2DL_6523CB829,Traes_1AL_0D04C9A2A,Traes_3AS_4DE33AA5B,Traes_2AL_7D28234D0,Traes_1DL_DB42E9C83,Traes_2DL_5FB3E647E,Traes_7DL_3A09A870E,Traes_2BL_B19B91B67…
D8_AA vs DH11_AA	D8_AA	GO:0043232	intracellular non-membrane-bounded organelle	cellular component	0.00017575	0.0059963	239	4064	Traes_7DL_CA10CAC0C,Traes_1DS_5C2793C92,Traes_3DL_25BEB4D80,Traes_7AS_EEC3B823D,Traes_7DS_01144F229,Traes_5AS_2F996234C,Traes_7BL_0258A9A33,Traes_1DS_B4840B357,Traes_1AS_240EBA7BA,Traes_1AL_1BD995195,Traes_5AL_98FA21B17,Traes_3DS_EFCF62EC9,Traes_3DL_B9F4CD18D,Traes_7AL_364A6E96F,Traes_1BL_C122A5B51,Traes_3AS_263008FD8,Traes_2DS_0EC259E4B,Traes_4AL_4FF85D8E9,Traes_2AS_9D039310D,Traes_2DL_6523CB829…
D8_AA vs DH11_AA	D8_AA	GO:0032797	SMN complex	cellular component	0.00018204	0.0061679	4	4064	Traes_7DL_4A427E3BF,Traes_6AL_5013EBF38,Traes_2BL_6707649D3,Traes_2DL_9022C3CC4
D8_AA vs DH11_AA	D8_AA	GO:0051258	protein polymerization	biological process	0.00019869	0.0066855	29	4064	Traes_5BS_9C085A8B1,Traes_7DL_3A09A870E,Traes_2DL_5FB3E647E,Traes_2BL_B19B91B67,Traes_2AS_2F998802A,Traes_3AS_4DE33AA5B,Traes_1BS_0A4CE3B63,Traes_1BL_376B04B59,Traes_2DL_6523CB829,Traes_4DL_E3D64F445,Traes_5BL_043699167,Traes_6AS_A2CEF41FA,Traes_5AL_98FA21B17,Traes_6DS_989682E3C,Traes_6DL_7FFFE462C,Traes_5AS_5AEBD0B67,Traes_1BS_A43C87800,Traes_5BS_340BA6209,Traes_2BL_394473144,Traes_3AL_D217A679F…
D8_AA vs DH11_AA	D8_AA	GO:0006325	chromatin organization	biological process	0.00020104	0.0067182	51	4064	Traes_4AL_7A841CAD2,Traes_1AS_61D017632,Traes_6DL_342E40B9A,Traes_5DL_167F3C3CA,Traes_3AL_25A5F6B55,Traes_4DL_16EFFAA6E,Traes_2AL_CC403D182,Traes_2BL_FD8C2F815,Traes_4AL_3750DC486,Traes_6AL_80BA7FA66,Traes_2DS_3569AEDFB,TRAES3BF111600240CFD_g,Traes_5BL_917DF323B,TRAES3BF083000150CFD_g,Traes_5BL_A8B4F5EC6,Traes_2AL_B7F30A338,Traes_3AL_0181F7824,Traes_2AL_C7956808E,Traes_1DL_5C72CBFC6,Traes_6BL_A67…
D8_AA vs DH11_AA	D8_AA	GO:0043933	macromolecular complex subunit organization	biological process	0.00020264	0.0067256	137	4064	Traes_2DS_E070E0B04,Traes_5DL_1E173F9C5,Traes_6AL_86EE554C5,Traes_1DS_8BCA18CB2,Traes_1DL_DBEF80D56,Traes_3AL_0181F7824,Traes_6AL_D5E318D47,Traes_2DS_3569AEDFB,TRAES3BF111600240CFD_g,TRAES3BF171700120CFD_g,Traes_2AL_CC403D182,Traes_5AS_A29B02B1F,Traes_1AS_61D017632,Traes_1AS_FC7D92A3D,Traes_1BL_1B855A775,Traes_1DL_B0409DEFD,Traes_6BL_B095FC217,Traes_6DS_989682E3C,Traes_1DL_1B66F6277,Traes_1BS_9AD…
D8_AA vs DH11_AA	D8_AA	GO:0004252	serine-type endopeptidase activity	molecular function	0.00021349	0.0070379	55	4064	Traes_5AL_21B1E3922,Traes_2AL_C8CBB1EA4,Traes_6BL_FC1815242,Traes_6DL_2BA26E6A2,Traes_2DS_7704B7B03,Traes_5BL_657FF8465,Traes_2DS_B3044E0C8,Traes_1AL_979039A13,Traes_2AS_BFF54241F,Traes_2AS_7E8F8471C,Traes_7DS_52F11DADF,Traes_2DS_27837D567,Traes_2DS_C0B6DC905,Traes_2BS_ED3652A2E,Traes_7DS_7B1BC5DC0,Traes_2BS_67E0AD439,Traes_2DL_7A8F60286,Traes_4DS_B2986952C,TRAES3BF020200030CFD_g,Traes_1DL_BB7630…
D8_AA vs DH11_AA	D8_AA	GO:0033554	cellular response to stress	biological process	0.00022077	0.0072293	155	4064	Traes_6AL_F69EE193A,Traes_7DS_56F70D3CA,Traes_2BS_C0C39661E,Traes_4AL_8AFEB8D04,Traes_1DS_D3A05050C,Traes_4AS_EF940BBFF,TRAES3BF173900060CFD_g,Traes_6BL_461C092DF,Traes_5DL_0D8BB1DD6,Traes_2AL_88233D0EA,Traes_1AS_8A2D44F66,Traes_1AL_2EF5725B5,Traes_3AS_B7FEC8871,Traes_2DL_1A625DA32,Traes_1AL_B6F713FA8,Traes_6DL_EA7153F7A,Traes_7AL_2D58BCFF8,Traes_2DS_7704B7B03,Traes_3DL_17AF7862E,Traes_2AL_C14075…
D8_AA vs DH11_AA	D8_AA	GO:0004556	alpha-amylase activity	molecular function	0.00023308	0.0075812	8	4064	Traes_7DL_69E2EA435,Traes_5BL_AC845F1C1,Traes_7DL_EBEF5B3FC,Traes_5BL_D1DF6C31E,Traes_5BL_4329BF6A2,Traes_5AL_829C0A478,Traes_7DL_B1B3571A7,Traes_5DL_91B56C21D
D8_AA vs DH11_AA	D8_AA	GO:0005577	fibrinogen complex	cellular component	0.00026102	0.0083783	20	4064	Traes_5DL_FC21CCC36,Traes_5DS_FF7A5D509,Traes_6BS_70385D0E0,Traes_5BL_043699167,Traes_6AS_A2CEF41FA,Traes_5AL_98FA21B17,Traes_6DL_7FFFE462C,Traes_1BS_A43C87800,Traes_6DS_989682E3C,Traes_5AS_5AEBD0B67,Traes_5BS_340BA6209,Traes_1DL_1B66F6277,Traes_3AL_D217A679F,Traes_1DS_B4840B357,Traes_5BS_9C085A8B1,Traes_7DL_3A09A870E,Traes_2AS_2F998802A,Traes_1BS_0A4CE3B63,Traes_1BL_376B04B59,Traes_4DL_E3D64F445
D8_AA vs DH11_AA	D8_AA	GO:0030168	platelet activation	biological process	0.00026102	0.0083783	20	4064	Traes_6DL_7FFFE462C,Traes_6DS_989682E3C,Traes_5AS_5AEBD0B67,Traes_1BS_A43C87800,Traes_5BS_340BA6209,Traes_5BL_043699167,Traes_5AL_98FA21B17,Traes_6AS_A2CEF41FA,Traes_3AL_D217A679F,Traes_1DL_1B66F6277,Traes_1DS_B4840B357,Traes_5BS_9C085A8B1,Traes_7DL_3A09A870E,Traes_1BL_376B04B59,Traes_4DL_E3D64F445,Traes_2AS_2F998802A,Traes_1BS_0A4CE3B63,Traes_5DL_FC21CCC36,Traes_6BS_70385D0E0,Traes_5DS_FF7A5D509
D8_AA vs DH11_AA	D8_AA	GO:0022607	cellular component assembly	biological process	0.00027822	0.0088723	134	4064	Traes_1DL_1B66F6277,Traes_6DS_989682E3C,Traes_6BL_B095FC217,Traes_5BL_4CA71C036,Traes_1DL_B0409DEFD,Traes_3AL_656A1BF05,Traes_3AL_5006FA990,Traes_1BS_3478EC7C9,Traes_1BS_9AD3B3BE2,Traes_5AL_EBF32FE10,Traes_4AL_1D564CFC3,Traes_5BL_573ABF1D7,Traes_1DL_DBEF80D56,Traes_5DL_1E173F9C5,Traes_1DS_8BCA18CB2,Traes_6AL_86EE554C5,Traes_2DS_E070E0B04,Traes_2DL_1B1C3D8DC,Traes_1AS_FC7D92A3D,Traes_6DS_C73A2C9BC…
D8_AA vs DH11_AA	D8_AA	GO:0032040	small-subunit processome	cellular component	0.00028551	0.0090455	25	4064	Traes_2AL_B6190F6BA,TRAES3BF058400010CFD_g,Traes_7AL_B1FF8B04A,Traes_1DL_8902C5092,Traes_1BL_CEDA6A19F,Traes_5BL_06A4E0B2C,Traes_5DL_DF52B7CB3,Traes_5AL_69A2CBFC4,Traes_2DL_611BC53C7,Traes_7AS_9247AE885,Traes_1BL_3CF664331,Traes_7BL_67BD7284F,Traes_7AL_96BD2C8BB,Traes_5BL_35CA32B69,Traes_2AL_C7956808E,Traes_7DL_F1D31CC01,Traes_7AS_F5102FC6C,Traes_5BL_B2CF6373D,TRAES3BF036800030CFD_g,Traes_7DL_FE5…
D8_AA vs DH11_AA	D8_AA	GO:0043138	3'-5' DNA helicase activity	molecular function	0.00029618	0.0092632	7	4064	Traes_2DS_9655944FC,Traes_3DL_E2C3A375E,Traes_2BS_F63DCE7C1,Traes_2AS_8B6E44000,Traes_2AL_B5ACF5C98,Traes_2BL_740CB0966,TRAES3BF083100020CFD_g
D8_AA vs DH11_AA	D8_AA	GO:0043140	ATP-dependent 3'-5' DNA helicase activity	molecular function	0.00029618	0.0092632	7	4064	Traes_2BS_F63DCE7C1,Traes_2DS_9655944FC,Traes_3DL_E2C3A375E,Traes_2BL_740CB0966,TRAES3BF083100020CFD_g,Traes_2AS_8B6E44000,Traes_2AL_B5ACF5C98
D8_AA vs DH11_AA	D8_AA	GO:0035639	purine ribonucleoside triphosphate binding	molecular function	0.00030994	0.0096318	772	4064	Traes_1AL_E6A6C4E8F,Traes_2DL_7A8F60286,Traes_7AS_B0AA62C31,Traes_5AS_E85A8390A,Traes_7BS_782D48A8F,Traes_2BL_2E1918E7F,Traes_3AS_109366C4A,Traes_2BS_07A68CB54,TRAES3BF024600160CFD_g,Traes_5DL_6D94A25FB,Traes_2AL_73C159267,Traes_1BS_324029B4E,Traes_7BS_98F7BA540,Traes_5AS_A13385399,Traes_7BS_4FF89B6C4,Traes_7AL_EAA637F04,Traes_6BL_9762E8C64,Traes_3AS_1C08C0DD1,Traes_5BL_BCF1D2649,Traes_5BS_8A07A2…
D8_AA vs DH11_AA	D8_AA	GO:0000075	cell cycle checkpoint	biological process	0.00032158	0.0098804	16	4064	Traes_6DS_27927501E,Traes_1BS_0A4CE3B63,Traes_1DS_470DA9B46,Traes_1BL_C261406BF,Traes_1DL_B52CC2283,Traes_2AL_D6DB7DA57,Traes_4DL_EB6D912CB,Traes_4DS_6D029A40F,Traes_2DL_BB04E5BC9,Traes_2BL_452C84963,Traes_2DL_3044893D1,Traes_2BL_433D3147C,Traes_6AL_F69EE193A,Traes_6AL_E321E35A0,Traes_4AS_B1DE7ABF8,Traes_6DL_1BCF08167
D8_AA vs DH11_AA	D8_AA	GO:0044815	DNA packaging complex	cellular component	0.00032199	0.0098804	17	4064	Traes_6DL_9B9465CF5,Traes_5BL_2C797FB98,Traes_2AL_7D28234D0,Traes_2DS_0EC259E4B,Traes_3DS_1FAF94150,Traes_5DL_AB1CA60FD,Traes_7BL_27009DE7F,Traes_6AL_55386E4BB,Traes_5BL_A8B4F5EC6,Traes_2BL_4E4B55DC2,Traes_2DS_29ED1D7E0,Traes_2AL_B7F30A338,Traes_2DL_AB6FEEC91,Traes_5BL_917DF323B,TRAES3BF133900010CFD_g,Traes_3AL_DCDC0A33C,Traes_6BL_77650F24A
D8_AA vs DH11_AA	D8_AA	GO:0009219	pyrimidine deoxyribonucleotide metabolic process	biological process	0.00032729	0.0099667	11	4064	Traes_5DS_DE0CBA02C,Traes_5BS_F4517F3F8,Traes_4DS_3C72C425D,Traes_7AS_86392D8DF,Traes_2DL_2604BC271,Traes_2BL_6097FE67E,Traes_2AL_44B0F2E5E,Traes_2BL_0021AA419,Traes_2AL_6EE01D4C2,Traes_7AS_5F16EEFFD,Traes_2DL_4C7EBA068
D8_AA vs DH11_AA	D8_AA	GO:0071704	organic substance metabolic process	biological process	0.00033028	0.0099667	1897	4064	Traes_1BL_850B64FB8,Traes_5BL_129A14615,Traes_3AL_4D88EA5E7,Traes_3AS_9CE75153C,Traes_2BL_7194A68D3,Traes_6AS_0CD8379D0,Traes_4AL_4FF85D8E9,Traes_5BS_13481E081,Traes_5BL_077D7FCAA,Traes_2DS_7BFBC3007,Traes_2BL_C9F83BF85,Traes_1BL_376B04B59,Traes_2DL_719D7670E,Traes_5AL_8418B3FFA,Traes_6AS_3AFC735F7,TRAES3BF030400130CFD_g,Traes_4DL_46F62B333,Traes_2BL_593E1CCC2,Traes_7AS_C3D41AFDF,Traes_2BL_433D31…	Traes_AL_20BD31871, Traes_6DS_EEC1381A7,Traes_2DL_71A41640C,Traes_5DL_0AFAD48761,Traes_5DL_4D5C7E61F,Traes_3DS_BA5B9A06A,Traes_7BL_0258A9A33,Traes_3DL_659CF2379,Traes_2AS_B1B372658,Traes_6BL_D4C88549F,Traes_3DS_EFCF62EC9,Traes_3AL_81435CD25,Traes_6DL_901793D6D,Traes_5AL_FCDD18A4D,Traes_4DL_B6775FD60,Traes_2AL_48B239DD6,Traes_1BL_C122A5B51,Traes_1AL_738358449,TRAES3BF096900040CFD_g,Traes_2BL_6E876…
D8_AA vs DH11_AA	D8_AA	GO:0032991	macromolecular complex	cellular component	0.00033093	0.0099667	525	4064	TRAES3BF026500110CFD_g,Traes_6DL_959FB7C16,Traes_6DL_11374490D,Traes_1BL_7263AACCF,Traes_3AL_B66BBC78C,Traes_2DL_C1FAE163C,Traes_2BS_F01C39DD2,Traes_4AS_14FF2A631,Traes_2BL_39E151650,Traes_2BL_5CDB98C6D,Traes_4AL_48A716ECE,Traes_1AL_638691536,Traes_7AS_F8A38C781,Traes_5DL_89C763C63,Traes_3AS_263008FD8,Traes_2AS_9D039310D,Traes_5AL_98FA21B17,Traes_3DL_B9F4CD18D,Traes_6AL_97788AE61,Traes_4AL_9839E5…
D8_AA vs DH11_AA	D8_AA	GO:0001775	cell activation	biological process	0.00033586	0.010053	21	4064	Traes_5BS_9C085A8B1,Traes_7DL_3A09A870E,Traes_5DS_8142E2579,Traes_1BL_376B04B59,Traes_4DL_E3D64F445,Traes_2AS_2F998802A,Traes_1BS_0A4CE3B63,Traes_6DS_989682E3C,Traes_6DL_7FFFE462C,Traes_1BS_A43C87800,Traes_5AS_5AEBD0B67,Traes_5BS_340BA6209,Traes_5BL_043699167,Traes_5AL_98FA21B17,Traes_6AS_A2CEF41FA,Traes_1DL_1B66F6277,Traes_3AL_D217A679F,Traes_1DS_B4840B357,Traes_6BS_70385D0E0,Traes_5DS_FF7A5D509…
D8_AA vs DH11_AA	D8_AA	GO:0009262	deoxyribonucleotide metabolic process	biological process	0.00034254	0.010191	12	4064	Traes_2AL_6EE01D4C2,Traes_2DL_4C7EBA068,Traes_7AS_5F16EEFFD,Traes_7BS_96598995D,Traes_2BL_0021AA419,Traes_2BL_6097FE67E,Traes_2AL_44B0F2E5E,Traes_4DS_3C72C425D,Traes_5BS_F4517F3F8,Traes_5DS_DE0CBA02C,Traes_2DL_2604BC271,Traes_7AS_86392D8DF
D8_AA vs DH11_AA	D8_AA	GO:0000226	microtubule cytoskeleton organization	biological process	0.00037355	0.011046	38	4064	Traes_2DL_5FB3E647E,Traes_2BL_B19B91B67,Traes_3AS_4DE33AA5B,Traes_5BL_043699167,Traes_1DL_303C43091,Traes_1BL_BF2C1D553,Traes_1AL_5471AB509,Traes_5BS_B39F28BEA,Traes_2AS_D89DC9F3D,Traes_5DS_610F46B5A,Traes_3AL_AD06F4467,Traes_5AL_EBF32FE10,Traes_7AL_0FBE31D74,Traes_1BS_02BB5C185,Traes_2AL_3FE5DF00C,TRAES3BF048700100CFD_g,Traes_2BL_72DD69CAB,Traes_2DS_E070E0B04,TRAES3BF058700040CFD_g,Traes_4AS_D5B…
D8_AA vs DH11_AA	D8_AA	GO:0000793	condensed chromosome	cellular component	0.00042794	0.012578	29	4064	Traes_1DS_470DA9B46,Traes_1BS_0A4CE3B63,Traes_2BL_72DD69CAB,Traes_2DS_E070E0B04,Traes_4AS_D5B85A7FB,Traes_6DL_9B9465CF5,Traes_5AL_D62EC0274,TRAES3BF048700100CFD_g,Traes_2AL_D6DB7DA57,Traes_2AS_FE8CA85C9,Traes_6AL_55386E4BB,Traes_2DL_0CD214042,Traes_2DS_0EC259E4B,Traes_5AS_14312D02F1,Traes_5AL_EBF32FE10,Traes_2BS_F01C39DD2,Traes_2BL_452C84963,Traes_1DL_657020E08,Traes_2AS_D89DC9F3D,Traes_5DS_610F4…
D8_AA vs DH11_AA	D8_AA	GO:0017038	protein import	biological process	0.00043897	0.012825	34	4064	Traes_7BS_B1A811DD9,Traes_1BL_0B751B859,Traes_3DL_A4E1B472C,Traes_4AS_4C529A3CF,Traes_1BS_90427972B,Traes_5BS_B2CD001D1,Traes_6DL_0CB0CD181,Traes_1BS_C370FEEA6,Traes_5AS_5AEBD0B67,Traes_5BS_340BA6209,Traes_2AL_0CDCD0776,Traes_3AL_BC81D5BF3,Traes_7DL_DC0E268FC,Traes_7DS_BC42C320D,Traes_2DL_AB02E0580,Traes_7DS_C1DCFDA6D,Traes_3AL_D002DACEE,Traes_4DL_59311B671,Traes_5DS_502FB4BFA,Traes_2AL_CAE899DAB…
D8_AA vs DH11_AA	D8_AA	GO:0046658	anchored component of plasma membrane	cellular component	0.00046208	0.01342	3	4064	Traes_3DS_C74F56379,Traes_3AS_369371CF7,TRAES3BF114000090CFD_g
D8_AA vs DH11_AA	D8_AA	GO:0000775	chromosome, centromeric region	cellular component	0.00046714	0.013486	39	4064	Traes_1AL_07DBE23F2,Traes_6DS_27927501E,Traes_5AS_5AEBD0B67,Traes_6DL_7FFFE462C,Traes_5BS_340BA6209,Traes_2DL_1A625DA32,Traes_6BL_578569624,Traes_2AS_D89DC9F3D,Traes_5DS_610F46B5A,Traes_5AL_EBF32FE10,Traes_2DL_7865F8015,Traes_5AL_9AF6430EC,Traes_6DS_691A715BD,Traes_1DL_576085199,Traes_2AS_7FD1610A4,TRAES3BF048700100CFD_g,Traes_2BL_72DD69CAB,Traes_2DS_E070E0B04,Traes_4AS_D5B85A7FB,Traes_1DS_470DA9…
D8_AA vs DH11_AA	D8_AA	GO:0001522	pseudouridine synthesis	biological process	0.00048731	0.013986	19	4064	Traes_6BS_BDA1F76BD,Traes_2DL_57B0D42E6,Traes_1AL_E885D6292,Traes_7DS_659C88744,Traes_4DL_5CD84D440,Traes_6BL_004FCF3EA,Traes_4AS_4348EDC8F,Traes_4AL_267FD0D43,Traes_6BL_5E7C78760,Traes_7DS_EEC5BC568,Traes_6BL_B66D07D87,Traes_1AL_9ABFCBB57,Traes_2AL_FD73F7087,Traes_6AL_DF39369C9,Traes_4DS_A22E1D4E5,Traes_1BL_336FE4054,Traes_2BL_16BFC2695,Traes_3DL_D8504A5BF,Traes_6DL_5EC94FF45
D8_AA vs DH11_AA	D8_AA	GO:0030674	protein binding, bridging	molecular function	0.00049836	0.013993	22	4064	Traes_5DL_FC21CCC36,Traes_5DS_FF7A5D509,Traes_6BS_70385D0E0,TRAES3BF083000150CFD_g,Traes_6DL_7FFFE462C,Traes_1BS_A43C87800,Traes_5AS_5AEBD0B67,Traes_6DS_989682E3C,Traes_5BS_340BA6209,Traes_5BL_043699167,Traes_5AL_98FA21B17,Traes_6AS_A2CEF41FA,Traes_3AL_D217A679F,Traes_1DL_1B66F6277,Traes_1DS_B4840B357,Traes_1DS_CFB835F0E,Traes_7DL_3A09A870E,Traes_5BS_9C085A8B1,Traes_1BL_376B04B59,Traes_4DL_E3D64F…
D8_AA vs DH11_AA	D8_AA	GO:0060090	binding, bridging	molecular function	0.00049836	0.013993	22	4064	Traes_5DL_FC21CCC36,Traes_6BS_70385D0E0,Traes_5DS_FF7A5D509,TRAES3BF083000150CFD_g,Traes_6DL_7FFFE462C,Traes_1BS_A43C87800,Traes_6DS_989682E3C,Traes_5AS_5AEBD0B67,Traes_5BS_340BA6209,Traes_5BL_043699167,Traes_5AL_98FA21B17,Traes_6AS_A2CEF41FA,Traes_3AL_D217A679F,Traes_1DL_1B66F6277,Traes_1DS_B4840B357,Traes_1DS_CFB835F0E,Traes_5BS_9C085A8B1,Traes_7DL_3A09A870E,Traes_1BL_376B04B59,Traes_4DL_E3D64F…
D8_AA vs DH11_AA	D8_AA	GO:0008236	serine-type peptidase activity	molecular function	0.00049902	0.013993	97	4064	Traes_7AS_799E72BE7,Traes_2DS_B3044E0C8,Traes_2AS_BFF54241F,Traes_2AL_C8CBB1EA4,Traes_5AL_21B1E3922,Traes_6BL_FC1815242,Traes_5DL_134E88B2A,Traes_6DL_3925E5524,Traes_7AL_FDF10C76E,Traes_4BS_4EA99058E,Traes_1BL_0C80CA52E,Traes_1BL_5EBE999F6,Traes_6DL_A72132FC8,Traes_2BL_5BF64063E,Traes_2DS_27837D567,Traes_2BS_67E0AD439,Traes_3DL_AB080A446,Traes_7DS_7B1BC5DC0,Traes_2DL_7A8F60286,Traes_2BL_E0439EAC8…
D8_AA vs DH11_AA	D8_AA	GO:0017171	serine hydrolase activity	molecular function	0.00049902	0.013993	97	4064	Traes_7DS_52F11DADF,Traes_2AS_7E8F8471C,Traes_5DL_B23075AF1,Traes_1AL_979039A13,Traes_7AS_DAEBB4E87,Traes_7BL_FBA8B70B0,Traes_5BL_657FF8465,Traes_1AL_1497B5110,Traes_7BL_654FD1E24,Traes_2DS_7704B7B03,Traes_7DL_BF0FB78FF,Traes_6DL_2BA26E6A2,Traes_7BL_B2244F7FA,Traes_4DL_46E48F062,Traes_1BL_0B07001DA,Traes_1DL_BB7630B9E,Traes_1DL_013A3A113,Traes_2DL_490309D0E,TRAES3BF020200030CFD_g,Traes_4BL_A6A86A…
D8_AA vs DH11_AA	D8_AA	GO:0043234	protein complex	cellular component	0.00051492	0.014356	393	4064	Traes_2BS_0083D53CA,Traes_2BL_CA7D819C8,Traes_4DL_59311B671,Traes_4AS_B1DE7ABF8,Traes_1AL_1A9B5A1C2,Traes_1BL_09CBCDAF5,Traes_5DS_2894E30A1,Traes_5BL_291576262,Traes_3DL_BD52F0DE9,Traes_2AS_D89DC9F3D,Traes_6DS_691A715BD,Traes_5AS_353BAD199,Traes_1DL_62C123C10,Traes_6AS_A2CEF41FA,Traes_7AS_0CD3B69E7,Traes_1BS_A43C87800,Traes_5AS_5AEBD0B67,Traes_3AS_72C56C5A2,Traes_5DL_AF01E9D7B,Traes_1AS_160541C8C…
D8_AA vs DH11_AA	D8_AA	GO:0005575	cellular_component	cellular component	0.00053732	0.014895	1715	4064	Traes_1AL_F420A1BBE,Traes_6DS_989682E3C,Traes_2DS_30152CC87,Traes_1AL_F66932BD3,Traes_4DL_19620E86D,TRAES3BF052800010CFD_g,Traes_6DL_405ED1C0A,Traes_7BL_89DDE4EF9,Traes_1BL_0720A52EA,Traes_5AL_F5DE61878,Traes_3DS_676262AEC,Traes_1DL_B52CC2283,Traes_4DL_1CD52C64C,Traes_2DL_620E5D504,Traes_1AL_E885D6292,Traes_7DL_D4B6FF473,Traes_5DL_7E789B13F,Traes_1BL_332C278BD,Traes_1DL_46A1299E2,TRAES3BF12870004…	Traes_3DS_AB1F42129,Traes_6AL_F69EE193A,Traes_2DL_8ECA2FB36,Traes_3AS_B7FEC8871,TRAES3BF039400090CFD_g,Traes_5DS_C53497323,Traes_5DL_F657BF165,Traes_6AS_4E1D574BC,Traes_1AL_6F1907FF4,Traes_7AL_426F4F644,Traes_7AL_354EEE44E,Traes_3DL_116F5A1FE,Traes_7BL_BC8E46CEC,Traes_1BL_EE4652640,Traes_7AS_ECBB6F731,Traes_6BL_98F7FF010,Traes_7BL_549B598C7,Traes_6BL_004FCF3EA,Traes_7DS_34DB6B305,Traes_2AL_F56A10…
D8_AA vs DH11_AA	D8_AA	GO:0004869	cysteine-type endopeptidase inhibitor activity	molecular function	0.00058315	0.016074	6	4064	Traes_4DL_7E5F0016D,TRAES3BF080100010CFD_g,Traes_4DS_E3FF7A34C,Traes_1DL_2A17EE523,Traes_4DL_7BF58D17E,Traes_4AL_21753B4FC
D8_AA vs DH11_AA	D8_AA	GO:0000910	cytokinesis	biological process	0.00061425	0.016837	33	4064	Traes_2DS_4F6BA4A13,Traes_5DL_1200425F4,Traes_2AL_4010A2FC2,Traes_4DS_4536CBC16,Traes_2DS_E070E0B04,TRAES3BF058700040CFD_g,Traes_2DL_1B1C3D8DC,Traes_1AL_14DD8273F,Traes_5AL_6BA7849E7,Traes_6AL_DC48CF291,TRAES3BF116200450CFD_g,Traes_2DL_1F0CDB1CE,Traes_3DL_D2A9689A9,Traes_1DS_F22A3DB6A,Traes_4DL_F064084A9,Traes_1DL_B0CE11E8B,Traes_5AS_14312D02F1,Traes_5BL_4CA71C036,Traes_1BL_BF2C1D553,Traes_5BS_B3…
D8_AA vs DH11_AA	D8_AA	GO:0016160	amylase activity	molecular function	0.00069229	0.01887	11	4064	Traes_5AL_829C0A478,Traes_7DL_B1B3571A7,Traes_5BL_4329BF6A2,Traes_5BL_D1DF6C31E,Traes_5DL_91B56C21D,Traes_2BS_A1909D302,Traes_1AS_A6C4844CD,Traes_5BL_AC845F1C1,Traes_2AS_61CA61AD3,Traes_7DL_69E2EA435,Traes_7DL_EBEF5B3FC
D8_AA vs DH11_AA	D8_AA	GO:0065007	biological regulation	biological process	0.00073602	0.01995	693	4064	TRAES3BF027700130CFD_g,Traes_1DL_88D7FAA30,Traes_6DL_E3F8412B5,Traes_2BS_CC6FD8499,Traes_6BS_70385D0E0,Traes_1BL_79DD08BE8,Traes_6DL_8E875620A,TRAES3BF097000010CFD_g,TRAES3BF044400060CFD_g,TRAES3BF096700070CFD_g,Traes_5BS_4B7CBAE3F,Traes_7AL_071131FEE,Traes_6DL_060A32386,Traes_2DL_6523CB829,Traes_2BS_FE8C7DB5B,Traes_1BL_CCA6E16B1,Traes_1AL_0D04C9A2A,Traes_3DS_C9085D1BB,Traes_2BL_B19B91B67,Traes_5…
D8_AA vs DH11_AA	D8_AA	GO:0016043	cellular component organization	biological process	0.00075651	0.020321	341	4064	Traes_5BL_043699167,Traes_5BL_88E594FCF,Traes_6BL_578569624,Traes_1BL_BF2C1D553,Traes_5BL_A09FB4075,Traes_3AL_D217A679F,Traes_5BS_B39F28BEA,Traes_3AS_E06140CCA,Traes_4DS_916F07141,Traes_6DL_B01E3A7AA,Traes_1DL_DB42E9C83,Traes_2AL_7D28234D0,Traes_6BL_A012FAD0E,Traes_2AL_3E4F9254A,TRAES3BF077500010CFD_g,Traes_7DS_543FA5302,Traes_1DS_5EEED86AD,Traes_5AL_0C355820C,Traes_2BL_409C2FDC7,Traes_5AL_1F9A1A…
D8_AA vs DH11_AA	D8_AA	GO:0009615	response to virus	biological process	0.00075954	0.020321	15	4064	Traes_7AL_426F4F644,Traes_4DL_F064084A9,Traes_5AS_353BAD199,Traes_2AL_AB2B9EBDA,Traes_3DL_25A64A66F,Traes_6DS_8921D3DEB,Traes_7BL_FBD8B464C,Traes_5BL_71BBA7443,Traes_2BL_409C2FDC7,Traes_6AS_CB1C6484A,Traes_1AS_4D4B7A137,Traes_2DS_F48543AA3,Traes_2BS_AE51B02ED,Traes_1BS_85E907491,Traes_2AL_EA60A06AC
D8_AA vs DH11_AA	D8_AA	GO:0009394	2'-deoxyribonucleotide metabolic process	biological process	0.00076635	0.020321	11	4064	Traes_7AS_5F16EEFFD,Traes_2DL_4C7EBA068,Traes_2AL_6EE01D4C2,Traes_2BL_0021AA419,Traes_2AL_44B0F2E5E,Traes_2BL_6097FE67E,Traes_7AS_86392D8DF,Traes_2DL_2604BC271,Traes_5BS_F4517F3F8,Traes_5DS_DE0CBA02C,Traes_4DS_3C72C425D
D8_AA vs DH11_AA	D8_AA	GO:0019692	deoxyribose phosphate metabolic process	biological process	0.00076635	0.020321	11	4064	Traes_7AS_86392D8DF,Traes_2DL_2604BC271,Traes_5BS_F4517F3F8,Traes_5DS_DE0CBA02C,Traes_4DS_3C72C425D,Traes_2AL_44B0F2E5E,Traes_2BL_6097FE67E,Traes_2BL_0021AA419,Traes_2DL_4C7EBA068,Traes_7AS_5F16EEFFD,Traes_2AL_6EE01D4C2
D8_AA vs DH11_AA	D8_AA	GO:0051301	cell division	biological process	0.0008239	0.021729	45	4064	Traes_6AL_DC48CF291,TRAES3BF116200450CFD_g,Traes_3DL_D2A9689A9,Traes_2DL_1F0CDB1CE,Traes_2BS_F01C39DD2,Traes_1DS_F22A3DB6A,Traes_4DL_F064084A9,Traes_1DL_B0CE11E8B,Traes_5AS_14312D02F1,Traes_2DS_4F6BA4A13,Traes_6BL_F2A2FDFD8,Traes_5DL_1200425F4,Traes_4DS_4536CBC16,TRAES3BF077200060CFD_g,Traes_2AS_FE8CA85C9,Traes_2AL_4010A2FC2,Traes_4AS_D5B85A7FB,TRAES3BF058700040CFD_g,Traes_2DS_E070E0B04,Traes_2DL…
D8_AA vs DH11_AA	D8_AA	GO:0098687	chromosomal region	cellular component	0.00095949	0.025168	39	4064	Traes_6DL_5EDB25BE1,TRAES3BF171700120CFD_g,Traes_3DL_072DD64E0,Traes_1BL_2B59F0CE3,Traes_5AS_14312D02F1,Traes_5DS_FF7A5D509,Traes_2BS_F01C39DD2,Traes_6AL_D5E318D47,TRAES3BF268900070CFD_g,Traes_2DL_1F0CDB1CE,Traes_5DL_8C647BFE2,Traes_1DS_470DA9B46,Traes_1BS_0A4CE3B63,Traes_2DS_E070E0B04,Traes_2BL_72DD69CAB,Traes_4AS_D5B85A7FB,Traes_2AS_7FD1610A4,TRAES3BF048700100CFD_g,Traes_4DL_DC6A55EEE,Traes_2AS…
D8_AA vs DH11_AA	D8_AA	GO:0016645	oxidoreductase activity, acting on the CH-NH group of donors	molecular function	0.00097936	0.025552	23	4064	Traes_3DS_57EA31670,Traes_2BL_0021AA419,Traes_2DL_488816050,Traes_3DS_D852826BD,Traes_7AS_A76DA5B22,Traes_7DL_6A6BEA0C5,Traes_7DL_7803A2E53,Traes_7DS_20A408692,Traes_5AL_03F30BA47,Traes_4AL_3C11D1759,Traes_2BL_2825A3D0F,Traes_2AL_3315250C9,Traes_2DL_4C7EBA068,Traes_2DL_69EB061DB,TRAES3BF000200010CFD_g,Traes_2AL_BE2D14989,Traes_3AS_8EE711E2C,TRAES3BF063000010CFD_g,Traes_4AL_B26F62EEB,Traes_5AL_07E…
D8_AA vs DH11_AA	D8_AA	GO:0006364	rRNA processing	biological process	0.0011104	0.028666	32	4064	Traes_1DL_8902C5092,Traes_6DL_5F12F1D71,Traes_5DL_A3829280B,TRAES3BF128500110CFD_g,Traes_4AL_40D12488A,Traes_3DL_F78DA437F,Traes_1AL_A23894122,Traes_5AL_9FCA8F2C1,Traes_5BL_023F3390F,Traes_7DL_FE5FE9B5A,Traes_7AL_EAA637F04,Traes_2BS_7AA0CDF52,Traes_1AL_8E1027E44,Traes_6DS_1DBF87531,Traes_4DL_16EFFAA6E,Traes_5DS_554AEC0FE,Traes_7BL_0B7990752,Traes_2AL_B6190F6BA,Traes_2BL_044626FCE,Traes_7AL_96BD2C…
D8_AA vs DH11_AA	D8_AA	GO:0016072	rRNA metabolic process	biological process	0.0011104	0.028666	32	4064	Traes_7AL_EAA637F04,Traes_7DL_FE5FE9B5A,Traes_2BS_7AA0CDF52,Traes_1AL_8E1027E44,Traes_4AL_40D12488A,Traes_3DL_F78DA437F,Traes_1DL_8902C5092,Traes_6DL_5F12F1D71,Traes_5DL_A3829280B,TRAES3BF128500110CFD_g,Traes_5AL_9FCA8F2C1,Traes_5BL_023F3390F,Traes_1AL_A23894122,Traes_5BL_3A2322B2E,Traes_6AS_0CD8379D0,Traes_7DL_CA10CAC0C,Traes_4AL_F415BFF34,Traes_6BL_FBA80D37C,Traes_3AL_79B345E61,Traes_2AL_B6190F…
D8_AA vs DH11_AA	D8_AA	GO:0045944	positive regulation of transcription from RNA polymerase II promoter	biological process	0.0011436	0.029367	10	4064	Traes_2AL_14B1B159F,Traes_4AS_8CA501A4C,Traes_7AS_76E4DFA74,Traes_6BL_100B11DE6,Traes_2AS_9D039310D,Traes_2BS_A5272B1A1,Traes_5BL_902F46492,Traes_5AS_877910973,Traes_3DS_676262AEC,Traes_6DL_E3F8412B5
D8_AA vs DH11_AA	D8_AA	GO:0007596	blood coagulation	biological process	0.0011839	0.030242	21	4064	Traes_6BS_70385D0E0,Traes_5DS_FF7A5D509,Traes_3AS_21F85671E,Traes_5DL_FC21CCC36,Traes_5BS_9C085A8B1,Traes_7DL_3A09A870E,Traes_1BL_376B04B59,Traes_4DL_E3D64F445,Traes_2AS_2F998802A,Traes_1BS_0A4CE3B63,Traes_6DL_7FFFE462C,Traes_6DS_989682E3C,Traes_1BS_A43C87800,Traes_5AS_5AEBD0B67,Traes_5BS_340BA6209,Traes_5BL_043699167,Traes_6AS_A2CEF41FA,Traes_5AL_98FA21B17,Traes_1DL_1B66F6277,Traes_3AL_D217A679F…
D8_AA vs DH11_AA	D8_AA	GO:0050789	regulation of biological process	biological process	0.0013081	0.033241	653	4064	Traes_3DL_C426849EA,Traes_6AS_9294B8A02,Traes_5BL_C86AC392A,Traes_1AL_A23894122,Traes_2BS_173E86712,Traes_5DL_0CDC56BBB,Traes_6BL_B89523DF8,Traes_2BL_716275274,Traes_2AL_8A1653C04,TRAES3BF096800020CFD_g,Traes_3AL_EF19996B2,Traes_2AS_9B3DEDDAB,Traes_1AL_B5DC008B2,Traes_4DL_0F8654495,Traes_1BS_A43C87800,Traes_6AS_A2CEF41FA,Traes_7AS_0CD3B69E7,TRAES3BF099200070CFD_g,Traes_1AS_4D4B7A137,Traes_1BS_A40…
D8_AA vs DH11_AA	D8_AA	GO:0007599	hemostasis	biological process	0.0014084	0.035085	23	4064	Traes_5DL_FC21CCC36,Traes_1AL_446F3325D,Traes_3AS_21F85671E,Traes_5DS_FF7A5D509,Traes_6BS_70385D0E0,Traes_5BL_043699167,Traes_5AL_98FA21B17,Traes_6AS_A2CEF41FA,Traes_6DL_7FFFE462C,Traes_5AS_5AEBD0B67,Traes_6DS_989682E3C,Traes_1BS_A43C87800,Traes_5BS_340BA6209,Traes_1DL_1B66F6277,Traes_3AL_D217A679F,Traes_1DS_B4840B357,Traes_5BS_9C085A8B1,Traes_7DL_3A09A870E,Traes_6BL_9CFA54D4A,Traes_2AS_2F998802A…
D8_AA vs DH11_AA	D8_AA	GO:0050817	coagulation	biological process	0.0014084	0.035085	23	4064	Traes_5DL_FC21CCC36,Traes_1AL_446F3325D,Traes_3AS_21F85671E,Traes_6BS_70385D0E0,Traes_5DS_FF7A5D509,Traes_5BL_043699167,Traes_6AS_A2CEF41FA,Traes_5AL_98FA21B17,Traes_6DL_7FFFE462C,Traes_1BS_A43C87800,Traes_6DS_989682E3C,Traes_5AS_5AEBD0B67,Traes_5BS_340BA6209,Traes_1DL_1B66F6277,Traes_3AL_D217A679F,Traes_1DS_B4840B357,Traes_7DL_3A09A870E,Traes_5BS_9C085A8B1,Traes_6BL_9CFA54D4A,Traes_2AS_2F998802A…
D8_AA vs DH11_AA	D8_AA	GO:0050878	regulation of body fluid levels	biological process	0.0014084	0.035085	23	4064	Traes_5DL_FC21CCC36,Traes_3AS_21F85671E,Traes_1AL_446F3325D,Traes_6BS_70385D0E0,Traes_5DS_FF7A5D509,Traes_6AS_A2CEF41FA,Traes_5AL_98FA21B17,Traes_5BL_043699167,Traes_5BS_340BA6209,Traes_1BS_A43C87800,Traes_6DL_7FFFE462C,Traes_6DS_989682E3C,Traes_5AS_5AEBD0B67,Traes_1DS_B4840B357,Traes_1DL_1B66F6277,Traes_3AL_D217A679F,Traes_6BL_9CFA54D4A,Traes_5BS_9C085A8B1,Traes_7DL_3A09A870E,Traes_1BS_0A4CE3B63…
D8_AA vs DH11_AA	D8_AA	GO:0009147	pyrimidine nucleoside triphosphate metabolic process	biological process	0.0014094	0.035085	9	4064	Traes_2AL_6EE01D4C2,Traes_2BL_6097FE67E,Traes_2AS_7B612C346,Traes_2DS_FCCFA0BE1,Traes_5BS_F4517F3F8,Traes_5DS_DE0CBA02C,Traes_4DS_3C72C425D,Traes_2BS_94C42CB70,Traes_2DL_2604BC271
D8_AA vs DH11_AA	D8_AA	GO:0019843	rRNA binding	molecular function	0.0015684	0.038843	14	4064	Traes_4AL_C6477BBAA,Traes_5AL_4E0638B3E,Traes_3AS_1ACF5FDE2,Traes_7BS_04E06B751,TRAES3BF117800060CFD_g,Traes_6DL_21613FF5F,Traes_5DS_0357783F4,TRAES3BF077300080CFD_g,Traes_3DL_400D24AB2,Traes_2AL_4D4595F8A,Traes_7AL_75D3EAE8C,Traes_1BL_E0A8D41F4,Traes_3AL_AB46AAE27,Traes_4DS_36B1E14CB
D8_AA vs DH11_AA	D8_AA	GO:0006479	protein methylation	biological process	0.0016723	0.041002	24	4064	Traes_5DL_A3829280B,Traes_6AS_89C8A73EA,Traes_1DL_CD211C1E2,Traes_4AL_40D12488A,Traes_6BS_3A3689C7D,Traes_1DL_82E126A2A,Traes_1AL_00E379EFF,Traes_7AS_C3D41AFDF,Traes_3DL_5BD545B14,Traes_7DS_43452915B,Traes_2BL_044626FCE,Traes_2BS_8AF17D815,Traes_2DL_553EBAF83,Traes_5AL_9FCA8F2C1,TRAES3BF041300040CFD_g,Traes_5DL_C9E59CEEF,Traes_1BL_22EDF8650,Traes_5BL_3A2322B2E,Traes_3AL_0181F7824,Traes_6DS_224990…
D8_AA vs DH11_AA	D8_AA	GO:0008213	protein alkylation	biological process	0.0016723	0.041002	24	4064	Traes_4AL_40D12488A,Traes_6BS_3A3689C7D,Traes_1AL_00E379EFF,Traes_1DL_82E126A2A,Traes_7AS_C3D41AFDF,Traes_3DL_5BD545B14,Traes_7DS_43452915B,Traes_2BL_044626FCE,Traes_5DL_A3829280B,Traes_6AS_89C8A73EA,Traes_1DL_CD211C1E2,Traes_5AL_9FCA8F2C1,Traes_2BS_8AF17D815,Traes_2DL_553EBAF83,Traes_5BL_3A2322B2E,Traes_3AL_0181F7824,TRAES3BF041300040CFD_g,Traes_5DL_C9E59CEEF,Traes_1BL_22EDF8650,Traes_2AL_77B113…
D8_AA vs DH11_AA	D8_AA	GO:0004719	protein-L-isoaspartate (D-aspartate) O-methyltransferase activity	molecular function	0.0017006	0.041487	17	4064	Traes_6BL_FBA80D37C,Traes_6DS_58E0E9986,Traes_6AS_2C9EF1520,Traes_1BL_22EDF8650,Traes_7AL_EAA637F04,Traes_5BL_3A2322B2E,Traes_1AL_A23894122,Traes_2DL_553EBAF83,Traes_5AL_9FCA8F2C1,Traes_5DS_554AEC0FE,Traes_1DL_CD211C1E2,Traes_5DL_A3829280B,Traes_6DL_5F12F1D71,Traes_1AL_00E379EFF,Traes_1DL_82E126A2A,Traes_2BL_044626FCE,Traes_4AL_40D12488A
D8_AA vs DH11_AA	D8_AA	GO:0004470	malic enzyme activity	molecular function	0.0017309	0.041808	8	4064	Traes_1BL_A3626956E,Traes_1AL_9B315EE59,Traes_2DS_3F07E0FC5,Traes_1DS_486DB7BFE,Traes_1DL_5AE278890,Traes_1AL_387FCF604,Traes_3AL_C0D1C4403,Traes_1AS_A53D11A37
D8_AA vs DH11_AA	D8_AA	GO:0004471	malate dehydrogenase (decarboxylating) (NAD+) activity	molecular function	0.0017309	0.041808	8	4064	Traes_1AL_387FCF604,Traes_3AL_C0D1C4403,Traes_1AS_A53D11A37,Traes_1DS_486DB7BFE,Traes_1DL_5AE278890,Traes_2DS_3F07E0FC5,Traes_1BL_A3626956E,Traes_1AL_9B315EE59
D8_AA vs DH11_AA	D8_AA	GO:0050794	regulation of cellular process	biological process	0.001749	0.042036	626	4064	Traes_1DS_F22A3DB6A,Traes_5BS_CFBE4B8F1,Traes_7AL_41A929C0D,Traes_1DL_AF4C1F109,Traes_5AS_14312D02F1,Traes_5DL_76EE0D589,Traes_2DS_4CBF3AF2E,Traes_4DS_808851AC6,Traes_5AL_96706650B,Traes_6BL_36233D46E,Traes_5DS_76A4D5D4E,Traes_3DL_24BB937CF,Traes_2DS_1208A147B,Traes_5BS_3F6023CD6,Traes_4AS_4EB37F546,Traes_2DS_9F6EA1670,Traes_1DL_555621A8B,Traes_3AL_38EDC364B,Traes_2AS_FE8CA85C9,Traes_7AL_DC4097EF…
D8_AA vs DH11_AA	D8_AA	GO:0004748	ribonucleoside-diphosphate reductase activity, thioredoxin disulfide as acceptor	molecular function	0.0018515	0.044066	7	4064	Traes_1AL_58318C2E0,Traes_6AL_41D4B97A1,Traes_7AS_1B18871EB,Traes_7BS_70EEF55FC,Traes_7DS_CCFC4F086,Traes_6DL_61C3DF589,Traes_6BL_6977B343C
D8_AA vs DH11_AA	D8_AA	GO:0061731	ribonucleoside-diphosphate reductase activity	molecular function	0.0018515	0.044066	7	4064	Traes_6AL_41D4B97A1,Traes_1AL_58318C2E0,Traes_7AS_1B18871EB,Traes_7BS_70EEF55FC,Traes_7DS_CCFC4F086,Traes_6DL_61C3DF589,Traes_6BL_6977B343C
D8_AA vs DH11_AA	D8_AA	GO:0042803	protein homodimerization activity	molecular function	0.0019671	0.04659	25	4064	Traes_6DL_7FFFE462C,Traes_1BS_A43C87800,Traes_7AS_889925F59,Traes_7AS_757104857,Traes_2BL_9113AEA63,Traes_2DS_6E7C40B7B,Traes_5BS_9C085A8B1,Traes_7DL_01350E267,Traes_7DS_8D518C81D,Traes_4DL_E3D64F445,Traes_2BS_4351F4CF6,Traes_1DS_470DA9B46,Traes_2AS_2F998802A,Traes_1BS_0A4CE3B63,Traes_6DL_38C99FDEB,Traes_7DS_F203444BF,Traes_2AL_DF369CDC1,Traes_2BL_657D729B2,Traes_6AL_F69EE193A,Traes_2DL_46DDA4126…
D8_AA vs DH11_AA	D8_AA	GO:0005524	ATP binding	molecular function	0.0019979	0.047091	721	4064	Traes_1BL_F62219F1F,Traes_5DS_774C5DE90,Traes_2BL_9DBA9BF77,Traes_6DS_C0358414B,Traes_5AS_3D61D4401,Traes_4AL_4F7E76BBF,Traes_5DL_C12A18354,Traes_2DS_7F043C04B,Traes_4DL_816A82380,Traes_2DL_E1283FB91,Traes_6DL_0A3413C41,Traes_1BL_392C7B8BB,Traes_2AL_0CDCD0776,Traes_3DS_BAA51490E,Traes_6BL_48A815BA9,Traes_6DL_D0C6D2CF8,Traes_5AS_41309F3D0,Traes_7BL_B762583EC,Traes_5AL_4D0919BA1,Traes_2DS_3C86AE7EA…
D8_BB vs D11_BB	D11_BB	GO:0005984	disaccharide metabolic process	biological process	1.086e-12	5.2987e-09	45	5823	Traes_5DL_6AF673654,Traes_2DS_15F511161,Traes_7AS_F8E5ECB63,Traes_7AL_B852C9511,Traes_2DL_22482812B,Traes_7BS_3622C9D4C,Traes_7DS_80FFAA42F,Traes_3DL_8BCDFA100,Traes_5BS_F7853DBB6,Traes_1AL_48D8916DD,Traes_5BL_94F42F9A7,Traes_1BL_3071A7152,Traes_5AL_98C605C48,Traes_2AL_8E8343BA5,Traes_3AL_0A9EF3ABD,Traes_2DS_5B00410CD,Traes_2AS_F2967D6F7,Traes_2AS_7DFCB009C,Traes_7AL_5F21F6932,Traes_1AL_7CED5DF52…
D8_BB vs D11_BB	D11_BB	GO:0008270	zinc ion binding	molecular function	9.3554e-11	2.2823e-07	445	5823	TRAES3BF080700020CFD_g,Traes_7BS_514F94003,Traes_1BS_416AA448E,Traes_7BL_4FC7BECC8,TRAES3BF034000050CFD_g,Traes_6BL_20E124ABB,Traes_2DL_1227A48DF,Traes_5DL_3CDCC5DFF,Traes_4BS_5C62270EA,Traes_7BS_1B3174813,Traes_6DL_119F2A402,Traes_7AS_DB93600AD,Traes_5DL_3CD4039DA,Traes_4BL_E186EF346,Traes_5AL_94768ABD9,Traes_5BL_F258582BB,TRAES3BF035900070CFD_g,Traes_5BL_EB5679CA8,Traes_4BL_3BB53D481,Traes_4DL_…
D8_BB vs D11_BB	D11_BB	GO:0046351	disaccharide biosynthetic process	biological process	3.9795e-10	4.9989e-07	28	5823	Traes_5DL_6AF673654,Traes_2DS_15F511161,Traes_7AS_F8E5ECB63,Traes_7AL_B852C9511,Traes_2BS_42BB38B51,Traes_1DL_1F96A4D49,Traes_6BL_AE67DA6A0,Traes_1AL_48D8916DD,Traes_5AS_962BCA20C,Traes_5BL_94F42F9A7,Traes_6DL_33F8A5EF4,Traes_7BS_3622C9D4C,Traes_1BL_68729B056,Traes_5BS_F7853DBB6,Traes_3DL_8BCDFA100,Traes_7DS_80FFAA42F,Traes_3AL_0A9EF3ABD,Traes_2DS_5B00410CD,TRAES3BF029100020CFD_g,Traes_2AS_7DFCB0…
D8_BB vs D11_BB	D11_BB	GO:0005975	carbohydrate metabolic process	biological process	4.0983e-10	4.9989e-07	384	5823	Traes_5DL_474457A3E,Traes_5AL_CB1EDDA461,Traes_5AL_A9463BF41,Traes_6DS_3B0856CD9,Traes_3DL_52B88C48F,Traes_5BS_81D0B22AE,Traes_2AL_9410F933C,Traes_5DL_2D747BFCE,Traes_7DS_9A0A2A1F9,Traes_2BS_A5292DE10,Traes_4DL_20377C056,Traes_7AS_E14E2CD4B,Traes_2AL_309DC29C4,Traes_7DL_35652B3F0,Traes_2DS_9A13CC9C0,Traes_2AL_FE11B55BA,Traes_4DL_54A769EAC,Traes_5BL_A918D6888,Traes_4BS_DBB8EB93F,TRAES3BF016000020C…
D8_BB vs D11_BB	D11_BB	GO:0005992	trehalose biosynthetic process	biological process	5.3077e-10	5.1792e-07	25	5823	Traes_7AS_F8E5ECB63,Traes_2DS_15F511161,Traes_5DL_6AF673654,Traes_7AL_B852C9511,Traes_2BS_42BB38B51,Traes_1DL_1F96A4D49,Traes_6BL_AE67DA6A0,Traes_5BL_94F42F9A7,Traes_1AL_48D8916DD,Traes_7BS_3622C9D4C,Traes_6DL_33F8A5EF4,Traes_7DS_80FFAA42F,Traes_3DL_8BCDFA100,Traes_1BL_68729B056,Traes_2DS_5B00410CD,Traes_3AL_0A9EF3ABD,TRAES3BF029100020CFD_g,Traes_5DL_7BF5AD398,Traes_1DL_48CC7D8E0,Traes_2AS_7DFCB0…
D8_BB vs D11_BB	D11_BB	GO:0009058	biosynthetic process	biological process	2.0595e-09	1.6747e-06	1438	5823	TRAES3BF151600050CFD_g,Traes_4BL_73E79F141,Traes_5BL_AEF9FE805,Traes_5BL_C8AA97724,Traes_2DL_6631C9584,Traes_4DL_E0338F480,Traes_7BL_3DD2ED8CC,Traes_4AS_F91240F31,Traes_1AL_0404BC790,Traes_1BL_1E34E4052,Traes_7DL_3CE000E38,Traes_4AL_87C7DAF64,Traes_6AS_26AC51E52,Traes_5BL_D7E5E49A4,Traes_2AL_4D0085951,Traes_6AS_249B49835,Traes_5DL_FBCE5007F,Traes_4BS_F66ADAFF1,Traes_5AL_AE2EF1F20,Traes_4BS_330D73…
D8_BB vs D11_BB	D11_BB	GO:0005991	trehalose metabolic process	biological process	1.2901e-08	7.2159e-06	26	5823	Traes_5DL_7BF5AD398,Traes_2AS_7DFCB009C,Traes_1DL_48CC7D8E0,Traes_2DS_5B00410CD,Traes_3AL_0A9EF3ABD,TRAES3BF029100020CFD_g,Traes_5AL_EE59BB19D,Traes_1BL_3071A7152,Traes_2DS_9A13CC9C0,Traes_5AL_98C605C48,Traes_1AL_7CED5DF52,Traes_1AL_7531AC097,Traes_7AL_B852C9511,Traes_7AS_F8E5ECB63,Traes_2DS_15F511161,Traes_5DL_6AF673654,Traes_6BL_AE67DA6A0,Traes_1DL_1F96A4D49,Traes_2BS_42BB38B51,Traes_5BL_94F42F…
D8_BB vs D11_BB	D11_BB	GO:0005622	intracellular	cellular component	1.3753e-08	7.2159e-06	1308	5823	Traes_2AL_2F9F6DB1A,Traes_2DL_B47202588,Traes_7DL_B59418799,TRAES3BF033900100CFD_g,Traes_1AL_88881A5C9,Traes_2AL_FA1957F59,Traes_6DL_818B325B1,Traes_5BL_D70B77649,Traes_1DL_CDEA09786,TRAES3BF027700200CFD_g,Traes_4BL_A411A0054,Traes_3AL_E5661FD3C,Traes_2AL_8B12E1146,Traes_5BS_45FB8EE69,Traes_5BL_8F2E81CCA,Traes_6DS_260771856,Traes_4BS_D2F0025CE,Traes_3AL_7C816F0D6,Traes_6DL_5772E9F01,Traes_6AL_222…
D8_BB vs D11_BB	D11_BB	GO:1901576	organic substance biosynthetic process	biological process	1.5635e-08	7.2159e-06	1367	5823	Traes_3DL_D38F681CB,Traes_5DL_32522985E,Traes_6AL_1F7DAC5FA,Traes_3DL_12C93715D,Traes_2AS_94B4AEA5F,Traes_2DS_7A6AC6376,Traes_7AS_6B99E2269,Traes_1DL_B80AD8BEF,Traes_5AS_B366838EF,Traes_6AL_27E51A742,Traes_5AS_E5FD82E36,Traes_7DS_886DAD880,Traes_2AL_DAAECA925,Traes_5AL_15556724B,Traes_7DS_234E9CF89,Traes_3AL_37AF16DCA,Traes_4DS_A2BD918E8,TRAES3BF073800030CFD_g,Traes_7BS_BA1111780,Traes_1AL_B4D55A…
D8_BB vs D11_BB	D11_BB	GO:0005623	cell	cellular component	1.6269e-08	7.2159e-06	1420	5823	Traes_2DL_B9B3770C9,TRAES3BF028200040CFD_g,Traes_4DL_775B844E2,Traes_5DL_2718D6B25,Traes_5DL_1E264D6B4,Traes_1DL_F58D05574,Traes_1DL_3B1A895B8,Traes_5DL_5A7463046,Traes_5BL_E15759DAD,Traes_2BL_95044D775,TRAES3BF044200100CFD_g,Traes_2AL_F6B9E585E,Traes_5BL_5041B968E,Traes_4DL_7ADC14F38,Traes_4DS_E33550382,Traes_5BL_606DFF706,Traes_2BL_ADA6E311B,Traes_2BS_9735A0108,Traes_3AL_E87B341B9,Traes_2BL_7EE…
D8_BB vs D11_BB	D11_BB	GO:0044464	cell part	cellular component	1.6269e-08	7.2159e-06	1420	5823	Traes_2AL_BD550258E,Traes_5BL_5A3593AEA,Traes_1BL_F32B62E49,Traes_1BL_72EC293D2,Traes_7AL_69ED1B183,Traes_6BL_332627FA2,Traes_6BL_45831D6F8,Traes_2AL_008019F81,Traes_1BL_FD25E32FE,Traes_3AL_4B362FC64,Traes_3DL_2563FC468,Traes_7DS_4DE810271,TRAES3BF085200030CFD_g,Traes_4AS_C35DADA03,Traes_6DL_8AA03BE4F,Traes_1BL_7402F95C7,Traes_6AS_629BEFF32,Traes_7AL_ADB7BCC89,TRAES3BF017100050CFD_g,Traes_6DL_6FA…
D8_BB vs D11_BB	D11_BB	GO:0044424	intracellular part	cellular component	2.3e-08	9.3516e-06	1274	5823	Traes_7DL_6B14D832F,Traes_4BL_2DC69E686,Traes_2DL_F7B9661A0,Traes_5AS_4A1933639,Traes_5DL_FA00D832D,Traes_6BL_FF1B2B0CA,Traes_1AL_6F832D98C,TRAES3BF023500020CFD_g,Traes_7DL_2F413CF0E,Traes_5BS_B93FD701A,Traes_1BL_539A83077,Traes_7DL_DD253C3D7,Traes_6AL_727AEFCD4,Traes_7DL_629F743B4,Traes_5BL_5A648D29D,TRAES3BF154100010CFD_g,TRAES3BF046700030CFD_g,Traes_5BL_64831FC35,Traes_4DS_993693839,Traes_5DL_…
D8_BB vs D11_BB	D11_BB	GO:0009311	oligosaccharide metabolic process	biological process	6.251e-08	2.2709e-05	55	5823	TRAES3BF029100020CFD_g,Traes_6DS_573CAD5E0,Traes_5DL_7BF5AD398,Traes_1DL_48CC7D8E0,Traes_2DS_ECBFB4D8C,Traes_2DS_9A13CC9C0,Traes_7AL_3F2C16688,Traes_5AL_EE59BB19D,Traes_2AL_9410F933C,TRAES3BF012800030CFD_g,Traes_5DS_0B17FFD55,Traes_6BS_9E57D74AC,Traes_4AL_6A83ED03F,Traes_1AL_7531AC097,Traes_4DS_AAA25A43E,TRAES3BF072800050CFD_g,Traes_5DL_41AEE3AD2,Traes_2BS_42BB38B51,Traes_6BL_AE67DA6A0,Traes_5AL_…
D8_BB vs D11_BB	D11_BB	GO:0016616	oxidoreductase activity, acting on the CH-OH group of donors, NAD or NADP as acceptor	molecular function	6.5163e-08	2.2709e-05	126	5823	Traes_5AL_D225EAD2C,Traes_7AS_712114E89,Traes_7DL_57C54F1BB,Traes_2BL_F647AD1DE,Traes_5BL_B007160F8,Traes_5DL_CBFCCC451,Traes_2BS_9CB52FFC4,Traes_7BS_7222935B8,Traes_7BS_803489ECB,Traes_4AS_357A85716,Traes_4DS_5862C19E6,Traes_4AL_4B09F91AE,Traes_7DL_B176F9FBC,Traes_1DL_5D43765A1,Traes_5DL_D3F3569E1,Traes_3AL_416AB0A5B,Traes_2AS_AA5E1E20D,Traes_4AL_DA5D4FAE4,Traes_6AS_3753A6F2C,Traes_7AS_F9C6EBD97…
D8_BB vs D11_BB	D11_BB	GO:0043565	sequence-specific DNA binding	molecular function	1.7791e-07	5.7869e-05	148	5823	Traes_5DL_75AEE92BB,Traes_6DL_59877A2D4,TRAES3BF005500020CFD_g,Traes_2BS_D435A8999,Traes_5AL_A6935E892,Traes_6AS_80D939E7C,Traes_5DS_46DA59A21,Traes_7DL_3CE000E38,Traes_5DL_9935B1BF4,Traes_7AS_56569A5AC,TRAES3BF111600080CFD_g,Traes_2AS_FE9AC4EDD,Traes_7DL_4CF94CD8F,Traes_3AL_ADAE3ECF2,Traes_5BL_AEF9FE805,Traes_1AL_0404BC790,Traes_5DL_64F27292C,Traes_4DL_E0338F480,Traes_2AS_C4568AE60,TRAES3BF11840…
D8_BB vs D11_BB	D11_BB	GO:0009415	response to water	biological process	2.5946e-07	7.9119e-05	16	5823	Traes_5DL_134F29727,Traes_4DS_993693839,Traes_5BL_3B390119D,Traes_6AL_033D6C680,Traes_6BL_ADE1875EF,Traes_5DL_FBEF189F3,Traes_3DL_2BAC94A99,Traes_6DL_B28B5501C,Traes_5DL_D5836CCE6,Traes_6AL_E2BFEA5F4,TRAES3BF082500040CFD_g,Traes_2BL_7D2114731,Traes_5AL_E4E5B111A,Traes_5AL_A31A96C83,Traes_4AL_69EEFB3DA,Traes_6DL_518F5BCCC
D8_BB vs D11_BB	D11_BB	GO:0016569	covalent chromatin modification	biological process	3.2523e-07	8.8155e-05	37	5823	Traes_6AL_AA5E171CD,Traes_6DL_0A41F917E,TRAES3BF168600040CFD_g,Traes_2BL_3557BA79F,Traes_1AL_996BDEFEC,Traes_5BL_3A33069B6,Traes_2DS_1E5B4D14C,Traes_2BL_13F87C128,Traes_6AL_2223FF410,Traes_1BL_539A83077,Traes_6DS_620B85F1B,Traes_5BL_5FE09CFB2,Traes_4BL_3BB53D481,Traes_1AL_ABB49D675,Traes_2BL_5AF56498A,Traes_1BS_3761C242C,Traes_2BS_2410051E8,Traes_2AL_CE25729E7,Traes_2AS_CED8C9B73,Traes_7DL_A5ECED…
D8_BB vs D11_BB	D11_BB	GO:0016570	histone modification	biological process	3.2523e-07	8.8155e-05	37	5823	Traes_4BL_3BB53D481,Traes_6DS_620B85F1B,Traes_5BL_5FE09CFB2,Traes_1BL_539A83077,Traes_6AL_2223FF410,Traes_2BL_13F87C128,Traes_2DS_1E5B4D14C,Traes_1AL_996BDEFEC,Traes_5BL_3A33069B6,Traes_2BL_3557BA79F,TRAES3BF168600040CFD_g,Traes_6DL_0A41F917E,Traes_6AL_AA5E171CD,Traes_1AS_97CE311BA,Traes_1BL_710AB9F90,Traes_6BL_87541F65D,Traes_3AL_4C6B57484,Traes_7AL_F45599D0D,Traes_6BL_2801119FA,Traes_2DL_479E59…
D8_BB vs D11_BB	D11_BB	GO:0043226	organelle	cellular component	8.1371e-07	0.00020835	1018	5823	Traes_7DL_B63590FDE,Traes_2DS_C33CA6988,Traes_5DL_99650741C,Traes_7AL_2FF05F9D1,Traes_1AL_B4D55A0CE,TRAES3BF091600130CFD_g,Traes_2DL_032C7FC8C,Traes_7AS_F9C6EBD97,Traes_4AL_5DC5B376E,TRAES3BF133900020CFD_g,Traes_6DS_FD90D1145,Traes_3AS_B8C2ADD74,Traes_4DS_26272902A,Traes_7AL_5234502D3,Traes_2AS_0E7069178,Traes_2BL_A11909D20,Traes_7BS_031887B1B,Traes_4DS_FA8C5F766,Traes_2DL_3FD7FF551,Traes_4DL_2F1…
D8_BB vs D11_BB	D11_BB	GO:0048037	cofactor binding	molecular function	8.5406e-07	0.00020835	269	5823	Traes_5DL_CBFCCC451,Traes_1BL_84977D514,Traes_4AS_C2B77F64F,Traes_4DL_0B0B2A0B8,Traes_4BL_DF4B64629,Traes_4AS_A78282154,Traes_5AL_D225EAD2C,Traes_4DS_5862C19E6,Traes_4AS_357A85716,Traes_4AL_4B09F91AE,Traes_2AL_180E4BAFE,Traes_4BL_3E41C3249,Traes_4DL_2F1E74F2E,Traes_2DS_3017E946B,Traes_5DL_D3F3569E1,Traes_4AL_DA5D4FAE4,Traes_7AS_F9C6EBD97,Traes_6AS_3753A6F2C,Traes_4AS_DC89FB9A5,Traes_4AL_9BCB37710…
D8_BB vs D11_BB	D11_BB	GO:0043229	intracellular organelle	cellular component	1.6946e-06	0.00039372	1003	5823	Traes_1BL_D305D7399,Traes_2AL_69F5C0D9F,Traes_7BS_76C21A62F,Traes_6DL_75417C63D,Traes_5DL_0F128BDE8,Traes_7AL_D86200BB1,Traes_1AL_F3C2B27A7,Traes_1BL_58379F3C5,Traes_3AS_E61C3A374,Traes_2DL_95BCAF13E,Traes_6DS_D50A0F246,Traes_3DL_D2DA2EBF9,Traes_5AL_F1AB5C004,Traes_6BS_9FCF7547E,Traes_3DL_DEBF7470C,Traes_3AS_E8F7CBED7,Traes_1BL_DD29F7E69,Traes_3AL_CE7C379BA,Traes_5BS_5F964C9F1,Traes_5DL_075EEE98A…
D8_BB vs D11_BB	D11_BB	GO:0004540	ribonuclease activity	molecular function	1.7916e-06	0.00039732	54	5823	Traes_6BS_2269F8DB3,Traes_4AL_9D9DD9755,Traes_2AL_B50371043,Traes_7DS_4DEA78993,Traes_4DL_13D0713D4,Traes_4BS_4AD56C4F8,Traes_5BS_F6AB2DAF8,Traes_2DS_97E3E7CFC,Traes_4DS_29B7D0F80,Traes_7DL_3741DE008,Traes_3DL_7875A70BA,Traes_3AL_9EFDF544B,Traes_1BL_00C1F1BB4,Traes_4BS_93E13ACE4,Traes_7DS_47BE03612,Traes_2DS_F467ADBE7,Traes_2DL_4FB6419D4,Traes_2AL_39DB0C686,Traes_7DL_9ABA9B41B,Traes_2BL_A11909D20…
D8_BB vs D11_BB	D11_BB	GO:0005811	lipid particle	cellular component	2.4841e-06	0.000505	10	5823	Traes_2DL_2B220DD6B,Traes_5DL_32A9B595B,Traes_4BS_1AB10D33E,Traes_2BL_B2072238F,Traes_2AL_B58C1991D,Traes_2DL_D5B991ECD1,Traes_1AL_F3C2B27A7,Traes_4DS_7080C8822,Traes_5AL_B79D1805D,Traes_5BL_BC9BBC101
D8_BB vs D11_BB	D11_BB	GO:0012511	monolayer-surrounded lipid storage body	cellular component	2.4841e-06	0.000505	10	5823	Traes_2DL_2B220DD6B,Traes_5DL_32A9B595B,Traes_4BS_1AB10D33E,Traes_2BL_B2072238F,Traes_2AL_B58C1991D,Traes_2DL_D5B991ECD1,Traes_1AL_F3C2B27A7,Traes_4DS_7080C8822,Traes_5AL_B79D1805D,Traes_5BL_BC9BBC101
D8_BB vs D11_BB	D11_BB	GO:0044249	cellular biosynthetic process	biological process	2.7776e-06	0.00054207	1301	5823	Traes_2AS_DCACC5AF9,Traes_3DL_2FE7E877E,Traes_2DL_51FF05F66,TRAES3BF123100010CFD_g,Traes_6DS_F8829CE69,Traes_4DL_CC65B5F2C,Traes_5DL_6AF673654,Traes_6AL_47AD03CFD,Traes_5BL_9774FCB1A,Traes_5BL_648E3BB39,Traes_7BL_2782B04F1,Traes_4AS_3BA48342F,Traes_3DL_62FAD8B18,Traes_7BL_D3C1A3D66,Traes_5AL_3517C0CE2,Traes_2AL_89BE95EFD,Traes_2BS_06CB46BEF,Traes_6DL_F46673879,Traes_2DL_4FD242B37,Traes_5DL_64F272…
D8_BB vs D11_BB	D11_BB	GO:0005575	cellular_component	cellular component	6.1058e-06	0.0011276	2491	5823	Traes_7BL_D3C1A3D66,Traes_1AS_6A40B08D9,Traes_5AL_3517C0CE2,Traes_2BS_06CB46BEF,Traes_6DL_F46673879,Traes_3DL_380173309,Traes_2AL_21B8BCA9C,Traes_5BL_8E9CB3D87,Traes_7BL_0732E4791,Traes_3AL_8BE1239D0,Traes_4DL_15293DD1B,Traes_2DL_000136878,Traes_4DL_CC65B5F2C,Traes_7BL_8BC91C6DF,TRAES3BF123100010CFD_g,Traes_5BL_9774FCB1A,Traes_1DL_246904150,Traes_2BL_CC85D3052,Traes_2BL_E582C4080,Traes_4AL_CDBA6A…	Traes_2BL_94804DAEE,Traes_2DL_B959053A5,TRAES3BF035900070CFD_g,Traes_2DS_D09901183,Traes_3DL_F1AA506F4,Traes_4DS_DCCCF864E,Traes_6DL_04DBEFDA0,Traes_2AL_C4C92DC75,Traes_1BL_5C07BE2D0,Traes_7AS_B38997CC0,Traes_2DL_01CACA64F,TRAES3BF265900010CFD_g,Traes_6DL_A05C1BF04,Traes_5BL_24E91327E,Traes_7AS_8FAD3B69E,Traes_4AL_1C6E2A6BF,Traes_7AS_984BFFAB4,Traes_3DS_7742D32E5,TRAES3BF030500050CFD_g,Traes_1BL_…
D8_BB vs D11_BB	D11_BB	GO:0016614	oxidoreductase activity, acting on CH-OH group of donors	molecular function	6.2398e-06	0.0011276	130	5823	Traes_6DS_211935E65,Traes_5BL_E207434E3,Traes_5AL_B507D4790,Traes_7AS_7577D92CD,Traes_1DL_3B1A895B8,Traes_5DL_CD95EFB8F,Traes_5BL_B1D508ABC,Traes_5DL_587BD8B7D,Traes_2BL_A9211564A,Traes_5BS_BD9F3DDA4,Traes_7AL_A2D163F33,Traes_3AL_2257408CA,Traes_4DL_B8215DE3A,Traes_7DL_E47632812,Traes_5AL_3374CC92B,Traes_1DL_C4BCF25A2,Traes_4DS_F56950AC81,Traes_7AS_88C3673B0,Traes_5DL_1AB3E339C,Traes_6AS_982D1FE3…
D8_BB vs D11_BB	D11_BB	GO:0001071	nucleic acid binding transcription factor activity	molecular function	6.7243e-06	0.0011313	238	5823	Traes_6AL_DAA2D7F8A,Traes_4AS_02B607421,Traes_6DS_273430303,Traes_1AL_C3AE6B128,Traes_2AS_9AEA9BDEA,Traes_6BL_4BD4253F3,Traes_2DS_FE62DB7F5,Traes_4DS_7A128315E,Traes_5BS_9EE7AC3B9,Traes_5DL_41E3B1B23,Traes_3DL_C91193C5A,Traes_4AL_6D9194FD5,Traes_2BL_2BA3A755A,Traes_1DL_D9BA83221,Traes_5BL_E654B7341,Traes_5DL_1950C1FC2,Traes_6DL_43D828CDE,Traes_1DL_890F4E6B8,Traes_2AL_FA1957F59,Traes_1AL_F18EC96DF…
D8_BB vs D11_BB	D11_BB	GO:0003700	transcription factor activity, sequence-specific DNA binding	molecular function	6.7243e-06	0.0011313	238	5823	Traes_4BL_1A04707C5,Traes_5BL_A4B8421A7,Traes_1BS_3761C242C,Traes_1DL_83218C6CE,TRAES3BF116200500CFD_g,Traes_6AL_B57DC279C,Traes_5AS_0ADC996F5,Traes_3AL_463ABD4BF,Traes_6AS_F1CEB89EE,Traes_7DL_59AF4BEE7,Traes_5BL_F80E01D65,Traes_5BL_3503725F1,Traes_3AL_10A1A8DE3,Traes_2BL_D48D70DDB,Traes_6AL_779D5240A,Traes_5DL_431CCA490,Traes_5BL_65826E1A1,Traes_5BL_7E70523B6,Traes_6AL_CE4E76E1A,Traes_2BS_7190FA…
D8_BB vs D11_BB	D11_BB	GO:0044271	cellular nitrogen compound biosynthetic process	biological process	7.7341e-06	0.0012381	1026	5823	Traes_5DL_5E42F5410,Traes_1BS_81F7DAE3E,Traes_5BL_CA33BB947,Traes_2BL_FD8F6184B,Traes_7BL_008C00447,Traes_2AL_E513B22A7,Traes_6BL_34B081BBE,Traes_5AL_106BEC5D4,Traes_4AS_86FF10C36,Traes_6DL_5D3264953,Traes_2DS_FF9614A8B,Traes_5AS_9E5FCDEC5,Traes_6BL_45C6C9BA1,Traes_6AL_7444FD717,Traes_6BS_A09EEDEA0,Traes_5AL_39649C38E,Traes_5BL_C08428870,Traes_7DS_7E6A8A75F,Traes_2BS_FBBD5645B,Traes_5BL_990470B16…
D8_BB vs D11_BB	D11_BB	GO:0006020	inositol metabolic process	biological process	7.8664e-06	0.0012381	7	5823	Traes_1DL_23B562CE2,Traes_7BL_ABEAC99C8,Traes_4AS_0812D941C,Traes_4BL_0A8199503,Traes_4DL_54A769EAC,Traes_7AL_1BC53C605,Traes_7DL_EC875DB5D
D8_BB vs D11_BB	D11_BB	GO:0043169	cation binding	molecular function	1.2025e-05	0.0018334	913	5823	Traes_5BL_63BE8E19B,Traes_2DL_6F03F05FA,Traes_2DL_9A5C3A2A2,Traes_5AL_50C8CFDA7,Traes_4DS_E33550382,TRAES3BF019700030CFD_g,Traes_3DL_542514A64,Traes_7BL_AFB3A9477,Traes_2BL_95044D775,Traes_7DS_7094F3B4D,Traes_2AL_F6B9E585E,Traes_2AL_6DFCCE00A,Traes_1AL_A36D5020D,Traes_5DL_46F94DAAA1,Traes_2DS_CA627938A,Traes_6DS_AC8D0D5AA,Traes_2DL_D88CB3357,Traes_7BS_E27A1E5DD,Traes_7AL_3363AD1E0,TRAES3BF0919000…
D8_BB vs D11_BB	D11_BB	GO:1901566	organonitrogen compound biosynthetic process	biological process	1.3099e-05	0.0019367	458	5823	Traes_4BL_32A43FBB2,Traes_5DS_A195DC99C,TRAES3BF032000050CFD_g,Traes_7DS_869CEA4EA,Traes_5BL_47EC5F769,Traes_5BL_5211DDA9A,Traes_4BL_DB3FB1622,Traes_4BL_3DF1D5B2D,Traes_1BL_F93ABAC51,Traes_1BL_C5C66A768,Traes_7DS_2B5A0953A,Traes_2AL_2394F534B,Traes_2DS_C2E9D89CF,Traes_2AL_5DAAFDFFE,Traes_1AL_D39C4F23A,TRAES3BF100600080CFD_g,Traes_4AL_6A62C7E16,Traes_6AS_97AF799DD,Traes_4DL_052000A28,Traes_6DL_174…
D8_BB vs D11_BB	D11_BB	GO:0008652	cellular amino acid biosynthetic process	biological process	1.3926e-05	0.0019984	77	5823	Traes_5BL_3677218A1,Traes_4DL_DEC59DAC4,Traes_6DL_B3AD4834A,Traes_5BL_05819E27A,Traes_4AS_C19AB3A1A,Traes_5DL_2718D6B25,Traes_1DL_3B1A895B8,Traes_2BS_9C5E6C127,Traes_5DS_E5971A8AB,Traes_6AS_BAB9A28AB,Traes_5AL_23317C348,TRAES3BF089000170CFD_g,Traes_1AL_1DC9BD199,Traes_5BL_63BE8E19B,Traes_4DL_06C6DB821,Traes_2DL_00618F315,Traes_5BL_36B4733ED,Traes_5BS_9AD74E09C,Traes_4AS_E54C88DDB,Traes_1AL_82B241…
D8_BB vs D11_BB	D11_BB	GO:0005737	cytoplasm	cellular component	1.5282e-05	0.0021303	634	5823	Traes_2DS_1FE8E9DE9,Traes_4AL_C193063F8,Traes_1AL_CBF8E5E30,Traes_3AS_E846552A6,Traes_5BS_473644413,TRAES3BF153400070CFD_g,Traes_5BL_51DB820A1,Traes_6AL_FE1447C07,Traes_2DS_51FA6743A,Traes_4DL_44AB91D93,Traes_5BL_B59027317,Traes_1DL_C646B6990,Traes_6DL_3FD1DA8AA,Traes_4DL_A80B33149,Traes_4DL_26C60E33B,Traes_3DS_0A0650113,Traes_4DS_2E5D3C896,Traes_4BL_C4A35201C,Traes_3DL_24AD66CF7,Traes_4BS_7C5E57…
D8_BB vs D11_BB	D11_BB	GO:0032991	macromolecular complex	cellular component	1.7385e-05	0.0022956	752	5823	Traes_4AL_DE0A5BAB2,Traes_5DL_6E1D3C7CD,Traes_2AL_396E0F5A3,Traes_5DS_F52BF30AA,Traes_2AS_C7813CD47,Traes_4AS_BB59116B6,Traes_5BS_D51370B32,Traes_7DS_BC960935B,Traes_2DS_EE0F71D4A,Traes_2BL_525F94D2C,Traes_6DS_0E72E2E75,Traes_2BS_AEDF00C67,Traes_7DS_D4D929A07,Traes_4AL_78F1233CC,Traes_6AS_115900EE0,Traes_2AL_D539E28DE,Traes_5AL_60718E5C8,Traes_4AS_B37B94BE5,Traes_4DL_270AF9312,Traes_5AL_7EFBCD114…
D8_BB vs D11_BB	D11_BB	GO:0044723	single-organism carbohydrate metabolic process	biological process	1.7409e-05	0.0022956	177	5823	Traes_5BL_09989E686,Traes_2AS_7DFCB009C,Traes_2AS_F2967D6F7,Traes_5BL_63BE8E19B,Traes_2AL_8E8343BA5,Traes_3DS_E4A9739E0,Traes_4BL_B49C2A51C,Traes_2BL_C963272C8,TRAES3BF003200130CFD_g,Traes_7DS_7094F3B4D,Traes_7DS_5E252376D,Traes_5BL_8C17DD1C4,Traes_7AS_F8E5ECB63,Traes_6DS_364056674,Traes_2DL_00F25E85E,Traes_5DL_E133F0B4A,Traes_6AL_4C3C78DF2,Traes_6AS_13A526284,Traes_1DL_23B562CE2,Traes_2AS_2112E7…
D8_BB vs D11_BB	D11_BB	GO:0001101	response to acid chemical	biological process	1.9271e-05	0.0024744	18	5823	Traes_4AL_69EEFB3DA,Traes_5AL_A31A96C83,Traes_6DL_518F5BCCC,Traes_6AL_E2BFEA5F4,Traes_5AL_E4E5B111A,TRAES3BF082500040CFD_g,Traes_2BL_7D2114731,Traes_6DL_B28B5501C,Traes_5DL_D5836CCE6,Traes_3DL_2BAC94A99,Traes_6BL_ADE1875EF,Traes_5DL_FBEF189F3,Traes_6DL_94F1C2137,Traes_6AL_033D6C680,Traes_5BL_3B390119D,Traes_6BL_98F3C9404,Traes_4DS_993693839,Traes_5DL_134F29727
D8_BB vs D11_BB	D11_BB	GO:0006520	cellular amino acid metabolic process	biological process	1.9968e-05	0.002498	164	5823	Traes_5AS_1FD9AEDF7,TRAES3BF070900200CFD_g,Traes_2BL_BEDBF4677,Traes_4AS_A78282154,Traes_3DL_97C8641C3,Traes_5BL_D70B77649,Traes_5DS_5904977BB,TRAES3BF027700200CFD_g,Traes_5BL_537388393,Traes_5AL_020BB9D69,Traes_2BL_2D067BFBA,Traes_2BS_C54A8ACDC,Traes_4AS_A03AC635D,Traes_4DL_B29067862,Traes_5BL_0E631C9F8,Traes_4AS_E54C88DDB,Traes_5BS_9AD74E09C,Traes_5BL_36B4733ED,Traes_2AL_BA500D777,Traes_7DL_F3C…
D8_BB vs D11_BB	D11_BB	GO:0043603	cellular amide metabolic process	biological process	2.1299e-05	0.002598	297	5823	Traes_4DL_FB5D1C901,Traes_3DL_2BC4CDDAA,Traes_5AS_25253EF6C,Traes_5DL_F12AF5F51,Traes_7DL_CCBA1A1C9,Traes_2DS_EC64D545E,Traes_3DL_203918DE2,Traes_2AS_393B5AA65,Traes_1AL_00744EBC6,Traes_5AL_020BB9D69,Traes_3AL_7C1A30BD2,Traes_3DL_144AF4852,Traes_2AS_CF8E99C5D,Traes_5AL_26F7FCCFC,Traes_4DL_06C6DB821,Traes_2DL_9F76E1275,Traes_3DL_99847F148,Traes_2DL_1227A48DF,TRAES3BF049800150CFD_g,Traes_6BL_E1FDBD…
D8_BB vs D11_BB	D11_BB	GO:0016891	endoribonuclease activity, producing 5'-phosphomonoesters	molecular function	2.4166e-05	0.0028758	29	5823	Traes_7DL_9ABA9B41B,Traes_3DL_7875A70BA,Traes_7DL_3741DE008,Traes_3AL_9EFDF544B,Traes_1BL_00C1F1BB4,Traes_4DS_29B7D0F80,Traes_5BL_0CE24DB49,Traes_7DS_47BE03612,Traes_4BS_93E13ACE4,Traes_5BS_F6AB2DAF8,Traes_2BL_F6050F530,Traes_4DL_13D0713D4,Traes_7BL_1BE67CA29,Traes_4BS_4AD56C4F8,Traes_5AL_CD9481C81,Traes_7AL_C7309C322,Traes_1BL_7EB5F78D0,Traes_7AS_8FAD3B69E,Traes_7AS_BD633B175,Traes_4BL_B3A1B8342…
D8_BB vs D11_BB	D11_BB	GO:0005634	nucleus	cellular component	2.5094e-05	0.0029151	562	5823	Traes_7AS_B210FF5FA,Traes_1BL_B44C0D37C,Traes_4BS_F80698094,Traes_5BL_3D522D8D2,Traes_1AL_4794A350C,Traes_6BL_162B8F688,Traes_3DL_EC1DE49E1,Traes_6BS_302C54943,Traes_6DL_1B602AE2C,Traes_5DL_75AEE92BB,TRAES3BF005500020CFD_g,Traes_2DS_1E5B4D14C,Traes_5BS_EB206B8BC,Traes_6AL_39E27D39A,Traes_5BL_71E6013D9,Traes_1BL_CF98E922B,Traes_2BS_A5292DE10,Traes_1AL_9C419A476,Traes_2DS_AB825FECC,Traes_5BL_1FA8B5…
D8_BB vs D11_BB	D11_BB	GO:0006914	autophagy	biological process	2.6977e-05	0.0029805	76	5823	Traes_5BL_DD9C2EAB2,Traes_3DL_99847F148,Traes_5BS_C54AC2C82,Traes_6BL_8E701DFD0,Traes_6BL_EC01CBE97,Traes_3AL_5FDE0ADB3,Traes_4DS_FAFED0328,Traes_7AL_7D63F19F5,Traes_5BL_E15759DAD,Traes_6AL_EA0EE7138,Traes_4AL_792F1D482,Traes_7DL_DD253C3D7,Traes_7DS_219826521,Traes_6BS_487628194,Traes_2DL_BD8048C15,Traes_5AL_A3A8264A8,Traes_5DL_32522985E,Traes_2DS_D09901183,Traes_2AS_CF07F4EC2,Traes_3DL_C91193C5A…
D8_BB vs D11_BB	D11_BB	GO:0005985	sucrose metabolic process	biological process	2.7354e-05	0.0029805	19	5823	Traes_7AL_3F2C16688,Traes_2DS_ECBFB4D8C,Traes_5DS_0B17FFD55,Traes_2AS_F2967D6F7,Traes_2AL_8E8343BA5,Traes_7AL_5F21F6932,Traes_6DS_573CAD5E0,Traes_7DS_7094F3B4D,Traes_4BL_B49C2A51C,Traes_6BS_9E57D74AC,Traes_2BL_C963272C8,Traes_7BS_182F2A1F1,Traes_2BS_96ECE84C2,TRAES3BF072800050CFD_g,Traes_2DL_22482812B,Traes_5BS_F7853DBB6,Traes_7DS_529BAB150,Traes_6BL_FC54B7E8F,Traes_5AS_962BCA20C
D8_BB vs D11_BB	D11_BB	GO:1901700	response to oxygen-containing compound	biological process	2.749e-05	0.0029805	18	5823	Traes_4DS_993693839,Traes_5DL_134F29727,Traes_6BL_98F3C9404,Traes_5BL_3B390119D,Traes_6AL_033D6C680,Traes_6BL_ADE1875EF,Traes_6DL_94F1C2137,Traes_5DL_FBEF189F3,Traes_3DL_2BAC94A99,Traes_6DL_B28B5501C,Traes_5DL_D5836CCE6,Traes_6AL_E2BFEA5F4,TRAES3BF082500040CFD_g,Traes_2BL_7D2114731,Traes_5AL_E4E5B111A,Traes_5AL_A31A96C83,Traes_4AL_69EEFB3DA,Traes_6DL_518F5BCCC
D8_BB vs D11_BB	D11_BB	GO:0008135	translation factor activity, RNA binding	molecular function	3.2258e-05	0.0034214	51	5823	Traes_5BS_160C44A80,Traes_4AS_4693A1150,Traes_4DL_7D5AF81A6,Traes_5BL_B7BBD43E1,Traes_1DL_AD5307626,TRAES3BF046700030CFD_g,Traes_2BS_7F29300C6,Traes_1BL_AD5307626,Traes_2DS_326E97FCE,Traes_1BS_3761C242C,Traes_6BS_404C2652F,Traes_4AL_5AC007983,Traes_5AL_542D62D3E,Traes_1AL_00744EBC6,Traes_7AL_7C3AF19DC,Traes_1AS_97CE311BA,Traes_3DL_144AF4852,Traes_2AS_CF8E99C5D,Traes_4AL_F25CFE785,Traes_2DS_C33CA6…
D8_BB vs D11_BB	D11_BB	GO:1990234	transferase complex	cellular component	3.4169e-05	0.003547	153	5823	Traes_7DS_31EAB3659,Traes_7BS_D06FBE7BF,Traes_5BL_74A88BD25,Traes_2AL_0D7CE2FEC,Traes_7DS_1EC20E600,Traes_4DL_15293DD1B,Traes_7AS_705BE4B61,Traes_2BL_B57B8018C,Traes_1BS_26DAB1780,Traes_2AL_CD44E879E,Traes_3AL_69080D745,Traes_6AS_DFA1221D5,Traes_2DS_306726BB7,Traes_6DL_59877A2D4,Traes_5AL_A6935E892,Traes_6DS_AAA3898C9,Traes_5AL_E86CEDAB6,TRAES3BF046100040CFD_g,Traes_4AL_38B1ACFF0,Traes_5DL_7E4459…
D8_BB vs D11_BB	D11_BB	GO:0016157	sucrose synthase activity	molecular function	3.9003e-05	0.0039645	16	5823	Traes_2BS_96ECE84C2,Traes_7BS_182F2A1F1,TRAES3BF072800050CFD_g,Traes_7DS_529BAB150,Traes_2DL_22482812B,Traes_6BL_FC54B7E8F,Traes_7AL_3F2C16688,Traes_2DS_ECBFB4D8C,Traes_7AL_5F21F6932,Traes_6DS_573CAD5E0,Traes_2AS_F2967D6F7,Traes_2AL_8E8343BA5,Traes_7DS_7094F3B4D,Traes_4BL_B49C2A51C,Traes_6BS_9E57D74AC,Traes_2BL_C963272C8
D8_BB vs D11_BB	D11_BB	GO:0004521	endoribonuclease activity	molecular function	4.4647e-05	0.0044456	35	5823	Traes_2DS_30775DCAD,Traes_1AL_E7144546E,Traes_4BL_B3A1B8342,Traes_7AS_8FAD3B69E,Traes_4DL_1DDE8ADE9,Traes_6DL_E07B1C921,Traes_5BS_F6AB2DAF8,Traes_4DL_13D0713D4,Traes_4BS_4AD56C4F8,Traes_7DL_9ABA9B41B,Traes_2AL_603644722,Traes_4DS_29B7D0F80,Traes_7DL_3741DE008,Traes_1BL_00C1F1BB4,Traes_3DL_7875A70BA,Traes_3AL_9EFDF544B,Traes_7DS_47BE03612,Traes_4BS_93E13ACE4,Traes_2DS_F467ADBE7,Traes_2DL_4FB6419D4…
D8_BB vs D11_BB	D11_BB	GO:0009312	oligosaccharide biosynthetic process	biological process	5.0175e-05	0.0048961	38	5823	Traes_2DS_9A13CC9C0,Traes_5AL_EE59BB19D,Traes_2AL_9410F933C,Traes_5DS_0B17FFD55,TRAES3BF012800030CFD_g,TRAES3BF029100020CFD_g,Traes_5DL_7BF5AD398,Traes_1DL_48CC7D8E0,Traes_4DS_AAA25A43E,Traes_4AL_6A83ED03F,Traes_2BS_42BB38B51,Traes_6BL_AE67DA6A0,Traes_1DL_1F96A4D49,Traes_5AL_99242EB9C,Traes_5DL_41AEE3AD2,Traes_6DL_33F8A5EF4,Traes_5BL_1B0C94462,Traes_1BL_68729B056,Traes_5AS_962BCA20C,Traes_5AL_98C…
D8_BB vs D11_BB	D11_BB	GO:0004190	aspartic-type endopeptidase activity	molecular function	5.6348e-05	0.005287	59	5823	Traes_6DL_0A1503D09,Traes_7BL_8B348AE18,Traes_6DS_C3A6999AE,Traes_1DS_A477459F0,Traes_7DS_6BD9B391D,Traes_4AL_2B70B04B6,Traes_6BS_ACA4D4889,Traes_3AL_8D9325CAF,Traes_1BS_3761C242C,TRAES3BF028400030CFD_g,Traes_6DL_659014784,Traes_7DL_089E8E39D1,Traes_6DL_D5710F970,Traes_1AS_97CE311BA,Traes_3DL_994C1EC14,Traes_7DS_620A652F3,Traes_6AL_CD0973DC2,Traes_3AL_08538DB2F,Traes_7BS_2AA72CA1F,Traes_6BS_55F1B…
D8_BB vs D11_BB	D11_BB	GO:0070001	aspartic-type peptidase activity	molecular function	5.6348e-05	0.005287	59	5823	Traes_3AS_C4B441C9C,Traes_3AL_9C9F6D261,Traes_7AL_9C5630A4A,Traes_7BL_466F701B8,Traes_6BL_7647E86C3,Traes_2DS_DA4283D6B,Traes_5BL_4D785175C,TRAES3BF076000020CFD_g,TRAES3BF054700010CFD_g,Traes_5BL_3D522D8D2,Traes_6AL_652E2B375,TRAES3BF039400110CFD_g,Traes_6AL_EEE0F24B7,Traes_1BS_170500B8B,Traes_7AS_1135BEC74,Traes_6AS_097C39C01,Traes_6AL_1F82AA714,Traes_6BL_31B911B14,Traes_6AS_80E91260D,Traes_3DL_…
D8_BB vs D11_BB	D11_BB	GO:1901564	organonitrogen compound metabolic process	biological process	6.0503e-05	0.0055697	596	5823	Traes_2DL_30F23E577,Traes_2BS_94603BB74,Traes_1AL_82B241CB7,Traes_2AS_452FED53F,Traes_2AS_76163A005,Traes_5DL_DB575B1BC,Traes_7AS_EB215499B,Traes_5BS_9AD74E09C,Traes_2AL_D5D935586,Traes_3AL_441C0AE1B,Traes_2BS_C3CF1817A,Traes_4BS_C991EEFCA,Traes_4AL_F2093E4D3,Traes_5DL_DB0E4B5AD,Traes_5BL_279E544A7,Traes_7BL_AB9771D40,Traes_6DL_B3AD4834A,Traes_5BL_05819E27A,Traes_4AS_A78282154,Traes_5DL_876F0FCBE…
D8_BB vs D11_BB	D11_BB	GO:0005198	structural molecule activity	molecular function	6.1816e-05	0.0055852	285	5823	Traes_3AS_8A727B48F,Traes_3DL_F28E6CE46,Traes_5AL_147EA9565,Traes_5DL_11F618A4D,Traes_4DS_DA9D690DF,Traes_5BS_26A43A8A0,Traes_4AS_98267C6F6,Traes_3AL_7BCADDE08,Traes_7BL_86BB13ED9,Traes_6BL_0A6B5575F,Traes_5BL_B55C18B26,Traes_7DL_FAD36DCB8,Traes_5DS_B1785331F,Traes_2BL_1B2A85367,Traes_2DS_97E3E7CFC,Traes_6AL_114B7F479,Traes_4DS_82B9B88A9,Traes_7DS_927865EC2,Traes_6DL_6BBA963FA,Traes_6AL_56964CC95…
D8_BB vs D11_BB	D11_BB	GO:0010467	gene expression	biological process	6.537e-05	0.0056839	1080	5823	Traes_5DL_F12AF5F51,Traes_6BL_EA4E40D6F,Traes_2BL_CD39B5DAB,Traes_5DL_1950C1FC2,Traes_5BL_E654B7341,Traes_5AL_70C442FE1,Traes_3AL_09042FCEC,Traes_7AS_947F68097,Traes_2AS_CF8E99C5D,Traes_3DL_144AF4852,Traes_7AS_F7E0E91B6,Traes_1BS_8A19C460B,Traes_1AL_E7144546E,Traes_1BL_469FA45C6,Traes_2BS_9CB52FFC4,Traes_6DL_6D8C330BB,Traes_6DS_273430303,Traes_1AL_C3AE6B128,Traes_5DS_5C5E450C1,Traes_2DS_FE62DB7F5…
D8_BB vs D11_BB	D11_BB	GO:0044262	cellular carbohydrate metabolic process	biological process	6.539e-05	0.0056839	83	5823	Traes_5DS_0B17FFD55,Traes_2DS_ECBFB4D8C,Traes_7AL_1BC53C605,Traes_7DL_EC875DB5D,Traes_5DL_7BF5AD398,Traes_5DL_ED441B7EB,Traes_1DL_48CC7D8E0,Traes_6DL_79FE961B3,Traes_5BL_CFCBFDA99,Traes_5AL_E176291CC,Traes_4AS_0812D941C,Traes_6BL_AE67DA6A0,Traes_7BS_182F2A1F1,TRAES3BF072800050CFD_g,Traes_6BS_71D6D5914,Traes_1BL_6FE4EB955,Traes_1BL_68729B056,Traes_7DS_529BAB150,Traes_4AL_72A055827,Traes_3DL_F79CCA…
D8_BB vs D11_BB	D11_BB	GO:0004616	phosphogluconate dehydrogenase (decarboxylating) activity	molecular function	7.024e-05	0.0056839	27	5823	Traes_4DS_4C6846850,Traes_2DS_0028CD306,Traes_7AS_3B66B513A,Traes_4AL_8845F411B,TRAES3BF089000170CFD_g,Traes_6AS_3753A6F2C,Traes_7BL_D5D98306F,Traes_7DL_E47632812,Traes_7DS_B30C70553,Traes_6DS_211935E65,Traes_5AL_F37254EFF,Traes_4BS_E9F9FE3C5,Traes_5DL_43046228D,Traes_7AS_7577D92CD,Traes_4BS_773925576,Traes_5BL_3892C17DC,Traes_4DS_F56950AC81,Traes_7DS_A60E1357C,Traes_4AL_5319DD7C1,Traes_7AS_71211…
D8_BB vs D11_BB	D11_BB	GO:0019310	inositol catabolic process	biological process	7.3203e-05	0.0056839	4	5823	Traes_1DL_23B562CE2,Traes_7BL_ABEAC99C8,Traes_7DL_EC875DB5D,Traes_7AL_1BC53C605
D8_BB vs D11_BB	D11_BB	GO:0046164	alcohol catabolic process	biological process	7.3203e-05	0.0056839	4	5823	Traes_7BL_ABEAC99C8,Traes_1DL_23B562CE2,Traes_7AL_1BC53C605,Traes_7DL_EC875DB5D
D8_BB vs D11_BB	D11_BB	GO:0046174	polyol catabolic process	biological process	7.3203e-05	0.0056839	4	5823	Traes_7DL_EC875DB5D,Traes_7AL_1BC53C605,Traes_1DL_23B562CE2,Traes_7BL_ABEAC99C8
D8_BB vs D11_BB	D11_BB	GO:0050113	inositol oxygenase activity	molecular function	7.3203e-05	0.0056839	4	5823	Traes_1DL_23B562CE2,Traes_7BL_ABEAC99C8,Traes_7AL_1BC53C605,Traes_7DL_EC875DB5D
D8_BB vs D11_BB	D11_BB	GO:1901616	organic hydroxy compound catabolic process	biological process	7.3203e-05	0.0056839	4	5823	Traes_1DL_23B562CE2,Traes_7BL_ABEAC99C8,Traes_7AL_1BC53C605,Traes_7DL_EC875DB5D
D8_BB vs D11_BB	D11_BB	GO:0004866	endopeptidase inhibitor activity	molecular function	7.5401e-05	0.0056839	32	5823	Traes_2AL_66F52DEED,Traes_4DL_47F181D64,TRAES3BF031500010CFD_g,Traes_2AL_66F52DEED1,Traes_3AS_075D3EB21,TRAES3BF045700080CFD_g,Traes_2BL_F26D3BB29,Traes_2DL_1618AFB49,TRAES3BF273400020CFD_g,Traes_1AS_944BE15E2,Traes_4DS_FB62AE30B,Traes_1DS_2FC9032D5,Traes_5DL_5CF73B088,TRAES3BF070700060CFD_g,TRAES3BF078700130CFD_g,Traes_1BS_9991B9078,Traes_5AL_6E33474CB,Traes_2AL_47E471DB6,Traes_1DS_FB0573101,Tra…
D8_BB vs D11_BB	D11_BB	GO:0061135	endopeptidase regulator activity	molecular function	7.5401e-05	0.0056839	32	5823	Traes_2AL_66F52DEED,Traes_4DL_47F181D64,TRAES3BF031500010CFD_g,Traes_2AL_66F52DEED1,Traes_3AS_075D3EB21,Traes_2BL_F26D3BB29,TRAES3BF045700080CFD_g,Traes_2DL_1618AFB49,TRAES3BF273400020CFD_g,Traes_1AS_944BE15E2,Traes_4DS_FB62AE30B,Traes_1DS_2FC9032D5,Traes_5DL_5CF73B088,TRAES3BF070700060CFD_g,TRAES3BF078700130CFD_g,Traes_1BS_9991B9078,Traes_2AL_47E471DB6,Traes_5AL_6E33474CB,Traes_2BL_E7C89054F,Tra…
D8_BB vs D11_BB	D11_BB	GO:1902494	catalytic complex	cellular component	7.5724e-05	0.0056839	194	5823	Traes_5BL_5FE09CFB2,Traes_5BL_F4EC8CE12,Traes_6AS_13A526284,Traes_6AL_6CCEADD76,Traes_2BL_13F87C128,Traes_5AL_8D120B111,Traes_1BL_539A83077,TRAES3BF169000020CFD_g,Traes_2DL_90610D510,Traes_2AL_F6B9E585E,Traes_6BL_FF1B2B0CA,Traes_6DL_7602EF847,Traes_4DL_05711A2B1,Traes_6AS_DFDE4E87C,Traes_6AL_1F49DBDC4,Traes_7DL_7602FDF64,Traes_2AL_39DB0C686,Traes_3AL_9AD1B7942,TRAES3BF043700060CFD_g,Traes_1BS_5E2…
D8_BB vs D11_BB	D11_BB	GO:0008483	transaminase activity	molecular function	8.0063e-05	0.0059186	19	5823	Traes_4AL_5E1A031B4,Traes_5AL_8349DE248,Traes_5BL_0E631C9F8,Traes_7DL_21A0FF6EA,Traes_5BL_D5F4C9608,Traes_7DL_E5132D086,Traes_7DS_3432E98CE,Traes_2BL_FDEA6E1DB,Traes_4DL_674511840,Traes_1AS_BEFEF1613,Traes_2AL_C463CE949,Traes_2DL_5166B5215,Traes_5AL_97F9273FA,Traes_4BL_0BEA66632,Traes_1BS_CD0B11493,Traes_7BL_8F226AC0C,Traes_7AS_2218F4402,Traes_4AS_C2B77F64F,Traes_7BL_84073EDBB
D8_BB vs D11_BB	D11_BB	GO:0050662	coenzyme binding	molecular function	9.1297e-05	0.0066483	211	5823	Traes_5DS_F55FF8108,TRAES3BF066900080CFD_g,Traes_2AL_63673D843,Traes_4DL_65AF8424F,Traes_7BS_995DAE6FC,Traes_6AL_C8DFF7384,TRAES3BF032700100CFD_g,Traes_4AL_8845F411B,Traes_2BS_2C594923E,Traes_6AL_D153AC732,Traes_3DL_364DAFD95,Traes_7AS_F9C6EBD97,Traes_4AS_DC89FB9A5,Traes_6AS_3753A6F2C,Traes_3AL_416AB0A5B,Traes_5DL_D3F3569E1,Traes_4AL_DA5D4FAE4,Traes_4AL_4B09F91AE,Traes_4AS_357A85716,Traes_4DS_586…
D8_BB vs D11_BB	D11_BB	GO:0019219	regulation of nucleobase-containing compound metabolic process	biological process	0.00011209	0.0080426	558	5823	Traes_3AL_4C6B57484,Traes_5DS_5B1AB0AD3,Traes_4DL_8156B39DF,Traes_4DS_27CCFA657,Traes_2BL_8101DFF11,Traes_2AS_B7320D89C,Traes_2DS_5DF921ABB,Traes_3DL_2563FC468,Traes_7AL_69ED1B183,Traes_5BL_CEF9391B8,Traes_5DL_BB02CB81C,TRAES3BF069600320CFD_g,Traes_2DL_036F2A3FC,Traes_1AL_5014A59E1,Traes_1DL_DA67871B9,Traes_1BL_D34296434,Traes_5AL_7EFBCD114,TRAES3BF111600130CFD_g,Traes_1BL_A1A6E39BD,Traes_6AL_C0E…
D8_BB vs D11_BB	D11_BB	GO:0016593	Cdc73/Paf1 complex	cellular component	0.00012219	0.0086401	11	5823	Traes_2DL_9A5596BB0,Traes_1AS_97CE311BA,Traes_7DL_A5ECEDA95,Traes_5BL_5FE09CFB2,Traes_1BL_539A83077,Traes_2AL_CE25729E7,Traes_2BL_13F87C128,Traes_2BL_5AF56498A,Traes_2AL_F3310BB9D,Traes_1BS_3761C242C,Traes_5BL_7E70523B6
D8_BB vs D11_BB	D11_BB	GO:0043604	amide biosynthetic process	biological process	0.00013314	0.009194	278	5823	Traes_6AL_DF6863EF7,Traes_5BL_5A648D29D,Traes_5AL_106BEC5D4,Traes_6AL_727AEFCD4,Traes_2AL_E513B22A7,Traes_6BL_34B081BBE,Traes_5BL_8FD1FB0E1,Traes_4DL_775B844E2,Traes_5BL_3677218A1,Traes_7DL_46D42DF68,TRAES3BF117500090CFD_g,Traes_2DL_5B2C0DF1C,Traes_3DS_650268757,Traes_7DS_7E6A8A75F,Traes_1AL_1543CA165,Traes_2DL_E37ECDD6E,Traes_1BL_0FC423766,Traes_5BL_61E22E49C,Traes_7AL_E58674B35,Traes_1AL_1E7404…
D8_BB vs D11_BB	D11_BB	GO:0016667	oxidoreductase activity, acting on a sulfur group of donors	molecular function	0.00013379	0.009194	43	5823	Traes_4AL_F23B2CEFB,Traes_2AL_D80447132,Traes_2DS_698DAD811,Traes_2AS_3DCA5303D,Traes_7DS_8136F6941,Traes_6AS_D000E8364,Traes_1BL_C81F8EFF1,Traes_2BL_34819D129,Traes_6DL_5D3264953,Traes_7BS_20BB970B7,Traes_2DL_F836B678E,Traes_1DL_4B94DFED6,Traes_4AS_BAF81FFF7,Traes_1BL_E8554BB57,Traes_2BL_CEC7F2D7B,Traes_1AL_6D96CA4ED,Traes_2AL_21B8BCA9C,Traes_3AS_6777599BB,Traes_1AS_A053EC112,Traes_7AL_2FF386F35…
D8_BB vs D11_BB	D11_BB	GO:0004519	endonuclease activity	molecular function	0.000142	0.0096224	63	5823	Traes_7AS_BD633B175,Traes_7AL_C7309C322,Traes_1BL_7EB5F78D0,Traes_2BL_393ED78A5,Traes_5BL_CE5FD1D0A,Traes_4AS_9B8749CEB,Traes_7BL_4FC7BECC8,Traes_4AL_CF6130092,Traes_1DL_C646B6990,Traes_7DS_2B5A0953A,Traes_4BL_73C7B8662,Traes_5DL_E07254662,Traes_2AL_D775EE834,Traes_2BL_B06F4D826,Traes_2BL_C3533A6D6,Traes_5BL_8C451BEE1,Traes_5BL_0CE24DB49,Traes_1AL_1147FD6A3,Traes_3AS_E61C3A374,Traes_2BL_F6050F530…
D8_BB vs D11_BB	D11_BB	GO:0016853	isomerase activity	molecular function	0.00015409	0.010299	103	5823	Traes_5DL_045B970AE,Traes_6AS_249B49835,Traes_4BL_8C0E579F8,Traes_1BL_D305D7399,TRAES3BF091100240CFD_g,Traes_1AL_D0CB07C73,TRAES3BF011300020CFD_g,Traes_4BS_D6B31E676,Traes_4DL_373599ECC,Traes_4BS_48D46342F,Traes_1BS_757804D58,Traes_4BS_7314CDBF0,Traes_7AS_0A1BAEEAD,Traes_4BL_0A8199503,Traes_1AL_B77FFBAFC,Traes_7DS_869CEA4EA,Traes_5BL_4942EAA36,Traes_5BL_C9B22D391,Traes_5BL_A2B216782,Traes_1BS_F7B…
D8_BB vs D11_BB	D11_BB	GO:0043231	intracellular membrane-bounded organelle	cellular component	0.00015824	0.010317	778	5823	TRAES3BF111600160CFD_g,Traes_2DS_22C1F133C,Traes_2AS_0A7765B12,Traes_2BL_9367B147B,Traes_4DS_82B9B88A9,Traes_1BS_5E2CF9769,Traes_3DS_F163515C2,Traes_5BL_C3F7AE6C8,Traes_1BS_82B47CBF7,Traes_2BS_E8781CB70,Traes_6BS_19C784B36,Traes_7DL_A5ECEDA95,Traes_3AL_152A7186A,Traes_1BL_BB3DC8F7C,Traes_4DL_2362A8394,Traes_5AL_54D255B3B,Traes_3DS_AE7426D6F,Traes_6DL_0A1503D09,Traes_4AS_B59D0F85B,TRAES3BF10740002…
D8_BB vs D11_BB	D11_BB	GO:0004097	catechol oxidase activity	molecular function	0.00016054	0.010317	7	5823	Traes_2DL_D992459FF,Traes_4DL_B9BE2E0D3,Traes_2BL_E475B6AE6,Traes_2AL_A863EC216,Traes_5DL_E8C2FC9D3,Traes_2BL_B319D7DC3,Traes_2BL_2B48F410A
D8_BB vs D11_BB	D11_BB	GO:1901362	organic cyclic compound biosynthetic process	biological process	0.00016071	0.010317	848	5823	Traes_7BS_99A85E679,Traes_4BL_DB3FB1622,Traes_5DS_A195DC99C,Traes_7BL_84073EDBB,Traes_5BL_47EC5F769,Traes_1AL_D06A380E9,Traes_4AS_DBDA5E9C6,Traes_1DS_97DDD3DBB,Traes_1BL_C5C66A768,Traes_7AL_20FA90AE5,Traes_5AL_5D0A3275B,Traes_2AL_BFB0C6D4C,TRAES3BF057400020CFD_g,Traes_7DS_2452C1E32,Traes_7DL_82722EDAD,Traes_4BS_D6B31E676,Traes_2AS_125195CDF,Traes_2DL_5272D16C6,Traes_6AS_97AF799DD,Traes_6DL_174D85…
D8_BB vs D11_BB	D11_BB	GO:0016832	aldehyde-lyase activity	molecular function	0.0001674	0.010607	14	5823	Traes_3AL_441C0AE1B,Traes_7BL_8F226AC0C,TRAES3BF044000030CFD_g,Traes_3AL_85A7AF612,Traes_7DS_A60E1357C,TRAES3BF107400010CFD_g,Traes_7BS_E9AB12665,Traes_3DL_2AAF732B7,Traes_7BS_803489ECB,Traes_7AL_A1F318992,Traes_7AS_E14E2CD4B,Traes_3AL_E9A97403A,Traes_1AL_1E7404054,Traes_3DL_C5D9E24D5
D8_BB vs D11_BB	D11_BB	GO:0003743	translation initiation factor activity	molecular function	0.00017284	0.010811	29	5823	Traes_6DS_2D5421B49,Traes_2BL_89B629D3F,Traes_3AL_31E49AA0F,Traes_2AS_94603BB74,Traes_6AS_652C21F64,Traes_2DS_EC64D545E,Traes_6AS_CB50110091,Traes_7BS_B149AA17C,Traes_4AS_71D646704,Traes_1AS_97CE311BA,Traes_2DL_B9B3770C9,Traes_1AL_00744EBC6,Traes_5AL_542D62D3E,Traes_3DL_144AF4852,Traes_2AL_496DBD0EB,Traes_3AS_1E2A7853C,Traes_1BL_AD5307626,Traes_6BS_10DAE1BE4,Traes_6AL_7B562D11A,TRAES3BF046700030C…
D8_BB vs D11_BB	D11_BB	GO:0051287	NAD binding	molecular function	0.00017764	0.010971	74	5823	Traes_7BS_7222935B8,Traes_4AL_4B09F91AE,Traes_5BL_64831FC35,Traes_4DS_5862C19E6,Traes_4AS_357A85716,Traes_7BS_803489ECB,Traes_7AS_712114E89,Traes_6BL_B95E66E93,Traes_4DL_65AF8424F,Traes_5DS_F55FF8108,TRAES3BF066900080CFD_g,Traes_6AS_3753A6F2C,Traes_4AL_DA5D4FAE4,Traes_3AL_416AB0A5B,Traes_4DS_4C6846850,Traes_4AL_8845F411B,Traes_2BS_CE0B2A211,TRAES3BF034800050CFD_g,TRAES3BF082400010CFD_g,Traes_4DS_…
D8_BB vs D11_BB	D11_BB	GO:0004842	ubiquitin-protein transferase activity	molecular function	0.0001822	0.010975	118	5823	Traes_2AL_D539E28DE,Traes_4DS_FBE061CDD,Traes_7DS_DAA77D78C,Traes_2DL_1B99EEBD5,Traes_2AL_0D7CE2FEC,Traes_1AL_C446C730C,Traes_3DL_19C2D68B1,Traes_5AL_779F9BB3C,Traes_7BS_D06FBE7BF,Traes_7DS_BC960935B,Traes_1AL_B4BCDBC4A,Traes_5BL_201E2B388,Traes_5BS_D51370B32,Traes_7BS_908EB8095,Traes_2DL_589E1A2F5,Traes_7DS_31EAB3659,Traes_2BS_6A0AB9DB5,Traes_2DS_306726BB7,Traes_5AL_10F6D3D4C,Traes_6DS_AAA3898C9…
D8_BB vs D11_BB	D11_BB	GO:0019787	ubiquitin-like protein transferase activity	molecular function	0.0001822	0.010975	118	5823	Traes_4DL_23DEFF069,TRAES3BF093300010CFD_g,Traes_7DL_A09E2790F,Traes_4DS_16D2FE764,Traes_5AL_6F83AEE98,Traes_5DL_D615772DD,Traes_4AS_13CE9F8B7,Traes_5DL_0485849B5,Traes_7BS_4FE42A949,Traes_2BL_568EC47D9,Traes_5BL_FD0EDD217,Traes_6DL_65F7E09D2,Traes_5DL_7E4459523,Traes_2AL_5BAA81897,Traes_3DL_EB6A17449,Traes_6AS_04351D373,Traes_2AL_9E68ABA72,Traes_5BL_BC4D8ED25,Traes_7BL_204A5262C,Traes_6DL_3AE251…
D8_BB vs D11_BB	D11_BB	GO:0044711	single-organism biosynthetic process	biological process	0.00018448	0.010977	385	5823	Traes_2DL_00618F315,Traes_5DL_BA4FE0FDA,Traes_5AL_AD1506BF7,Traes_2AL_FD91EC97F,Traes_3DL_6FDD6FE1D,Traes_6AS_69A0BEB68,Traes_2DS_82AF233B4,TRAES3BF003200130CFD_g,TRAES3BF139100070CFD_g,Traes_5BS_46B8030E9,Traes_5DL_E133F0B4A,Traes_5DS_E5971A8AB,Traes_4AS_C19AB3A1A,Traes_5AL_23317C348,Traes_4BL_20128AA58,Traes_4DS_0490170D0,Traes_6AL_979D45530,Traes_3AL_2257408CA,Traes_6AS_13A526284,Traes_1BL_532…
D8_BB vs D11_BB	D11_BB	GO:0004557	alpha-galactosidase activity	molecular function	0.00018736	0.011014	8	5823	Traes_1BL_0D7C2EB91,Traes_1AL_ED72E167A,Traes_5BS_81D0B22AE,Traes_1DL_D5F3DA85C,Traes_1DL_4A0C06C2F,Traes_5DL_6BE0C6BA9,Traes_2AS_BA96EE8B5,Traes_5DS_CA6A5246B
D8_BB vs D11_BB	D11_BB	GO:0043227	membrane-bounded organelle	cellular component	0.00019436	0.011289	778	5823	Traes_2DL_F836B678E,Traes_7AS_A9EA9F17B,Traes_6DL_72E1340D1,Traes_5DL_9BA15A970,Traes_4DS_FAFED0328,Traes_2BL_3557BA79F,Traes_4BS_A53F8B91F,Traes_7BL_286C09B87,Traes_5BL_3A33069B6,Traes_4AL_792F1D482,TRAES3BF018100050CFD_g,Traes_6AL_2223FF410,Traes_6DS_620B85F1B,TRAES3BF113400100CFD_g,Traes_5DL_F1E9188F2,Traes_4BS_0E7EC8FE3,Traes_4BL_A411A0054,Traes_3AL_E5661FD3C,Traes_1DL_CDEA09786,Traes_5DL_934…
D8_BB vs D11_BB	D11_BB	GO:0016769	transferase activity, transferring nitrogenous groups	molecular function	0.00022907	0.013149	19	5823	Traes_4BL_0BEA66632,Traes_1BS_CD0B11493,Traes_7BL_8F226AC0C,Traes_4AS_C2B77F64F,Traes_7AS_2218F4402,Traes_7BL_84073EDBB,Traes_4DL_674511840,Traes_1AS_BEFEF1613,Traes_2AL_C463CE949,Traes_2DL_5166B5215,Traes_5AL_97F9273FA,Traes_7DL_E5132D086,Traes_7DS_3432E98CE,Traes_2BL_FDEA6E1DB,Traes_5AL_8349DE248,Traes_4AL_5E1A031B4,Traes_7DL_21A0FF6EA,Traes_5BL_0E631C9F8,Traes_5BL_D5F4C9608
D8_BB vs D11_BB	D11_BB	GO:2001141	regulation of RNA biosynthetic process	biological process	0.00023666	0.013426	548	5823	Traes_5BL_E15759DAD,Traes_3AL_844F676FE,Traes_5AL_5A2A6E1FF,Traes_2DL_9EE6B788E,Traes_1DS_91D14CD7B,Traes_7DS_3463CAE33,Traes_4AL_4FF5B8837,Traes_2DL_A591AC867,Traes_6AS_6F89CC969,Traes_5DL_1178D0857,Traes_5BL_F4EC8CE12,Traes_5DS_8E2AF4F8B,Traes_3DS_BCF43F52D,Traes_7AS_7577D92CD,Traes_4BS_4248F8A2B,TRAES3BF002300010CFD_g,Traes_7AS_D05A2ECB9,Traes_2AL_B8FF3EDD9,Traes_7BS_803489ECB,Traes_2BL_453BA2…
D8_BB vs D11_BB	D11_BB	GO:0004427	inorganic diphosphatase activity	molecular function	0.00024022	0.013471	14	5823	Traes_1DS_EF07A3CBD,Traes_6BL_92B298585,TRAES3BF080100080CFD_g,Traes_1BS_1514DE4E9,Traes_6AL_5F50463BE,Traes_2BL_6E0B90C7E,Traes_2DL_56AB4016E,Traes_7DL_3BA7EF708,Traes_2DL_7CF0C2260,Traes_2AL_3808C9EC7,Traes_1AS_24698E890,Traes_6DL_F97DA39AD,Traes_1AS_90677C42C,Traes_1AS_8E8E8C629
D8_BB vs D11_BB	D11_BB	GO:0051252	regulation of RNA metabolic process	biological process	0.00025418	0.013578	548	5823	Traes_1DL_30F34E129,Traes_2BS_FBBD5645B,Traes_5DL_8666CEFB9,Traes_7DL_1913741A8,Traes_4BL_AAC8ADF70,Traes_1BL_858B71505,Traes_3AS_0C6440F46,Traes_4DS_CC76044AA,Traes_2AL_65586C538,Traes_6AL_7444FD717,Traes_2BS_39577DCE5,Traes_2AL_D0EABF355,Traes_5AL_8349DE248,Traes_1BS_D00BF5C95,Traes_5BL_C08428870,Traes_4BL_2DC69E686,Traes_2DS_FF9614A8B,Traes_5AS_4A1933639,Traes_2DL_2536A1C8C,Traes_4DL_607D70FB0…
D8_BB vs D11_BB	D11_BB	GO:0006355	regulation of transcription, DNA-templated	biological process	0.00026093	0.013578	547	5823	Traes_5BL_3C5BB24D7,Traes_4BS_BF0B023F8,Traes_4AL_1E66EF4F7,TRAES3BF020100130CFD_g,Traes_7DL_300C570AD,Traes_3DL_0980A3389,Traes_4BL_542B1DA85,Traes_3AL_7252C084B,Traes_5AL_7CA51731A,Traes_7AS_D5F5D49CA,Traes_7DL_878FD8A33,Traes_5DS_C431B9881,Traes_6DL_E12A98AB8,Traes_5AL_0C11447DF,Traes_5AL_ABCDAA33F,Traes_7DL_801BC1E0F,Traes_7BL_74D34907E,Traes_3AL_870ED1951,Traes_5BL_DE53199D3,Traes_2AL_DB6FB4…
D8_BB vs D11_BB	D11_BB	GO:1903506	regulation of nucleic acid-templated transcription	biological process	0.00026093	0.013578	547	5823	Traes_2AS_23D6687A8,Traes_3AL_E87B341B9,Traes_7BL_FB5FAC1E8,Traes_4BS_4248F8A2B,TRAES3BF002300010CFD_g,Traes_7AS_D05A2ECB9,Traes_2AL_B8FF3EDD9,Traes_7BS_803489ECB,Traes_2BL_453BA2709,Traes_2DS_524E9B6A3,Traes_4AL_4FF5B8837,Traes_2DL_A591AC867,Traes_6AS_6F89CC969,Traes_5DL_1178D0857,Traes_5BL_F4EC8CE12,Traes_5DS_8E2AF4F8B,Traes_3DS_BCF43F52D,Traes_7AS_7577D92CD,Traes_5BL_E15759DAD,Traes_3AL_844F67…
D8_BB vs D11_BB	D11_BB	GO:0010035	response to inorganic substance	biological process	0.00026586	0.013578	21	5823	Traes_6DL_518F5BCCC,Traes_5AL_A31A96C83,Traes_4AL_69EEFB3DA,Traes_3DS_E32CCD188,Traes_5AL_E4E5B111A,Traes_2BL_7D2114731,TRAES3BF082500040CFD_g,Traes_1BL_D305D7399,Traes_6AL_E2BFEA5F4,Traes_5DL_D5836CCE6,Traes_6DL_B28B5501C,Traes_3DL_2BAC94A99,Traes_5DL_FBEF189F3,Traes_6DL_94F1C2137,Traes_6BL_ADE1875EF,Traes_3AS_05D9E01BE,Traes_6AL_033D6C680,Traes_5BL_3B390119D,Traes_6BL_98F3C9404,Traes_4DS_993693…
D8_BB vs D11_BB	D11_BB	GO:0034645	cellular macromolecule biosynthetic process	biological process	0.00027058	0.013578	1022	5823	Traes_2BS_170FDB954,Traes_2BL_BEDBF4677,Traes_5BS_160C44A80,Traes_5AL_E176291CC,Traes_1BS_217BCBF47,Traes_4AL_6D9194FD5,Traes_7AL_677F233CE,Traes_5BL_F1ED287D1,Traes_7BS_031887B1B,Traes_4DS_7A128315E,Traes_2BL_19B3E60AA,Traes_4BL_549D1B61E,Traes_6DS_FD90D1145,Traes_6DS_2002521C8,Traes_2DL_032C7FC8C,Traes_7DL_7C8896E04,Traes_4AL_72A055827,Traes_7AL_5234502D3,Traes_3DL_5F257C9CD,Traes_3DS_28F7D0878…
D8_BB vs D11_BB	D11_BB	GO:0009059	macromolecule biosynthetic process	biological process	0.00027605	0.013578	1030	5823	Traes_1BL_DE2CF9613,Traes_5AL_EDE003529,Traes_1DL_7ED61F347,Traes_7BL_C7C3DF0A6,Traes_4AS_764008AA0,Traes_7BL_43CEB7B50,Traes_2BL_D274D68D2,Traes_7DL_7289E1026,Traes_5AL_544BAC661,Traes_6BS_896A8401E,Traes_3AS_D0E75C149,Traes_7AS_6A2DE82E4,Traes_6DL_2F14F99C2,TRAES3BF034000050CFD_g,Traes_2DL_C4C47B5B8,Traes_2AS_7AAACC26B,Traes_5DL_DBDA00249,Traes_3DL_99847F148,Traes_5BS_C54AC2C82,TRAES3BF09850006…
D8_BB vs D11_BB	D11_BB	GO:0016668	oxidoreductase activity, acting on a sulfur group of donors, NAD(P) as acceptor	molecular function	0.00027651	0.013578	12	5823	Traes_4DS_CC76044AA,Traes_2BL_34819D129,Traes_6AS_D000E8364,Traes_5DS_0E203025F,Traes_5BS_6AFE1F4C9,Traes_4AL_A728DE57C,Traes_3AS_6777599BB,TRAES3BF071300050CFD_g,Traes_2AL_D80447132,Traes_2DL_28DFAC79D,Traes_5AS_420ACABB6,Traes_7DS_8136F6941
D8_BB vs D11_BB	D11_BB	GO:0047134	protein-disulfide reductase activity	molecular function	0.00027651	0.013578	12	5823	Traes_2AL_D80447132,Traes_2DL_28DFAC79D,TRAES3BF071300050CFD_g,Traes_5AS_420ACABB6,Traes_7DS_8136F6941,Traes_6AS_D000E8364,Traes_4DS_CC76044AA,Traes_2BL_34819D129,Traes_3AS_6777599BB,Traes_4AL_A728DE57C,Traes_5DS_0E203025F,Traes_5BS_6AFE1F4C9
D8_BB vs D11_BB	D11_BB	GO:0006473	protein acetylation	biological process	0.00028109	0.013578	11	5823	Traes_6BS_19C784B36,Traes_2BS_2410051E8,Traes_2DS_1E5B4D14C,Traes_7AL_F45599D0D,Traes_3AL_4C6B57484,Traes_5BL_FCE7DD172,Traes_6AS_0D50E58F7,Traes_7DL_31950AE3F,Traes_2AS_CED8C9B73,TRAES3BF168600040CFD_g,Traes_6DS_620B85F1B
D8_BB vs D11_BB	D11_BB	GO:0006475	internal protein amino acid acetylation	biological process	0.00028109	0.013578	11	5823	Traes_2BS_2410051E8,Traes_2DS_1E5B4D14C,Traes_6BS_19C784B36,Traes_5BL_FCE7DD172,Traes_6AS_0D50E58F7,Traes_7DL_31950AE3F,Traes_7AL_F45599D0D,Traes_3AL_4C6B57484,Traes_2AS_CED8C9B73,TRAES3BF168600040CFD_g,Traes_6DS_620B85F1B
D8_BB vs D11_BB	D11_BB	GO:0016573	histone acetylation	biological process	0.00028109	0.013578	11	5823	Traes_2BS_2410051E8,Traes_2DS_1E5B4D14C,Traes_6BS_19C784B36,Traes_2AS_CED8C9B73,TRAES3BF168600040CFD_g,Traes_6DS_620B85F1B,Traes_6AS_0D50E58F7,Traes_5BL_FCE7DD172,Traes_7DL_31950AE3F,Traes_7AL_F45599D0D,Traes_3AL_4C6B57484
D8_BB vs D11_BB	D11_BB	GO:0018393	internal peptidyl-lysine acetylation	biological process	0.00028109	0.013578	11	5823	Traes_2DS_1E5B4D14C,Traes_2BS_2410051E8,Traes_6BS_19C784B36,Traes_7DL_31950AE3F,Traes_6AS_0D50E58F7,Traes_5BL_FCE7DD172,Traes_7AL_F45599D0D,Traes_3AL_4C6B57484,Traes_6DS_620B85F1B,TRAES3BF168600040CFD_g,Traes_2AS_CED8C9B73
D8_BB vs D11_BB	D11_BB	GO:0018394	peptidyl-lysine acetylation	biological process	0.00028109	0.013578	11	5823	Traes_6DS_620B85F1B,Traes_2AS_CED8C9B73,TRAES3BF168600040CFD_g,Traes_7DL_31950AE3F,Traes_5BL_FCE7DD172,Traes_6AS_0D50E58F7,Traes_7AL_F45599D0D,Traes_3AL_4C6B57484,Traes_2DS_1E5B4D14C,Traes_2BS_2410051E8,Traes_6BS_19C784B36
D8_BB vs D11_BB	D11_BB	GO:0043543	protein acylation	biological process	0.00028109	0.013578	11	5823	Traes_6DS_620B85F1B,Traes_2AS_CED8C9B73,TRAES3BF168600040CFD_g,Traes_7DL_31950AE3F,Traes_6AS_0D50E58F7,Traes_5BL_FCE7DD172,Traes_3AL_4C6B57484,Traes_7AL_F45599D0D,Traes_2DS_1E5B4D14C,Traes_2BS_2410051E8,Traes_6BS_19C784B36
D8_BB vs D11_BB	D11_BB	GO:0033036	macromolecule localization	biological process	0.00029299	0.014015	310	5823	Traes_4AL_BD1CF1693,Traes_5BL_5897DA404,Traes_1AL_78C321968,Traes_4BL_9EB528634,Traes_3AS_D95A3F37E,TRAES3BF076300010CFD_g,Traes_2BS_7190FAD1A,Traes_5BL_7E70523B6,Traes_4AS_AEB2074B2,TRAES3BF114000030CFD_g,Traes_2AL_4EBF9389E,Traes_4AL_5AC007983,Traes_5DL_D3DF5A790,Traes_1DS_EEE087478,Traes_1AL_CC4156AAE,Traes_1AS_B9AC0C959,Traes_3AL_10A1A8DE3,Traes_1AL_5EE5C4D0C,Traes_3DL_55B6B2012,Traes_1BL_3EE…
D8_BB vs D11_BB	D11_BB	GO:0050794	regulation of cellular process	biological process	0.00030331	0.014368	911	5823	Traes_4AS_764008AA0,Traes_1BL_124053782,Traes_4DS_DCCCF864E,Traes_5AL_478EA1F67,Traes_2BL_D274D68D2,Traes_2BL_34819D129,Traes_7BL_BF02CF155,Traes_3DL_F1AA506F4,Traes_2DS_D09901183,Traes_3DL_E1485757F,Traes_5BL_F258582BB,Traes_2BL_269E2CEF3,Traes_1BL_DE2CF9613,Traes_5AL_544BAC661,TRAES3BF018400040CFD_g,Traes_7AS_B38997CC0,Traes_7DL_7289E1026,Traes_7BS_C79245D7D,Traes_4BS_C7227F9B7,Traes_2BL_2EE9E0…
D8_BB vs D11_BB	D11_BB	GO:0046872	metal ion binding	molecular function	0.00033011	0.015339	883	5823	Traes_2DS_3017E946B,Traes_1BL_710AB9F90,Traes_5BL_2B2033BE0,Traes_7DL_5C3218877,Traes_2AL_8123ADD82,Traes_2DL_B47202588,Traes_3DL_A914BB78C,Traes_6BS_2269F8DB3,Traes_2BL_58A855C7B,Traes_4DL_357EA96FB1,TRAES3BF266400060CFD_g,Traes_7DL_31950AE3F,Traes_6DS_93BB2328E,Traes_4BL_BAFA18B1D,Traes_5DL_9BAAB05A6,Traes_1BL_38FE8B094,Traes_5DL_0DD5BCE63,Traes_6DL_5772E9F01,Traes_4BL_DF4B64629,Traes_6AL_E9BC4…
D8_BB vs D11_BB	D11_BB	GO:0003723	RNA binding	molecular function	0.00033011	0.015339	306	5823	Traes_2DL_5B2C0DF1C,Traes_3DS_650268757,Traes_3AL_42C82486D,Traes_2DL_6F03F05FA,Traes_2DL_9A5C3A2A2,Traes_1AL_B16F830DB,Traes_3AL_9A407BAB0,Traes_5AS_9E5FCDEC5,Traes_7BL_F29CCD507,Traes_1AL_F3CFD43EB,Traes_2AL_E513B22A7,Traes_3DL_4ECE85DE1,Traes_5BL_20A330E35,Traes_1AL_A36D5020D,TRAES3BF042900030CFD_g,Traes_7DS_68E3ACF8E,Traes_2DL_B9B3770C9,Traes_7AS_78FEAE00C,Traes_3DL_E1F32C202,Traes_5DL_8666CE…
D8_BB vs D11_BB	D11_BB	GO:0006518	peptide metabolic process	biological process	0.00033369	0.015359	268	5823	Traes_7DS_2B5A0953A,Traes_2AL_5DAAFDFFE,Traes_1AL_D39C4F23A,Traes_2DS_C2E9D89CF,TRAES3BF100600080CFD_g,Traes_1BL_F93ABAC51,Traes_4BL_3DF1D5B2D,Traes_4BL_32A43FBB2,Traes_7DS_869CEA4EA,Traes_5BL_5211DDA9A,Traes_5DL_BE0C36210,Traes_4BL_B2C3C5616,Traes_2BS_100054707,Traes_2BL_C5C52CE53,Traes_4AS_EC04D9E8A,Traes_4DL_05FC2A668,Traes_6AS_4E2AEFF8F,Traes_5BS_86C1C9A9F,Traes_6AL_288540CF3,Traes_4BL_AF74BC…
D8_BB vs D11_BB	D11_BB	GO:0030001	metal ion transport	biological process	0.0003505	0.015982	160	5823	Traes_4BS_7F31CC8A1,TRAES3BF034800050CFD_g,Traes_7DL_AF8F31A6B1,Traes_1AL_B39515B38,Traes_5AL_22FE81647,Traes_5BL_5C2AF3445,Traes_2BS_151CAEDED,Traes_2DL_A43EE8523,Traes_7AL_955F54182,Traes_2BS_CE0B2A211,Traes_7DL_7122E546D,Traes_4AL_183973F7A,Traes_1DL_4D7C10235,Traes_2BS_E67905E6E,Traes_1AL_D6B99979E,Traes_2BL_23F1C8743,Traes_1DS_C025DF3B8,Traes_5DL_919324386,Traes_1AL_0226AAD07,Traes_5BL_0B5F2…
D8_BB vs D11_BB	D11_BB	GO:0031323	regulation of cellular metabolic process	biological process	0.00036979	0.016706	602	5823	Traes_6DL_4A8DE4BC1,Traes_2BL_4E0157603,Traes_6AL_891456790,Traes_2DS_1E5B4D14C,TRAES3BF005500020CFD_g,Traes_5DL_75AEE92BB,Traes_7AS_D9A440FE2,Traes_3DL_317C568A4,Traes_6DS_3B9C7B661,Traes_3DL_EC1DE49E1,Traes_2DL_EEF2E71FA,Traes_6BL_162B8F688,Traes_5BL_3D522D8D2,Traes_2AS_7C177F9DB,Traes_4BS_F80698094,Traes_4DL_AFE97C149,TRAES3BF100300010CFD_g,Traes_4AL_148C58509,Traes_1BL_B44C0D37C,Traes_7AS_B21…
D8_BB vs D11_BB	D11_BB	GO:0030414	peptidase inhibitor activity	molecular function	0.00038055	0.016879	33	5823	Traes_4DS_FB62AE30B,Traes_1DS_2FC9032D5,Traes_5DL_5CF73B088,TRAES3BF070700060CFD_g,Traes_2AL_66F52DEED,Traes_3DS_392FA1221,Traes_4DL_47F181D64,TRAES3BF031500010CFD_g,Traes_2AL_66F52DEED1,Traes_3AS_075D3EB21,Traes_2BL_F26D3BB29,TRAES3BF045700080CFD_g,Traes_2DL_1618AFB49,Traes_1AS_944BE15E2,TRAES3BF273400020CFD_g,Traes_5DL_CAF31A19B,Traes_1DS_5958DB746,TRAES3BF093200230CFD_g,Traes_2BS_63A1659C7,Tra…
D8_BB vs D11_BB	D11_BB	GO:0061134	peptidase regulator activity	molecular function	0.00038055	0.016879	33	5823	Traes_1DS_5958DB746,Traes_5DL_CAF31A19B,Traes_2BS_63A1659C7,Traes_1AS_F4266658A1,Traes_1BS_323E3BCDE,TRAES3BF093200230CFD_g,Traes_1DS_FB0573101,Traes_2BL_E7C89054F,Traes_1BS_7C38898E1,Traes_1BS_9991B9078,Traes_5AL_6E33474CB,Traes_2AL_47E471DB6,TRAES3BF078700130CFD_g,Traes_6AS_97AF799DD,Traes_2DL_AABBD68CA,TRAES3BF080100010CFD_g,Traes_3AS_B06ED717A,Traes_2BL_DE4C02E941,Traes_5DL_5CF73B088,Traes_1D…
D8_BB vs D11_BB	D11_BB	GO:0012505	endomembrane system	cellular component	0.00039343	0.017234	143	5823	Traes_6BL_562EB00A4,Traes_4BS_42361CB8D,Traes_6AL_70042AA23,Traes_2AL_BD550258E,Traes_5BS_68468A491,Traes_2DL_95A3BB663,TRAES3BF069600340CFD_g,Traes_2BL_DCAB32D3D,TRAES3BF130100010CFD_g,Traes_6DS_53B15C3C4,Traes_7AL_8CDEE1219,Traes_1AL_4DA7AF7E5,Traes_4BL_455C9E392,Traes_7AL_D92BCA15C,Traes_4BS_B9358BF51,Traes_4AL_F25CFE785,Traes_1DL_F1F0C70E4,Traes_5AL_669973CCB,Traes_1AL_1E175311F,Traes_5AL_68A…
D8_BB vs D11_BB	D11_BB	GO:0000151	ubiquitin ligase complex	cellular component	0.00039685	0.017234	82	5823	Traes_6BL_3F61BCC9E,Traes_2BL_9AD1852E1,Traes_4DS_DCB44D21B,Traes_6DL_5772E9F01,TRAES3BF086800030CFD_g,Traes_7DL_1D591BE1B,Traes_1BL_04B591073,TRAES3BF030500050CFD_g,Traes_5DL_D859AA635,TRAES3BF107400020CFD_g,Traes_7DS_77389E3F6,Traes_3AL_9AD1B7942,Traes_1BS_5E2CF9769,Traes_2AS_0E7069178,TRAES3BF091600130CFD_g,Traes_7BS_1B563F88F,Traes_7BL_75A7E8438,Traes_7DL_C6BD9A562,Traes_4BS_A53F8B91F,Traes_6…
D8_BB vs D11_BB	D11_BB	GO:0016872	intramolecular lyase activity	molecular function	0.0004003	0.017234	11	5823	Traes_4AS_0812D941C,Traes_5AS_72FF67956,Traes_2AS_87F2A3DDA,Traes_7BS_1060BA69E,Traes_2DS_86A36878C,Traes_4BL_0A8199503,Traes_4DL_54A769EAC,Traes_4BS_7314CDBF0,Traes_7DS_69AAFAE02,Traes_2AS_20F7B312E,Traes_6AL_0C5F4D84E
D8_BB vs D11_BB	D11_BB	GO:0030904	retromer complex	cellular component	0.00040268	0.017234	4	5823	Traes_5DL_7E32698B2,Traes_5AL_2F73526A2,Traes_5BL_5C2AF3445,Traes_5AL_4964F4B8F
D8_BB vs D11_BB	D11_BB	GO:0004518	nuclease activity	molecular function	0.00042046	0.017839	115	5823	Traes_4DL_56D1293B3,TRAES3BF111700070CFD_g,Traes_2BL_F6050F530,Traes_1AL_A36D5020D,Traes_5BL_0CE24DB49,Traes_1DL_C646B6990,Traes_5BS_C54AC2C82,Traes_4BL_73C7B8662,Traes_2AS_362BBDD74,Traes_5AL_50C8CFDA7,Traes_5DL_0A7A22BEB,Traes_7BL_4FC7BECC8,Traes_2DL_9A5C3A2A2,Traes_3AL_9A407BAB0,Traes_3AL_5FDE0ADB3,Traes_5DL_3CD4039DA,Traes_4AS_9B8749CEB,Traes_7AL_C7309C322,Traes_4DL_13D0713D4,Traes_7DS_4DEA78…
D8_BB vs D11_BB	D11_BB	GO:0006869	lipid transport	biological process	0.00042933	0.018058	29	5823	Traes_7BS_BBEC6DD9A,Traes_2BL_EEDFA00B6,Traes_4BL_9EB528634,Traes_6AL_A923A5347,Traes_3AS_529205E34,Traes_6DL_DCC989DA7,Traes_2DL_DE4830069,Traes_2AL_A7198751F,Traes_1AL_34404D5D8,Traes_4DL_A7C1B0A43,Traes_7AS_947F68097,Traes_5DS_F1C27131D,Traes_2AL_21B8BCA9C,Traes_1BL_72EC293D2,Traes_2DL_A2092E8B2,Traes_2BL_CEC7F2D7B,Traes_4AS_EEFF04358,Traes_1AL_99E2A853D,Traes_2DL_7E2FF7CF9,Traes_1BL_5CD8FB94C…
D8_BB vs D11_BB	D11_BB	GO:0044428	nuclear part	cellular component	0.00044422	0.018524	229	5823	Traes_2AS_94B4AEA5F,Traes_1AL_E7F4CC5A1,Traes_5DL_32522985E,Traes_3DL_D38F681CB,Traes_6BS_487628194,Traes_4BS_A53F8B91F,Traes_7BL_286C09B87,Traes_2DL_A21A49511,Traes_7DS_234E9CF89,Traes_5DL_3CD4039DA,Traes_6DL_72E1340D1,Traes_2DL_C4C47B5B8,Traes_2DL_F836B678E,Traes_5AL_F8FD20EF8,Traes_4DS_4D0860801,Traes_6AL_033D6C680,Traes_6BL_8E701DFD0,Traes_2AS_0E7069178,Traes_3AL_09042FCEC,Traes_5BS_F6AB2DAF8…
D8_BB vs D11_BB	D11_BB	GO:0000152	nuclear ubiquitin ligase complex	cellular component	0.00045609	0.018544	81	5823	Traes_5BL_F4EC8CE12,Traes_6AL_6CCEADD76,Traes_1AL_E7F4CC5A1,TRAES3BF169000020CFD_g,Traes_5DL_3CD4039DA,Traes_4BS_A53F8B91F,Traes_6BL_FF1B2B0CA,Traes_5AL_F8FD20EF8,Traes_6DL_72E1340D1,Traes_4DL_05711A2B1,Traes_3AL_9AD1B7942,Traes_1BS_5E2CF9769,Traes_2AS_0E7069178,Traes_7BL_75A7E8438,Traes_7DL_C6BD9A562,TRAES3BF091600130CFD_g,Traes_7BS_1B563F88F,Traes_6DL_5772E9F01,Traes_7DL_1D591BE1B,TRAES3BF08680…
D8_BB vs D11_BB	D11_BB	GO:0005680	anaphase-promoting complex	cellular component	0.00045609	0.018544	81	5823	Traes_2DS_306726BB7,Traes_4AL_38B1ACFF0,Traes_6DS_AAA3898C9,Traes_5AL_A6935E892,Traes_6AS_DFA1221D5,Traes_3AL_69080D745,Traes_2BL_B57B8018C,Traes_1DL_D2F45A44E,Traes_2BL_8ABF5E72E,Traes_2AL_CD44E879E,Traes_1BS_26DAB1780,Traes_1DL_DA67871B9,Traes_5DL_00A28F6FE,Traes_4DS_FBE061CDD,Traes_2AL_D539E28DE,Traes_7DS_DAA77D78C,Traes_2AL_0D7CE2FEC,Traes_3DL_19C2D68B1,Traes_5BL_201E2B388,Traes_7BS_D06FBE7BF…
D8_BB vs D11_BB	D11_BB	GO:0031461	cullin-RING ubiquitin ligase complex	cellular component	0.00045609	0.018544	81	5823	Traes_5BL_F4EC8CE12,Traes_6AL_6CCEADD76,TRAES3BF169000020CFD_g,Traes_1AL_E7F4CC5A1,Traes_5DL_3CD4039DA,Traes_4BS_A53F8B91F,Traes_6BL_FF1B2B0CA,Traes_5AL_F8FD20EF8,Traes_6DL_72E1340D1,Traes_4DL_05711A2B1,Traes_1BS_5E2CF9769,Traes_3AL_9AD1B7942,Traes_2AS_0E7069178,Traes_7BL_75A7E8438,Traes_7DL_C6BD9A562,TRAES3BF091600130CFD_g,Traes_7BS_1B563F88F,Traes_6DL_5772E9F01,TRAES3BF086800030CFD_g,Traes_7DL_…
D8_BB vs D11_BB	D11_BB	GO:0046914	transition metal ion binding	molecular function	0.00046063	0.018558	596	5823	TRAES3BF007900020CFD_g,Traes_7DS_31EAB3659,Traes_2DL_C9D102B1D,Traes_7BL_D3C1A3D66,Traes_4AS_C318715F9,Traes_4DL_3A16689F6,Traes_6BS_DB723AAC0,Traes_5BS_6A54156BB,Traes_4AL_2EBA96358,Traes_3DL_F39FE1E1B,Traes_7DS_AB0063463,Traes_1BS_26DAB1780,Traes_3DS_E32CCD188,Traes_5BL_3AD291756,Traes_2DL_84F338908,Traes_5BL_F24D27003,Traes_5AL_A6935E892,Traes_3DS_E578BFA51,Traes_1BL_A736D0868,Traes_5BL_2AB4CA…
D8_BB vs D11_BB	D11_BB	GO:0034637	cellular carbohydrate biosynthetic process	biological process	0.00046405	0.018558	57	5823	Traes_5BL_CFCBFDA99,Traes_6DL_79FE961B3,Traes_6DS_3B0856CD9,Traes_4AS_0812D941C,Traes_5AL_E176291CC,Traes_7AS_EEC2FEA00,Traes_5DS_0B17FFD55,Traes_5AL_EE59BB19D,Traes_2DS_9A13CC9C0,Traes_1DL_48CC7D8E0,Traes_4DL_54A769EAC,Traes_5DL_ED441B7EB,Traes_5DL_7BF5AD398,Traes_5BL_A918D6888,TRAES3BF029100020CFD_g,Traes_1BL_68729B056,Traes_4BS_77C3CDB1D,Traes_6DL_33F8A5EF4,Traes_4AL_72A055827,Traes_5AS_962BCA…
D8_BB vs D11_BB	D11_BB	GO:0004017	adenylate kinase activity	molecular function	0.00046897	0.018602	10	5823	Traes_7BL_40F7010CC,Traes_7AL_353A69D0F,Traes_7AL_B7810831E,Traes_5AL_F1AB5C004,Traes_5DS_ED1CB5D7E,Traes_5BL_FBC01D590,Traes_7AL_153E1A74A,Traes_1AS_59404C639,Traes_7DL_8A2266279,Traes_7DL_A79EE6AAB
D8_BB vs D11_BB	D11_BB	GO:0051171	regulation of nitrogen compound metabolic process	biological process	0.000488	0.019201	570	5823	Traes_1AL_5C8689E82,Traes_4BL_8E9618E24,Traes_4BL_A338A98AF,Traes_6BL_953171851,Traes_5BL_44A8BCF95,Traes_3DL_870617108,Traes_5BS_31CD3BB2E,Traes_1AS_F3EAEC435,Traes_1BL_9018AA7BA,Traes_4AL_22CE41C6F,Traes_1AS_54A7FBBFC,Traes_2BL_B397F2CE3,Traes_3DL_82DFC6992,TRAES3BF078000090CFD_g,Traes_5BS_E240EA583,Traes_2BS_1484A7516,Traes_3AL_096A543E1,Traes_4AS_35D130735,Traes_2BL_2CBC63C21,Traes_1AS_E56988…
D8_BB vs D11_BB	D11_BB	GO:0008080	N-acetyltransferase activity	molecular function	0.00058476	0.022782	37	5823	Traes_7AS_13E9B5D29,Traes_2DS_1E5B4D14C,Traes_4DL_DEC59DAC4,TRAES3BF026000050CFD_g,Traes_2AS_FA50A29DB,Traes_7BL_5651A5805,Traes_6DS_620B85F1B,Traes_3DS_F409FCA80,Traes_4AS_85366656C,Traes_3AS_D6CBEB7BA,TRAES3BF100600080CFD_g,Traes_3AS_F4A6574D2,Traes_4DL_BC6F87E02,TRAES3BF116800030CFD_g,Traes_2AS_796DAC11B,TRAES3BF168600040CFD_g,Traes_1AL_B39515B38,Traes_2DS_F7E8E6B22,Traes_5AL_66133B998,Traes_6…
D8_BB vs D11_BB	D11_BB	GO:0008131	primary amine oxidase activity	molecular function	0.00058835	0.022782	8	5823	Traes_2DL_10BAF2D53,Traes_2AL_F4F6F518D,Traes_2DL_1FF716E43,Traes_2BL_FD8F6184B,Traes_6DL_270CADACF,Traes_2BS_65836FEE4,Traes_2DS_3017E946B,Traes_2AL_CD28AB70E
D8_BB vs D11_BB	D11_BB	GO:0010556	regulation of macromolecule biosynthetic process	biological process	0.00061902	0.023556	567	5823	Traes_5DL_64F27292C,Traes_4AS_F91240F31,Traes_1AL_0404BC790,Traes_4DL_E0338F480,Traes_2BL_6224F0936,Traes_5BL_AEF9FE805,Traes_3DL_62FAD8B18,Traes_4BL_73E79F141,Traes_5BL_648E3BB39,Traes_4BS_330D73745,Traes_6AL_47AD03CFD,Traes_4AS_3BA48342F,Traes_7BL_2782B04F1,Traes_4AL_87C7DAF64,Traes_6DS_F8829CE69,Traes_2DL_51FF05F66,Traes_7DL_3CE000E38,Traes_1BL_1E34E4052,Traes_2AS_C4D4763D6,Traes_6AS_F1CEB89EE…
D8_BB vs D11_BB	D11_BB	GO:0031326	regulation of cellular biosynthetic process	biological process	0.00061902	0.023556	567	5823	Traes_6DL_4A8DE4BC1,Traes_6AL_891456790,Traes_2BL_4E0157603,TRAES3BF005500020CFD_g,Traes_5DL_75AEE92BB,Traes_7AS_D9A440FE2,Traes_2DS_1E5B4D14C,Traes_2DL_EEF2E71FA,Traes_6BL_162B8F688,Traes_3DL_EC1DE49E1,Traes_3DL_317C568A4,Traes_6DS_3B9C7B661,Traes_5BL_3D522D8D2,Traes_2AS_7C177F9DB,Traes_4DL_AFE97C149,Traes_4BS_F80698094,Traes_7DL_4CF94CD8F,Traes_4AL_148C58509,Traes_7AS_B210FF5FA,Traes_1BL_B44C0D…
D8_BB vs D11_BB	D11_BB	GO:0033218	amide binding	molecular function	0.00062282	0.023556	12	5823	Traes_2AL_D49B0DCEB,Traes_5DL_81E60E235,Traes_5DL_DD4AFFDDC,Traes_5DL_D3DF5A790,Traes_1BL_6F4DAA8D2,Traes_5BL_2EA3D0B35,Traes_7BS_C2E14D073,Traes_7DS_EAC63C918,Traes_5BL_ED4185BED,Traes_7AS_B26D9E2E0,Traes_1BL_A2DA07F32,Traes_1DL_E013E9019
D8_BB vs D11_BB	D11_BB	GO:0010876	lipid localization	biological process	0.00062805	0.023571	32	5823	Traes_7AS_947F68097,Traes_7AL_D92BCA15C,Traes_2AL_A7198751F,Traes_1AL_34404D5D8,Traes_4BL_9EB528634,Traes_2BL_EEDFA00B6,Traes_2DS_42980B984,Traes_1BL_5CD8FB94C,TRAES3BF031600050CFD_g,Traes_2BL_9AB7B773F,Traes_7BL_E0084D984,Traes_2AL_D57BC54C9,Traes_5BS_E240EA583,Traes_1BL_72EC293D2,Traes_2DL_7E2FF7CF9,Traes_2DL_DE4830069,Traes_6DL_DCC989DA7,Traes_3AS_529205E34,Traes_4DL_A7C1B0A43,Traes_2AS_DE0D48…
D8_BB vs D11_BB	D11_BB	GO:0034655	nucleobase-containing compound catabolic process	biological process	0.00063711	0.023729	30	5823	Traes_6BS_2269F8DB3,Traes_2BL_DD9CF6B84,Traes_2AL_B50371043,Traes_7DS_4DEA78993,Traes_1AL_A36D5020D,Traes_5BL_5B8542167,Traes_3AS_E61C3A374,Traes_2AS_8CE0AADC5,Traes_2BS_8D1919934,Traes_2BL_C3533A6D6,Traes_6BS_3177B0E2D,Traes_3DL_44ED6DA56,Traes_2BL_A11909D20,Traes_2DS_51FA6743A,Traes_1AL_E9C6EA860,Traes_2BS_99AD38FAF,Traes_2DL_5379C1D05,TRAES3BF118100070CFD_g,Traes_2DL_9A5C3A2A2,Traes_2BL_36B344…
D8_BB vs D11_BB	D11_BB	GO:2000112	regulation of cellular macromolecule biosynthetic process	biological process	0.00067715	0.025029	566	5823	Traes_2BL_8101DFF11,Traes_4DS_27CCFA657,Traes_5DS_5B1AB0AD3,Traes_3AL_4C6B57484,Traes_4DL_8156B39DF,Traes_2AS_B7320D89C,Traes_2DS_5DF921ABB,Traes_3DL_2563FC468,Traes_5BL_CEF9391B8,Traes_2DL_036F2A3FC,Traes_5DL_BB02CB81C,TRAES3BF069600320CFD_g,Traes_7AL_69ED1B183,Traes_1AL_5014A59E1,Traes_5AL_7EFBCD114,Traes_1BL_D34296434,Traes_1DL_DA67871B9,Traes_5BL_CE6EA4264,Traes_6AL_C0E74F959,TRAES3BF09960020…
D8_BB vs D11_BB	D11_BB	GO:0019438	aromatic compound biosynthetic process	biological process	0.00068516	0.025082	789	5823	Traes_4DL_B29067862,Traes_3DS_BB7306A01,TRAES3BF097400030CFD_g,Traes_5BS_F6AB2DAF8,Traes_2BL_E6695B5F1,Traes_2AL_F3310BB9D,Traes_6DS_90A627C3F,Traes_1DL_2146C3C8A,Traes_5DL_299466B1F,Traes_3AL_0A5D09D9D,Traes_2AS_66F050AC7,Traes_4BL_3C5676CA4,Traes_2BL_2BA3A755A,Traes_1DL_D9BA83221,TRAES3BF098500060CFD_g,Traes_7AL_F45599D0D,Traes_3AL_288632FF6,Traes_2DL_8BD9DC3DF,Traes_1DL_890F4E6B8,Traes_6DL_43D…
D8_BB vs D11_BB	D11_BB	GO:0008312	7S RNA binding	molecular function	0.000694	0.025082	12	5823	Traes_5DL_8666CEFB9,Traes_7DL_1D7E0206E,Traes_2AL_D49B0DCEB,Traes_3DL_E1F32C202,TRAES3BF114300130CFD_g,Traes_1BL_8EE11D9E2,Traes_5DL_81E60E235,Traes_1AL_CC4156AAE,Traes_6DL_461005316,Traes_5BL_ACCC73C8B,Traes_5AL_3777CEE34,Traes_5BL_2EA3D0B35
D8_BB vs D11_BB	D11_BB	GO:0048500	signal recognition particle	cellular component	0.000694	0.025082	12	5823	TRAES3BF114300130CFD_g,Traes_2AL_D49B0DCEB,Traes_5DL_81E60E235,Traes_3DL_E1F32C202,Traes_1BL_8EE11D9E2,Traes_7DL_1D7E0206E,Traes_5DL_8666CEFB9,Traes_5BL_2EA3D0B35,Traes_5AL_3777CEE34,Traes_1AL_CC4156AAE,Traes_6DL_461005316,Traes_5BL_ACCC73C8B
D8_BB vs D11_BB	D11_BB	GO:0009889	regulation of biosynthetic process	biological process	0.00070643	0.025212	567	5823	Traes_2DL_3757D78B3,Traes_7DS_948FD23FB,Traes_5BL_65826E1A1,Traes_7DL_67C4287B2,Traes_2DS_3345659F6,Traes_6AS_2FB24B03E,Traes_3DL_5F16AA2AC,Traes_4BL_84545B3BC,Traes_4DS_7B2AFD0EC,Traes_3AL_7A4CFB9D2,Traes_2BS_87944581C,Traes_1AL_9C419A476,TRAES3BF020100120CFD_g,Traes_5AS_0ADC996F5,Traes_6AL_B57DC279C,Traes_4DS_62F0B8C32,Traes_6DL_4A8DE4BC1,Traes_2DS_1E5B4D14C,TRAES3BF005500020CFD_g,Traes_5DL_75A…
D8_BB vs D11_BB	D11_BB	GO:0008233	peptidase activity	molecular function	0.00071126	0.025212	307	5823	Traes_7DS_DA9E5AB54,Traes_6AL_652E2B375,Traes_2DL_E56A5ACED,Traes_5BL_D49191D4B,Traes_2DS_C2E9D89CF,Traes_1AL_2EF38544E,Traes_7DS_F7E43910B,Traes_4DS_0A01300F2,Traes_4AL_1E66EF4F7,Traes_1BL_795782083,Traes_4DL_052000A28,Traes_4DL_05FC2A668,Traes_2BL_7C6E23A64,Traes_4BS_A63200F27,Traes_6BL_F03DF2949,Traes_4AS_E032A1D4D,TRAES3BF092700010CFD_g,Traes_5BL_47880ADDA,Traes_5BL_6B8BFD9CC,Traes_6AL_CD0973…
D8_BB vs D11_BB	D11_BB	GO:0019842	vitamin binding	molecular function	0.00071311	0.025212	25	5823	Traes_1BL_A2DA07F32,Traes_6AL_871B47695,Traes_6BS_28AEA3020,Traes_3DS_4311F22B1,Traes_1DL_E013E9019,TRAES3BF091900050CFD_g,Traes_3DS_9625D3639,Traes_7DS_3A44BE7A3,Traes_6AS_D000E8364,Traes_1BL_6F4DAA8D2,Traes_6DL_AC5E9797C,Traes_5BL_3FB508361,Traes_4BS_F66ADAFF1,Traes_3AL_027E239A2,TRAES3BF091900040CFD_g,Traes_4BL_3C5676CA4,TRAES3BF130100010CFD_g,Traes_4AL_8952EE772,Traes_6BL_299D6FB5D,Traes_5DL_…
D8_BB vs D11_BB	D11_BB	GO:0004643	phosphoribosylaminoimidazolecarboxamide formyltransferase activity	molecular function	0.00071993	0.02527	5	5823	Traes_1AS_0114D53B1,Traes_3AL_58B6AEA00,TRAES3BF151600050CFD_g,Traes_1DL_B714F8325,Traes_3AL_288632FF6
D8_BB vs D11_BB	D11_BB	GO:0000128	flocculation	biological process	0.00075663	0.02557	4	5823	Traes_7BS_A2BE4B341,Traes_2DS_CED14CAA6,Traes_2BS_06B145442,Traes_2AS_3494A0C6E
D8_BB vs D11_BB	D11_BB	GO:0098630	aggregation of unicellular organisms	biological process	0.00075663	0.02557	4	5823	Traes_2AS_3494A0C6E,Traes_7BS_A2BE4B341,Traes_2BS_06B145442,Traes_2DS_CED14CAA6
D8_BB vs D11_BB	D11_BB	GO:0098743	cell aggregation	biological process	0.00075663	0.02557	4	5823	Traes_2AS_3494A0C6E,Traes_2BS_06B145442,Traes_2DS_CED14CAA6,Traes_7BS_A2BE4B341
D8_BB vs D11_BB	D11_BB	GO:0008023	transcription elongation factor complex	cellular component	0.0007631	0.02557	12	5823	Traes_2DL_9A5596BB0,Traes_1AS_97CE311BA,Traes_5BL_5FE09CFB2,Traes_7DL_A5ECEDA95,Traes_2AL_CE25729E7,Traes_1BL_539A83077,Traes_5BL_7E70523B6,Traes_1AL_9C419A476,Traes_2BL_13F87C128,Traes_1BS_3761C242C,Traes_2BL_5AF56498A,Traes_2AL_F3310BB9D
D8_BB vs D11_BB	D11_BB	GO:0004402	histone acetyltransferase activity	molecular function	0.00076754	0.02557	13	5823	Traes_6BS_19C784B36,Traes_2DS_1E5B4D14C,Traes_2BS_2410051E8,Traes_3DL_82DFC6992,Traes_6DS_620B85F1B,Traes_7BL_5651A5805,TRAES3BF168600040CFD_g,Traes_2AS_CED8C9B73,Traes_7AL_F45599D0D,Traes_3AL_4C6B57484,TRAES3BF078000090CFD_g,Traes_7DL_31950AE3F,Traes_6AS_0D50E58F7
D8_BB vs D11_BB	D11_BB	GO:0034212	peptide N-acetyltransferase activity	molecular function	0.00076754	0.02557	13	5823	TRAES3BF168600040CFD_g,Traes_2AS_CED8C9B73,Traes_6DS_620B85F1B,Traes_7BL_5651A5805,Traes_6AS_0D50E58F7,Traes_7DL_31950AE3F,TRAES3BF078000090CFD_g,Traes_3AL_4C6B57484,Traes_7AL_F45599D0D,Traes_2BS_2410051E8,Traes_3DL_82DFC6992,Traes_2DS_1E5B4D14C,Traes_6BS_19C784B36
D8_BB vs D11_BB	D11_BB	GO:0061733	peptide-lysine-N-acetyltransferase activity	molecular function	0.00076754	0.02557	13	5823	Traes_2DS_1E5B4D14C,Traes_2BS_2410051E8,Traes_3DL_82DFC6992,Traes_6BS_19C784B36,Traes_7DL_31950AE3F,TRAES3BF078000090CFD_g,Traes_6AS_0D50E58F7,Traes_3AL_4C6B57484,Traes_7AL_F45599D0D,Traes_6DS_620B85F1B,Traes_7BL_5651A5805,TRAES3BF168600040CFD_g,Traes_2AS_CED8C9B73
D8_BB vs D11_BB	D11_BB	GO:0080090	regulation of primary metabolic process	biological process	0.00077041	0.02557	587	5823	Traes_5BS_49C7C1976,Traes_5BL_63DA0055E,Traes_6DL_DD82BD107,Traes_5BL_B53DA57D4,Traes_1AS_97CE311BA,Traes_4DL_16012D6C5,Traes_1AL_1FFBFB058,Traes_5BL_DE53199D3,Traes_2AL_DB6FB44F8,Traes_7BL_74D34907E,Traes_3AL_870ED1951,Traes_7AS_CB673ED0C,Traes_4AL_65A02EAB9,Traes_7DL_2DE6C6D33,Traes_7BS_2B679F987,Traes_6AS_E8AEEB7F7,Traes_2BS_8A1FE01EE,Traes_1AL_6D32A2988,Traes_2AL_C00552444,Traes_4DL_5CA017A98…
D8_BB vs D11_BB	D11_BB	GO:0090305	nucleic acid phosphodiester bond hydrolysis	biological process	0.00079073	0.025971	9	5823	Traes_3AL_7C816F0D6,Traes_2AS_8CE0AADC5,Traes_2AL_39DB0C686,Traes_2BL_9AD1852E1,Traes_7AS_DF9A9B7BF1,Traes_2BS_99AD38FAF,Traes_7AS_342973D401,Traes_2AL_B91DD4BF7,Traes_3DS_C304F6255
D8_BB vs D11_BB	D11_BB	GO:0009628	response to abiotic stimulus	biological process	0.00079313	0.025971	17	5823	Traes_5DL_FBEF189F3,Traes_6BL_ADE1875EF,Traes_3DL_2BAC94A99,Traes_5DL_134F29727,Traes_4DS_993693839,Traes_6AL_033D6C680,Traes_5BL_3B390119D,Traes_6DL_518F5BCCC,Traes_4AL_69EEFB3DA,Traes_5AL_A31A96C83,Traes_5DL_D5836CCE6,Traes_1DS_FB0573101,Traes_6DL_B28B5501C,Traes_5AL_E4E5B111A,TRAES3BF082500040CFD_g,Traes_2BL_7D2114731,Traes_6AL_E2BFEA5F4
D8_BB vs D11_BB	D11_BB	GO:0016051	carbohydrate biosynthetic process	biological process	0.00084521	0.027343	78	5823	Traes_6DS_3B0856CD9,Traes_4BL_1C9103753,Traes_5BL_A918D6888,Traes_4BS_DBB8EB93F,TRAES3BF029100020CFD_g,Traes_4DL_54A769EAC,Traes_2DS_9A13CC9C0,Traes_7AS_EEC2FEA00,Traes_2AL_9410F933C,Traes_5AL_EE59BB19D,Traes_5AS_962BCA20C,Traes_6DL_33F8A5EF4,Traes_4BS_77C3CDB1D,Traes_6BL_B19331453,Traes_2BS_42BB38B51,Traes_5BL_A2B216782,Traes_1DL_1F96A4D49,Traes_5AL_99242EB9C,Traes_4AS_254B6D654,Traes_1BL_B65CA4…
D8_BB vs D11_BB	D11_BB	GO:0018205	peptidyl-lysine modification	biological process	0.00084624	0.027343	26	5823	Traes_2BL_3557BA79F,TRAES3BF168600040CFD_g,Traes_2AS_CED8C9B73,Traes_6AS_0D50E58F7,Traes_5BL_FCE7DD172,Traes_7DL_31950AE3F,Traes_5AL_54D255B3B,Traes_5BL_3A33069B6,Traes_1AL_996BDEFEC,Traes_2BS_2410051E8,Traes_1AL_ABB49D675,Traes_6DL_0A41F917E,Traes_6AL_AA5E171CD,Traes_6BL_2801119FA,Traes_6DS_620B85F1B,Traes_1BL_710AB9F90,Traes_6BL_87541F65D,Traes_4BL_3BB53D481,Traes_3AL_4C6B57484,Traes_7AL_F45599…
D8_BB vs D11_BB	D11_BB	GO:0016410	N-acyltransferase activity	molecular function	0.0008627	0.027692	39	5823	Traes_5DL_67A6B8CEB,Traes_2DS_F7E8E6B22,Traes_5AL_66133B998,Traes_2AS_796DAC11B,TRAES3BF168600040CFD_g,Traes_1AL_B39515B38,Traes_4DL_BC6F87E02,TRAES3BF116800030CFD_g,Traes_3AS_F4A6574D2,TRAES3BF100600080CFD_g,Traes_3AS_D6CBEB7BA,Traes_4AS_85366656C,Traes_7BL_5651A5805,Traes_6DS_620B85F1B,Traes_3DS_F409FCA80,Traes_4DL_DEC59DAC4,TRAES3BF026000050CFD_g,Traes_2AS_FA50A29DB,Traes_7AS_13E9B5D29,Traes_2…
D8_BB vs D11_BB	D11_BB	GO:0003712	transcription cofactor activity	molecular function	0.00087177	0.0278	64	5823	Traes_2BS_8A1FE01EE,Traes_6BL_72531A9D2,Traes_2AS_CED8C9B73,TRAES3BF078000090CFD_g,Traes_4BL_84545B3BC,Traes_6AS_0D50E58F7,Traes_2BS_2410051E8,Traes_1BS_3761C242C,Traes_3DL_82DFC6992,Traes_5DL_CA0A351D3,Traes_2AS_C4D4763D6,Traes_5BL_9E5D0BC0C,Traes_4DL_16012D6C5,Traes_2BS_D747FCA76,Traes_5BL_B53DA57D4,Traes_3AL_4C6B57484,Traes_5DL_AB980B96B,TRAES3BF168600040CFD_g,Traes_4AL_148C58509,Traes_2DL_1FF…
D8_BB vs D11_BB	D11_BB	GO:0009081	branched-chain amino acid metabolic process	biological process	0.00095871	0.030088	10	5823	Traes_1AL_1DC9BD199,Traes_5DS_5904977BB,Traes_1DL_3B1A895B8,Traes_5BL_C8AA97724,Traes_5DL_D1308CFAD,Traes_5DL_FBCE5007F,Traes_1BL_FE986890F,Traes_5BS_9AD74E09C,Traes_5AL_5A931BF50,Traes_4AL_E1E33D866
D8_BB vs D11_BB	D11_BB	GO:0009082	branched-chain amino acid biosynthetic process	biological process	0.00095871	0.030088	10	5823	Traes_4AL_E1E33D866,Traes_5AL_5A931BF50,Traes_5BS_9AD74E09C,Traes_1DL_3B1A895B8,Traes_5BL_C8AA97724,Traes_5DL_FBCE5007F,Traes_5DL_D1308CFAD,Traes_1BL_FE986890F,Traes_1AL_1DC9BD199,Traes_5DS_5904977BB
D8_BB vs D11_BB	D11_BB	GO:0043436	oxoacid metabolic process	biological process	0.00096202	0.030088	260	5823	TRAES3BF044000030CFD_g,Traes_7BL_D5D98306F,Traes_7BS_EB885CA17,Traes_2AL_FA2B835E7,Traes_5BL_05819E27A,Traes_6DL_B3AD4834A,Traes_2AS_452FED53F,Traes_1AL_82B241CB7,Traes_4BS_7F31CC8A1,Traes_7DL_F3C5EAD3D,Traes_3AL_441C0AE1B,Traes_5BS_9AD74E09C,Traes_7AS_A9EA9F17B,Traes_2BS_CE0B2A211,Traes_1AL_1DC9BD199,Traes_7DL_E6C167469,Traes_3AS_AA474B823,Traes_6BS_91A668B50,Traes_3AL_85A7AF612,Traes_2BL_2D067B…
D8_BB vs D11_BB	D11_BB	GO:0006351	transcription, DNA-templated	biological process	0.00097555	0.030125	663	5823	Traes_2DL_C4C47B5B8,Traes_6DL_2F14F99C2,TRAES3BF034000050CFD_g,Traes_7AS_6A2DE82E4,Traes_3DL_99847F148,Traes_2AS_7AAACC26B,Traes_5DL_3CDCC5DFF,Traes_3AL_17988A22C,Traes_2DL_A21A49511,Traes_6BS_896A8401E,Traes_5AL_544BAC661,TRAES3BF018400040CFD_g,Traes_7DL_7289E1026,Traes_7AS_B38997CC0,Traes_1BL_DE2CF9613,Traes_5BL_F258582BB,Traes_4DS_DCCCF864E,Traes_2BL_D274D68D2,Traes_4AS_764008AA0,Traes_3DL_EF7…
D8_BB vs D11_BB	D11_BB	GO:0097659	nucleic acid-templated transcription	biological process	0.00097555	0.030125	663	5823	Traes_1BL_858B71505,Traes_3AS_0C6440F46,Traes_4DS_CC76044AA,Traes_2AL_65586C538,Traes_2BS_FBBD5645B,Traes_1DL_30F34E129,Traes_4BL_AAC8ADF70,Traes_5DL_83DA6EC83,TRAES3BF010600020CFD_g,Traes_5DL_8666CEFB9,Traes_7DL_1913741A8,Traes_5AL_39649C38E,Traes_1BS_D00BF5C95,Traes_5BL_C08428870,Traes_2BS_39577DCE5,Traes_6AL_7444FD717,Traes_5AL_8349DE248,Traes_6BS_A09EEDEA0,Traes_2AL_D0EABF355,Traes_5AS_4A1933…
D8_BB vs D11_BB	D11_BB	GO:0044446	intracellular organelle part	cellular component	0.0010072	0.030908	463	5823	Traes_7AL_D92BCA15C,Traes_3AL_9EFDF544B,Traes_2BL_A47B175AE,Traes_1AS_313B814FF,Traes_4BL_455C9E392,Traes_1DL_78859D8B0,Traes_1AL_1E175311F,Traes_7DL_9235C4392,Traes_1AL_1DF5A0E61,Traes_5AL_913A84686,Traes_7AL_8CDEE1219,Traes_7AS_2BF2F495C,Traes_3AL_983CC0755,Traes_7AL_ADB7BCC89,Traes_2BL_4540BA60B,Traes_7DL_18F2A8567,Traes_1AL_4DA7AF7E5,Traes_2DL_5D6D18165,Traes_3DL_2563FC468,Traes_6BL_72531A9D2…
D8_BB vs D11_BB	D11_BB	GO:0006412	translation	biological process	0.0010144	0.030932	251	5823	Traes_5AL_0AF1FD5F0,Traes_7BL_3DD2ED8CC,Traes_7BL_E94FC3039,Traes_4BL_73E79F141,Traes_5BL_3D522D8D2,TRAES3BF096800110CFD_g,Traes_7BL_B00181304,Traes_7BL_D3C1A3D66,Traes_5AL_3517C0CE2,Traes_2AL_89BE95EFD,Traes_1DL_AE37F82E6,Traes_2BS_06CB46BEF,Traes_3AL_45EF63187,Traes_6AS_CB50110091,Traes_1AS_5E8BF35BC,Traes_5BL_9774FCB1A,Traes_2AS_94603BB74,Traes_2BL_EFADB3484,Traes_1BL_1E34E4052,Traes_3DS_F409F…
D8_BB vs D11_BB	D11_BB	GO:0005853	eukaryotic translation elongation factor 1 complex	cellular component	0.0010383	0.031465	6	5823	Traes_2BS_ADCA6EDEF,Traes_2AS_61CA8D503,Traes_2DS_C6B631387,Traes_2BS_7F29300C6,Traes_2DS_C33CA6988,Traes_2AS_CF8E99C5D
D8_BB vs D11_BB	D11_BB	GO:0006402	mRNA catabolic process	biological process	0.001083	0.032475	18	5823	Traes_2BS_8D1919934,Traes_6BS_3177B0E2D,Traes_2BL_A11909D20,Traes_7DS_4DEA78993,Traes_2AL_B50371043,Traes_6BS_2269F8DB3,Traes_1AL_A36D5020D,Traes_5BL_5B8542167,Traes_1BS_F0F40B4AD,Traes_5DL_3095EF68B,Traes_6BL_48A92BF75,Traes_2AS_B1A45EB62,Traes_4BL_848EA04E7,Traes_2DS_51FA6743A,Traes_1AL_E9C6EA860,Traes_2DL_9A5C3A2A2,Traes_3DL_97C8641C3,TRAES3BF118100070CFD_g
D8_BB vs D11_BB	D11_BB	GO:0032774	RNA biosynthetic process	biological process	0.0010877	0.032475	667	5823	Traes_1BL_DE2CF9613,Traes_5BL_F258582BB,Traes_4AS_764008AA0,Traes_2BL_D274D68D2,Traes_4DS_DCCCF864E,Traes_7AS_B38997CC0,Traes_7DL_7289E1026,Traes_5AL_544BAC661,TRAES3BF018400040CFD_g,Traes_6BS_896A8401E,Traes_2DL_A21A49511,Traes_3AL_17988A22C,Traes_7AS_6A2DE82E4,Traes_6DL_2F14F99C2,TRAES3BF034000050CFD_g,Traes_2DL_C4C47B5B8,Traes_5DL_3CDCC5DFF,Traes_2AS_7AAACC26B,Traes_3DL_99847F148,TRAES3BF09850…
D8_BB vs D11_BB	D11_BB	GO:0016070	RNA metabolic process	biological process	0.0010958	0.032475	903	5823	Traes_6BL_6AEADC565,Traes_2BL_8CC2AF817,Traes_5AL_A3653B781,Traes_2DL_8787DCFD7,Traes_3DL_CDC7662EE,Traes_1DL_4B94DFED6,Traes_2DL_1227A48DF,Traes_6AL_033D6C680,Traes_6BL_9CDB8BB3B,Traes_6BL_D75770BE6,Traes_2AL_BA500D777,Traes_4DS_FE38A59D0,Traes_5AL_DF67B2B34,Traes_2DS_B065F9783,Traes_6AS_07C7F2F42,Traes_5BS_43474D974,Traes_4AL_9E0D1CFA6,Traes_1AS_8E8E8C629,Traes_1AL_0ECE6CCF4,Traes_7AS_A6C843545…
D8_BB vs D11_BB	D11_BB	GO:0043043	peptide biosynthetic process	biological process	0.0010982	0.032475	256	5823	Traes_6AL_DF6863EF7,Traes_5BL_5A648D29D,Traes_5AL_106BEC5D4,Traes_6AL_727AEFCD4,Traes_6BL_34B081BBE,Traes_2AL_E513B22A7,Traes_5BL_8FD1FB0E1,Traes_4DL_775B844E2,Traes_7DL_46D42DF68,TRAES3BF117500090CFD_g,Traes_2DL_5B2C0DF1C,Traes_3DS_650268757,Traes_1AL_1543CA165,Traes_2DL_E37ECDD6E,Traes_1BL_0FC423766,Traes_7AL_E58674B35,Traes_1AL_1E7404054,Traes_5DS_A6AE32DCD,Traes_1DL_AD5307626,Traes_7AS_1D7969…
D8_BB vs D11_BB	D11_BB	GO:0000989	transcription factor activity, transcription factor binding	molecular function	0.0011748	0.034403	64	5823	Traes_3AL_4C6B57484,Traes_5BL_B53DA57D4,Traes_2BS_D747FCA76,Traes_4DL_16012D6C5,Traes_2AS_CED8C9B73,Traes_6BL_72531A9D2,Traes_2BS_8A1FE01EE,Traes_6AS_0D50E58F7,TRAES3BF078000090CFD_g,Traes_4BL_84545B3BC,Traes_5DL_CA0A351D3,Traes_1BS_3761C242C,Traes_2BS_2410051E8,Traes_3DL_82DFC6992,Traes_5BL_9E5D0BC0C,Traes_2AS_C4D4763D6,Traes_3DL_0980A3389,Traes_4AL_87C7DAF64,TRAES3BF091200140CFD_g,Traes_2DS_1E5…
D8_BB vs D11_BB	D11_BB	GO:0071804	cellular potassium ion transport	biological process	0.0011846	0.034403	24	5823	Traes_7DL_7122E546D,Traes_2AS_DE0D48CF6,Traes_7BL_9F1904C9A,Traes_7DS_56889FAD3,Traes_2BS_E67905E6E,Traes_2DL_62AB34961,Traes_7BS_4A1FFE902,Traes_2DS_835BF6175,Traes_7AS_ADA194F76,Traes_2DS_42980B984,Traes_1DS_C025DF3B8,Traes_2DS_2433211D7,Traes_2DS_CEAF01909,Traes_2AS_073ACACAF,Traes_2AS_B1279EDF6,Traes_2BL_DCAB32D3D,Traes_7BS_D0AC9F0A3,Traes_3DL_598708C12,Traes_7DL_AF47AD87E,Traes_7AL_955F54182…
D8_BB vs D11_BB	D11_BB	GO:0071805	potassium ion transmembrane transport	biological process	0.0011846	0.034403	24	5823	Traes_2DL_62AB34961,Traes_2BS_E67905E6E,Traes_7DS_56889FAD3,Traes_7BS_4A1FFE902,Traes_7DL_7122E546D,Traes_7BL_9F1904C9A,Traes_2AS_DE0D48CF6,Traes_2DS_2433211D7,Traes_2DS_835BF6175,Traes_7AS_ADA194F76,Traes_2DS_42980B984,Traes_1DS_C025DF3B8,Traes_7BS_D0AC9F0A3,Traes_2AS_073ACACAF,Traes_2DS_CEAF01909,Traes_2AS_B1279EDF6,Traes_2BL_DCAB32D3D,Traes_7BL_14B48C8B2,Traes_2BL_4C1D54940,Traes_2AL_D29AB4C01…
D8_BB vs D11_BB	D11_BB	GO:0019752	carboxylic acid metabolic process	biological process	0.0011925	0.034427	256	5823	TRAES3BF027700200CFD_g,Traes_5BL_D70B77649,Traes_4AS_357A85716,Traes_4AS_A78282154,Traes_2BL_BEDBF4677,Traes_5DL_9BAAB05A6,Traes_2DS_2433211D7,Traes_2BS_C54A8ACDC,Traes_4AL_9BCB37710,Traes_2BL_2D067BFBA,Traes_3AL_85A7AF612,Traes_7DL_E6C167469,Traes_6BS_91A668B50,Traes_3AS_AA474B823,Traes_7AS_A9EA9F17B,Traes_1AL_1DC9BD199,Traes_2BS_CE0B2A211,Traes_1AL_82B241CB7,Traes_4BS_7F31CC8A1,Traes_2AS_452FED…
D8_BB vs D11_BB	D11_BB	GO:0008289	lipid binding	molecular function	0.0012181	0.034958	69	5823	Traes_7BL_84073EDBB,Traes_7BS_D0AC9F0A3,Traes_5BL_23101F4FA,Traes_4AL_882773537,Traes_2DL_2B220DD6B,Traes_5AL_F1F4F4AFC,Traes_5BL_BAEA21F06,Traes_1AL_99E2A853D,Traes_2BL_CEC7F2D7B,Traes_2DL_A2092E8B2,Traes_2AL_21B8BCA9C,Traes_7AL_5117186E1,Traes_5BL_4E837C0A6,TRAES3BF090800040CFD_g,Traes_2BL_6224F0936,Traes_2DS_70C36E19A,Traes_4DL_A7C1B0A43,Traes_3DL_B5606DC1C,Traes_6AL_A923A5347,Traes_1DL_C91636…
D8_BB vs D11_BB	D11_BB	GO:0004807	triose-phosphate isomerase activity	molecular function	0.0012418	0.035432	5	5823	TRAES3BF104600020CFD_g,Traes_3AS_AE3D5013D,TRAES3BF079100070CFD_g,Traes_3DS_9C173AB38,Traes_3AL_7476159C8
D8_BB vs D11_BB	D11_BB	GO:0006082	organic acid metabolic process	biological process	0.0012599	0.035738	260	5823	Traes_6DL_F70F83614,Traes_2DS_0028CD306,Traes_5AL_12241E50E,Traes_7BL_F36ABA73A,Traes_4BL_AACDA9208,Traes_1DL_E0BBD66F4,Traes_7DS_A60E1357C,Traes_2DS_FE40FC64C,Traes_5BL_19BA8437B,Traes_6BS_61205C056,Traes_6DS_830C8210D,Traes_7AS_A534154FD,Traes_3AL_0E6607DDB,Traes_7DS_CB5F58F92,Traes_1BL_FE986890F,Traes_2BS_CB79BAFB1,Traes_4DL_4D17374ED,Traes_5BL_FC117F108,Traes_7DS_EB59DEA77,Traes_4AS_4A4C07A16…
D8_BB vs D11_BB	D11_BB	GO:0000346	transcription export complex	cellular component	0.0012806	0.035909	10	5823	Traes_6DS_08F52DEBD,Traes_6DS_0E72E2E75,Traes_6BS_487628194,Traes_6BL_8E701DFD0,Traes_2BS_7190FAD1A,Traes_6AS_26AC51E52,Traes_2AS_FE9AC4EDD,Traes_7BL_286C09B87,Traes_3AS_6FFA0FCD0,Traes_7BL_74D34907E
D8_BB vs D11_BB	D11_BB	GO:0000445	THO complex part of transcription export complex	cellular component	0.0012806	0.035909	10	5823	Traes_6DS_0E72E2E75,Traes_6DS_08F52DEBD,Traes_2BS_7190FAD1A,Traes_6BS_487628194,Traes_6BL_8E701DFD0,Traes_7BL_286C09B87,Traes_6AS_26AC51E52,Traes_2AS_FE9AC4EDD,Traes_7BL_74D34907E,Traes_3AS_6FFA0FCD0
D8_BB vs D11_BB	D11_BB	GO:0018130	heterocycle biosynthetic process	biological process	0.0012987	0.036207	798	5823	Traes_5DS_CA7EFFF42,Traes_4DS_AAA25A43E,Traes_5DL_432CC0CB0,Traes_5DL_C5D9E96D4,Traes_3AL_86267AEB2,Traes_2AS_CA4D79100,Traes_5AS_03EE89960,Traes_4AS_491EF4D7F,Traes_5BS_99626B0B6,Traes_2DS_B05DDA181,Traes_3AL_FC5523394,Traes_2DS_9724043D2,Traes_5DL_26F3B188A,Traes_5DL_B86FBE9D0,Traes_2DS_69FBC78BC,Traes_2DS_82AF233B4,Traes_5BL_7F84602F3,Traes_5AL_75810AE66,Traes_2DL_00618F315,Traes_1AL_41F264D4D…
D8_BB vs D11_BB	D11_BB	GO:0043234	protein complex	cellular component	0.001324	0.036579	552	5823	Traes_6BS_2B746261B,Traes_4AS_E7A9AE1E8,Traes_7BL_89A24C544,Traes_2BL_7C6E23A64,Traes_5DL_F1F0D8742,Traes_7AL_F5620757F,Traes_7AS_D5F5D49CA,Traes_7DS_58DD91508,Traes_5AL_15C4F17CE,Traes_5BL_201E2B388,Traes_4BL_848EA04E7,Traes_7DS_DAA77D78C,Traes_4AL_B4139AC4C,Traes_5AL_779F9BB3C,Traes_6AL_CD0973DC2,Traes_7BL_74D34907E,Traes_1AS_97CE311BA,Traes_5BL_B53DA57D4,Traes_4DS_298B8DDB6,Traes_4DL_16012D6C5…
D8_BB vs D11_BB	D11_BB	GO:0030976	thiamine pyrophosphate binding	molecular function	0.001327	0.036579	18	5823	TRAES3BF091900050CFD_g,Traes_6AL_871B47695,Traes_3DS_4311F22B1,Traes_7DS_3A44BE7A3,Traes_3DS_9625D3639,Traes_6DL_AC5E9797C,Traes_5BL_3FB508361,TRAES3BF091900040CFD_g,Traes_4BS_F66ADAFF1,Traes_4AL_8952EE772,Traes_6BL_299D6FB5D,TRAES3BF130100010CFD_g,Traes_4BL_DF4B64629,Traes_5AL_8E8FD711E,Traes_5DL_432CC0CB0,Traes_3AS_11871046C,Traes_3DS_9C313E1BB,Traes_4DL_2F1E74F2E
D8_BB vs D11_BB	D11_BB	GO:0050789	regulation of biological process	biological process	0.0013452	0.036872	936	5823	Traes_2AS_23D6687A8,Traes_3AL_E87B341B9,Traes_7BL_FB5FAC1E8,Traes_5AS_614A523CF,Traes_6AL_1F49DBDC4,Traes_4BL_E982318B7,Traes_2BL_295397D93,Traes_2DL_447983A18,Traes_2BL_C06EB755A,Traes_5AL_77673F5AE,Traes_4BS_4248F8A2B,TRAES3BF002300010CFD_g,Traes_7AS_D05A2ECB9,Traes_2AL_B8FF3EDD9,Traes_7AL_8765F32C5,Traes_2DL_DECB6FBDB,Traes_2AL_76CA89CCF,Traes_5BS_2C00B0492,Traes_5DL_FF0D44409,Traes_7BS_803489…
D8_BB vs D11_BB	D11_BB	GO:0060255	regulation of macromolecule metabolic process	biological process	0.0013688	0.037309	591	5823	Traes_2BL_6224F0936,Traes_5BL_AEF9FE805,Traes_4AS_F91240F31,Traes_1AL_0404BC790,Traes_5DL_64F27292C,Traes_4DL_E0338F480,Traes_2AL_21B8BCA9C,Traes_4BL_73E79F141,Traes_3DL_62FAD8B18,Traes_4AS_3BA48342F,Traes_7BL_2782B04F1,Traes_5BL_648E3BB39,Traes_4BS_330D73745,Traes_6AL_47AD03CFD,Traes_7DL_3CE000E38,Traes_2DL_51FF05F66,Traes_6DS_F8829CE69,Traes_1BL_1E34E4052,Traes_4AL_87C7DAF64,Traes_4BL_1A04707C5…
D8_BB vs D11_BB	D11_BB	GO:0006401	RNA catabolic process	biological process	0.0014734	0.039936	18	5823	Traes_1BS_F0F40B4AD,Traes_4BL_848EA04E7,Traes_2AS_B1A45EB62,Traes_6BL_48A92BF75,Traes_5DL_3095EF68B,Traes_1AL_E9C6EA860,Traes_2DS_51FA6743A,TRAES3BF118100070CFD_g,Traes_3DL_97C8641C3,Traes_2DL_9A5C3A2A2,Traes_2BS_8D1919934,Traes_6BS_3177B0E2D,Traes_2BL_A11909D20,Traes_6BS_2269F8DB3,Traes_2AL_B50371043,Traes_7DS_4DEA78993,Traes_5BL_5B8542167,Traes_1AL_A36D5020D
D8_BB vs D11_BB	D11_BB	GO:0031514	motile cilium	cellular component	0.0014917	0.04021	27	5823	Traes_3AL_AE39295DA,Traes_6BL_8E701DFD0,Traes_3DL_99847F148,Traes_5AL_5D0A3275B,Traes_3DL_2563FC468,Traes_4DS_FAFED0328,Traes_3AL_5FDE0ADB3,Traes_6BL_45831D6F8,Traes_4AL_792F1D482,Traes_5BL_D37E492C8,Traes_2DS_B05DDA181,Traes_5DL_299466B1F,Traes_5BL_C3F7AE6C8,TRAES3BF076300010CFD_g,Traes_7DL_DD253C3D7,Traes_2BS_7190FAD1A,TRAES3BF085200030CFD_g,Traes_7BS_BBEC6DD9A,Traes_4AL_F25CFE785,Traes_3DL_73A…
D8_BB vs D11_BB	D11_BB	GO:0016679	oxidoreductase activity, acting on diphenols and related substances as donors	molecular function	0.0015306	0.041032	23	5823	Traes_5BL_0C9E53191,Traes_2BL_B319D7DC3,Traes_2BL_11A295DD8,Traes_4BS_4E68C8E47,Traes_6BL_D26547564,Traes_4DL_357EA96FB1,Traes_5DL_E8C2FC9D3,Traes_2AL_A863EC216,Traes_4DL_B9BE2E0D3,Traes_2BL_E475B6AE6,TRAES3BF118100070CFD_g,Traes_5DL_640A0E637,Traes_2AL_FD91EC97F,Traes_7DL_1A847FDCC,Traes_2BL_2B48F410A,Traes_4BL_2DC69E686,Traes_4AL_B4139AC4C,Traes_7AL_3B2536995,Traes_5DL_DB76DBFA8,Traes_6DS_830C8…
D8_BB vs D11_BB	D11_BB	GO:0035299	inositol pentakisphosphate 2-kinase activity	molecular function	0.0015523	0.041385	3	5823	Traes_2BL_A465A5769,Traes_2AL_55460AE54,Traes_2DL_EFEF40224
D8_BB vs D11_BB	D11_BB	GO:0006813	potassium ion transport	biological process	0.0015946	0.042282	59	5823	Traes_6DS_93BB2328E,Traes_6DL_65F7E09D2,Traes_6AL_D7175AB99,Traes_5BL_DAE44D178,Traes_2BL_DCAB32D3D,Traes_2AS_073ACACAF,Traes_4AL_4B09F91AE,Traes_7AL_EA2848B17,Traes_3DS_F5CD71549,Traes_7BL_14B48C8B2,Traes_5DL_66DEEDDE0,Traes_4AL_612D0F051,Traes_4AS_13CE9F8B7,Traes_7DL_AF47AD87E,Traes_3DL_598708C12,Traes_7DL_B9EF4FCAD,Traes_2AL_D29AB4C01,Traes_7BS_4A1FFE902,Traes_6AL_FFC054BE1,Traes_7DS_56889FAD3…
D8_BB vs D11_BB	D11_BB	GO:0070011	peptidase activity, acting on L-amino acid peptides	molecular function	0.0016047	0.042322	281	5823	Traes_2AL_DAAECA925,Traes_7DS_234E9CF89,Traes_6AL_1F82AA714,Traes_5BL_4B68B4F48,Traes_3AS_B605964C1,Traes_4AL_F2093E4D3,Traes_5BL_4D785175C,Traes_7AS_FB1ED87EF,Traes_7DS_8756302A8,Traes_4DS_605378143,Traes_4AS_9C0F2EBCD,Traes_4DS_F4AB5F9B0,Traes_2DS_B44EFB0B5,Traes_2AS_925859C0B,Traes_2DS_6335450C4,Traes_1BS_FEA181281,Traes_6AL_F7B9B052B,Traes_4AS_B95E89A28,Traes_7AS_21C07E720,Traes_5DL_0DD5BCE63…
D8_BB vs D11_BB	D11_BB	GO:0044422	organelle part	cellular component	0.0016156	0.042365	465	5823	Traes_3DL_19C2D68B1,Traes_6DL_3DDE4977B,Traes_2AS_61CA8D503,Traes_6DS_0E72E2E75,Traes_2AL_D539E28DE,Traes_3AS_E8F7CBED7,Traes_3AL_CE7C379BA,TRAES3BF093200160CFD_g,Traes_4AL_78F1233CC,Traes_5DL_075EEE98A,Traes_5BS_5F964C9F1,Traes_5DS_F52BF30AA,Traes_5DL_6E1D3C7CD,Traes_4DL_9294C72F2,Traes_2BL_525F94D2C,Traes_2DS_EE0F71D4A,Traes_6AL_CDE19196B,Traes_7DS_BC960935B,Traes_4BS_916A10B8B,Traes_1AS_A5E8D7…
D8_BB vs D11_BB	D11_BB	GO:0004329	formate-tetrahydrofolate ligase activity	molecular function	0.0016238	0.042365	4	5823	Traes_5BL_61E22E49C,Traes_5BL_05819E27A,Traes_5AL_020BB9D69,Traes_5DL_6B09AFADC
D8_BB vs D11_BB	D11_BB	GO:0042157	lipoprotein metabolic process	biological process	0.0016964	0.044026	36	5823	Traes_7DS_A277A6C8F,Traes_4AS_EEFF04358,Traes_1AL_99E2A853D,Traes_5DS_F1C27131D,Traes_5AL_F1F4F4AFC,Traes_2DL_2B220DD6B,Traes_4AL_91F5B5ECE,Traes_2AL_09B84918A,Traes_6AL_A923A5347,Traes_5AL_15C4F17CE,Traes_7BS_BBEC6DD9A,Traes_1AL_8DAD49AC3,Traes_4DL_230ED475B,Traes_5DL_ACC9431F5,Traes_2DL_DE4830069,Traes_6DL_DCC989DA7,Traes_3AS_529205E34,Traes_1BL_9360D8CEC,Traes_4DL_A7C1B0A43,Traes_2DL_7E2FF7CF9…
D8_BB vs D11_BB	D11_BB	GO:0006551	leucine metabolic process	biological process	0.0018001	0.046058	7	5823	Traes_5DL_D1308CFAD,Traes_5DL_FBCE5007F,Traes_4AL_E1E33D866,Traes_5BL_C8AA97724,Traes_5DS_5904977BB,Traes_5AL_5A931BF50,Traes_5BS_9AD74E09C
D8_BB vs D11_BB	D11_BB	GO:0009098	leucine biosynthetic process	biological process	0.0018001	0.046058	7	5823	Traes_5AL_5A931BF50,Traes_5BS_9AD74E09C,Traes_5DS_5904977BB,Traes_5BL_C8AA97724,Traes_5DL_FBCE5007F,Traes_5DL_D1308CFAD,Traes_4AL_E1E33D866
D8_BB vs D11_BB	D11_BB	GO:0003937	IMP cyclohydrolase activity	molecular function	0.001803	0.046058	5	5823	Traes_1AS_0114D53B1,TRAES3BF151600050CFD_g,Traes_3AL_58B6AEA00,Traes_3AL_288632FF6,Traes_1DL_B714F8325
D8_BB vs D11_BB	D11_BB	GO:0009057	macromolecule catabolic process	biological process	0.001831	0.04653	102	5823	Traes_3AS_E61C3A374,Traes_1DL_DA67871B9,TRAES3BF035000180CFD_g,Traes_6BS_9FCF7547E,Traes_3DL_44ED6DA56,Traes_7DL_B9A1E2886,Traes_5DL_F9AE817E0,Traes_7DS_F7E43910B,Traes_6BS_3177B0E2D,Traes_2BS_8D1919934,Traes_2BL_C3533A6D6,Traes_2BL_D92E88190,TRAES3BF011700010CFD_g,TRAES3BF023500010CFD_g,TRAES3BF100300010CFD_g,Traes_1BL_F93ABAC51,Traes_4AL_F741E66BB,Traes_2BS_99AD38FAF,Traes_4BL_848EA04E7,Traes_5…
D8_BB vs D11_BB	D11_BB	GO:0044265	cellular macromolecule catabolic process	biological process	0.0018849	0.04765	83	5823	TRAES3BF118100070CFD_g,Traes_7BS_DC9822CEF,Traes_4BL_3FEC98D9C,Traes_3DL_97C8641C3,Traes_2BL_36B344F6B,Traes_2AL_9130F3256,Traes_5AL_BFA3601CB,Traes_2DL_5379C1D05,Traes_2AS_B1A45EB62,Traes_6BL_48A92BF75,Traes_3AL_7C816F0D6,Traes_1BS_F0F40B4AD,Traes_4AL_0508F4210,Traes_5AL_DDDDF100A,Traes_4DS_5682875B0,Traes_2BL_DD9CF6B84,Traes_7AS_376CD50EA,Traes_6BS_2269F8DB3,Traes_7DS_4DEA78993,Traes_4DL_503896…
D8_BB vs D11_BB	D11_BB	GO:0030529	intracellular ribonucleoprotein complex	cellular component	0.0019607	0.049059	216	5823	Traes_2BL_C5C52CE53,Traes_4AS_EC04D9E8A,Traes_6BS_FC6DD1319,Traes_5DL_BE0C36210,Traes_2BS_100054707,Traes_7AS_DD24F4515,Traes_4BL_B2C3C5616,Traes_2AL_B91DD4BF7,Traes_5BS_86C1C9A9F,Traes_6AL_288540CF3,Traes_1BL_A1A6E39BD,Traes_3AS_E61C3A374,Traes_4BL_AF74BC98E,Traes_1AL_9E391FBD5,Traes_5BL_BCBE66F1D,Traes_5AL_8AF1A235B,Traes_5AL_60718E5C8,Traes_7DS_2B5A0953A,Traes_2AL_5DAAFDFFE,Traes_2DS_C2E9D89CF…
D8_BB vs D11_BB	D11_BB	GO:1990904	ribonucleoprotein complex	cellular component	0.0019607	0.049059	216	5823	Traes_2DL_8D23EB0D7,TRAES3BF110900030CFD_g,Traes_7DL_1D7E0206E,Traes_1AL_93E3B67231,Traes_2AS_E1D0B2CE3,Traes_2BS_9C3ACD499,Traes_7BS_AA539F8C6,Traes_3AL_7A685D3E8,Traes_7DL_7CAF8712F,Traes_1AL_5EE5C4D0C,Traes_7AL_B72D3D89F,Traes_2DL_C4085D401,Traes_4AL_2F0A772941,Traes_1AL_CC4156AAE,Traes_5BL_ACCC73C8B,Traes_7BS_EAE5B455F,Traes_4BS_EC0B0446F,Traes_1AS_E7B17235A,Traes_2BS_C41E04839,Traes_5DL_D9BC…
D8_BB vs D11_BB	D8_BB	GO:0006352	DNA-templated transcription, initiation	biological process	2.3708e-53	1.1567e-49	182	5957	Traes_1AL_1A9B5A1C2,TRAES3BF019000110CFD_g,Traes_3AL_0B5241E00,TRAES3BF112600020CFD_g,Traes_1BL_CCA6E16B1,Traes_7DS_ED407C2E7,Traes_5AS_B088A7B74,Traes_1BL_2B59F0CE3,Traes_5BL_3AC8B8F76,TRAES3BF032200010CFD_g,TRAES3BF114000090CFD_g,Traes_4BS_C1F4F41E9,Traes_6DL_405ED1C0A,Traes_5DS_AE81A0318,Traes_1BL_877026EB5,Traes_6AS_13B35201B,Traes_6AL_05B2D9EA7,Traes_6DS_C89CDEA0E,Traes_5BL_1E30A1704,Traes_1…
D8_BB vs D11_BB	D8_BB	GO:0005669	transcription factor TFIID complex	cellular component	4.9117e-40	1.1982e-36	75	5957	Traes_3DS_F7202E875,TRAES3BF012500020CFD_g,Traes_6DL_2807D89841,Traes_7DL_1FC95654F,Traes_1BL_682638D5F,Traes_1BL_07B8BFA42,Traes_6AS_A94B64EB6,Traes_6AS_603AABD47,Traes_1AL_EF6194976,Traes_1AL_738358449,Traes_6BS_E44E6DF7B,Traes_6BS_C6217BCE3,Traes_3AS_541E182FC,Traes_1BL_0A996D4A2,Traes_7BL_5A5A096A41,Traes_2DS_293A11F47,Traes_4AL_948151631,Traes_5BL_54287EF3D,TRAES3BF276600020CFD_g,Traes_3DL_6…
D8_BB vs D11_BB	D8_BB	GO:0090575	RNA polymerase II transcription factor complex	cellular component	3.9644e-27	6.4474e-24	81	5957	TRAES3BF074100020CFD_g,Traes_5DL_7E789B13F,Traes_6AS_13B35201B,Traes_3AL_548D4BE9A,Traes_1BL_877026EB5,Traes_6DL_405ED1C0A,Traes_5DS_AE81A0318,Traes_7DL_D810BBA8B,Traes_6AS_27F061A1C,Traes_4BS_C1F4F41E9,Traes_4AL_4048FD2EC,Traes_5AS_9C4E6CE77,Traes_1BL_AE89EBC19,TRAES3BF112600020CFD_g,Traes_1BL_CCA6E16B1,Traes_3AS_639F4A8B2,Traes_1AL_1A9B5A1C2,Traes_5BL_383D0D512,Traes_3DS_B53C65B87,Traes_1BL_2B5…
D8_BB vs D11_BB	D8_BB	GO:0044798	nuclear transcription factor complex	cellular component	5.6512e-27	6.893e-24	81	5957	Traes_6DS_B400C6D54,Traes_6BS_5EFD2BB72,Traes_1BL_FB9F64F641,Traes_3AS_68240596D,Traes_3AL_128AB5D12,Traes_6AS_8C0D1110B,Traes_6AS_998C62B56,Traes_2DL_B6ECF5507,Traes_2DS_F9A469945,Traes_7BL_827BB764A,Traes_1BL_930E75040,Traes_5BS_7FCDB6383,Traes_4DS_E34636546,Traes_6BS_FFD1AED0D,Traes_5BL_F0C94BA2D,Traes_1DL_D5FC78842,Traes_7BL_C34023629,Traes_4BL_5664064B6,Traes_4AS_F7C734D2D,Traes_2BL_CA7D819C…
D8_BB vs D11_BB	D8_BB	GO:0007018	microtubule-based movement	biological process	9.0497e-27	8.8307e-24	80	5957	Traes_5AL_35752FC19,Traes_4DS_7DD24FBB8,Traes_5DS_F7C4C2EC0,Traes_2AL_AB2B9EBDA,Traes_1BL_376B04B59,Traes_4BS_D989297BB,Traes_5BL_0F39A6C26,Traes_5AL_6BA7849E7,Traes_4DL_986C37E09,Traes_2AL_7725A4802,Traes_7BS_42F8A57EA,Traes_3DL_6EADA1214,Traes_2BL_D5494A256,Traes_2BL_051AAAA05,Traes_2AL_C310CE913,Traes_3AL_7DE6B8958,Traes_2DL_1B1C3D8DC,Traes_7DS_40AEA3739,Traes_1DL_390BF3A1C,Traes_1DS_EE357F5D6…
D8_BB vs D11_BB	D8_BB	GO:0003777	microtubule motor activity	molecular function	2.6889e-26	2.1865e-23	78	5957	Traes_5AL_710CB4163,Traes_5BL_4307AD540,Traes_6AL_14FDE9BF8,Traes_2AL_76EBE4FD8,Traes_6BS_89E8D55D0,TRAES3BF092100020CFD_g,Traes_5DL_1DF8AEAC8,Traes_3AL_0B471F1F6,Traes_2DL_3D36A0F0F,Traes_7BL_463C0F2F8,Traes_6AL_B3B179235,Traes_2DS_BD3856CD8,Traes_2DL_46DDA4126,Traes_5DS_AD4D4057C,Traes_5AL_6BA7849E7,Traes_4DL_986C37E09,Traes_2AL_7725A4802,Traes_7BS_42F8A57EA,Traes_3DL_6EADA1214,Traes_5AL_35752F…
D8_BB vs D11_BB	D8_BB	GO:0008017	microtubule binding	molecular function	5.234e-24	3.6481e-21	108	5957	Traes_7AS_1BC3A985D,Traes_1AL_5471AB509,Traes_1AS_62729A31C,Traes_5BS_B39F28BEA,Traes_2DL_E06FF1716,Traes_2DS_E070E0B04,Traes_1AL_49DF85420,Traes_5DL_84D0A7030,Traes_7DS_BC42C320D,Traes_5AL_1C77D8859,Traes_5BL_7CCD05CA6,Traes_2BL_657D729B2,Traes_6DL_060A32386,TRAES3BF136500030CFD_g,Traes_5AS_B7BFE0B2A,Traes_5BL_CABD5EB28,Traes_6BS_7EB2018CA,Traes_4AS_DA32D4691,Traes_2AS_FE8CA85C9,Traes_7BS_B1A811…
D8_BB vs D11_BB	D8_BB	GO:0003677	DNA binding	molecular function	7.7305e-24	4.7147e-21	891	5957	Traes_3AS_8353B5FCA,Traes_5AL_D9A4DFF71,Traes_6BS_F50663DF7,Traes_4DS_7394D3FBE,Traes_6AS_7468DD2B7,Traes_7BS_1F4C5C328,TRAES3BF022700020CFD_g,Traes_2AS_E1BC5FF2C,Traes_5AL_AA08FAB88,Traes_2BL_48BC152F9,Traes_4DS_9BF8E73E5,Traes_6AS_FA7234B20,Traes_3AL_E01D0B52D,Traes_4BL_BE3E058A6,Traes_7AL_12B15D9A2,Traes_1DL_D354DC0B7,Traes_1DS_864DC5062,Traes_1BL_408EABE70,Traes_6AL_D5E318D47,Traes_4DL_19DC0C…
D8_BB vs D11_BB	D8_BB	GO:0005667	transcription factor complex	cellular component	9.8346e-23	5.3214e-20	82	5957	Traes_1BL_877026EB5,Traes_3AL_548D4BE9A,Traes_6AS_13B35201B,Traes_6AS_27F061A1C,Traes_4BS_C1F4F41E9,Traes_7DL_D810BBA8B,Traes_5DS_AE81A0318,Traes_6DL_405ED1C0A,TRAES3BF074100020CFD_g,Traes_5DL_7E789B13F,TRAES3BF067800300CFD_g,Traes_5AS_B088A7B74,Traes_1BL_2B59F0CE3,TRAES3BF112600020CFD_g,Traes_1BL_CCA6E16B1,Traes_1BL_AE89EBC19,Traes_5AS_9C4E6CE77,Traes_4AL_4048FD2EC,Traes_3DS_B53C65B87,Traes_1AL_…
D8_BB vs D11_BB	D8_BB	GO:0000428	DNA-directed RNA polymerase complex	cellular component	1.3088e-22	5.3214e-20	91	5957	Traes_1DL_D354DC0B7,Traes_7AL_12B15D9A2,Traes_4BL_C88FEDE1B,Traes_1DL_E1B20770D,Traes_1BL_0F1D3BB9E,TRAES3BF064800030CFD_g,Traes_1BL_09CBCDAF5,Traes_1AL_BAB3D977B,Traes_5BL_B66B801E5,Traes_1AL_638691536,Traes_5DS_C53497323,Traes_6BS_736D95F6C1,Traes_6AL_05B2D9EA7,Traes_6AS_13B35201B,Traes_1BL_877026EB5,Traes_3AL_548D4BE9A,Traes_7DL_D810BBA8B,Traes_5DS_AE81A0318,Traes_6DL_405ED1C0A,Traes_4BS_C1F4F…
D8_BB vs D11_BB	D8_BB	GO:0030880	RNA polymerase complex	cellular component	1.3088e-22	5.3214e-20	91	5957	Traes_1AL_638691536,Traes_5BL_B66B801E5,Traes_6AL_05B2D9EA7,Traes_5DS_C53497323,Traes_6BS_736D95F6C1,Traes_1BL_09CBCDAF5,TRAES3BF064800030CFD_g,Traes_1BL_0F1D3BB9E,Traes_1DL_E1B20770D,Traes_4BL_C88FEDE1B,Traes_7AL_12B15D9A2,Traes_1DL_D354DC0B7,Traes_1AL_BAB3D977B,Traes_2DS_F947457A4,TRAES3BF067800300CFD_g,Traes_5AS_B088A7B74,Traes_1BL_2B59F0CE3,Traes_1AL_1A9B5A1C2,Traes_5BL_383D0D512,Traes_3DS_B5…
D8_BB vs D11_BB	D8_BB	GO:0055029	nuclear DNA-directed RNA polymerase complex	cellular component	1.3088e-22	5.3214e-20	91	5957	Traes_6BS_E44E6DF7B,Traes_6AS_603AABD47,Traes_6AS_A94B64EB6,Traes_1BL_07B8BFA42,Traes_1AL_EF6194976,Traes_1AL_738358449,Traes_3AS_541E182FC,Traes_1BL_0A996D4A2,Traes_7BL_5A5A096A41,Traes_6BS_C6217BCE3,Traes_5BL_54287EF3D,TRAES3BF276600020CFD_g,Traes_2DS_293A11F47,Traes_4AL_948151631,Traes_6AS_2C86173661,Traes_3DL_610EACA9C,Traes_3AL_67D01B230,Traes_4BL_399250A77,Traes_3DS_F7202E875,TRAES3BF012500…
D8_BB vs D11_BB	D8_BB	GO:0016591	DNA-directed RNA polymerase II, holoenzyme	cellular component	2.359e-22	8.8536e-20	84	5957	TRAES3BF064800030CFD_g,Traes_1BL_0F1D3BB9E,Traes_1BL_09CBCDAF5,Traes_1DL_D354DC0B7,Traes_4BL_C88FEDE1B,Traes_1DL_E1B20770D,Traes_7AL_12B15D9A2,Traes_1AL_BAB3D977B,Traes_5BL_B66B801E5,Traes_1AL_638691536,Traes_6AL_05B2D9EA7,Traes_5DS_C53497323,Traes_6BS_736D95F6C1,Traes_5DS_AE81A0318,Traes_6DL_405ED1C0A,Traes_7DL_D810BBA8B,Traes_4BS_C1F4F41E9,Traes_6AS_27F061A1C,Traes_6AS_13B35201B,Traes_3AL_548D4…
D8_BB vs D11_BB	D8_BB	GO:0061695	transferase complex, transferring phosphorus-containing groups	cellular component	7.8062e-20	2.7205e-17	95	5957	Traes_4BS_C1F4F41E9,Traes_6AS_27F061A1C,Traes_7DL_D810BBA8B,Traes_6DL_405ED1C0A,Traes_5DS_AE81A0318,Traes_1BL_877026EB5,Traes_3AL_548D4BE9A,Traes_6AS_13B35201B,Traes_5DL_7E789B13F,TRAES3BF074100020CFD_g,Traes_2DS_F947457A4,TRAES3BF067800300CFD_g,Traes_5AS_B088A7B74,Traes_1BL_2B59F0CE3,Traes_3DS_B53C65B87,Traes_5BL_383D0D512,Traes_1AL_1A9B5A1C2,Traes_3AS_639F4A8B2,Traes_5DL_813990327,TRAES3BF11260…
D8_BB vs D11_BB	D8_BB	GO:0015631	tubulin binding	molecular function	8.4984e-20	2.7642e-17	109	5957	Traes_5AL_710CB4163,Traes_5BL_4307AD540,Traes_6AL_14FDE9BF8,Traes_2AL_76EBE4FD8,Traes_1BL_BF2C1D553,Traes_6BS_89E8D55D0,TRAES3BF092100020CFD_g,Traes_5DL_1DF8AEAC8,Traes_3AL_0B471F1F6,Traes_2DL_3D36A0F0F,Traes_7BL_463C0F2F8,Traes_6AS_605685708,Traes_1AL_90BF0232D,Traes_6AL_B3B179235,Traes_2DS_BD3856CD8,Traes_5BL_7FB8945A4,Traes_5DS_AD4D4057C,Traes_2DL_46DDA4126,Traes_5AL_6BA7849E7,Traes_4DL_986C37…
D8_BB vs D11_BB	D8_BB	GO:0007017	microtubule-based process	biological process	1.0038e-17	3.061e-15	120	5957	Traes_5DL_67EF60096,Traes_3DL_59ADECEB4,Traes_4BL_84706BB7B,Traes_6AS_82E71251F,Traes_2BS_F01C39DD2,Traes_5BL_B1986DF6E,Traes_1DL_303C43091,Traes_2AL_D74866165,TRAES3BF058700040CFD_g,Traes_1BL_099B595EA,Traes_2BL_72DD69CAB,Traes_4BL_99563B675,Traes_1AL_14DD8273F,Traes_2AS_25568852C,Traes_4AS_508327B36,Traes_1DS_470DA9B46,Traes_4AS_34DFBA49B,Traes_7AL_93088D1A8,Traes_5DL_ADE953140,Traes_6AS_9D5F5F…
D8_BB vs D11_BB	D8_BB	GO:0032403	protein complex binding	molecular function	7.8163e-17	2.2433e-14	130	5957	Traes_2BL_657D729B2,Traes_5BL_7CCD05CA6,Traes_5AL_1C77D8859,TRAES3BF136500030CFD_g,Traes_6DL_060A32386,Traes_1AS_62729A31C,Traes_5BS_B39F28BEA,Traes_3DL_974A6BEC3,Traes_2DL_E06FF1716,Traes_2DS_E070E0B04,Traes_5BL_D011ADEC6,Traes_7AS_19CCA7976,Traes_1DL_1B66F6277,Traes_2AS_6A8726CC5,Traes_2BL_409C2FDC7,Traes_3AL_EF19996B2,Traes_2AS_FE8CA85C9,Traes_5BL_CABD5EB28,Traes_1AL_14DD8273F,Traes_1DS_470DA9…
D8_BB vs D11_BB	D8_BB	GO:0003774	motor activity	molecular function	2.844e-16	7.7088e-14	86	5957	Traes_6DL_D0C6D2CF8,Traes_1DS_EE357F5D6,Traes_1DL_390BF3A1C,Traes_1BL_C393ED4EC,Traes_5BS_4B7CBAE3F,Traes_1BS_C370FEEA6,Traes_2AL_C310CE913,Traes_2BL_051AAAA05,Traes_2BL_D5494A256,Traes_1DL_677F8CFE4,Traes_7DS_40AEA3739,Traes_2DL_1B1C3D8DC,Traes_3AL_7DE6B8958,Traes_2AL_7725A4802,Traes_5AL_6BA7849E7,Traes_4DL_986C37E09,Traes_3DL_6EADA1214,Traes_7BS_42F8A57EA,Traes_4DS_7DD24FBB8,Traes_5DS_F7C4C2EC0…
D8_BB vs D11_BB	D8_BB	GO:0003676	nucleic acid binding	molecular function	9.7009e-16	2.4911e-13	1255	5957	Traes_2BL_8CC7DE748,Traes_5AL_315935965,Traes_7AL_A1ECABC74,Traes_2BL_FA664B7C6,Traes_2AL_7725A4802,Traes_5BL_5FEE689AE,TRAES3BF023000040CFD_g,Traes_6AS_DCB0B1349,Traes_1BL_41DE875DC,Traes_2AS_77FC0C7A4,Traes_1DL_D5FC78842,Traes_3AS_B339D8258,Traes_2BL_C9F83BF85,Traes_5BL_54287EF3D,TRAES3BF065000040CFD_g,Traes_6AS_991B780D1,Traes_7BL_FB6FBC051,Traes_6AL_61EB93780,Traes_5BL_BB5612CA4,Traes_2BL_81D…
D8_BB vs D11_BB	D8_BB	GO:0044877	macromolecular complex binding	molecular function	1.2166e-15	2.9678e-13	156	5957	Traes_1DL_303C43091,TRAES3BF058700040CFD_g,Traes_2BS_173E86712,Traes_7BL_0258A9A33,Traes_1BL_099B595EA,Traes_5DL_67EF60096,Traes_6AL_A0EAAB981,Traes_6AS_82E71251F,Traes_2BS_F01C39DD2,Traes_6DS_502036064,TRAES3BF171700120CFD_g,Traes_7AS_3C6BF38D8,Traes_7DS_317CED11F,Traes_7AS_E7E7216A8,Traes_7DS_BC5434293,Traes_1AL_14DD8273F,Traes_4AS_508327B36,Traes_1DL_8856396E1,Traes_4AS_34DFBA49B,Traes_1DS_470…
D8_BB vs D11_BB	D8_BB	GO:0005634	nucleus	cellular component	6.4678e-15	1.5027e-12	639	5957	Traes_3AS_3E212F2BA,Traes_7BL_74071485F,Traes_2BS_2E4E870EF,Traes_6BL_48A815BA9,Traes_2AS_3B304FDC2,Traes_4AL_948151631,TRAES3BF017500010CFD_g,Traes_4BL_BB7EE2F6D,Traes_2BL_26A883081,Traes_5BL_F44E89105,Traes_2BL_0C315AEB5,Traes_7DL_1FC95654F,Traes_6BS_193FC8B1F,Traes_3AS_6471FC3A2,Traes_4AL_3750DC486,Traes_4AS_080C79870,Traes_1AS_BE0E1A789,Traes_2DS_F9A469945,Traes_2BS_DA24A64DC,Traes_2DL_B6ECF5…
D8_BB vs D11_BB	D8_BB	GO:0006928	movement of cell or subcellular component	biological process	1.3066e-14	2.8978e-12	105	5957	Traes_5DL_8969F6927,Traes_5DL_FC21CCC36,Traes_5BL_CABD5EB28,Traes_6BS_7EB2018CA,Traes_4AS_DA32D4691,Traes_5AS_B7BFE0B2A,Traes_2AS_6A8726CC5,Traes_5BL_14365F170,Traes_2BL_409C2FDC7,Traes_5BL_D011ADEC6,Traes_7AS_19CCA7976,Traes_1DL_1B66F6277,Traes_7BS_B1A811DD9,Traes_4DL_88ABAD6C0,Traes_6BS_993CBD840,Traes_7DS_BC42C320D,Traes_5DL_84D0A7030,Traes_1AL_49DF85420,Traes_2DL_E06FF1716,Traes_4BL_BE3E058A6…
D8_BB vs D11_BB	D8_BB	GO:0008092	cytoskeletal protein binding	molecular function	7.5954e-14	1.6112e-11	193	5957	TRAES3BF092100020CFD_g,Traes_6BS_89E8D55D0,Traes_1BL_BF2C1D553,Traes_2DS_741108CD3,Traes_5DL_B772C2382,Traes_5BL_4307AD540,Traes_2DL_46DDA4126,Traes_5DS_AD4D4057C,Traes_6AL_B3B179235,Traes_2DS_BD3856CD8,Traes_6DL_38C99FDEB,Traes_4DS_04FD1AFDB,Traes_7BL_463C0F2F8,Traes_3AL_0B471F1F6,Traes_5DL_ACE40E8ED,Traes_5BS_21DB43EC2,TRAES3BF154700140CFD_g,Traes_5BL_0F39A6C26,Traes_2AL_AB2B9EBDA,Traes_3AL_35C…
D8_BB vs D11_BB	D8_BB	GO:0005975	carbohydrate metabolic process	biological process	7.8975e-12	1.6055e-09	398	5957	Traes_2DS_F2445CE9E,Traes_2BS_2EDCB210E,Traes_4DL_3D494DBB7,Traes_1AS_160541C8C,Traes_1BL_C955569B8,Traes_5BL_B083A1243,Traes_1BS_06283FB09,TRAES3BF142500040CFD_g,Traes_4DL_400B5280D,Traes_1AS_D8E37233E,Traes_3DL_659CF2379,Traes_4DS_04FD1AFDB,Traes_3AS_488465669,Traes_5AL_FBE044F39,Traes_1AL_EA8BACE9E,Traes_4DS_9C20CEF94,Traes_4BS_73F83F708,Traes_4BS_4C5D7332F,Traes_4BL_3A819B961,Traes_4DS_084803…
D8_BB vs D11_BB	D8_BB	GO:0005654	nucleoplasm	cellular component	9.1777e-12	1.7222e-09	124	5957	Traes_1AL_D436FD4B3,Traes_1BL_6357FA4B9,Traes_6BS_736D95F6C1,Traes_3AL_38EDC364B,Traes_5DS_C53497323,Traes_6AL_05B2D9EA7,Traes_2DL_E06FF1716,Traes_2BL_B2D711406,Traes_1AL_638691536,Traes_6DL_136DE13FB,Traes_7BS_2B19921E5,Traes_5BL_B66B801E5,Traes_1AL_BAB3D977B,Traes_5BL_91F474465,Traes_6AL_DA27ABCA61,Traes_7AL_12B15D9A2,Traes_4BL_C88FEDE1B,Traes_1DL_E1B20770D,Traes_1DL_D354DC0B7,Traes_1BL_09CBCDA…
D8_BB vs D11_BB	D8_BB	GO:0044451	nucleoplasm part	cellular component	9.1777e-12	1.7222e-09	124	5957	Traes_2BL_494681699,Traes_3DS_F7202E875,Traes_4DL_D96E9236F,Traes_6BS_5A5542BCC,Traes_4BL_399250A77,Traes_3AL_67D01B230,Traes_5BL_F44E89105,Traes_7DL_1FC95654F,Traes_6BS_193FC8B1F,Traes_1BL_682638D5F,Traes_6DL_2807D89841,TRAES3BF012500020CFD_g,Traes_2BS_6F32A6AF5,Traes_6BS_C6217BCE3,Traes_7BL_5A5A096A41,Traes_3AS_541E182FC,Traes_1BL_0A996D4A2,Traes_1AL_738358449,Traes_1AL_EF6194976,Traes_6AS_A94B…
D8_BB vs D11_BB	D8_BB	GO:0031981	nuclear lumen	cellular component	2.0126e-11	3.6369e-09	163	5957	TRAES3BF276600020CFD_g,Traes_2DS_293A11F47,Traes_4AL_948151631,Traes_7DL_CA10CAC0C,Traes_1BL_07B8BFA42,Traes_1AL_738358449,Traes_1AL_EF6194976,Traes_3AS_541E182FC,Traes_7BL_5A5A096A41,Traes_2AL_09879131A,Traes_5DL_249833256,Traes_6BS_193FC8B1F,Traes_1BL_682638D5F,Traes_7DL_1FC95654F,Traes_5BL_F44E89105,Traes_2AL_615D6E997,Traes_4BL_399250A77,Traes_7AS_F8A38C781,Traes_6BS_5A5542BCC,Traes_4DL_D96E9…
D8_BB vs D11_BB	D8_BB	GO:0009372	quorum sensing	biological process	7.7966e-11	1.268e-08	19	5957	Traes_1BL_0A996D4A2,Traes_1BL_930E75040,Traes_4AS_DA32D4691,Traes_2AL_6069CDC14,Traes_2DL_B6ECF5507,Traes_1AL_EF6194976,Traes_1BL_0F1D3BB9E,Traes_1BL_FB9F64F641,Traes_4AL_948151631,Traes_1AL_1A9B5A1C2,Traes_2BL_CA7D819C8,Traes_1BL_AE89EBC19,Traes_1BL_CCA6E16B1,Traes_5DS_C53497323,TRAES3BF044400060CFD_g,Traes_5BS_7FCDB6383,Traes_4AS_4B20E1B7E,Traes_4DS_E34636546,Traes_1AL_5E2C30B46
D8_BB vs D11_BB	D8_BB	GO:0048872	homeostasis of number of cells	biological process	7.7966e-11	1.268e-08	19	5957	TRAES3BF044400060CFD_g,Traes_4DS_E34636546,Traes_4AS_4B20E1B7E,Traes_5BS_7FCDB6383,Traes_1AL_5E2C30B46,Traes_1AL_1A9B5A1C2,Traes_1BL_CCA6E16B1,Traes_2BL_CA7D819C8,Traes_1BL_AE89EBC19,Traes_5DS_C53497323,Traes_1BL_FB9F64F641,Traes_1BL_0F1D3BB9E,Traes_4AL_948151631,Traes_1BL_0A996D4A2,Traes_4AS_DA32D4691,Traes_1BL_930E75040,Traes_1AL_EF6194976,Traes_2AL_6069CDC14,Traes_2DL_B6ECF5507
D8_BB vs D11_BB	D8_BB	GO:0048874	homeostasis of number of cells in a free-living population	biological process	7.7966e-11	1.268e-08	19	5957	Traes_1BL_CCA6E16B1,Traes_1BL_AE89EBC19,Traes_2BL_CA7D819C8,Traes_5DS_C53497323,Traes_1AL_1A9B5A1C2,Traes_4DS_E34636546,Traes_5BS_7FCDB6383,Traes_4AS_4B20E1B7E,Traes_1AL_5E2C30B46,TRAES3BF044400060CFD_g,Traes_2DL_B6ECF5507,Traes_1AL_EF6194976,Traes_2AL_6069CDC14,Traes_1BL_0A996D4A2,Traes_4AS_DA32D4691,Traes_1BL_930E75040,Traes_4AL_948151631,Traes_1BL_0F1D3BB9E,Traes_1BL_FB9F64F641
D8_BB vs D11_BB	D8_BB	GO:0043233	organelle lumen	cellular component	1.8733e-10	2.8561e-08	170	5957	Traes_1DL_D5FC78842,Traes_5BL_F0C94BA2D,Traes_7AL_00B01AD13,Traes_4AS_F7C734D2D,Traes_4BL_5664064B6,Traes_7BL_C34023629,Traes_1BL_A284F4B3C,Traes_6BS_4B652CCA0,Traes_6BL_40771391A,Traes_2BS_0D1935045,Traes_4DL_31D6228F5,TRAES3BF114300140CFD_g,Traes_6DL_1BCF08167,Traes_1AL_776DD66A8,Traes_3AL_128AB5D12,Traes_1BL_FB9F64F641,Traes_3AS_68240596D,Traes_5AL_EBF32FE10,Traes_6AS_998C62B56,Traes_1BL_930E7…
D8_BB vs D11_BB	D8_BB	GO:0070013	intracellular organelle lumen	cellular component	1.8733e-10	2.8561e-08	170	5957	Traes_3AL_67D01B230,Traes_5BL_8577E78ED,Traes_2BL_494681699,Traes_3DS_F7202E875,TRAES3BF012500020CFD_g,Traes_6DL_2807D89841,Traes_2BS_6F32A6AF5,Traes_2AL_D6DB7DA57,Traes_5BL_9627436AE,Traes_6AS_A94B64EB6,Traes_6AS_603AABD47,Traes_6BS_E44E6DF7B,Traes_6AS_967D58FB4,Traes_6BS_C6217BCE3,Traes_1BL_0A996D4A2,Traes_5DS_610F46B5A,Traes_7DL_F83277441,Traes_5BL_54287EF3D,Traes_6AS_2C86173661,Traes_3DL_610E…
D8_BB vs D11_BB	D8_BB	GO:0031974	membrane-enclosed lumen	cellular component	1.9736e-10	2.9179e-08	173	5957	Traes_1AL_EF6194976,Traes_1AL_738358449,Traes_1BL_07B8BFA42,Traes_2AL_09879131A,Traes_3AS_541E182FC,Traes_7BL_5A5A096A41,Traes_4AL_948151631,Traes_2DS_293A11F47,TRAES3BF276600020CFD_g,Traes_7DL_CA10CAC0C,Traes_7AS_F8A38C781,Traes_4BL_399250A77,Traes_2AL_615D6E997,Traes_5BL_F44E89105,Traes_6BS_5A5542BCC,Traes_4DL_D96E9236F,Traes_5DL_249833256,Traes_1AL_7C91EF27D,Traes_7DL_1FC95654F,Traes_1BL_68263…
D8_BB vs D11_BB	D8_BB	GO:0016798	hydrolase activity, acting on glycosyl bonds	molecular function	3.6691e-10	5.2652e-08	227	5957	Traes_1BS_DD370D1C7,Traes_2DS_D14ABD1DB,Traes_5BL_699201983,Traes_3DL_24DE30A46,Traes_4DL_DB910AB91,Traes_5BL_2136D403E,Traes_5AS_22891B92F,Traes_3AL_0A7CF05D0,TRAES3BF053100150CFD_g,TRAES3BF072800040CFD_g,Traes_1DL_C84BEDC59,Traes_5AL_FCDD18A4D,Traes_1AS_49C129246,Traes_4BS_64FB912EE,Traes_1DS_26F22A8B1,TRAES3BF026200140CFD_g,Traes_2DL_D7DEBBC5F,Traes_2DL_101B4AEDE,Traes_4AL_F60AA3AF0,Traes_6AL_…
D8_BB vs D11_BB	D8_BB	GO:0043229	intracellular organelle	cellular component	4.0456e-10	5.6395e-08	1050	5957	Traes_4DS_54EC7A999,Traes_5AS_E5EF8BB57,Traes_7AL_A0B37A205,Traes_5BL_B58E08F2F,Traes_1BL_5906EB7C2,Traes_4DL_DC6A55EEE,Traes_5AL_E5D1F3799,TRAES3BF077100010CFD_g,Traes_2BS_1296C983D,Traes_1AL_F245CC03B,Traes_1DS_B76EB7BCD,Traes_1BS_B2B5394E5,Traes_2BL_9BA53BD80,Traes_5DL_CC0CB6BD4,Traes_3DS_676262AEC,Traes_5BL_E1F6D3732,Traes_6DL_2807D89841,Traes_6DL_13703732A,Traes_4BL_66E76E6B0,Traes_3AL_4EC74…
D8_BB vs D11_BB	D8_BB	GO:0043226	organelle	cellular component	7.8977e-10	1.0704e-07	1059	5957	Traes_7AL_21DF0F04B,Traes_6DL_9B9465CF5,Traes_5AL_5640EAF9E,Traes_1BL_94BB89FB0,Traes_2BL_409C2FDC7,Traes_5AS_F538A9CF6,TRAES3BF031100050CFD_g,Traes_4AS_AF545C909,Traes_4DL_EB6D912CB,Traes_6AL_97788AE61,Traes_2DS_260F0CAEF,Traes_7DL_68B814464,Traes_7BL_0258A9A33,Traes_3AL_8EF6D8BB1,Traes_2BL_72DD69CAB,Traes_2AL_3D7807781,Traes_7AS_C25A349A9,Traes_5DL_BFB4552D3,Traes_2BS_F01C39DD2,Traes_5BL_F05005…
D8_BB vs D11_BB	D8_BB	GO:0004553	hydrolase activity, hydrolyzing O-glycosyl compounds	molecular function	9.2771e-10	1.196e-07	211	5957	Traes_3AL_08B0C8C4A,Traes_2BS_A1909D302,Traes_3DS_A2E833FC1,Traes_3DS_39375D862,Traes_1DS_8143B0046,Traes_2BL_33E5CFD18,Traes_2BL_773BDCEBD,Traes_2AS_56C089257,Traes_2AS_287F90436,TRAES3BF091400360CFD_g,Traes_5DL_96739D4C9,Traes_5DL_800322CA5,Traes_1DS_939CD799B,Traes_5AS_CF2580F16,Traes_2AL_3E4F9254A,Traes_2AL_F289C5675,Traes_3DS_6A6AA15FF,Traes_7DL_69E2EA435,Traes_2BS_B8E7189CF1,Traes_5BL_FAABC…
D8_BB vs D11_BB	D8_BB	GO:0043231	intracellular membrane-bounded organelle	cellular component	9.3151e-10	1.196e-07	834	5957	Traes_2AL_CA75501A81,Traes_1DL_9190CA8A3,TRAES3BF064800030CFD_g,Traes_4BL_27D846909,Traes_1BS_4E2FA3101,Traes_1DL_DB42E9C83,Traes_5AL_1CE07C230,Traes_1AL_BAB3D977B,Traes_5BL_632EBAD09,Traes_6AL_DA27ABCA61,Traes_1BS_0FB6F2DA6,Traes_7BS_7BA1E9F73,Traes_5DL_B6E3488DE,Traes_2BL_01647D965,Traes_5DL_0CDC56BBB,Traes_7AS_0CD3B69E7,Traes_5BL_A07DDDBA0,Traes_7BS_2B19921E5,TRAES3BF002600150CFD_g,Traes_3AL_C…
D8_BB vs D11_BB	D8_BB	GO:0043227	membrane-bounded organelle	cellular component	9.6188e-10	1.2033e-07	835	5957	Traes_5AL_1CE07C230,Traes_1AL_BAB3D977B,Traes_5BL_632EBAD09,Traes_6AL_DA27ABCA61,Traes_1BS_0FB6F2DA6,Traes_2AL_CA75501A81,Traes_1DL_9190CA8A3,Traes_1BS_4E2FA3101,Traes_4BL_27D846909,TRAES3BF064800030CFD_g,Traes_1DL_DB42E9C83,Traes_6BL_0270B565C,Traes_3AL_C74E7BDC7,Traes_2AL_B7F30A338,Traes_2BL_B2D711406,Traes_5BL_01B2A4A96,Traes_5DL_B6E3488DE,Traes_7BS_7BA1E9F73,Traes_5BL_A07DDDBA0,Traes_5DL_0CDC…
D8_BB vs D11_BB	D8_BB	GO:0005623	cell	cellular component	1.207e-09	1.4364e-07	1450	5957	Traes_5BL_3AC8B8F76,Traes_2AL_4314A430B,Traes_3AL_E8D51602A,Traes_4AL_071EA1916,TRAES3BF146000050CFD_g,Traes_1DL_B0409DEFD,Traes_4BL_FFB13780E,Traes_2BL_8C69E82F0,Traes_4BL_84706BB7B,Traes_5BL_BC17E1F6F,Traes_1AS_4C5DB717C,Traes_2DL_70C0930EF,Traes_1BL_2CC655472,Traes_6BL_C487C9495,Traes_5BL_96FDFC152,Traes_7AL_9F9713A6D,Traes_5DL_9B467A4B5,TRAES3BF091100050CFD_g,Traes_7BL_D47CF9D6C,Traes_3AL_66B…
D8_BB vs D11_BB	D8_BB	GO:0044464	cell part	cellular component	1.207e-09	1.4364e-07	1450	5957	Traes_2BS_62FA8BE26,Traes_2BL_F388166D7,Traes_6BS_44C78F286,Traes_4AL_DFCF80A9A,Traes_5DL_FC21CCC36,Traes_1BL_96B428B12,Traes_3DL_F36D3B968,Traes_5BS_BA0400E10,Traes_1DL_D354DC0B7,Traes_4AS_9CE0842A8,TRAES3BF077700040CFD_g,Traes_5DL_2DDE3DD76,Traes_5AL_E8D0BB87B,Traes_2BS_422B8F82D,Traes_5BL_0473A3866,Traes_2AS_D262DF086,Traes_5AL_D9A4DFF71,Traes_6BS_F50663DF7,Traes_2DS_3569AEDFB,Traes_5BL_B66B80…
D8_BB vs D11_BB	D8_BB	GO:0016787	hydrolase activity	molecular function	1.4649e-09	1.7017e-07	1302	5957	Traes_4DL_4E5926A4D,Traes_3DL_1825C1F9E,Traes_4DL_9F015B70D,Traes_2AS_686B7CF9A,Traes_5AL_0EBA374A7,Traes_5BL_1F6687409,Traes_2BS_959A4E58A,Traes_1BL_995B94F17,Traes_4AS_FF5C27E0A,Traes_7BL_15842778D,Traes_3DL_27D1C646D,Traes_6AL_91F3E548F,Traes_2AS_83E8FF195,Traes_6DL_0190C4818,Traes_5BL_BBFA6D506,Traes_5AL_8859CF75B,Traes_1AL_BE4FF7D92,Traes_1DS_F9ADC72F6,Traes_2AL_6061FA883,Traes_6BL_B1673B99B…
D8_BB vs D11_BB	D8_BB	GO:0004013	adenosylhomocysteinase activity	molecular function	4.1609e-09	4.5113e-07	10	5957	Traes_2BL_2825A3D0F,Traes_2BL_B17B085F9,Traes_2DL_69EB061DB,Traes_2AL_BE2D14989,Traes_2BL_809338986,Traes_2AL_E2EB5EF03,Traes_2AL_DE4FA1957,Traes_2AL_39E120EC8,Traes_2AL_3315250C9,Traes_2DL_488816050
D8_BB vs D11_BB	D8_BB	GO:0016801	hydrolase activity, acting on ether bonds	molecular function	4.1609e-09	4.5113e-07	10	5957	Traes_2AL_39E120EC8,Traes_2AL_3315250C9,Traes_2DL_488816050,Traes_2AL_E2EB5EF03,Traes_2AL_DE4FA1957,Traes_2AL_BE2D14989,Traes_2BL_809338986,Traes_2BL_2825A3D0F,Traes_2DL_69EB061DB,Traes_2BL_B17B085F9
D8_BB vs D11_BB	D8_BB	GO:0016802	trialkylsulfonium hydrolase activity	molecular function	4.1609e-09	4.5113e-07	10	5957	Traes_2AL_BE2D14989,Traes_2BL_809338986,Traes_2BL_2825A3D0F,Traes_2BL_B17B085F9,Traes_2DL_69EB061DB,Traes_2AL_39E120EC8,Traes_2AL_3315250C9,Traes_2DL_488816050,Traes_2AL_E2EB5EF03,Traes_2AL_DE4FA1957
D8_BB vs D11_BB	D8_BB	GO:0019438	aromatic compound biosynthetic process	biological process	1.4123e-08	1.498e-06	846	5957	Traes_4DS_409CDCAEB,TRAES3BF096700010CFD_g,Traes_5AS_A86138871,Traes_2BL_B805C339B,Traes_7DL_1654C8A74,Traes_6AS_06AD3375F,Traes_4AS_34DFBA49B,Traes_4AS_508327B36,Traes_4AL_7B4A6F76A,Traes_3DS_BA5B9A06A,Traes_7AL_17EF1FF01,Traes_4AL_2D42DAE24,Traes_2DL_611BC53C7,Traes_5BL_383D0D512,Traes_6AS_FBBCFBCB0,Traes_6BS_682497935,Traes_5DL_4862AE72A,Traes_7AL_071131FEE,Traes_7DS_D787C1F90,Traes_5DL_BB69EA…
D8_BB vs D11_BB	D8_BB	GO:1901576	organic substance biosynthetic process	biological process	2.5018e-08	2.5971e-06	1381	5957	Traes_2BS_959A4E58A,Traes_7BL_07CC0B6EF,Traes_3DL_27D1C646D,Traes_7BL_15842778D,Traes_2DS_5D09437DA,Traes_2BS_064B02A89,Traes_2AS_697562C77,Traes_6BS_81C9A2EC2,TRAES3BF039400090CFD_g,Traes_4BS_2492CBE70,Traes_2AL_615D6E997,Traes_1BL_50DFD3B71,Traes_7AS_23D2CB8A0,TRAES3BF093000020CFD_g,Traes_2DL_091F48866,Traes_4BL_53CBCD014,Traes_5BL_BBFA6D506,Traes_4AS_424A4DD16,Traes_1AL_C65571370,Traes_2AL_098…
D8_BB vs D11_BB	D8_BB	GO:0005622	intracellular	cellular component	2.8943e-08	2.9419e-06	1320	5957	TRAES3BF087200030CFD_g,Traes_7DS_51E4B75F7,Traes_1DL_AF4C1F109,Traes_2BS_EA063BB91,Traes_5DL_1272B4BAC,Traes_4BL_F7A4FD01C,Traes_2BL_0021AA419,Traes_1AL_B9A38E127,Traes_5AS_B16145290,Traes_1DL_92BCA55C0,Traes_6AS_3F66BF8A3,Traes_2AL_D74866165,Traes_7BL_DF3F667B1,Traes_4AL_199EE1839,Traes_5AL_6C347CE42,Traes_7DS_7154F99D2,Traes_2DL_6523CB8291,TRAES3BF041600010CFD_g,Traes_4BS_F1FDDF337,Traes_5AL_E8…
D8_BB vs D11_BB	D8_BB	GO:0032774	RNA biosynthetic process	biological process	4.3567e-08	4.3381e-06	715	5957	Traes_5BL_9038D6502,Traes_7BS_E49B5581E,Traes_5AL_1C77D8859,Traes_5BL_24002FBA5,Traes_5AL_45F5DA25A,Traes_3AS_E64FFFCCE1,Traes_5AL_1142DFC4B,Traes_5DL_8F7AC72B0,Traes_2DS_4CBF3AF2E,Traes_6BL_322DA92B5,Traes_1BL_765AD8211,Traes_4AL_205E88570,Traes_1DL_1B66F6277,Traes_2BL_87CC216A71,Traes_2BL_163E881AA,Traes_3DS_B53C65B87,Traes_5DL_8F68FBC81,Traes_6BL_A012FAD0E,Traes_1AL_7B509569F,Traes_6AL_8C7AD9F…
D8_BB vs D11_BB	D8_BB	GO:0034654	nucleobase-containing compound biosynthetic process	biological process	4.8557e-08	4.7382e-06	774	5957	Traes_1AL_3C825BAE8,Traes_4DL_F064084A9,Traes_5BL_4CA71C036,Traes_5AL_06DC5CDA7,Traes_1AL_00485097A,Traes_2BL_C56E426AC,Traes_1BL_514DCE760,Traes_6AS_AFF47E71C,Traes_7AS_DA4CFDB7B,Traes_4AL_EBFE0B287,TRAES3BF117100140CFD_g,Traes_2BS_FAF3988C0,Traes_7BS_42F8A57EA,Traes_7DL_343A252DC,Traes_4DL_986C37E09,Traes_1AL_E1AB079FF,Traes_3DL_5CE0AC0DE,Traes_6AS_B03B32977,Traes_2DL_37A44013F,Traes_2BL_9528AA…
D8_BB vs D11_BB	D8_BB	GO:0034645	cellular macromolecule biosynthetic process	biological process	5.7274e-08	5.4792e-06	1073	5957	Traes_7DL_F4F6ACCAA,Traes_6AS_478618F75,Traes_2AL_B9DD92A2E,TRAES3BF104500030CFD_g,Traes_4AL_1CC60316B,Traes_2DL_897F01771,Traes_5BS_CFBE4B8F1,Traes_5AS_B088A7B74,Traes_6BS_B1AD5AE28,Traes_5AL_803333F83,Traes_1AS_AC7CAC6F3,Traes_4DL_A739DE8B2,TRAES3BF028900030CFD_g,Traes_5DS_AE81A0318,Traes_6DL_B7D3994AF,Traes_6AL_05B2D9EA7,Traes_5BL_513607F73,Traes_1BL_6357FA4B9,Traes_5DL_AF01E9D7B,Traes_4BL_CAE…
D8_BB vs D11_BB	D8_BB	GO:0044249	cellular biosynthetic process	biological process	6.1268e-08	5.7486e-06	1329	5957	TRAES3BF083100020CFD_g,Traes_6DL_2D2912E9C,Traes_6DL_61C3DF589,Traes_2BL_93E81E50A,Traes_4AL_A10FB6994,Traes_2BL_A21853144,Traes_4BS_D26A780F1,Traes_4BL_D22A2BABC,Traes_1AL_1A9B5A1C2,Traes_3AL_0B5241E00,Traes_6BS_2F108C5BB,Traes_5BL_B6C3942A6,Traes_7DS_90B21E656,Traes_6AS_13B35201B,Traes_4AL_345A5A89F,Traes_6DL_3ED45AC7F,Traes_5BL_C02AFB6C4,Traes_4BL_22938FE65,Traes_3DL_B9F4CD18D,TRAES3BF00260015…
D8_BB vs D11_BB	D8_BB	GO:0044424	intracellular part	cellular component	6.6362e-08	6.109e-06	1284	5957	Traes_4AS_E0CF070BC,TRAES3BF057800090CFD_g,Traes_5BL_EC006AD0C,Traes_2BL_7911433A3,Traes_2AS_3B7BE6FDC,Traes_2AS_45A0E50BF,Traes_5BS_1BE46CF2E,Traes_3DS_6EFC0CE66,TRAES3BF048700100CFD_g,Traes_3AL_E1F2719C7,Traes_2AL_B6190F6BA,Traes_5DL_97433B3A2,Traes_4DL_8507B1800,Traes_1BS_56CFEF3EA,Traes_4DL_87A59704D,TRAES3BF074100020CFD_g,Traes_5BL_CA478811A,Traes_3DL_6B1815F7D,Traes_4BL_F140DE329,Traes_4BL_…
D8_BB vs D11_BB	D8_BB	GO:0009059	macromolecule biosynthetic process	biological process	7.3164e-08	6.6105e-06	1080	5957	Traes_1AL_F2E148E42,Traes_7BL_B270DEE29,Traes_2BS_18ED569DB,Traes_4BL_2136196AE,Traes_5BL_7CCD05CA6,Traes_4AS_5135DC537,Traes_1DL_D0D5C0872,Traes_2DS_E070E0B04,Traes_6BL_10A187961,Traes_1AL_3CF82DD08,Traes_6BS_736D95F6C1,Traes_3AL_24D968468,Traes_2AS_4F570BA71,Traes_1DL_E1B20770D,Traes_1DL_AEC2F3FB3,Traes_1AL_2D99C6927,Traes_2DS_05DCEB6801,Traes_5DS_92A769DA3,Traes_7DL_1654C8A74,Traes_2BL_B805C33…
D8_BB vs D11_BB	D8_BB	GO:0006351	transcription, DNA-templated	biological process	8.4978e-08	7.4037e-06	707	5957	Traes_5DL_36D55F65F,Traes_7AS_9C42A4D51,Traes_2BL_4E9192B22,Traes_7AS_0C70395CB,Traes_4BS_37CDC944F,Traes_2AL_F3A0AE9E2,Traes_6AS_81704FC36,Traes_5BL_6D851E31A,Traes_6DL_D722B6E13,Traes_5BL_71F88DB88,Traes_1AL_8F917ED50,Traes_6AS_72CF3F5891,Traes_4AS_22A4EDF8D,Traes_3AS_541E182FC,Traes_5DL_663A3480D,Traes_3AS_58EAB01FE,Traes_2AL_8A7050D28,Traes_7BL_6A345CEBA,Traes_1BL_73811B853,Traes_4BS_E85B5983…
D8_BB vs D11_BB	D8_BB	GO:0097659	nucleic acid-templated transcription	biological process	8.4978e-08	7.4037e-06	707	5957	Traes_6AS_13B35201B,Traes_1BL_877026EB5,Traes_7DS_E2E326A44,Traes_2BS_380EC4D1E,Traes_5BL_C02AFB6C4,Traes_4BS_D26A780F1,Traes_2BL_93E81E50A,TRAES3BF083100020CFD_g,Traes_2AL_48B239DD6,Traes_3AL_0B5241E00,Traes_6BS_2F108C5BB,Traes_1AL_1A9B5A1C2,Traes_1BS_4E2FA3101,TRAES3BF064800030CFD_g,Traes_1DL_DB42E9C83,Traes_6DL_FF4C8C4AB,Traes_5DL_21F7C6BF7,Traes_3DL_F6C6B9B14,Traes_1DL_0F9BA242A,Traes_1AL_BAB…
D8_BB vs D11_BB	D8_BB	GO:1901362	organic cyclic compound biosynthetic process	biological process	9.5602e-08	8.1832e-06	888	5957	Traes_7AS_4E5B551E2,Traes_1BL_54CD82AC3,Traes_1AL_88D49649D,Traes_2DS_4958D86F5,Traes_6BL_461C092DF,TRAES3BF067800300CFD_g,Traes_7AL_880E72F4A,Traes_4DL_4F1B907E1,Traes_4DL_B8D22E4C2,Traes_4DS_03ABB2A80,Traes_2AS_5EE83A4B2,Traes_2BS_B1EDFD0BA,Traes_7AS_FF757AF79,Traes_2AS_110185171,Traes_7AS_26CAC27FF,Traes_1BL_CEDA6A19F,TRAES3BF171700120CFD_g,Traes_1BL_D633DA4E8,Traes_3AS_639F4A8B2,Traes_5BL_285…
D8_BB vs D11_BB	D8_BB	GO:0006260	DNA replication	biological process	3.054e-07	2.5691e-05	178	5957	Traes_1DS_EE357F5D6,Traes_3DL_E2C3A375E,Traes_5BL_CFC7BB483,Traes_2AL_B1A035DA8,Traes_2BL_8E3548827,Traes_4AS_080C79870,Traes_4AL_99A941299,Traes_2AL_020BC1DF2,Traes_4DL_F064084A9,Traes_1BL_10F7957C1,Traes_2DL_20DA8D2D5,Traes_6BS_8DA635027,Traes_7DL_220DC66A9,Traes_7DL_526A20A67,Traes_4AS_BC71D3011,Traes_6AS_AFF47E71C,Traes_4DL_986C37E09,Traes_5DL_9512D945E,Traes_1BS_2A71352D5,Traes_6BL_EAB9D6190…
D8_BB vs D11_BB	D8_BB	GO:0009058	biosynthetic process	biological process	5.5518e-07	4.5911e-05	1431	5957	Traes_4AL_EBFE0B287,Traes_1BL_22EDF8650,Traes_6DL_802698E58,TRAES3BF117100140CFD_g,Traes_6AS_AFF47E71C,Traes_4DL_986C37E09,Traes_2BS_FAF3988C0,Traes_7BS_42F8A57EA,Traes_5DL_6CFCF395E,Traes_7AL_98F66AE1E,Traes_1BS_509CC5DDF1,Traes_2BS_CC6FD8499,Traes_1AL_E1AB079FF,Traes_7AL_085BDBA1B,Traes_6AS_B03B32977,Traes_2DL_37A44013F,Traes_2BL_9528AAD7C,Traes_7BL_5A5A096A41,Traes_3AL_561A00448,Traes_5DL_62B6…
D8_BB vs D11_BB	D8_BB	GO:0018130	heterocycle biosynthetic process	biological process	6.906e-07	5.6157e-05	846	5957	Traes_5AS_353BAD199,Traes_6DS_B5AEC0206,Traes_6AS_274553918,Traes_1AL_17F456C3A,TRAES3BF096700030CFD_g,Traes_5BL_F421A6446,Traes_1AL_9CF44F05F,Traes_2BL_163E881AA,Traes_3DS_B53C65B87,Traes_5DL_8F68FBC81,Traes_6AL_8C7AD9FA0,Traes_1AL_7B509569F,Traes_6BL_A012FAD0E,Traes_6AS_CCA146AEA,Traes_7DL_D810BBA8B,Traes_6AS_27F061A1C,Traes_6AL_F5BFFCA3E,Traes_2AL_72F4E1905,Traes_4AS_DA5C35199,Traes_1BL_FA20AE…
D8_BB vs D11_BB	D8_BB	GO:0004719	protein-L-isoaspartate (D-aspartate) O-methyltransferase activity	molecular function	1.8885e-06	0.00015105	29	5957	Traes_4BS_52E8A2788,Traes_1BL_22EDF8650,Traes_6DL_5F12F1D71,Traes_7DL_2E248FD67,Traes_5DL_A3829280B,Traes_1DL_CD211C1E2,Traes_5BL_9ED6F7F95,Traes_2BS_0D1935045,Traes_7BL_92994F217,Traes_1AL_00E379EFF,Traes_2AS_B78968A63,Traes_7BS_84BC76271,Traes_2DL_553EBAF83,Traes_2DS_F947457A4,Traes_2DS_5C8A4D416,Traes_7AS_324B88EA8,Traes_2AL_73EA196D5,Traes_2AS_697562C77,Traes_7AL_EAA637F04,Traes_4AL_40D12488A…
D8_BB vs D11_BB	D8_BB	GO:0009654	photosystem II oxygen evolving complex	cellular component	2.8444e-06	0.00022383	25	5957	Traes_2AL_39F789674,Traes_5BS_69F251543,Traes_2BS_F698CECA3,Traes_7AL_112C7294C,Traes_2AS_DAFCDD695,Traes_2BL_4B8B77E73,Traes_7BL_D47CF9D6C,Traes_5AS_21E9D1C81,Traes_2DL_2C401100E,Traes_6AL_D2CA55216,Traes_5AL_12D9258B4,Traes_4DS_80C6168FE,Traes_5DL_6ADDEBB8B,Traes_4AL_676AE86AF,Traes_4DS_35423C70B,Traes_2BL_9A4B3C539,Traes_2DL_2FC4EB8F6,Traes_3AL_E8D51602A,Traes_4AL_39D319FBC,Traes_7BS_A17576293…
D8_BB vs D11_BB	D8_BB	GO:0006542	glutamine biosynthetic process	biological process	3.3906e-06	0.00026258	12	5957	Traes_4BL_52F044A40,Traes_6BL_95C7F7123,Traes_4BS_A4FF7F3EA,Traes_1AL_99C0FB6F6,Traes_4DL_CB8E1061C,Traes_2BL_342BDEA35,Traes_1BL_2873205E8,Traes_4AS_1CDA71553,Traes_1DL_60AD3A630,Traes_6DL_33CEA818C,Traes_6DL_24A8AB125,Traes_6AL_2017727C4
D8_BB vs D11_BB	D8_BB	GO:0042254	ribosome biogenesis	biological process	3.582e-06	0.00027307	63	5957	Traes_6AL_51D8375EF,Traes_4DS_314D29362,Traes_6BL_B66D07D87,Traes_7BL_E3900008D,Traes_7DL_2E248FD67,Traes_5DL_A3829280B,Traes_4DL_D12D780CB,Traes_7DL_20BFD8A19,Traes_6DL_5F12F1D71,Traes_7AS_DA4CFDB7B,Traes_7BL_92994F217,Traes_7BL_3D08B8E5C,Traes_1DL_65E1F2414,Traes_6BS_0DD7912A4,Traes_6DS_1DBF87531,Traes_4BL_C336491A71,Traes_1BL_3CF664331,TRAES3BF128500110CFD_g,Traes_7DS_EEC5BC568,Traes_1AL_E885D…
D8_BB vs D11_BB	D8_BB	GO:0006730	one-carbon metabolic process	biological process	4.6697e-06	0.00035051	12	5957	Traes_2DL_488816050,Traes_2AL_3315250C9,Traes_2AL_39E120EC8,Traes_2AL_DE4FA1957,Traes_2AL_E2EB5EF03,Traes_2BL_809338986,Traes_5AL_A5113C090,Traes_2AL_BE2D14989,Traes_6AS_FF945E3AE,Traes_2BL_B17B085F9,Traes_2DL_69EB061DB,Traes_2BL_2825A3D0F
D8_BB vs D11_BB	D8_BB	GO:0006807	nitrogen compound metabolic process	biological process	4.9811e-06	0.00036822	1656	5957	Traes_7BS_96AC64708,Traes_5BL_DB6E9FDB9,Traes_1BL_AC5FE4599,Traes_2DS_DC26EB88F,Traes_5BL_7B0ED7548,Traes_1AL_ACFF1FE08,Traes_4AS_A1A963CC4,Traes_2DS_122AEE879,Traes_5BL_291576262,Traes_4BS_D989297BB,Traes_6BL_EAB9D6190,Traes_3DL_ED4F942B4,Traes_7DS_EEC5BC568,Traes_1BL_10F7957C1,TRAES3BF128500110CFD_g,Traes_2AL_8F14EF2CE,Traes_7DL_51CA70B80,Traes_5DL_8C647BFE2,Traes_2AL_B1A035DA8,Traes_2AL_EE1A59…	Treas_2BL_B58E56D961,Traes_5DL_56FF2F75A,Traes_6AL_62ADE10A8,Traes_5DL_3635C9773,Traes_1DL_C8E16419C,Traes_4AS_DA5C35199,Traes_7BL_92994F217,Traes_5DS_3FA446382,Traes_1BL_FA20AEA33,Traes_4AL_8AFEB8D04,Traes_2AL_72F4E1905,Traes_7AL_5A3C49419,Traes_6AL_F5BFFCA3E,Traes_6BL_B66D07D87,Traes_1BL_CB40AE344,Traes_1DS_53E1AD47C,Traes_2BL_7BFBA8CBF,Traes_1BS_2C909A6C2,Traes_4AS_E019A514C,Traes_5DL_8F7AC72B…
D8_BB vs D11_BB	D8_BB	GO:0010340	carboxyl-O-methyltransferase activity	molecular function	5.2873e-06	0.00037937	31	5957	Traes_5AS_59E4511B7,Traes_5BS_A9B365A80,Traes_1AL_00E379EFF,Traes_2BS_0D1935045,Traes_5BL_9ED6F7F95,Traes_7BL_92994F217,Traes_1BL_22EDF8650,Traes_4BS_52E8A2788,Traes_7DL_2E248FD67,Traes_5DL_A3829280B,Traes_1DL_CD211C1E2,Traes_6DL_5F12F1D71,Traes_1AL_A23894122,Traes_6BL_FBA80D37C,Traes_7DS_0141922EC,Traes_5DS_554AEC0FE,Traes_2AS_B4F159C29,Traes_6BS_FC17AD9F2,Traes_1BL_D90F27EE3,Traes_7DL_9B874B277…
D8_BB vs D11_BB	D8_BB	GO:0051998	protein carboxyl O-methyltransferase activity	molecular function	5.2873e-06	0.00037937	31	5957	Traes_5AS_59E4511B7,Traes_1AL_00E379EFF,Traes_5BS_A9B365A80,Traes_7BL_92994F217,Traes_2BS_0D1935045,Traes_5BL_9ED6F7F95,Traes_7DL_2E248FD67,Traes_5DL_A3829280B,Traes_1DL_CD211C1E2,Traes_6DL_5F12F1D71,Traes_1BL_22EDF8650,Traes_4BS_52E8A2788,Traes_5DS_554AEC0FE,Traes_2AS_B4F159C29,Traes_6BS_FC17AD9F2,Traes_7DL_9B874B277,Traes_1BL_D90F27EE3,Traes_1AL_A23894122,Traes_6BL_FBA80D37C,Traes_7DS_0141922EC…
D8_BB vs D11_BB	D8_BB	GO:0044271	cellular nitrogen compound biosynthetic process	biological process	5.9483e-06	0.0004206	1044	5957	Traes_1DL_303C43091,Traes_2BS_173E86712,Traes_6AL_FAD6AA1F8,Traes_6AS_27F061A1C,Traes_7DL_D810BBA8B,Traes_6AL_8C7AD9FA0,Traes_6AS_CCA146AEA,Traes_5DL_8F68FBC81,Traes_5BL_F421A6446,Traes_2BL_163E881AA,Traes_1AL_9CF44F05F,Traes_5AS_353BAD199,Traes_6AS_274553918,TRAES3BF161200020CFD_g,Traes_6AS_E114D6D5B,Traes_3AS_E64FFFCCE1,Traes_4AL_FB6127E85,Traes_2BL_87CC216A71,Traes_4AL_205E88570,Traes_1BL_765A…
D8_BB vs D11_BB	D8_BB	GO:0022613	ribonucleoprotein complex biogenesis	biological process	9.2505e-06	0.00064476	65	5957	Traes_3AL_923CB3213,Traes_7DL_CA10CAC0C,Traes_4BS_52E8A2788,Traes_2AL_FD73F7087,Traes_2BL_16BFC2695,Traes_1DL_8902C5092,Traes_7AS_9247AE885,Traes_2AS_697562C77,Traes_2DL_57B0D42E6,Traes_2BL_81DC29FE8,Traes_5DL_A3829280B,Traes_7DL_20BFD8A19,Traes_7DL_2E248FD67,Traes_7AS_DA4CFDB7B,Traes_6BS_0DD7912A4,Traes_1BL_3CF664331,TRAES3BF128500110CFD_g,Traes_7DS_EEC5BC568,Traes_1AL_E885D6292,Traes_7AL_00B01A…
D8_BB vs D11_BB	D8_BB	GO:0001510	RNA methylation	biological process	1.04e-05	0.00071466	34	5957	Traes_3AL_923CB3213,Traes_2AL_627614E7E,Traes_5BL_DD6A856A7,Traes_6BS_8E4629F77,Traes_5DL_9EECA9C49,Traes_2AS_697562C77,Traes_2BS_EB4CD637D,Traes_4AL_40D12488A,Traes_5DL_957FBA564,Traes_1BL_D90F27EE3,Traes_1BL_22EDF8650,Traes_7DL_2E248FD67,Traes_5DL_A3829280B,Traes_7DL_20BFD8A19,Traes_1DL_CD211C1E2,Traes_6DL_5F12F1D71,Traes_2BS_0D1935045,Traes_7BL_92994F217,Traes_5AL_803333F83,Traes_2DL_76460989D…
D8_BB vs D11_BB	D8_BB	GO:0006364	rRNA processing	biological process	1.6159e-05	0.00108	49	5957	Traes_7DL_9B874B277,Traes_2BL_81DC29FE8,Traes_2AS_697562C77,Traes_2AL_B6190F6BA,Traes_7AS_9247AE885,Traes_4AL_40D12488A,TRAES3BF049800100CFD_g,Traes_7BL_B270DEE29,Traes_6BS_8E4629F77,Traes_6AL_C78A4D4B5,Traes_1DL_8902C5092,Traes_5AL_AC3EDAB54,Traes_4BS_52E8A2788,Traes_7DL_CA10CAC0C,Traes_3AL_923CB3213,Traes_7DS_9C23CBC65,Traes_1AL_A23894122,Traes_6BL_FBA80D37C,Traes_5DS_554AEC0FE,Traes_6AS_0CD837…
D8_BB vs D11_BB	D8_BB	GO:0016072	rRNA metabolic process	biological process	1.6159e-05	0.00108	49	5957	Traes_2DL_B143285AE,Traes_1AL_ACFF1FE08,Traes_7AL_EAA637F04,Traes_2DL_611BC53C7,Traes_7AL_C142F05C9,Traes_6BL_FBA80D37C,Traes_1AL_A23894122,Traes_7DS_9C23CBC65,Traes_3AL_79B345E61,Traes_5DS_554AEC0FE,Traes_6AS_0CD8379D0,Traes_2BS_8AF17D815,TRAES3BF024300100CFD_g,Traes_2DL_553EBAF83,Traes_6BL_57FC6AD11,Traes_2AS_96F48C32B,Traes_7AL_00B01AD13,Traes_1AL_8E1027E44,Traes_7DL_FCD7F6E8A,Traes_7BL_3D08B8…
D8_BB vs D11_BB	D8_BB	GO:0006725	cellular aromatic compound metabolic process	biological process	1.817e-05	0.001198	1380	5957	Traes_1AL_1B8FDA3D4,Traes_1AL_E1C5239F2,Traes_5BL_2CFEA62C0,TRAES3BF019000110CFD_g,Traes_6DL_A19C3ABDA,Traes_6DS_DA9D61A4E,TRAES3BF075600050CFD_g,Traes_1DL_2FF2B5844,Traes_6AS_0CD8379D0,Traes_5AL_115418ADD,Traes_2DS_F947457A4,Traes_7DS_ED407C2E7,Traes_1BL_2B59F0CE3,Traes_6BL_100B11DE6,Traes_2BS_07A68CB54,TRAES3BF067100010CFD_g,TRAES3BF058900090CFD_g,Traes_3AL_F0BD265DF,Traes_1DL_65E1F2414,Traes_4…
D8_BB vs D11_BB	D8_BB	GO:1902494	catalytic complex	cellular component	2.0422e-05	0.0013285	199	5957	TRAES3BF154700090CFD_g,Traes_6AS_3F66BF8A3,Traes_3AL_E8D51602A,Traes_7DS_7154F99D2,Traes_1BL_113D25C4F,Traes_1BL_C6F202394,Traes_5DS_C93A8B915,Traes_1BL_877026EB5,Traes_2BL_8C69E82F0,Traes_6AS_13B35201B,Traes_4BS_C1F4F41E9,Traes_4BS_F1FDDF337,Traes_6DL_405ED1C0A,Traes_5DS_AE81A0318,Traes_6DL_FA6A7A170,Traes_1BL_CCA6E16B1,TRAES3BF112600020CFD_g,TRAES3BF087200030CFD_g,Traes_1AL_1A9B5A1C2,TRAES3BF04…
D8_BB vs D11_BB	D8_BB	GO:1990234	transferase complex	cellular component	2.1334e-05	0.0013549	155	5957	Traes_1BL_A284F4B3C,Traes_6BL_40771391A,Traes_6BS_4B652CCA0,Traes_1DL_D5FC78842,Traes_5BL_F0C94BA2D,Traes_6DL_2C24B8C9E,Traes_7BL_C34023629,Traes_4AS_F7C734D2D,Traes_4BL_5664064B6,Traes_6AS_998C62B56,Traes_4DS_58C38DA351,Traes_1BL_930E75040,TRAES3BF114300140CFD_g,Traes_2BS_0D1935045,Traes_4DL_31D6228F5,Traes_2BS_100D64F8D,Traes_3AL_128AB5D12,Traes_3AS_68240596D,Traes_1BL_FB9F64F641,Traes_3AL_67D0…
D8_BB vs D11_BB	D8_BB	GO:0007049	cell cycle	biological process	2.1383e-05	0.0013549	148	5957	Traes_6DL_9B9465CF5,Traes_2AS_FE8CA85C9,Traes_5DL_54A3FEA59,Traes_2AS_3B7BE6FDC,Traes_4DL_88ABAD6C0,TRAES3BF048700100CFD_g,Traes_4AS_AF545C909,Traes_4DL_EB6D912CB,Traes_2DL_E06FF1716,Traes_2DS_E070E0B04,Traes_6DL_CE7B6FA31,Traes_6BS_993CBD840,Traes_2BL_2CAD0AEBE,Traes_5BS_B39F28BEA,TRAES3BF116200450CFD_g,Traes_6BS_B4C697044,Traes_4AS_B95A1C3A1,Traes_4BL_F34EBD618,Traes_6BS_996655974,Traes_2BL_72D…
D8_BB vs D11_BB	D8_BB	GO:0031225	anchored component of membrane	cellular component	2.1725e-05	0.0013589	18	5957	Traes_3DS_C74F56379,Traes_5AL_2D632F2A2,Traes_3AS_369371CF7,Traes_5AL_A3CE8872B,TRAES3BF001900040CFD_g,Traes_5BL_02932F5DC,Traes_5BL_7882E59DA,Traes_4BS_2CC8A51F6,Traes_4DS_33949F884,Traes_4DL_19DC0CA31,Traes_5DL_2DDE3DD76,Traes_4AL_1D564CFC3,Traes_4AL_B67512BAD,Traes_5DS_C13EFC8F7,Traes_6AL_393C6B853,Traes_5DL_7A4E087D1,TRAES3BF114000090CFD_g,Traes_5AL_5640EAF9E
D8_BB vs D11_BB	D8_BB	GO:0004356	glutamate-ammonia ligase activity	molecular function	2.2373e-05	0.0013817	14	5957	Traes_4DL_CB8E1061C,Traes_1AL_99C0FB6F6,Traes_4AS_1CDA71553,Traes_1BL_2873205E8,Traes_2BL_342BDEA35,Traes_1DL_60AD3A630,Traes_6AL_2017727C4,Traes_6DL_24A8AB125,Traes_6DL_33CEA818C,Traes_4BL_52F044A40,Traes_6BL_95C7F7123,Traes_4BS_A4FF7F3EA,Traes_2DL_B574C3BD1,Traes_1AL_FE03E37F9
D8_BB vs D11_BB	D8_BB	GO:0034641	cellular nitrogen compound metabolic process	biological process	2.3839e-05	0.0014539	1557	5957	Traes_2DL_868EFCEB6,Traes_5BL_E36F4CB4C,Traes_6AS_35D6F66B4,Traes_7BS_B71279232,Traes_1AL_BAAF4391C,Traes_2BS_F63DCE7C1,TRAES3BF071900020CFD_g,Traes_5BL_B760E76FE,Traes_4BS_BE237BA4F,Traes_5BL_A09FB4075,Traes_1BL_F1066854B,Traes_6DS_B551E20EA,Traes_4DL_4C51D2B9F,Traes_6BS_89E8D55D0,Traes_5DL_7F82B2331,Traes_5BL_9C32B27E2,Traes_2BS_23B5153F9,Traes_2DS_741108CD3,Traes_7BL_FDFA49DCF,Traes_2AL_73EA19…
D8_BB vs D11_BB	D8_BB	GO:1901360	organic cyclic compound metabolic process	biological process	2.8342e-05	0.0017072	1416	5957	Traes_5AL_01329A110,Traes_4DS_009CBDD14,Traes_5BS_E3FDA7C3C,Traes_5BL_71A26111C,Traes_1DS_5C2793C92,Traes_6AS_A9D28899F,Traes_3DL_6EADA1214,Traes_6AL_55386E4BB,Traes_4AL_1EE539BEC,Traes_7AL_F0FC9571E,Traes_5DS_F7C4C2EC0,Traes_4AS_92067319F,Traes_5DL_20FF8C565,Traes_5DS_4D71C4069,Traes_7DL_FCD7F6E8A,Traes_1BS_613E005C6,Traes_1AS_BE0E1A789,Traes_7DL_B00F9E29B,Traes_4AS_080C79870,Traes_6BS_0DD7912A4…
D8_BB vs D11_BB	D8_BB	GO:0016646	oxidoreductase activity, acting on the CH-NH group of donors, NAD or NADP as acceptor	molecular function	2.889e-05	0.0017189	24	5957	Traes_5AL_6B2F57AF6,Traes_2BL_B17B085F9,Traes_2DL_69EB061DB,Traes_2AL_C8CD2A376,Traes_6BS_D6C182082,Traes_7DS_20A408692,Traes_5BL_8C56FDC64,Traes_2BL_0021AA419,Traes_2AL_3315250C9,Traes_7BS_2BE9F1037,TRAES3BF063000010CFD_g,Traes_7DL_7803A2E53,Traes_5AL_07EFD5712,Traes_2AL_44B0F2E5E,Traes_2BL_2825A3D0F,Traes_2AL_BE2D14989,Traes_3DS_57EA31670,Traes_6AL_7622784CE,Traes_7AS_A76DA5B22,Traes_5AL_03F30B…
D8_BB vs D11_BB	D8_BB	GO:0071103	DNA conformation change	biological process	4.0076e-05	0.0023558	49	5957	Traes_5AL_1F9A1AC37,Traes_1AL_0D04C9A2A,Traes_7AS_81B58EE6A,Traes_5BL_917DF323B,Traes_2AL_B7F30A338,Traes_7DS_C9C9C86D6,Traes_1AL_E6A6C4E8F,Traes_5AL_6EB2279C8,Traes_5BL_273625E5A,Traes_6DL_9B9465CF5,Traes_5BL_A20F4C525,Traes_5BL_A09FB4075,Traes_6BL_6F781254A,Traes_3AS_21F85671E,Traes_5AL_DA7865AEF,Traes_7DS_659C88744,Traes_5BL_2C797FB98,Traes_6DL_2BA26E6A2,TRAES3BF274200060CFD_g,Traes_1DL_DB42E9…
D8_BB vs D11_BB	D8_BB	GO:0006139	nucleobase-containing compound metabolic process	biological process	4.8981e-05	0.002845	1297	5957	Traes_4DS_B3F692AFC,Traes_2BL_E76DBFD63,Traes_2AL_F3A9EB951,Traes_7AS_E65FBC81E1,Traes_3AL_AF9D811C3,Traes_3AS_03D54C6EC,Traes_4AL_C6ADF44E1,Traes_3DL_EFB2D973B,Traes_6DS_C89CDEA0E,Traes_1BL_4464BF8AE,Traes_5DL_1200425F4,Traes_5BL_FB5F12340,Traes_4AL_6CAC6E008,TRAES3BF093600180CFD_g,Traes_6AL_36AB0312C,Traes_1DL_B0409DEFD,Traes_4BL_84706BB7B,Traes_5BL_3AC8B8F76,Traes_2DL_BB04E5BC9,Traes_2DL_70C09…
D8_BB vs D11_BB	D8_BB	GO:0046483	heterocycle metabolic process	biological process	5.2059e-05	0.0029882	1375	5957	Traes_1BL_FB9F64F641,Traes_4DS_12AC132C6,Traes_1DS_8955D8B9A,TRAES3BF114300140CFD_g,Traes_5DL_0B769D390,Traes_4AL_4954CD38D,Traes_1DL_14CCD1497,Traes_7DS_FA4FA570A,Traes_7DL_18287B4F2,Traes_3DL_5667DA734,Traes_7AS_1B18871EB,Traes_6AL_541B0B87B,Traes_5BL_BB8A2AFD6,Traes_5AL_B72E1DD70,Traes_2BL_2825A3D0F,Traes_4BL_ECD20BE67,Traes_5BS_BD97A829F,Traes_5AL_EBF32FE10,TRAES3BF016900090CFD_g,Traes_1BS_17…
D8_BB vs D11_BB	D8_BB	GO:0016070	RNA metabolic process	biological process	6.6954e-05	0.0037985	925	5957	Traes_1BS_40F6DB3E3,Traes_2DS_D3601814B,Traes_1AL_00E379EFF,Traes_1BL_930E75040,Traes_6AS_BC0BD9D84,Traes_1DL_BFC72DDF8,TRAES3BF030400130CFD_g,Traes_5BL_5135C4ABA,Traes_6AS_88A3E07C5,Traes_5BL_37F4604F0,Traes_4BL_80C8C7E8F,Traes_5BL_D708F80491,Traes_4AL_98292C699,Traes_1AL_776DD66A8,Traes_3AL_128AB5D12,Traes_4DL_31D6228F5,Traes_7DS_572670083,Traes_2BS_0D1935045,Traes_5DL_0FDAAD6B6,Traes_4BL_6199E…
D8_BB vs D11_BB	D8_BB	GO:0032787	monocarboxylic acid metabolic process	biological process	7.228e-05	0.004018	119	5957	Traes_2BL_1D9C7AF0B,Traes_4DL_A96F886D3,Traes_5BL_62C79EBEC,Traes_3DS_B1B60B81C,Traes_7AS_9B4A38687,Traes_5BL_25F079DC2,Traes_7AL_5427988BA,Traes_2AL_8747AE16A,TRAES3BF049800100CFD_g,Traes_5DL_469B4E877,Traes_6BS_AE1AA3997,Traes_4BL_6AC457A18,Traes_7AS_97B38952A,Traes_1DL_81F0B978E,Traes_2AL_F83C1236C,Traes_5BL_24002FBA5,Traes_4DL_AF0869DDB,Traes_3DS_D42FCD586,Traes_6AL_C78A4D4B5,Traes_1DL_C49D3D…
D8_BB vs D11_BB	D8_BB	GO:0016211	ammonia ligase activity	molecular function	7.3295e-05	0.004018	14	5957	Traes_6BL_95C7F7123,Traes_4BL_52F044A40,Traes_2DL_B574C3BD1,Traes_1AL_FE03E37F9,Traes_4BS_A4FF7F3EA,Traes_2BL_342BDEA35,Traes_1BL_2873205E8,Traes_4AS_1CDA71553,Traes_1AL_99C0FB6F6,Traes_4DL_CB8E1061C,Traes_6DL_33CEA818C,Traes_6AL_2017727C4,Traes_6DL_24A8AB125,Traes_1DL_60AD3A630
D8_BB vs D11_BB	D8_BB	GO:0016880	acid-ammonia (or amide) ligase activity	molecular function	7.3295e-05	0.004018	14	5957	Traes_4AS_1CDA71553,Traes_2BL_342BDEA35,Traes_1BL_2873205E8,Traes_4DL_CB8E1061C,Traes_1AL_99C0FB6F6,Traes_6AL_2017727C4,Traes_6DL_24A8AB125,Traes_6DL_33CEA818C,Traes_1DL_60AD3A630,Traes_6BL_95C7F7123,Traes_4BL_52F044A40,Traes_4BS_A4FF7F3EA,Traes_1AL_FE03E37F9,Traes_2DL_B574C3BD1
D8_BB vs D11_BB	D8_BB	GO:0044238	primary metabolic process	biological process	7.8924e-05	0.0042786	2652	5957	Traes_2DL_92725A032,Traes_6AL_F8E826686,Traes_1BL_C5CD09285,Traes_2DS_05DCEB6801,Traes_5DS_92A769DA3,Traes_4AS_6CCFC48FD,Traes_2BL_33CDC0947,Traes_5BL_AA69820C5,TRAES3BF115300010CFD_g,TRAES3BF079100060CFD_g,Traes_1DL_AEC2F3FB3,Traes_2AL_4776AC6B7,Traes_2DS_E070E0B04,Traes_1DL_D0D5C0872,Traes_4AL_40D12488A,Traes_1AL_3CF82DD08,Traes_3AS_9CE75153C,Traes_6BL_10A187961,Traes_7DL_9B874B277,Traes_1AL_F2…	Traes_1AL_5E2C30B46,Traes_4AL_015FFD887,Traes_4BL_9421592BC,Traes_4DL_33631592E,Traes_4DS_6C776B1FC,Traes_6BL_B0DF8AAC2,Traes_6DL_134445958,Traes_7AL_8B355A5AB,Traes_2DL_43F0EFCB2,Traes_4AL_6855E4C57,Traes_7AL_4E998FAC1,Traes_1BS_DDE53AF02,Traes_1BL_0F1D3BB9E,Traes_2AL_BD0C7A9A5,Traes_6DL_9D7B532651,Traes_2AL_D66EA2EB5,Traes_2AL_E5C753606,Traes_7DS_35E7B8F7F,Traes_1BL_B7318A659,Traes_1BS_68F77FAE…
D8_BB vs D11_BB	D8_BB	GO:0008094	DNA-dependent ATPase activity	molecular function	8.3717e-05	0.0044885	32	5957	Traes_3DL_E2C3A375E,Traes_1BL_1656BF203,Traes_5BS_BD97A829F,Traes_5DL_3C9AAAE2D,Traes_7DS_90B21E656,Traes_4BL_80C8C7E8F,Traes_4AL_8AFEB8D04,Traes_6BL_FC1815242,Traes_3DS_E23FB6C4E,Traes_7DL_F4F6ACCAA,Traes_5DL_799647EA7,Traes_5AS_D4E66CB38,Traes_1DL_013A3A113,Traes_5DS_4D71C4069,Traes_5BS_CFBE4B8F1,TRAES3BF077500010CFD_g,Traes_6AL_34AFEB769,TRAES3BF083100020CFD_g,Traes_6BL_6F781254A,Traes_5BL_1B6…
D8_BB vs D11_BB	D8_BB	GO:0044085	cellular component biogenesis	biological process	8.5742e-05	0.0045471	236	5957	Traes_1BL_CEDA6A19F,Traes_1AL_A23894122,Traes_6AL_8C7AD9FA0,Traes_2BS_42897F765,Traes_2AL_FBA51F4F5,Traes_6BL_FBA80D37C,Traes_7AL_C142F05C9,Traes_2DL_611BC53C7,Traes_2DL_B143285AE,Traes_7AL_EAA637F04,Traes_5BL_A8B4F5EC6,Traes_2AL_7D28234D0,Traes_1DS_470DA9B46,Traes_6BL_57FC6AD11,Traes_7AL_93088D1A8,Traes_5DL_AB1CA60FD,Traes_2DL_553EBAF83,Traes_6AL_D5C07AF06,Traes_4BL_C336491A71,Traes_2AL_3D780778…
D8_BB vs D11_BB	D8_BB	GO:0071704	organic substance metabolic process	biological process	9.0026e-05	0.004723	2760	5957	Traes_6DL_6336F0FFA,Traes_2AS_69F454957,Traes_6AL_8C7AD9FA0,Traes_4DL_072A60BDA,Traes_5DL_8F68FBC81,Traes_3AL_0F5E2E1BD,Traes_1AL_9CF44F05F,Traes_2AL_AD5CC7BD0,Traes_4AL_CDCF32E7A,Traes_6AL_47E7DF58A,Traes_2AL_7E9927674,Traes_6AS_274553918,Traes_5AS_353BAD199,Traes_2DS_A7440678F,Traes_1DL_303C43091,Traes_6DS_1DBF87531,Traes_6BL_F2A2FDFD8,Traes_1DL_62C123C10,Traes_6AL_FAD6AA1F8,TRAES3BF042200020CF…	TRAES3F058900090CFD_g,Traes_4BL_79FDAA123,TRAES3BF067100010CFD_g,Traes_2AL_8A5AB0B4E,Traes_6DL_FF2824756,Traes_2DS_D02B1D5AA,Traes_7BS_6FE3ECD41,Traes_5BL_07D31BC87,Traes_1AL_D436FD4B3,Traes_5BL_1E30A1704,Traes_7DS_BC42C320D,Traes_2DS_D14ABD1DB,Traes_1AL_2AC682D6D,Traes_5BL_47218A29C,Traes_7AS_86392D8DF,Traes_7AL_71DF91125,Traes_4AL_A236F632E,Traes_6AL_3712E0E1C,Traes_6DL_8D2D914D7,Traes_6DL_4C3F…
D8_BB vs D11_BB	D8_BB	GO:0006457	protein folding	biological process	9.8285e-05	0.0051014	55	5957	Traes_2DL_64803388A,TRAES3BF049200010CFD_g,Traes_5BL_10BF821D1,Traes_7AL_1A21E8798,Traes_6DL_38C99FDEB,Traes_6AL_D5E318D47,Traes_4BS_539D761DB1,Traes_5DL_76EE0D589,Traes_4BL_C1B7AC45F,Traes_5BL_DE429E077,Traes_2AL_070A611F6,Traes_4AL_B67512BAD,Traes_2DL_46DDA4126,Traes_5AL_6FC6B8D8A,Traes_4DS_F0D78C97E,Traes_2BL_F79009979,Traes_6BL_E51124223,Traes_6AS_82E93D872,Traes_2BS_240BD5630,Traes_7DS_A97F0…
D8_BB vs D11_BB	D8_BB	GO:0006541	glutamine metabolic process	biological process	0.00010556	0.0054214	20	5957	Traes_6DL_33CEA818C,Traes_6DL_24A8AB125,Traes_1DL_60AD3A630,Traes_1AL_B68AA4C68,Traes_2BL_342BDEA35,Traes_1BL_2873205E8,Traes_3AL_2A172A963,Traes_4DL_CB8E1061C,Traes_1DL_715725157,Traes_6BL_95C7F7123,Traes_2AL_8A5AB0B4E,Traes_4BL_52F044A40,Traes_6AL_2017727C4,Traes_1DL_268FC750B,Traes_1AL_341E2A7A8,Traes_4AS_1CDA71553,Traes_1BL_D633DA4E8,Traes_1AL_99C0FB6F6,Traes_4BS_A4FF7F3EA,Traes_3DL_27D1C646D
D8_BB vs D11_BB	D8_BB	GO:0006333	chromatin assembly or disassembly	biological process	0.00011334	0.00576	17	5957	Traes_1DL_5C72CBFC6,Traes_5DL_AB1CA60FD,Traes_7AS_F5102FC6C,Traes_5BL_A8B4F5EC6,Traes_2BL_4E4B55DC2,Traes_2AL_7D28234D0,Traes_1AL_0D04C9A2A,Traes_5BL_917DF323B,Traes_2AL_B7F30A338,Traes_1BL_CEDA6A19F,Traes_2DL_AB6FEEC91,Traes_1DL_DB42E9C83,Traes_5BL_2C797FB98,Traes_5BL_BC17E1F6F,Traes_4AL_3750DC486,Traes_7DS_659C88744,Traes_1BL_5906EB7C2
D8_BB vs D11_BB	D8_BB	GO:0016053	organic acid biosynthetic process	biological process	0.0001307	0.0065071	118	5957	Traes_6DS_F359F2588,Traes_2AS_69F454957,Traes_1AS_86422F191,Traes_1DL_2FF2B5844,Traes_5AL_6B2F57AF6,Traes_1BS_932D73E93,Traes_4BL_2A6E13B92,Traes_6BS_D6C182082,Traes_4AS_34072BFC9,Traes_6AL_2017727C4,Traes_6AL_AFB108185,Traes_1AL_D4634EE31,Traes_4AL_8D0193195,Traes_2AS_7C81E1FD9,Traes_2DS_A57A221DE,Traes_4AS_D58530D14,Traes_2AS_57C9CAC3C,Traes_2AL_44B0F2E5E,Traes_4AL_A10FB6994,Traes_6DS_B5AEC0206…
D8_BB vs D11_BB	D8_BB	GO:0046394	carboxylic acid biosynthetic process	biological process	0.0001307	0.0065071	118	5957	Traes_2AS_BEC9B768B,Traes_6AL_B0BAFBDC1,Traes_2AL_42ECF9B7C,Traes_6AL_7622784CE,Traes_6DL_24A8AB125,Traes_4AS_080C79870,Traes_2AL_BE2D14989,TRAES3BF279900030CFD_g,Traes_3DS_57EA31670,Traes_2DL_17E028CA3,Traes_1BL_C393ED4EC,Traes_2BL_2825A3D0F,Traes_2AS_4FE661410,Traes_6DS_D41FE990E,Traes_4AL_FAA4B77C8,Traes_5BL_4851BB93D,Traes_6AL_4084532FC1,Traes_5BL_7B0ED7548,Traes_1AL_99C0FB6F6,Traes_7AL_22602…
D8_BB vs D11_BB	D8_BB	GO:1901605	alpha-amino acid metabolic process	biological process	0.00013463	0.006635	88	5957	Traes_4AL_8D0193195,Traes_6DS_B5AEC0206,Traes_3AL_0A1239316,Traes_2AS_57C9CAC3C,Traes_2AL_44B0F2E5E,Traes_2BL_0021AA419,Traes_1DL_049082DFC,Traes_1AL_7AD0B75D0,Traes_2AL_3315250C9,Traes_4BS_A4FF7F3EA,Traes_1AS_86422F191,Traes_1DL_2FF2B5844,Traes_5AL_6B2F57AF6,Traes_1BS_932D73E93,Traes_1BL_D633DA4E8,Traes_6BS_D6C182082,TRAES3BF092100100CFD_g,Traes_1AS_E96066022,Traes_6AL_2017727C4,Traes_4BL_52F044…
D8_BB vs D11_BB	D8_BB	GO:0003864	3-methyl-2-oxobutanoate hydroxymethyltransferase activity	molecular function	0.00017086	0.0083364	6	5957	Traes_3DS_3E6619A9E,TRAES3BF042200040CFD_g,Traes_5BL_CA478811A,Traes_3DS_B1B60B81C,Traes_5BL_62C79EBEC,Traes_5DL_469B4E877
D8_BB vs D11_BB	D8_BB	GO:0032259	methylation	biological process	0.00018422	0.008739	64	5957	Traes_6BS_0DD7912A4,Traes_1AL_00E379EFF,Traes_7AS_C3D41AFDF,Traes_6AL_9DC727B0F,Traes_6AL_27DFA0577,Traes_1BL_22EDF8650,Traes_4AL_257914351,Traes_7DL_2E248FD67,Traes_5DL_A3829280B,Traes_7DL_20BFD8A19,Traes_1DL_CD211C1E2,Traes_1DS_E10C0BB9A,Traes_2BS_0D1935045,Traes_7DS_43452915B,Traes_3AL_0181F7824,Traes_6BS_FC17AD9F2,Traes_5DL_913160EE8,Traes_2AS_96F48C32B,Traes_5BS_A9B365A80,Traes_5BL_DD6A856A7…
D8_BB vs D11_BB	D8_BB	GO:0008236	serine-type peptidase activity	molecular function	0.00018449	0.008739	137	5957	Traes_2AS_7E8F8471C,TRAES3BF065000040CFD_g,TRAES3BF003200150CFD_g,Traes_7BL_099A35098,Traes_4DL_4B08D7DF4,Traes_4AS_1B1F8CCE2,Traes_5BL_B58E08F2F,Traes_7AS_FC67E2BF3,Traes_5DL_134E88B2A,Traes_4DL_EA0E3A118,TRAES3BF082100050CFD_g,Traes_7DS_63C37682F,Traes_5DL_CC0CB6BD4,Traes_6AS_8AE59E7D9,Traes_5BL_04E55D69B,Traes_4DS_5439B7759,Traes_7AL_FDF10C76E,Traes_4BS_C50CA2B4C,Traes_7AS_CDF144498,Traes_2DS_…
D8_BB vs D11_BB	D8_BB	GO:0017171	serine hydrolase activity	molecular function	0.00018449	0.008739	137	5957	Traes_2BS_67E0AD439,Traes_5BL_1FE0D3E39,Traes_2BS_4E5639007,Traes_7AS_8B50EA9F8,Traes_7DL_44914B398,Traes_7BL_5C0157CBC,Traes_3AL_8A24FA0FF,Traes_5BL_FB5F12340,Traes_4DS_B2986952C,Traes_5BL_07D31BC87,Traes_1DL_068407298,Traes_7DS_50AAC7A34,Traes_2BS_ED3652A2E,Traes_7DS_7B1BC5DC0,Traes_2DS_27837D567,TRAES3BF026200150CFD_g,Traes_4DL_EE41B3B56,Traes_2AS_E899EC1A7,Traes_7AL_284F107A0,Traes_6BL_E9D32F…
D8_BB vs D11_BB	D8_BB	GO:0032040	small-subunit processome	cellular component	0.0001978	0.0092796	33	5957	Traes_5DS_AE81A0318,Traes_7BS_4B3521967,Traes_5BL_CFC7BB483,Traes_1BL_3CF664331,Traes_5DL_DF52B7CB3,Traes_4DL_E5437C921,Traes_1AL_8E1027E44,Traes_7AL_00B01AD13,Traes_7AS_F5102FC6C,Traes_7DL_FCD7F6E8A,Traes_4DS_6C776B1FC,Traes_2DL_611BC53C7,Traes_4BL_6199EF553,TRAES3BF109900070CFD_g,Traes_1BL_CEDA6A19F,Traes_5DL_4862AE72A,Traes_1AL_99C0FB6F6,Traes_7DL_CA10CAC0C,Traes_5BL_B2CF6373D,Traes_1DL_9190CA…
D8_BB vs D11_BB	D8_BB	GO:0090304	nucleic acid metabolic process	biological process	0.0002045	0.0095022	1163	5957	Traes_6BS_4603D7E44,Traes_5BS_BA0400E10,Traes_1DL_D354DC0B7,Traes_4AS_9CE0842A8,Traes_6AL_C78A4D4B5,Traes_5DL_FC21CCC36,Traes_2BL_B72F40100,Traes_5AL_D9A4DFF71,Traes_5BL_B66B801E5,TRAES3BF033900060CFD_g,Traes_5BS_005D97445,Traes_7DL_80B3D97A8,Traes_3AL_E01D0B52D,Traes_1AS_4D4B7A137,Traes_1BL_998A0563D,Traes_7BL_DF3F667B1,Traes_1AL_B9A38E127,Traes_1DL_92BCA55C0,Traes_5BL_EBA1CD957,Traes_6BS_CC5D0A…
D8_BB vs D11_BB	D8_BB	GO:0030896	checkpoint clamp complex	cellular component	0.00021377	0.0098395	7	5957	Traes_2DL_3044893D1,Traes_4AS_B1DE7ABF8,Traes_2AL_615D6E997,Traes_2AL_D6DB7DA57,Traes_6DL_1BCF08167,Traes_2BL_433D3147C,Traes_6AL_E321E35A0
D8_BB vs D11_BB	D8_BB	GO:0005575	cellular_component	cellular component	0.00026119	0.01191	2489	5957	Traes_4DS_826900E0C,Traes_1AL_52E56C8D3,Traes_2BS_1DB727AD1,Traes_3AS_7C5D7A0B2,Traes_5AL_4DA57EEF6,Traes_5BL_F421A6446,Traes_2BL_163E881AA,TRAES3BF027700060CFD_g,Traes_5BL_95EF673E3,Traes_6AS_99C6A3B0B,Traes_2DL_709C81859,Traes_1AL_94C6222E8,Traes_6AL_A0EAAB981,Traes_2BS_173E86712,Traes_7AS_99EC8199F,Traes_2AL_3E4F9254A,Traes_1DS_EFCC1617E,Traes_1BS_90427972B,Traes_2DS_C80293002,Traes_7DS_677D1D…	Traes_5BL_CB9247340,Traes_4AL_676AE86AF,Traes_7AL_74239EBEC,Traes_1BL_94BB89FB0,Traes_4DL_75D8BD9F0,Traes_6AL_9E69A12C8,Traes_4AL_87DA40FD5,Traes_6DS_64B25EAC4,Traes_5AL_F013240B3,Traes_6DL_416FF03E2,Traes_7BL_7A7BC0D15,Traes_1BL_A284F4B3C,Traes_2DL_AB6FEEC91,TRAES3BF096800020CFD_g,Traes_1BL_3727B0AB8,Traes_4BL_66E76E6B0,Traes_2AS_7B612C346,Traes_1AS_28467798F,Traes_1AS_3B57A5261,Traes_3AL_4EC74A…
D8_BB vs D11_BB	D8_BB	GO:0003918	DNA topoisomerase type II (ATP-hydrolyzing) activity	molecular function	0.0002671	0.011956	19	5957	Traes_1BL_1656BF203,Traes_6BL_6F781254A,Traes_3AS_B339D8258,Traes_5BS_BD97A829F,Traes_5AL_DA7865AEF,Traes_6DL_2BA26E6A2,Traes_1BL_297B6771A,Traes_6BL_FC1815242,Traes_3DS_E23FB6C4E,Traes_5AL_1F9A1AC37,Traes_5DL_799647EA7,Traes_1DL_013A3A113,Traes_2BS_959A4E58A,Traes_5BS_CFBE4B8F1,Traes_1AL_E6A6C4E8F,TRAES3BF077500010CFD_g,Traes_5AL_6EB2279C8,Traes_6AL_34AFEB769,Traes_7BS_1F4C5C328
D8_BB vs D11_BB	D8_BB	GO:0061505	DNA topoisomerase II activity	molecular function	0.0002671	0.011956	19	5957	Traes_7BS_1F4C5C328,TRAES3BF077500010CFD_g,Traes_1AL_E6A6C4E8F,Traes_5AL_6EB2279C8,Traes_6AL_34AFEB769,Traes_2BS_959A4E58A,Traes_1DL_013A3A113,Traes_5BS_CFBE4B8F1,Traes_5DL_799647EA7,Traes_5AL_1F9A1AC37,Traes_6BL_FC1815242,Traes_3DS_E23FB6C4E,Traes_1BL_297B6771A,Traes_6DL_2BA26E6A2,Traes_5AL_DA7865AEF,Traes_5BS_BD97A829F,Traes_6BL_6F781254A,Traes_3AS_B339D8258,Traes_1BL_1656BF203
D8_BB vs D11_BB	D8_BB	GO:0005694	chromosome	cellular component	0.00026974	0.011964	103	5957	TRAES3BF268900070CFD_g,Traes_7BL_07CC0B6EF,Traes_2AL_D6DB7DA57,Traes_5DL_249833256,Traes_4BL_E74923982,Traes_5AL_9AF6430EC,Traes_1DL_F7BF76875,Traes_2AL_615D6E997,Traes_4BL_BB7EE2F6D,Traes_7AS_F8A38C781,Traes_5BL_8577E78ED,Traes_5BL_917DF323B,Traes_4AS_DC7D18A75,Traes_6BL_77650F24A,Traes_5DS_610F46B5A,Traes_2AL_09879131A,Traes_5BL_A09FB4075,Traes_3AL_D217A679F,Traes_5BL_9627436AE,Traes_4DL_DC6A55…
D8_BB vs D11_BB	D8_BB	GO:1990204	oxidoreductase complex	cellular component	0.00030233	0.013289	30	5957	Traes_7AL_112C7294C,Traes_2AS_DAFCDD695,Traes_3AL_B66BBC78C,Traes_4BL_D9784B20C1,Traes_5BS_69F251543,Traes_2AL_39F789674,Traes_2BS_F698CECA3,Traes_4DS_80C6168FE,Traes_6DL_13703732A,Traes_6AL_D2CA55216,Traes_2DL_2C401100E,Traes_5AL_12D9258B4,Traes_5BS_CFBE4B8F1,Traes_2BL_4B8B77E73,Traes_7BL_D47CF9D6C,Traes_5AS_21E9D1C81,Traes_7BS_A17576293,TRAES3BF154700090CFD_g,Traes_2DL_2FC4EB8F6,Traes_4AL_39D31…
D8_BB vs D11_BB	D8_BB	GO:0010467	gene expression	biological process	0.00030782	0.013409	1081	5957	Traes_5BL_6164B21A3,TRAES3BF154700140CFD_g,Traes_1DL_D5FC78842,Traes_7AL_00B01AD13,TRAES3BF023000040CFD_g,Traes_2AL_7725A4802,Traes_1AL_4610F9934,Traes_2BL_FA664B7C6,Traes_6AL_61EB93780,Traes_5DL_A9EF7BDF8,TRAES3BF065000040CFD_g,Traes_5BL_54287EF3D,Traes_2BL_C9F83BF85,Traes_6BL_9E82CDBD1,Traes_6DL_BBDBA2C49,Traes_7DS_3903D6368,Traes_6AL_D78FFF4E3,Traes_3DS_F7202E875,Traes_2BL_81DC29FE8,Traes_4BL_…
D8_BB vs D11_BB	D8_BB	GO:0006334	nucleosome assembly	biological process	0.00034864	0.014792	15	5957	Traes_2DL_AB6FEEC91,Traes_1BL_CEDA6A19F,Traes_7DS_659C88744,Traes_2AL_B7F30A338,Traes_5BL_917DF323B,Traes_1AL_0D04C9A2A,Traes_4AL_3750DC486,Traes_2AL_7D28234D0,Traes_5BL_A8B4F5EC6,Traes_7AS_F5102FC6C,Traes_5BL_BC17E1F6F,Traes_2BL_4E4B55DC2,Traes_5BL_2C797FB98,Traes_5DL_AB1CA60FD,Traes_1DL_DB42E9C83
D8_BB vs D11_BB	D8_BB	GO:0031497	chromatin assembly	biological process	0.00034864	0.014792	15	5957	Traes_7AS_F5102FC6C,Traes_5BL_A8B4F5EC6,Traes_2BL_4E4B55DC2,Traes_5BL_BC17E1F6F,Traes_2AL_7D28234D0,Traes_1DL_DB42E9C83,Traes_5DL_AB1CA60FD,Traes_5BL_2C797FB98,Traes_2AL_B7F30A338,Traes_5BL_917DF323B,Traes_1BL_CEDA6A19F,Traes_7DS_659C88744,Traes_2DL_AB6FEEC91,Traes_4AL_3750DC486,Traes_1AL_0D04C9A2A
D8_BB vs D11_BB	D8_BB	GO:0034728	nucleosome organization	biological process	0.00034864	0.014792	15	5957	Traes_1DL_DB42E9C83,Traes_5DL_AB1CA60FD,Traes_5BL_2C797FB98,Traes_5BL_BC17E1F6F,Traes_5BL_A8B4F5EC6,Traes_7AS_F5102FC6C,Traes_2BL_4E4B55DC2,Traes_2AL_7D28234D0,Traes_4AL_3750DC486,Traes_1AL_0D04C9A2A,Traes_7DS_659C88744,Traes_1BL_CEDA6A19F,Traes_2AL_B7F30A338,Traes_5BL_917DF323B,Traes_2DL_AB6FEEC91
D8_BB vs D11_BB	D8_BB	GO:0030684	preribosome	cellular component	0.00040647	0.016968	34	5957	Traes_3AS_6471FC3A2,Traes_7BL_B270DEE29,Traes_4BS_D48136388,Traes_5BL_35CA32B69,Traes_3DS_676262AEC,Traes_7AS_9247AE885,Traes_2AL_B6190F6BA,Traes_1AL_0D04C9A2A,Traes_2BL_81DC29FE8,Traes_1DL_9190CA8A3,Traes_4BL_9859F0705,Traes_7DL_CA10CAC0C,Traes_5BL_B2CF6373D,Traes_7DS_659C88744,Traes_1DL_8902C5092,Traes_5BS_DD8CB5574,Traes_1BS_29A112F70,Traes_1AL_8E1027E44,Traes_7AL_00B01AD13,Traes_4DS_6C776B1FC…
D8_BB vs D11_BB	D8_BB	GO:0019898	extrinsic component of membrane	cellular component	0.00040689	0.016968	30	5957	Traes_2BL_72DD69CAB,Traes_4AL_676AE86AF,Traes_4DS_35423C70B,Traes_2BL_9A4B3C539,Traes_2DL_0CD214042,Traes_4DS_0EACB8D3C,Traes_2DL_2FC4EB8F6,Traes_3AL_E8D51602A,TRAES3BF154700090CFD_g,Traes_7BS_A17576293,Traes_6DL_38C99FDEB,Traes_4BS_F1FDDF337,Traes_2BL_D5494A256,Traes_5DS_C93A8B915,Traes_5BS_69F251543,Traes_2AL_39F789674,Traes_2BS_F698CECA3,Traes_5DL_813990327,Traes_2AL_7725A4802,Traes_5AL_710CB4…
D8_BB vs D11_BB	D8_BB	GO:0051536	iron-sulfur cluster binding	molecular function	0.00046322	0.018992	67	5957	Traes_1BS_520567B3A,Traes_4DS_836F69C67,Traes_5DL_35568A706,Traes_2AS_1475F8BDB,Traes_4DL_C36F5A266,Traes_4DS_0A0A9BE5B,Traes_4DS_10991890D,Traes_4BS_1978E4612,Traes_3AL_38265E97D,Traes_5BS_837C05E47,Traes_5BL_F66BDC15A,Traes_4DL_288DADFB0,Traes_4AL_2A2E81E05,Traes_3DL_9DFCC5F37,Traes_2AS_B0650841E,Traes_2BS_926E8FE94,Traes_5BL_82E45824C,Traes_4BS_E79CB87B7,Traes_2DL_63B7ABC3E,Traes_3DL_1F914B134…
D8_BB vs D11_BB	D8_BB	GO:0051540	metal cluster binding	molecular function	0.00046322	0.018992	67	5957	Traes_1DS_EFAA7ABBC,Traes_3AL_59894C6B8,Traes_5BL_CA478811A,Traes_4BS_EC229E33E,Traes_2AS_148119BAC,Traes_1AL_5A7E85C4E,Traes_4BS_5AB53033D,Traes_6AL_6D2C5BA1F,Traes_2DS_2BA9E0D54,Traes_2AS_15BBAD068,TRAES3BF027700060CFD_g,Traes_5BL_B40B6544E,Traes_5DS_554AEC0FE,Traes_6DL_5C536D720,Traes_3DL_211674F07,Traes_1AS_4AD2F6772,Traes_1BL_A26DFAA78,TRAES3BF049800120CFD_g,Traes_4AL_51E307240,Traes_2BL_363…
D8_BB vs D11_BB	D8_BB	GO:0000160	phosphorelay signal transduction system	biological process	0.00046835	0.019042	41	5957	TRAES3BF042500030CFD_g,Traes_7DL_3640B95AB,Traes_6BS_8EC98E541,Traes_5BL_031716E54,Traes_7AS_BF53B27BB,Traes_1AL_ED2F30785,TRAES3BF011000020CFD_g,Traes_7AL_17EF1FF01,Traes_3AL_AD06F4467,Traes_7BS_64FF2F5E2,Traes_1DL_14CCD1497,Traes_2AS_0BA9B8833,Traes_1DL_C774A8BC6,Traes_3AL_A91F0938A,Traes_2AL_87B9389B6,Traes_1BS_A408F503A,Traes_1AL_7C91EF27D,Traes_7BS_E9F248F0A,Traes_6DL_1501D68B0,Traes_2BS_772…
D8_BB vs D11_BB	D8_BB	GO:0044283	small molecule biosynthetic process	biological process	0.00049308	0.019882	147	5957	TRAES3BF161200020CFD_g,Traes_4DL_CB8E1061C,Traes_3DL_1FF5BEE17,TRAES3BF280500010CFD_g,Traes_3AS_6DA07CB6A,Traes_5BL_634C3B43F,Traes_2BS_7E7E33943,Traes_4DL_D46C3E9EC,Traes_4DS_0A7E021B3,Traes_2DS_F6AFA7592,Traes_4DL_A96F886D3,Traes_1AL_1BD995195,Traes_5DL_469B4E877,Traes_6BL_972224088,Traes_5BL_CA478811A,Traes_1AL_429AA3929,Traes_2AL_3E4F9254A,Traes_7DS_01595FE36,Traes_1BL_2873205E8,Traes_5AL_58E…
D8_BB vs D11_BB	D8_BB	GO:0044446	intracellular organelle part	cellular component	0.00052483	0.020989	467	5957	Traes_4AS_B1DE7ABF8,Traes_7BL_827BB764A,Traes_5BL_CFC7BB483,Traes_7DS_EEC5BC568,Traes_2BS_FA76B3993,Traes_4DL_A09502C7E,Traes_5DL_8C647BFE2,Traes_1BS_509CC5DDF1,Traes_2DL_2FAB69E18,Traes_7AS_72C627AB6,Traes_1BS_0A4CE3B63,Traes_5BL_291576262,Traes_2BL_4E4B55DC2,Traes_2DS_122AEE879,Traes_2BS_6DB91427E,Traes_3AS_4DE33AA5B,Traes_6AS_B03B32977,Traes_5DL_9512D945E,Traes_6DL_959FB7C16,Traes_5AS_3858BC13…
D8_BB vs D11_BB	D8_BB	GO:0003871	5-methyltetrahydropteroyltriglutamate-homocysteine S-methyltransferase activity	molecular function	0.0005553	0.021849	6	5957	Traes_4BS_C9070AEA4,Traes_4AL_8D0193195,Traes_6AL_B0BAFBDC1,Traes_5AS_5C5BA8A57,Traes_5DS_1BD5492E6,Traes_4DS_D97A96AE5
D8_BB vs D11_BB	D8_BB	GO:0042085	5-methyltetrahydropteroyltri-L-glutamate-dependent methyltransferase activity	molecular function	0.0005553	0.021849	6	5957	Traes_5AS_5C5BA8A57,Traes_4BS_C9070AEA4,Traes_4AL_8D0193195,Traes_6AL_B0BAFBDC1,Traes_5DS_1BD5492E6,Traes_4DS_D97A96AE5
D8_BB vs D11_BB	D8_BB	GO:0006265	DNA topological change	biological process	0.00063922	0.02495	25	5957	Traes_6DL_2BA26E6A2,TRAES3BF274200060CFD_g,Traes_1BL_297B6771A,Traes_4AS_DC7D18A75,Traes_3DS_E23FB6C4E,Traes_6BL_FC1815242,Traes_1BL_1656BF203,Traes_5BL_A09FB4075,Traes_5BL_A20F4C525,Traes_6BL_6F781254A,Traes_3AS_21F85671E,Traes_5BS_BD97A829F,Traes_4BL_BCFA1AB7A,Traes_5AL_DA7865AEF,Traes_5BS_CFBE4B8F1,Traes_7DS_C9C9C86D6,Traes_1DL_013A3A113,Traes_5AL_6EB2279C8,Traes_6AL_34AFEB769,Traes_1AL_E6A6C4…
D8_BB vs D11_BB	D8_BB	GO:0034061	DNA polymerase activity	molecular function	0.00067041	0.02596	49	5957	Traes_7BS_E49B5581E,Traes_7BL_15842778D,Traes_2AL_E1F6F55B3,Traes_5DL_FAB4FFF61,Traes_1DL_913BDF4D5,Traes_4DL_4C51D2B9F,Traes_6BS_46BD91D05,Traes_5AL_E24612301,Traes_1AL_0D04C9A2A,Traes_2BL_81DC29FE8,Traes_7AS_233250416,Traes_4BL_C88FEDE1B,Traes_1DL_DB42E9C83,Traes_7DS_4DC1C5126,Traes_4AS_9CE0842A8,Traes_6DL_5EDB25BE1,Traes_5BL_7B5CEEEA7,Traes_5DS_92A769DA3,Traes_3DL_B63AF687B,Traes_1BL_94BB89FB0…
D8_BB vs D11_BB	D8_BB	GO:0004345	glucose-6-phosphate dehydrogenase activity	molecular function	0.00068631	0.026123	8	5957	Traes_2BL_BF579ED6B,Traes_2DL_06E6A2543,Traes_2BS_B3A88F254,Traes_2BL_073CACF9B1,Traes_6DS_C6B1E3EE7,Traes_6AS_62C3F99C5,Traes_6BS_BAF29726C,Traes_2DS_F2445CE9E
D8_BB vs D11_BB	D8_BB	GO:0044422	organelle part	cellular component	0.00069147	0.026123	470	5957	Traes_4DL_19DC0CA31,Traes_6AL_D5E318D47,Traes_4BL_BC43D1D05,Traes_4AS_9CE0842A8,Traes_1DL_95685CC61,Traes_2AL_070A611F6,Traes_7AL_12B15D9A2,Traes_5BL_881FB6FDE,Traes_1DL_D354DC0B7,Traes_3DL_D2A9689A9,Traes_2DL_0CD214042,Traes_4BL_CAE2B9155,Traes_5BL_899C06261,Traes_6DL_136DE13FB,Traes_5BL_B66B801E5,Traes_2AS_D262DF086,Traes_6AL_05B2D9EA7,Traes_6AS_FA7234B20,TRAES3BF069600220CFD_g,TRAES3BF07430008…
D8_BB vs D11_BB	D8_BB	GO:0009132	nucleoside diphosphate metabolic process	biological process	0.00069504	0.026123	38	5957	Traes_2DS_A7440678F,Traes_4AL_CD83E86BE,Traes_2AS_7B612C346,Traes_3AS_4F38CF44E,Traes_4BS_A1CB7E67A,Traes_3AS_2F7B3D3C1,Traes_7DL_439F5CB72,Traes_1DL_14CCD1497,Traes_4BS_31D2C245A,Traes_4BS_D12DBE6D3,Traes_1BL_9908E325A,TRAES3BF050800020CFD_g,Traes_4DS_95156451B,Traes_6BL_57FC6AD11,Traes_4AL_C3729F680,Traes_4AL_C38DF37C2,TRAES3BF026900020CFD_g,Traes_4AL_ED73F0443,Traes_7BS_F8B0C3697,Traes_5AL_AB5…
D8_BB vs D11_BB	D8_BB	GO:0044427	chromosomal part	cellular component	0.00069604	0.026123	85	5957	Traes_5BL_9627436AE,Traes_4DL_DC6A55EEE,Traes_2AL_09879131A,Traes_5DS_610F46B5A,Traes_6BL_77650F24A,Traes_4BL_BB7EE2F6D,Traes_7AS_F8A38C781,Traes_2AL_615D6E997,Traes_5BL_917DF323B,Traes_5BL_8577E78ED,Traes_5AL_9AF6430EC,TRAES3BF268900070CFD_g,Traes_2AL_D6DB7DA57,Traes_7BL_07CC0B6EF,Traes_4AL_99A941299,Traes_2DL_7865F8015,Traes_2AL_31D45C987,Traes_4BL_ECD20BE67,Traes_5AL_EBF32FE10,Traes_5DL_8C647B…
D8_BB vs D11_BB	D8_BB	GO:0009416	response to light stimulus	biological process	0.00073364	0.027138	10	5957	Traes_5DL_0B769D390,Traes_5BS_C38D45CA4,Traes_2DS_46FDC184F,TRAES3BF084900060CFD_g,Traes_3AS_732B2D1E6,Traes_2AL_8747AE16A,Traes_5DS_955830536,Traes_6BS_682497935,Traes_4DS_9C6CD24ED,Traes_6BS_6D2A626DE
D8_BB vs D11_BB	D8_BB	GO:0032797	SMN complex	cellular component	0.00073421	0.027138	4	5957	Traes_6AL_5013EBF38,Traes_2BL_6707649D3,Traes_2DL_9022C3CC4,Traes_7DL_4A427E3BF
D8_BB vs D11_BB	D8_BB	GO:0003916	DNA topoisomerase activity	molecular function	0.00075765	0.027794	26	5957	Traes_6DL_2BA26E6A2,Traes_4AS_DC7D18A75,Traes_1BL_297B6771A,Traes_6BL_FC1815242,Traes_3DS_E23FB6C4E,Traes_5BL_A09FB4075,Traes_5BL_A20F4C525,Traes_1BL_1656BF203,Traes_6BL_6F781254A,Traes_3AS_B339D8258,Traes_5BS_BD97A829F,Traes_4BL_BCFA1AB7A,Traes_5AL_DA7865AEF,Traes_1DL_013A3A113,Traes_7DS_C9C9C86D6,Traes_2BS_959A4E58A,Traes_5BS_CFBE4B8F1,TRAES3BF077500010CFD_g,Traes_1AL_E6A6C4E8F,Traes_6AL_34AFEB…
D8_BB vs D11_BB	D8_BB	GO:0009314	response to radiation	biological process	0.00080684	0.029377	10	5957	Traes_2AL_8747AE16A,Traes_3AS_732B2D1E6,TRAES3BF084900060CFD_g,Traes_5DL_0B769D390,Traes_5BS_C38D45CA4,Traes_2DS_46FDC184F,Traes_6BS_682497935,Traes_6BS_6D2A626DE,Traes_4DS_9C6CD24ED,Traes_5DS_955830536
D8_BB vs D11_BB	D8_BB	GO:0008276	protein methyltransferase activity	molecular function	0.00082215	0.029713	40	5957	Traes_7DL_9B874B277,Traes_1BL_D90F27EE3,Traes_2AS_B4F159C29,Traes_4AL_40D12488A,Traes_2AS_697562C77,Traes_2AL_73EA196D5,Traes_7AS_324B88EA8,Traes_2DS_5C8A4D416,Traes_7BS_84BC76271,Traes_5AS_59E4511B7,TRAES3BF027700050CFD_g,Traes_1BS_0FB6F2DA6,Traes_5BS_A9B365A80,Traes_2AL_627614E7E,TRAES3BF015800070CFD_g,Traes_4BS_52E8A2788,Traes_7AL_CFF3BCF85,Traes_3DL_5BD545B14,Traes_6BS_FC17AD9F2,Traes_5DS_554…
D8_BB vs D11_BB	D8_BB	GO:0043414	macromolecule methylation	biological process	0.00084432	0.03029	52	5957	Traes_1BL_D90F27EE3,Traes_5DL_957FBA564,Traes_4AL_40D12488A,Traes_2BS_EB4CD637D,Traes_2AL_4776AC6B7,Traes_2AS_697562C77,Traes_5DL_9EECA9C49,Traes_5AS_59E4511B7,Traes_6BS_8E4629F77,Traes_1BL_595277E20,TRAES3BF027700050CFD_g,Traes_5BL_DD6A856A7,Traes_1BS_0FB6F2DA6,Traes_5BS_A9B365A80,Traes_3AS_23DD72C56,TRAES3BF015800070CFD_g,Traes_2AL_627614E7E,Traes_3AL_923CB3213,Traes_3DL_5BD545B14,Traes_6BS_FC1…
D8_BB vs D11_BB	D8_BB	GO:0043436	oxoacid metabolic process	biological process	0.00085467	0.030348	263	5957	Traes_3DL_A6F32E158,Traes_2BL_E4D78CECE,Traes_6DS_9A9EDCD1F,Traes_7AS_34C211549,Traes_2BL_9E4DA3DB5,Traes_1DL_DB746BA49,Traes_7BS_B71279232,Traes_1AS_F471D2A01,Traes_6AS_0D08DEFD0,Traes_6BS_6ED53953A,TRAES3BF128700050CFD_g,Traes_2DS_E231054BE,Traes_6AL_7622784CE,Traes_6DS_D41FE990E,TRAES3BF030400130CFD_g,Traes_3DS_E756029E7,Traes_5AL_03F30BA47,Traes_2BS_123F996CE,Traes_6DL_A09DB479A,Traes_1AL_341…
D8_BB vs D11_BB	D8_BB	GO:0044428	nuclear part	cellular component	0.00085838	0.030348	228	5957	Traes_6BL_48A815BA9,Traes_6DL_71544DFF8,Traes_7DL_CA10CAC0C,Traes_4AL_948151631,Traes_2DS_293A11F47,TRAES3BF276600020CFD_g,Traes_6DL_5A98CC8B5,Traes_2AL_09879131A,Traes_1DL_B52CC2283,Traes_7BL_5A5A096A41,Traes_3AS_541E182FC,Traes_1AL_EF6194976,Traes_1AL_738358449,Traes_1BL_07B8BFA42,Traes_2AS_7E29CA40E,Traes_7DL_1FC95654F,Traes_1BL_682638D5F,Traes_6BS_193FC8B1F,Traes_5DL_249833256,TRAES3BF0117000…
D8_BB vs D11_BB	D8_BB	GO:0006082	organic acid metabolic process	biological process	0.00090146	0.031227	264	5957	Traes_5DL_1530D705E,Traes_2BL_0616D000D,Traes_1AL_99C0FB6F6,Traes_1DS_5C2793C92,Traes_3DS_3E6619A9E,Traes_6AL_4084532FC1,TRAES3BF279900030CFD_g,Traes_2AL_BE2D14989,Traes_2DL_17E028CA3,Traes_4AS_080C79870,Traes_7DL_B00F9E29B,Traes_1BL_C393ED4EC,Traes_2AS_4FE661410,Traes_4AL_24F8F34EE,Traes_6AS_626388FA8,Traes_4BS_D12DBE6D3,Traes_6AL_B0BAFBDC1,Traes_2AS_BEC9B768B,Traes_1DL_715725157,Traes_7AS_23D2C…
D8_BB vs D11_BB	D8_BB	GO:0000077	DNA damage checkpoint	biological process	0.00090244	0.031227	10	5957	Traes_2AL_D6DB7DA57,Traes_2DL_BB04E5BC9,Traes_6AL_E321E35A0,Traes_2BL_433D3147C,Traes_6DL_1BCF08167,Traes_4AS_B1DE7ABF8,Traes_6AL_F69EE193A,Traes_1DL_B52CC2283,Traes_2DL_3044893D1,Traes_2AL_615D6E997
D8_BB vs D11_BB	D8_BB	GO:0031570	DNA integrity checkpoint	biological process	0.00090244	0.031227	10	5957	Traes_2AL_D6DB7DA57,Traes_2DL_BB04E5BC9,Traes_6AL_E321E35A0,Traes_2BL_433D3147C,Traes_6DL_1BCF08167,Traes_4AS_B1DE7ABF8,Traes_6AL_F69EE193A,Traes_1DL_B52CC2283,Traes_2DL_3044893D1,Traes_2AL_615D6E997
D8_BB vs D11_BB	D8_BB	GO:0006165	nucleoside diphosphate phosphorylation	biological process	0.0010438	0.035503	37	5957	Traes_4AL_C3729F680,TRAES3BF026900020CFD_g,Traes_4AL_C38DF37C2,Traes_4AL_ED73F0443,TRAES3BF050800020CFD_g,Traes_4DS_95156451B,Traes_6BL_57FC6AD11,Traes_1BL_9908E325A,Traes_4BS_D12DBE6D3,Traes_3AS_4F38CF44E,Traes_3AS_2F7B3D3C1,Traes_4BS_A1CB7E67A,Traes_1DL_14CCD1497,Traes_7DL_439F5CB72,Traes_4BS_31D2C245A,Traes_4AL_CD83E86BE,Traes_2AS_7B612C346,Traes_2DS_A7440678F,Traes_2BS_94C42CB70,Traes_7AS_97B…
D8_BB vs D11_BB	D8_BB	GO:0046939	nucleotide phosphorylation	biological process	0.0010438	0.035503	37	5957	Traes_2AS_7B612C346,Traes_4AL_CD83E86BE,Traes_2DS_A7440678F,Traes_4BS_D12DBE6D3,Traes_4BS_31D2C245A,Traes_1DL_14CCD1497,Traes_7DL_439F5CB72,Traes_3AS_2F7B3D3C1,Traes_4BS_A1CB7E67A,Traes_3AS_4F38CF44E,Traes_1BL_9908E325A,Traes_4AL_ED73F0443,Traes_4AL_C3729F680,Traes_4AL_C38DF37C2,TRAES3BF026900020CFD_g,Traes_6BL_57FC6AD11,Traes_4DS_95156451B,TRAES3BF050800020CFD_g,Traes_7AS_9D9ADE9BE,Traes_3DS_D42…
D8_BB vs D11_BB	D8_BB	GO:0022402	cell cycle process	biological process	0.0010478	0.035503	102	5957	TRAES3BF099800070CFD_g,Traes_4BL_84706BB7B,Traes_2BS_F01C39DD2,TRAES3BF058700040CFD_g,Traes_2AL_D74866165,Traes_2AL_3D7807781,Traes_1DL_303C43091,Traes_1DL_576085199,Traes_7BL_0258A9A33,Traes_1BL_099B595EA,Traes_2BL_72DD69CAB,Traes_6BL_F2A2FDFD8,Traes_6AL_B514E9E20,Traes_6DL_6ED88425D,Traes_1AL_14DD8273F,Traes_4BL_99563B675,Traes_1BL_2B59F0CE3,Traes_1DS_470DA9B46,Traes_6AL_F69EE193A,Traes_4AS_508…
D8_BB vs D11_BB	D8_BB	GO:0019362	pyridine nucleotide metabolic process	biological process	0.0010792	0.036064	44	5957	Traes_7AL_5427988BA,Traes_1DL_0150052A5,Traes_4DL_D46C3E9EC,Traes_4AL_22B8AFE89,Traes_5DL_27372150C,Traes_1AL_7C91EF27D,Traes_7AS_97B38952A,Traes_1DL_B4E0DFCC9,Traes_3AL_3399B4022,Traes_3AL_2DFA99E9A,Traes_6AL_C78A4D4B5,Traes_3DS_D42FCD586,Traes_1AL_F1BBE97D5,Traes_4AL_87DA40FD5,Traes_2BL_E198EA9E0,Traes_5AL_AB5831D39,Traes_1DL_C49D3DA38,Traes_7AS_9D9ADE9BE,Traes_1AL_0815BD32E,Traes_7BS_B71279232…
D8_BB vs D11_BB	D8_BB	GO:0046496	nicotinamide nucleotide metabolic process	biological process	0.0010792	0.036064	44	5957	Traes_4BS_23B3F9BB5,Traes_7DS_9A2080268,Traes_4DS_04FD1AFDB,Traes_3DL_C5F603601,Traes_1AL_0815BD32E,Traes_5BL_063A12847,Traes_5BS_017F8702A,Traes_1AL_AE0622D50,Traes_7BS_B71279232,Traes_7AS_9D9ADE9BE,Traes_3DS_D42FCD586,Traes_6AL_C78A4D4B5,Traes_3AL_2DFA99E9A,Traes_4AL_87DA40FD5,Traes_2BL_E198EA9E0,Traes_5AL_AB5831D39,Traes_1AL_F1BBE97D5,Traes_1DL_C49D3DA38,Traes_3AL_3399B4022,Traes_1AL_7C91EF27D…
D8_BB vs D11_BB	D8_BB	GO:0004427	inorganic diphosphatase activity	molecular function	0.0011227	0.037263	13	5957	Traes_4BL_87DB9E44C,Traes_7BS_55CB27B54,Traes_7AL_AA1B5DFB5,Traes_6AL_7E70268F1,Traes_4AS_745DD9E4A,Traes_1BS_188DDFB56,Traes_1DS_1A28F75E1,Traes_6BL_98F7FF010,Traes_7AS_0EA301557,Traes_7AS_ECBB6F731,Traes_7AS_848028906,Traes_7DS_D439AB891,Traes_7DS_326DC5875
D8_BB vs D11_BB	D8_BB	GO:0004332	fructose-bisphosphate aldolase activity	molecular function	0.0011377	0.037506	10	5957	Traes_4BS_D12DBE6D3,Traes_4AL_C3729F680,Traes_5BS_017F8702A,Traes_3AS_4F38CF44E,Traes_3AS_2F7B3D3C1,TRAES3BF050800020CFD_g,Traes_7DL_439F5CB72,Traes_7AL_5427988BA,Traes_2DS_A7440678F,Traes_3DS_D42FCD586
D8_BB vs D11_BB	D8_BB	GO:0003682	chromatin binding	molecular function	0.0012184	0.039896	27	5957	TRAES3BF083000150CFD_g,Traes_7BL_BCE8CA9A6,Traes_3DL_072DD64E0,Traes_7DL_20BFD8A19,Traes_6DL_7626A87FF,Traes_4AS_9CE0842A8,Traes_6DL_5EDB25BE1,Traes_4DL_DC6A55EEE,Traes_5DL_8C647BFE2,Traes_7BL_463C0F2F8,Traes_2BS_173E86712,Traes_2DL_7865F8015,Traes_7BL_0258A9A33,Traes_2DS_D3601814B,Traes_4DS_6C776B1FC,Traes_6BL_64DEE7723,Traes_4BS_D48136388,Traes_1BS_509CC5DDF1,TRAES3BF268900070CFD_g,Traes_3DS_EF…
D8_BB vs D11_BB	D8_BB	GO:0008942	nitrite reductase [NAD(P)H] activity	molecular function	0.0012356	0.039922	3	5957	Traes_4AL_1CC83F0F7,Traes_4DS_0A0A9BE5B,Traes_4BS_1978E4612
D8_BB vs D11_BB	D8_BB	GO:0046857	oxidoreductase activity, acting on other nitrogenous compounds as donors, with NAD or NADP as acceptor	molecular function	0.0012356	0.039922	3	5957	Traes_4BS_1978E4612,Traes_4DS_0A0A9BE5B,Traes_4AL_1CC83F0F7
D8_BB vs D11_BB	D8_BB	GO:0019843	rRNA binding	molecular function	0.0012723	0.040632	18	5957	Traes_3DL_400D24AB2,TRAES3BF117800060CFD_g,Traes_5BL_BB5612CA4,Traes_5DL_97433B3A2,Traes_4BS_CB3ADF5B0,Traes_7AL_75D3EAE8C,Traes_5AL_4E0638B3E,Traes_3DS_D7DC69B9F,Traes_7DL_8D073D6DD,Traes_4BS_BDCA9AD4D,Traes_1BL_E0A8D41F4,Traes_4AL_FB6127E85,Traes_3AL_A5617DA4D,Traes_4BS_6EAD366CD,Traes_1DS_B9B08EA97,Traes_5BS_64122E80D,Traes_4DS_36B1E14CB,Traes_4AS_49782B510
D8_BB vs D11_BB	D8_BB	GO:0003887	DNA-directed DNA polymerase activity	molecular function	0.0012742	0.040632	44	5957	Traes_1DL_9EA7B40EF,Traes_7AL_17EF1FF01,Traes_5BL_2CFEA62C0,Traes_4BL_6199EF553,Traes_7BL_0C88C5B17,Traes_2BL_2C16150A2,Traes_5DL_4862AE72A,TRAES3BF171700120CFD_g,Traes_2DL_897F01771,Traes_1BL_CEDA6A19F,Traes_7BS_96AC64708,Traes_7DL_3640B95AB,Traes_7AL_0F6AEC3A5,Traes_7AL_98F66AE1E,Traes_2DL_BB04E5BC9,Traes_6AS_DCB0B1349,Traes_1AL_17F456C3A,TRAES3BF073300140CFD_g,Traes_1DS_1EA1BE87E,Traes_5BL_CFC…
D8_BB vs D11_BB	D8_BB	GO:0006220	pyrimidine nucleotide metabolic process	biological process	0.0013108	0.04153	19	5957	Traes_5BS_F4517F3F8,Traes_1AL_341E2A7A8,Traes_1BL_D633DA4E8,Traes_2BL_6097FE67E,Traes_2BL_0021AA419,Traes_2AL_44B0F2E5E,Traes_1AL_4F69555EE,Traes_2BS_94C42CB70,Traes_3DL_27D1C646D,Traes_7AS_86392D8DF,Traes_1AL_B68AA4C68,Traes_2AS_7B612C346,Traes_5DS_DE0CBA02C,Traes_3AL_2A172A963,Traes_1BL_F1066854B,Traes_2DL_2604BC271,Traes_2AL_6EE01D4C2,Traes_1DL_715725157,Traes_2DS_FCCFA0BE1
D8_BB vs D11_BB	D8_BB	GO:0019752	carboxylic acid metabolic process	biological process	0.0013422	0.04225	258	5957	Traes_2BS_7E7E33943,Traes_2DL_203C5F142,Traes_4DL_7BF58D17E,Traes_5BS_017F8702A,Traes_2AL_EB30BD71A,Traes_1BS_DDE53AF02,Traes_3AS_6DA07CB6A,Traes_2AL_8747AE16A,TRAES3BF049800100CFD_g,Traes_5DL_469B4E877,Traes_5BL_8C56FDC64,Traes_1DL_268FC750B,Traes_4DL_D46C3E9EC,Traes_5DS_7933E8BD7,Traes_5DL_C498CD5E6,Traes_1DS_B74218BA2,Traes_3AL_340F1516D,Traes_1AL_B68AA4C68,Traes_3AS_BCC969DFF,Traes_4BS_A435E6…
D8_BB vs D11_BB	D8_BB	GO:0004489	methylenetetrahydrofolate reductase (NAD(P)H) activity	molecular function	0.0014388	0.044836	3	5957	Traes_5BL_8C56FDC64,Traes_5AL_03F30BA47,Traes_5DL_AA55FBE2C
D8_BB vs D11_BB	D8_BB	GO:0016818	hydrolase activity, acting on acid anhydrides, in phosphorus-containing anhydrides	molecular function	0.0014428	0.044836	420	5957	Traes_2AL_6EE01D4C2,Traes_1DL_B01015C9F,Traes_1DS_5EEED86AD,Traes_7AL_AA1B5DFB5,Traes_1AS_13532D7C4,Traes_6BL_FC1815242,Traes_4DL_F0BD3ED25,Traes_4DL_599E286321,Traes_7AL_DA2363243,Traes_7AS_862A36995,Traes_3DS_30A3BE435,Traes_6AL_B906C6F9A,Traes_7AL_93088D1A8,Traes_6AS_9D5F5F437,Traes_4DS_409CDCAEB,Traes_1DL_013A3A113,Traes_5BL_EBD050E21,TRAES3BF057900010CFD_g,Traes_4AS_34DFBA49B,Traes_7AS_DBD3F…
D8_BB vs D11_BB	D8_BB	GO:0009678	hydrogen-translocating pyrophosphatase activity	molecular function	0.0014874	0.045931	9	5957	Traes_7AS_848028906,Traes_7DS_D439AB891,Traes_7DS_326DC5875,Traes_7AS_0EA301557,Traes_7AS_ECBB6F731,Traes_4AS_745DD9E4A,Traes_4BL_87DB9E44C,Traes_7AL_AA1B5DFB5,Traes_7BS_55CB27B54
D8_BB vs D11_BB	D8_BB	GO:0046658	anchored component of plasma membrane	cellular component	0.0015155	0.046503	3	5957	Traes_3DS_C74F56379,Traes_3AS_369371CF7,TRAES3BF114000090CFD_g
D8_BB vs D11_BB	D8_BB	GO:0042651	thylakoid membrane	cellular component	0.0015366	0.046858	31	5957	Traes_2BS_F698CECA3,Traes_5BS_69F251543,Traes_2AL_39F789674,TRAES3BF027700060CFD_g,Traes_7AL_112C7294C,Traes_2AS_DAFCDD695,Traes_5AS_21E9D1C81,Traes_7BL_D47CF9D6C,Traes_2BL_4B8B77E73,Traes_5AL_12D9258B4,Traes_2AS_1475F8BDB,Traes_2DL_2C401100E,Traes_6AL_D2CA55216,Traes_4DS_80C6168FE,Traes_3AL_38265E97D,Traes_2BS_926E8FE94,Traes_5DL_6ADDEBB8B,Traes_2BL_9A4B3C539,Traes_4DS_35423C70B,Traes_4AL_676AE8…
D8_BB vs DH11_BB	DH11_BB	GO:0008270	zinc ion binding	molecular function	1.398e-16	6.8206e-13	631	8033	Traes_6DL_72E1340D1,Traes_5BL_2EB1160BA,Traes_5BL_FD0EDD217,Traes_3AL_6ED66B134,Traes_1DL_946661F7A,Traes_2AL_5BAA81897,Traes_5AL_A6935E892,Traes_7AS_D76BE1C79,Traes_7AS_E9EC883FD,Traes_5DL_99650741C,Traes_7BL_7DC689032,TRAES3BF048800020CFD_g,Traes_4DL_BC49257FE,Traes_7BL_4FC7BECC8,Traes_3DL_8E6F8B556,Traes_4AL_3D689F240,Traes_1AL_BFDD733CB,Traes_1BL_3071A7152,Traes_7AL_B88F6A3D3,Traes_6DL_462B81…
D8_BB vs DH11_BB	DH11_BB	GO:0043169	cation binding	molecular function	6.0548e-16	1.4771e-12	1346	8033	Traes_6BL_1A8024D7D,Traes_5BL_83B00CBFC,Traes_5BS_2318BDAA8,Traes_6BS_D30CEBBC9,Traes_7BL_5442745DF,Traes_4DS_BEC810C3D,Traes_4BS_5C62270EA,Traes_2AS_8AD07EDC7,Traes_7AL_EA6F4FFDE,Traes_3AL_0E66F5E4D,Traes_2AL_F38C7AD7F,Traes_7DL_7AF52054F,Traes_6AL_BF34EBCFA,Traes_3AS_34057A336,Traes_7AS_29DC41D9D,Traes_7AS_996628671,Traes_2DL_A461BBD8D,Traes_1BS_4D249391E,TRAES3BF117100120CFD_g,Traes_2BL_6B925F…
D8_BB vs DH11_BB	DH11_BB	GO:0046872	metal ion binding	molecular function	2.6332e-14	4.2825e-11	1318	8033	Traes_6AL_19F5256BF,Traes_7DL_DF8D467AA,Traes_3AL_63E53F065,Traes_5AL_619BDF609,Traes_1DS_18F13A3DD,Traes_4BL_DF4B64629,Traes_2AL_282256289,Traes_2AL_4D0085951,Traes_1AL_B4BCDBC4A,Traes_3DL_CFCA7AA6B,Traes_7DL_7804189BC,Traes_2DS_F1DBD0DE0,Traes_2DL_B6A16F7C6,Traes_4BL_A11BD109C,Traes_3DL_0E0B2A26A,Traes_6AL_C6DAD0242,Traes_2AS_45671299F,Traes_6DL_65F7E09D2,TRAES3BF090100110CFD_g,Traes_5BL_F25858…
D8_BB vs DH11_BB	DH11_BB	GO:0005984	disaccharide metabolic process	biological process	6.7939e-14	8.2868e-11	56	8033	Traes_4BL_B49C2A51C,TRAES3BF029100020CFD_g,Traes_6BL_AE67DA6A0,Traes_5AL_EE59BB19D,TRAES3BF072800050CFD_g,Traes_6AL_02ECEFFB7,Traes_2BS_A5BF49CE9,Traes_7AL_B852C9511,Traes_7BL_612EB6214,Traes_7BS_182F2A1F1,Traes_6BS_9E57D74AC,Traes_4DL_F08462AD2,Traes_5BL_8C181ECA8,Traes_2DL_22482812B,Traes_5AL_98C605C48,Traes_2DS_15F511161,Traes_5DS_0B17FFD55,Traes_7AS_2742DDF6C,Traes_1DL_48CC7D8E0,Traes_7DS_529…
D8_BB vs DH11_BB	DH11_BB	GO:0005975	carbohydrate metabolic process	biological process	3.2839e-13	3.2044e-10	528	8033	Traes_7AL_AA28D70BF,Traes_2AS_B9DEEC647,Traes_5AL_A2F15F340,Traes_2AS_F2967D6F7,Traes_5DL_3957431EE,Traes_4BL_01F5BF05A,Traes_6DS_E40C08883,Traes_7AS_E07C3602E,Traes_1BL_8DB033DAA,Traes_1AS_12E5ECBE2,Traes_3AL_7160E6873,Traes_7DL_BD41F4558,Traes_7DS_D3151D34C,Traes_4DS_D0AA7F5AA,Traes_2DS_A8043C04C,Traes_1AL_DA0EE1337,Traes_2AL_309DC29C4,Traes_2BS_96ECE84C2,Traes_4DL_3D9786B06,Traes_5BL_CA33BB947…
D8_BB vs DH11_BB	DH11_BB	GO:0046914	transition metal ion binding	molecular function	8.2454e-11	6.7049e-08	879	8033	Traes_4AL_F0A11B94E,Traes_1AL_3A1D8DC66,Traes_6DL_A5BB74488,Traes_2DS_A94522E7C,Traes_1BL_9B3C88F90,Traes_5AL_94768ABD9,Traes_4DL_6CBA19E86,Traes_3AS_B8C2ADD74,Traes_1AL_FC91B76B1,Traes_1AL_A9FB6BF52,Traes_7DL_EB4F0749E,Traes_2AS_F3D9CA560,Traes_7AS_0DDB9FFA8,Traes_4AL_B6992AAA6,Traes_4BS_994BC287F,Traes_5DS_A9AB6377B,Traes_5AL_834F5D799,Traes_2AL_58A4A8EC7,Traes_7DS_7F40D9AB7,TRAES3BF065800060CF…
D8_BB vs DH11_BB	DH11_BB	GO:0000151	ubiquitin ligase complex	cellular component	2.8099e-10	1.9585e-07	132	8033	Traes_2BS_B2FA6EBBC,Traes_6BL_EFCBFA7EF,Traes_1AL_B4BCDBC4A,Traes_4BL_B0D7BDA71,Traes_6AL_01E4376A7,Traes_1DS_18F13A3DD,Traes_5AL_F98F55A39,Traes_2DS_914822564,Traes_2BL_AAF07AFAD,Traes_2BL_4560500EA,Traes_4DL_05711A2B1,Traes_2AL_0D7CE2FEC,Traes_5DL_0485849B5,Traes_7BS_1B563F88F,Traes_4BL_0552AADB9,Traes_1DS_B9AA8F2CE,TRAES3BF091300100CFD_g,Traes_2BS_CB3C9A104,Traes_4DS_DCB44D21B,TRAES3BF03370001…
D8_BB vs DH11_BB	DH11_BB	GO:0009311	oligosaccharide metabolic process	biological process	6.0965e-10	3.652e-07	74	8033	Traes_6BL_FC54B7E8F,Traes_2BS_96ECE84C2,Traes_2AL_9410F933C,Traes_7AL_5F21F6932,Traes_1AL_48D8916DD,Traes_6DL_33F8A5EF4,Traes_1BL_3071A7152,Traes_2BL_C963272C8,Traes_6AL_7BADDFA61,Traes_1BL_6FD27DB24,Traes_3DL_CDC7662EE,Traes_2BS_5045C640C,Traes_5BS_F7853DBB6,Traes_6DL_1DF31EAB8,Traes_6AL_A5E7E3699,Traes_5AS_962BCA20C,Traes_3AL_0A9EF3ABD,Traes_2AS_F283AC2C3,Traes_2AS_F2967D6F7,Traes_6DS_573CAD5E0…
D8_BB vs DH11_BB	DH11_BB	GO:0004842	ubiquitin-protein transferase activity	molecular function	9.2349e-10	3.652e-07	181	8033	TRAES3BF091600130CFD_g,Traes_1AL_2F2E5017B,Traes_2BS_9735A0108,Traes_1AL_E7F4CC5A1,Traes_3DL_048E666CB,Traes_6BL_8B9E1AEAF,Traes_5DL_B50ED8913,Traes_6AS_04351D373,Traes_5DL_3FF985F30,Traes_2BS_D7A73A455,Traes_2AS_7C538BA0F,Traes_7DL_C6BD9A562,Traes_1AL_2E3E0A5C2,Traes_5BS_2318BDAA8,Traes_6BL_1A8024D7D,Traes_6AS_DFA1221D5,Traes_5DL_D859AA635,Traes_2DS_306726BB7,Traes_2AS_8AD07EDC7,Traes_4DS_FCCB20…
D8_BB vs DH11_BB	DH11_BB	GO:0019787	ubiquitin-like protein transferase activity	molecular function	9.2349e-10	3.652e-07	181	8033	Traes_6DL_5772E9F01,Traes_6AL_39E27D39A,Traes_2BL_8ABF5E72E,Traes_7AS_0DDB9FFA8,Traes_5DL_7E4459523,Traes_3DL_A33E57BFC,Traes_4AS_72AA3B278,Traes_4DS_DCB44D21B,TRAES3BF033700010CFD_g,Traes_6DL_6D8C330BB,Traes_3DL_155F0E08C,Traes_2BS_CB3C9A104,TRAES3BF091300100CFD_g,Traes_1DS_B9AA8F2CE,Traes_4BL_0552AADB9,Traes_4DL_05711A2B1,Traes_2BL_4560500EA,Traes_7BS_908EB8095,Traes_5AL_A236850A1,Traes_7BS_1B5…
D8_BB vs DH11_BB	DH11_BB	GO:0000152	nuclear ubiquitin ligase complex	cellular component	9.7308e-10	3.652e-07	129	8033	Traes_2DS_61AE48DE4,TRAES3BF004400010CFD_g,Traes_2AL_9167575D9,Traes_4AL_38B1ACFF0,Traes_1AS_79A588F71,Traes_1BS_3CCED7301,Traes_4DL_23DEFF069,Traes_3AL_66A5CCFDB,TRAES3BF107400020CFD_g,Traes_1BL_7175F3833,Traes_6AS_EC960DF58,TRAES3BF086800030CFD_g,Traes_3AL_983CC0755,Traes_4AL_DB968247F,Traes_5DL_D859AA635,Traes_2DS_306726BB7,Traes_2AS_8AD07EDC7,Traes_4DS_FCCB20EC5,Traes_2AL_D539E28DE,Traes_5DL_…
D8_BB vs DH11_BB	DH11_BB	GO:0005680	anaphase-promoting complex	cellular component	9.7308e-10	3.652e-07	129	8033	Traes_2BL_4560500EA,Traes_4DL_05711A2B1,Traes_7BS_1B563F88F,Traes_5DL_0485849B5,Traes_2AL_0D7CE2FEC,Traes_4BL_0552AADB9,Traes_1DS_B9AA8F2CE,Traes_2BS_CB3C9A104,TRAES3BF091300100CFD_g,Traes_4DS_DCB44D21B,TRAES3BF033700010CFD_g,Traes_6DL_5772E9F01,Traes_5DL_7E4459523,Traes_3DL_A33E57BFC,Traes_2BL_8ABF5E72E,Traes_2BS_B2FA6EBBC,Traes_6BL_EFCBFA7EF,Traes_4BL_B0D7BDA71,Traes_1AL_B4BCDBC4A,Traes_6AL_01E…
D8_BB vs DH11_BB	DH11_BB	GO:0031461	cullin-RING ubiquitin ligase complex	cellular component	9.7308e-10	3.652e-07	129	8033	Traes_3AL_6ED66B134,Traes_5BL_FD0EDD217,Traes_5BL_F4EC8CE12,Traes_6DL_72E1340D1,Traes_7DS_DAA77D78C,Traes_2AL_5BAA81897,Traes_5AL_A6935E892,Traes_1DL_DA67871B9,Traes_7AS_E9EC883FD,Traes_5AL_F8FD20EF8,Traes_5DL_3CD4039DA,Traes_5DL_BA2B080CD1,Traes_4AL_3D689F240,Traes_5BL_5A3593AEA,Traes_2DL_589E1A2F5,Traes_1BS_5E2CF9769,Traes_7DL_7D95FE937,Traes_1AS_B10C8CD12,Traes_6DL_A8965F6FB,Traes_3DL_7B8EA3D2…
D8_BB vs DH11_BB	DH11_BB	GO:0046351	disaccharide biosynthetic process	biological process	1.9531e-09	6.8065e-07	32	8033	Traes_2BS_A5BF49CE9,Traes_7AL_B852C9511,Traes_5AL_EE59BB19D,TRAES3BF029100020CFD_g,Traes_6BL_AE67DA6A0,Traes_1DL_48CC7D8E0,Traes_5DL_96AF744D7,Traes_1DL_1F96A4D49,Traes_5BL_94F42F9A7,Traes_5AL_98C605C48,Traes_2DS_15F511161,Traes_5DS_0B17FFD55,Traes_7AS_9DEA62A9E,Traes_3DL_8BCDFA100,Traes_2DS_591A6879B,Traes_5DL_7BF5AD398,Traes_1BL_68729B056,Traes_2AS_F283AC2C3,Traes_3AL_0A9EF3ABD,Traes_2BS_42BB38…
D8_BB vs DH11_BB	DH11_BB	GO:0005992	trehalose biosynthetic process	biological process	4.2899e-09	1.3954e-06	28	8033	Traes_5DL_7BF5AD398,Traes_2DS_591A6879B,Traes_1BL_68729B056,Traes_2BS_A5BF49CE9,Traes_7AL_B852C9511,Traes_3AL_0A9EF3ABD,Traes_2AS_F283AC2C3,Traes_3DL_8BCDFA100,TRAES3BF029100020CFD_g,Traes_6BL_AE67DA6A0,Traes_2DS_5B00410CD,Traes_2BS_42BB38B51,Traes_5AL_EE59BB19D,Traes_7AS_F8E5ECB63,Traes_6DL_33F8A5EF4,Traes_1AL_48D8916DD,Traes_1DL_48CC7D8E0,Traes_1AL_7CED5DF52,Traes_5DL_96AF744D7,Traes_1BL_3071A7…
D8_BB vs DH11_BB	DH11_BB	GO:0044428	nuclear part	cellular component	4.0099e-08	1.2228e-05	334	8033	Traes_2BS_9735A0108,Traes_1AL_F2C2109D4,Traes_2DL_5D6D18165,Traes_7AS_8BC5997EE,Traes_3DL_048E666CB,Traes_1DS_2BA3DF717,Traes_2AS_94B4AEA5F,Traes_1AL_4794A350C,TRAES3BF091600130CFD_g,TRAES3BF050100010CFD_g,Traes_5BL_F194010C6,Traes_3AL_EC0B17EE2,Traes_1DL_53FF33416,Traes_6AS_964D710801,Traes_1BL_FD25E32FE,Traes_1DL_48F059BA31,Traes_4BS_0AACB12E3,Traes_4DS_FCCB20EC5,Traes_7BS_EAE5B455F,Traes_2BS_F…
D8_BB vs DH11_BB	DH11_BB	GO:1902494	catalytic complex	cellular component	6.942e-08	1.9924e-05	275	8033	Traes_1AL_E7F4CC5A1,Traes_1BL_4FE03D7B0,Traes_1AL_CF205C38E,Traes_3DS_4F51F60BD,Traes_6AS_DFA1221D5,Traes_4BL_455C9E392,Traes_5BS_2318BDAA8,Traes_6BL_1A8024D7D,Traes_3AL_31FF078A6,Traes_2BS_D7A73A455,Traes_5DL_3FF985F30,Traes_7DL_50ED7AFF4,Traes_2AL_D539E28DE,Traes_6BS_40F480D7E,Traes_2AS_8AD07EDC7,Traes_2DS_306726BB7,Traes_2BL_13F87C128,Traes_5DL_D859AA635,TRAES3BF086800030CFD_g,Traes_3AL_983CC0…
D8_BB vs DH11_BB	DH11_BB	GO:0016701	oxidoreductase activity, acting on single donors with incorporation of molecular oxygen	molecular function	1.2892e-07	3.4943e-05	59	8033	Traes_5BS_24BB8EF3C,Traes_5AL_23317C348,Traes_1BL_1AA872E89,TRAES3BF057800070CFD_g,Traes_4AS_E54C88DDB,TRAES3BF057400030CFD_g,Traes_1AS_AA6B839C5,Traes_6DS_7CA5A8F12,Traes_6AL_100118C24,Traes_2BL_6A38C0C23,Traes_5DL_EED5188AC,Traes_5AL_3569586F4,Traes_6BS_DB723AAC0,Traes_2BS_164153611,Traes_7BL_ABEAC99C8,Traes_7BS_9A9C1FA3B,Traes_5BL_D70B77649,Traes_2BL_FB766A312,Traes_5BS_681A69B60,Traes_2DL_EB6…
D8_BB vs DH11_BB	DH11_BB	GO:0005985	sucrose metabolic process	biological process	1.6584e-07	4.049e-05	27	8033	Traes_7DS_529BAB150,Traes_2AL_8E8343BA5,Traes_7DS_7094F3B4D,Traes_2BL_C963272C8,Traes_7AS_2742DDF6C,Traes_7AL_5F21F6932,Traes_2DL_22482812B,Traes_2BS_96ECE84C2,Traes_5DS_0B17FFD55,Traes_6BL_FC54B7E8F,Traes_5BL_8C181ECA8,Traes_7AS_9DEA62A9E,Traes_7AL_3F2C16688,Traes_2AS_F2967D6F7,Traes_6BS_9E57D74AC,Traes_6DS_573CAD5E0,Traes_4DL_F08462AD2,TRAES3BF072800050CFD_g,Traes_6AL_02ECEFFB7,Traes_4DL_9F7C8C…
D8_BB vs DH11_BB	DH11_BB	GO:0005991	trehalose metabolic process	biological process	1.6598e-07	4.049e-05	29	8033	Traes_6DL_33F8A5EF4,Traes_7AS_F8E5ECB63,Traes_1AL_48D8916DD,Traes_1DL_48CC7D8E0,Traes_1AL_7CED5DF52,Traes_1BL_3071A7152,Traes_5DL_96AF744D7,Traes_1AL_7531AC097,Traes_1DL_1F96A4D49,Traes_5BL_94F42F9A7,Traes_7BS_3622C9D4C,Traes_7DS_80FFAA42F,Traes_5DL_6AF673654,Traes_5AL_98C605C48,Traes_2DS_15F511161,Traes_5AS_99548C5A4,Traes_2DS_591A6879B,Traes_5DL_7BF5AD398,Traes_1BL_68729B056,Traes_2BS_A5BF49CE9…
D8_BB vs DH11_BB	DH11_BB	GO:0016157	sucrose synthase activity	molecular function	1.8491e-07	4.2961e-05	23	8033	Traes_7DL_9D207AC31,Traes_4BL_B49C2A51C,Traes_6DL_1DF31EAB8,Traes_2AS_F2967D6F7,Traes_6DS_573CAD5E0,Traes_6BS_9E57D74AC,Traes_7AL_3F2C16688,Traes_4DL_F08462AD2,TRAES3BF072800050CFD_g,Traes_6AL_02ECEFFB7,Traes_4DL_9F7C8C343,Traes_7BL_612EB6214,Traes_7BS_182F2A1F1,Traes_2BS_96ECE84C2,Traes_2DL_22482812B,Traes_6BL_FC54B7E8F,Traes_5BL_8C181ECA8,Traes_7DS_529BAB150,Traes_2AL_8E8343BA5,Traes_2BL_C96327…
D8_BB vs DH11_BB	DH11_BB	GO:0016868	intramolecular transferase activity, phosphotransferases	molecular function	2.1318e-07	4.7278e-05	33	8033	Traes_4DL_614C6B143,Traes_1BL_D2EDF576B,Traes_6AS_B5351634D1,Traes_1AL_B77FFBAFC,Traes_5BL_5081CE9EC,Traes_7DS_226F2DC27,Traes_1DL_DDBE5CFA9,Traes_4BL_3A819B961,Traes_5BL_19FF81B34,Traes_5AS_E2C5A9DF3,Traes_5BS_9AD74E09C,Traes_7AS_0A1BAEEAD,Traes_4BL_8C0E579F8,Traes_4BS_48D46342F,Traes_1AL_6E5BA9C6F,TRAES3BF085600010CFD_g,Traes_5BS_4E3E1D92D,Traes_5BS_68468A491,Traes_4AL_A92657C6E,Traes_5DL_F30C8…
D8_BB vs DH11_BB	DH11_BB	GO:0005811	lipid particle	cellular component	6.1842e-07	0.00012572	12	8033	Traes_4DS_2706FACC1,Traes_5AL_B79D1805D,Traes_2DL_2B220DD6B,Traes_5BL_BC9BBC101,Traes_2AL_B58C1991D,Traes_4AL_E47637735,Traes_5DL_32A9B595B,Traes_4DS_7080C8822,Traes_2DL_D5B991ECD1,Traes_4BS_1AB10D33E,Traes_2BL_B2072238F,Traes_1AL_F3C2B27A7
D8_BB vs DH11_BB	DH11_BB	GO:0012511	monolayer-surrounded lipid storage body	cellular component	6.1842e-07	0.00012572	12	8033	Traes_5AL_B79D1805D,Traes_4DS_2706FACC1,Traes_2AL_B58C1991D,Traes_5BL_BC9BBC101,Traes_2DL_2B220DD6B,Traes_1AL_F3C2B27A7,Traes_4BS_1AB10D33E,Traes_2BL_B2072238F,Traes_2DL_D5B991ECD1,Traes_4AL_E47637735,Traes_5DL_32A9B595B,Traes_4DS_7080C8822
D8_BB vs DH11_BB	DH11_BB	GO:1990234	transferase complex	cellular component	7.5647e-07	0.00014763	210	8033	Traes_6BL_EFCBFA7EF,Traes_2DL_62CCD602F,Traes_6DL_6149F16FF,Traes_4BL_B0D7BDA71,Traes_1AL_B4BCDBC4A,Traes_6BS_2B746261B,Traes_2BL_34A0C15AF,Traes_1BS_3761C242C,Traes_6BS_FC8F1FAFE,Traes_6AS_8B3505BEC,Traes_6DL_7602EF847,TRAES3BF065700030CFD_g,Traes_2DL_9A5596BB0,Traes_4DL_15293DD1B,Traes_2BS_B2FA6EBBC,Traes_2DS_914822564,Traes_4BL_186398B8F,Traes_2BL_AAF07AFAD,Traes_6AL_01E4376A7,Traes_5AL_F98F55…
D8_BB vs DH11_BB	DH11_BB	GO:0018580	nitronate monooxygenase activity	molecular function	1.2238e-06	0.00022964	18	8033	Traes_2AL_EC86F9FE7,Traes_2AL_2394F534B,Traes_5AL_23317C348,Traes_1BL_1AA872E89,Traes_4AS_E54C88DDB,Traes_2AL_C51BB91CC,Traes_2BL_6A38C0C23,Traes_5AL_3569586F4,Traes_5DL_EED5188AC,Traes_1AL_B6D67577D,Traes_5BL_D70B77649,Traes_2BL_FB766A312,Traes_4DL_38D0D149A,Traes_2DL_EB6342C6E,Traes_2DL_3A69DD453,Traes_1DL_7646E144F,Traes_5BL_63BE8E19B,Traes_1AL_47E11A477
D8_BB vs DH11_BB	DH11_BB	GO:0005634	nucleus	cellular component	2.0048e-06	0.00033895	770	8033	Traes_2AS_FE9AC4EDD,Traes_5BL_19FF81B34,Traes_1AL_C176529A3,Traes_4AS_756F07B6B,Traes_2BL_21923AE11,Traes_2AL_FA1957F59,Traes_6AS_D6ABA1D79,Traes_5DL_D6E35133A,Traes_1DS_67B7153A8,Traes_3AL_E77F7C3EE,Traes_4AL_0021A0CA6,TRAES3BF111600160CFD_g,Traes_4AS_056805E40,Traes_1BL_E37B4F145,TRAES3BF099600130CFD_g,Traes_1BS_8A19C460B,Traes_1AL_DE1EC781C,Traes_7DS_89324DD64,Traes_2DL_F836B678E,Traes_7DL_65C…
D8_BB vs DH11_BB	DH11_BB	GO:0008289	lipid binding	molecular function	2.0139e-06	0.00033895	103	8033	Traes_4DL_A7C1B0A43,Traes_5AL_8992A0E53,Traes_5DL_B2A650E66,Traes_1DL_C91636A55,Traes_1DS_F3267AE6C,Traes_3AS_529205E34,Traes_7AS_947F68097,Traes_7AL_7D63F19F5,Traes_5BS_E240EA583,Traes_2AL_C00552444,Traes_2BL_EEDFA00B6,Traes_3DL_D3ADD8C4B,Traes_7DS_F2128E890,Traes_2BL_6224F0936,Traes_1AL_99E2A853D,Traes_1AS_488596E82,Traes_3DL_149620905,Traes_5BL_4E837C0A6,Traes_1AL_5A506D144,Traes_2BL_8101DFF11…
D8_BB vs DH11_BB	DH11_BB	GO:0016616	oxidoreductase activity, acting on the CH-OH group of donors, NAD or NADP as acceptor	molecular function	2.0147e-06	0.00033895	155	8033	Traes_7DL_E48FCCB32,Traes_2BL_6552196A1,Traes_4DS_5117B5DE7,Traes_5BL_3285D19B9,Traes_3DL_A17930988,Traes_1BL_24EDD4855,Traes_2BS_2C594923E,Traes_4DS_1A67E8B86,Traes_5DL_BF4213CF4,Traes_5BL_94F8310B1,Traes_7AS_88C3673B0,Traes_7DL_E47632812,Traes_1BL_4F99047F1,Traes_4BS_E4C21B153,Traes_7BL_1471223B1,Traes_3AL_DA008F010,Traes_2DS_B82EE83A5,Traes_7BL_D5D98306F,Traes_2BL_A9211564A,Traes_6BL_89E415B3F…
D8_BB vs DH11_BB	DH11_BB	GO:0016667	oxidoreductase activity, acting on a sulfur group of donors	molecular function	2.9394e-06	0.00047805	60	8033	Traes_1DL_5DC4E9455,Traes_7BL_5E27B2A0B,Traes_2AL_21B8BCA9C,Traes_6AL_354820208,Traes_6DL_9162B94AC,Traes_5BS_6AFE1F4C9,Traes_2BL_34819D129,Traes_2BL_1579D2408,Traes_7DS_F1D8D32F7,Traes_1DS_F17479940,Traes_4DL_153017FFA,Traes_2BL_CEC7F2D7B,Traes_6BL_E5AD7E62F,Traes_6AS_D000E8364,Traes_1AL_B649BCDF6,Traes_4DS_26272902A,Traes_2DL_28DFAC79D,Traes_4AL_1C6E2A6BF,Traes_4BL_3ABA3049C,Traes_4DS_35DD2F4B9…
D8_BB vs DH11_BB	DH11_BB	GO:0016491	oxidoreductase activity	molecular function	4.0763e-06	0.00064155	997	8033	TRAES3BF079700040CFD_g,Traes_5BL_63BE8E19B,Traes_3AS_4E1D92817,Traes_3AS_D6DD0F6B9,Traes_2AS_F5A655E78,Traes_7BS_EB885CA17,Traes_7AS_F724A529F,Traes_2AL_B8AB48108,Traes_3AS_6777599BB,Traes_1DL_7868C5B58,Traes_4AL_D0DECE300,Traes_2AL_D80447132,TRAES3BF066900080CFD_g,Traes_2BL_D37555A3B,Traes_6DL_3DDE4977B,Traes_4AS_840032657,Traes_7DS_BD8391D6E,TRAES3BF091600090CFD_g,Traes_2AL_47E471DB6,Traes_2DS_…
D8_BB vs DH11_BB	DH11_BB	GO:0016703	oxidoreductase activity, acting on single donors with incorporation of molecular oxygen, incorporation of one atom of oxygen (internal monooxygenases or internal mixed function oxidases)	molecular function	4.6612e-06	0.00071069	24	8033	Traes_4BL_4447E55C5,Traes_5BL_63BE8E19B,Traes_1AL_47E11A477,Traes_1DL_7646E144F,Traes_2DL_3A69DD453,Traes_6DL_D91E37517,Traes_2DL_EB6342C6E,Traes_4DL_38D0D149A,Traes_5BL_D70B77649,Traes_2BL_FB766A312,Traes_7BS_9A9C1FA3B,Traes_1AL_B6D67577D,Traes_5AL_3569586F4,Traes_5DL_EED5188AC,Traes_2BL_6A38C0C23,Traes_6AL_100118C24,Traes_7DS_85DB79658,TRAES3BF057400030CFD_g,Traes_2AL_C51BB91CC,Traes_4AS_E54C88…
D8_BB vs DH11_BB	DH11_BB	GO:0009312	oligosaccharide biosynthetic process	biological process	8.0927e-06	0.0011965	50	8033	Traes_5AS_99548C5A4,Traes_7DS_80FFAA42F,Traes_5DL_6AF673654,Traes_7BS_3622C9D4C,Traes_1AL_7CED5DF52,Traes_5AL_99242EB9C,Traes_1BL_6FD27DB24,Traes_6AL_7BADDFA61,Traes_2AS_A17B8569B,Traes_1BL_3071A7152,Traes_5AL_15556724B,Traes_1AL_48D8916DD,Traes_7AS_F8E5ECB63,Traes_6DL_33F8A5EF4,Traes_2AL_9410F933C,Traes_5AS_962BCA20C,Traes_6AL_A5E7E3699,Traes_2BS_42BB38B51,Traes_5BL_1B0C94462,Traes_2DS_5B00410CD…
D8_BB vs DH11_BB	DH11_BB	GO:0044723	single-organism carbohydrate metabolic process	biological process	1.1541e-05	0.0016561	235	8033	Traes_7DL_9D207AC31,Traes_1BS_926E33B9F,Traes_2BS_C791FB25A,Traes_6DS_1B409CE95,Traes_2AS_77659E427,Traes_2DS_5B00410CD,Traes_7AL_138CA9C35,Traes_3AL_619FCC550,Traes_7AS_9DEA62A9E,Traes_7AL_3F2C16688,Traes_1DL_FEBB0E723,Traes_4BS_DBB8EB93F,Traes_2DS_591A6879B,Traes_1BL_68729B056,TRAES3BF104300010CFD_g,Traes_5BL_8C17DD1C4,Traes_5DL_ED441B7EB,Traes_5DL_CF0C31BF0,Traes_7BS_3622C9D4C,Traes_1BL_7C9EC3…
D8_BB vs DH11_BB	DH11_BB	GO:0043565	sequence-specific DNA binding	molecular function	2.0657e-05	0.0028779	183	8033	Traes_1BS_3761C242C,Traes_4DS_FE38A59D0,Traes_5BL_E15759DAD,TRAES3BF098500060CFD_g,TRAES3BF099600200CFD_g,Traes_5AL_ED21C722B,Traes_2BL_33410A32A,TRAES3BF066100070CFD_g,Traes_4BS_4F52653D8,Traes_2DL_036F2A3FC,Traes_3AL_140B829CB,Traes_5DL_6EB179C88,Traes_5BS_FF44610EF1,Traes_7AL_DD1C051D3,Traes_1AS_94B6230FB1,Traes_3DL_14E0F83A9,Traes_7BL_FDD83B5CE,TRAES3BF058500060CFD_g,Traes_7DL_4CF94CD8F,Traes…
D8_BB vs DH11_BB	DH11_BB	GO:0008652	cellular amino acid biosynthetic process	biological process	2.1235e-05	0.0028779	98	8033	Traes_2DL_00618F315,Traes_1BS_A8FFC47EB,Traes_6DS_9A9EDCD1F,Traes_5DL_6B09AFADC,Traes_6AS_BAB9A28AB,Traes_5BL_61E22E49C,Traes_2AL_DF03A4B48,Traes_1DL_3B1A895B8,Traes_2DL_EB6342C6E,Traes_1AL_1DC9BD199,Traes_4DS_352C41430,Traes_2BL_FB766A312,Traes_2AL_2B1E0D240,Traes_6BL_C433D70A3,Traes_5AS_1C65137F3,Traes_6AL_562AE8B6E,Traes_7AL_D93FC054C,Traes_5DS_5904977BB,TRAES3BF032000030CFD_g,Traes_7DL_E046FB…
D8_BB vs DH11_BB	DH11_BB	GO:0016872	intramolecular lyase activity	molecular function	2.4644e-05	0.0032496	15	8033	Traes_4DS_3A9B44A33,Traes_4BS_7314CDBF0,Traes_2AS_20F7B312E,Traes_4BL_0A8199503,Traes_6AL_0C5F4D84E,Traes_7AS_1588F732C,Traes_1AS_7350AC7C8,Traes_4DL_54A769EAC,Traes_4AS_0812D941C,Traes_6BL_102D3B9FB,Traes_6DS_5500883E3,Traes_7BS_1060BA69E,Traes_6DL_5AEB328FD,Traes_6BS_6743371F8,Traes_7DS_69AAFAE02
D8_BB vs DH11_BB	DH11_BB	GO:0004619	phosphoglycerate mutase activity	molecular function	2.7612e-05	0.0035453	18	8033	Traes_4DL_614C6B143,Traes_1AL_B77FFBAFC,Traes_1BL_D2EDF576B,Traes_6AS_B5351634D1,Traes_1DL_84C15D335,Traes_1BL_E38BBC0DA1,Traes_5BL_5081CE9EC,Traes_7DS_226F2DC27,Traes_5BL_2C06592B7,Traes_4BL_3A819B961,Traes_1DL_DDBE5CFA9,Traes_7AS_0A1BAEEAD,Traes_4BL_8C0E579F8,Traes_4DL_2FA43439B,Traes_1AL_6E5BA9C6F,Traes_5BL_6FB7A4B58,Traes_5AL_16F3640B6,Traes_5BS_4E3E1D92D
D8_BB vs DH11_BB	DH11_BB	GO:0043231	intracellular membrane-bounded organelle	cellular component	3.6225e-05	0.0045318	1066	8033	Traes_2DL_52CDCA2D8,Traes_1BS_26DAB1780,Traes_5AL_2E22D663D,Traes_7AL_1CE429B0A1,Traes_6DL_A05C1BF04,Traes_7DS_31EAB3659,Traes_5BL_3A33069B6,Traes_4AL_5E6BE848E,Traes_6AS_E7529E691,Traes_4BS_37569EA13,Traes_6BL_EA4E40D6F,Traes_7AS_9DEA62A9E,Traes_1AS_488596E82,Traes_3AL_1D331EDAB,Traes_7AS_705BE4B61,Traes_4AL_32F46D538,Traes_6AS_AF9D4B022,Traes_2BL_1FD85D348,Traes_7BL_7D98E5814,Traes_4DS_1B340B11…
D8_BB vs DH11_BB	DH11_BB	GO:0043227	membrane-bounded organelle	cellular component	4.1218e-05	0.0050275	1067	8033	Traes_2BS_ADCA6EDEF,Traes_2BS_CA02DC5B2,Traes_5BL_28D44AD79,TRAES3BF082800020CFD_g,Traes_7AS_B2DC3787B,Traes_5DL_3DC0ED961,Traes_2BL_A0BD5C860,Traes_3DS_4F51F60BD,TRAES3BF012200030CFD_g,Traes_6BL_E486D0E41,Traes_1BL_4FE03D7B0,Traes_1BL_5F5FD0364,Traes_4AL_C2CCF108E,Traes_2BS_D7A73A455,Traes_5DL_3FF985F30,Traes_6AS_DFA1221D5,Traes_7BL_89A24C544,Traes_4BL_455C9E392,Traes_5DL_A9AB0F37D,Traes_5BL_71E…
D8_BB vs DH11_BB	DH11_BB	GO:0048037	cofactor binding	molecular function	4.3573e-05	0.0051852	342	8033	Traes_1AS_536E18ACD,Traes_6BL_89E415B3F,Traes_7AL_4E9F3315E,Traes_7BL_8F226AC0C,Traes_7BL_D5D98306F,Traes_7AL_78692505E,Traes_7DS_7E6A8A75F,Traes_6DL_7FE53EC74,TRAES3BF093600150CFD_g,Traes_4DS_1A67E8B86,Traes_7BL_1471223B1,Traes_2AL_C6C90C628,Traes_2AL_DAA754093,Traes_4BS_E4C21B153,Traes_4BL_91B539E41,Traes_3AL_DA008F010,Traes_7DL_E47632812,Traes_1BL_4F99047F1,Traes_5BL_94F8310B1,Traes_5DL_BF4213…
D8_BB vs DH11_BB	DH11_BB	GO:0006537	glutamate biosynthetic process	biological process	5.8286e-05	0.0064344	15	8033	Traes_5DL_EED5188AC,Traes_2BL_6A38C0C23,Traes_5BL_63BE8E19B,Traes_2DL_3A69DD453,Traes_7DL_7D95FE937,Traes_2AL_C51BB91CC,Traes_2DL_EB6342C6E,Traes_5AL_23317C348,Traes_2BL_FB766A312,Traes_5BL_D70B77649,Traes_2AL_2394F534B,Traes_6DL_A4CE8D26B,Traes_3DL_3F673BCAE,Traes_6AL_562AE8B6E,Traes_6BL_C433D70A3
D8_BB vs DH11_BB	DH11_BB	GO:0043650	dicarboxylic acid biosynthetic process	biological process	5.8286e-05	0.0064344	15	8033	Traes_2BL_6A38C0C23,Traes_5DL_EED5188AC,Traes_5BL_63BE8E19B,Traes_2AL_C51BB91CC,Traes_7DL_7D95FE937,Traes_2DL_3A69DD453,Traes_2DL_EB6342C6E,Traes_5AL_23317C348,Traes_3DL_3F673BCAE,Traes_6DL_A4CE8D26B,Traes_2BL_FB766A312,Traes_2AL_2394F534B,Traes_5BL_D70B77649,Traes_6BL_C433D70A3,Traes_6AL_562AE8B6E
D8_BB vs DH11_BB	DH11_BB	GO:0001671	ATPase activator activity	molecular function	5.8968e-05	0.0064344	5	8033	Traes_6BS_BC64E4799,Traes_7AS_A476464CF1,Traes_2DS_674DC992C,Traes_6DS_74700E918,Traes_6AS_C83DC6225
D8_BB vs DH11_BB	DH11_BB	GO:0006020	inositol metabolic process	biological process	6.1009e-05	0.0064344	7	8033	Traes_4AS_0812D941C,Traes_7DL_EC875DB5D,Traes_4DL_54A769EAC,Traes_4BL_0A8199503,Traes_1DL_23B562CE2,Traes_7BL_ABEAC99C8,Traes_7AL_1BC53C605
D8_BB vs DH11_BB	DH11_BB	GO:0044446	intracellular organelle part	cellular component	6.191e-05	0.0064344	643	8033	Traes_4AL_96A137452,Traes_2BS_D1734EDF9,Traes_5BL_606DFF706,Traes_3AL_7C8B9B963,Traes_5BL_94612A973,Traes_2BL_731FF6951,Traes_2AL_CD44E879E,Traes_5BL_7E70523B6,Traes_3DL_2563FC468,Traes_5BS_1A4DBC727,Traes_4DL_219967A99,Traes_1AL_8E9187BA2,Traes_6AL_28B83AFBB,Traes_7DL_A5ECEDA95,Traes_7BS_280163F24,Traes_2BS_E8781CB70,Traes_5BL_9E5D0BC0C,Traes_1AL_4DA7AF7E5,Traes_3AS_806D6C151,Traes_1DS_37B2DE731…
D8_BB vs DH11_BB	DH11_BB	GO:0050518	2-C-methyl-D-erythritol 4-phosphate cytidylyltransferase activity	molecular function	6.1983e-05	0.0064344	6	8033	Traes_3DL_68A78357D,Traes_4BL_455C9E392,TRAES3BF065800070CFD_g,Traes_4DL_7F0E9D8DE,Traes_1AL_0FC07AEF4,Traes_4AS_B59D0F85B
D8_BB vs DH11_BB	DH11_BB	GO:0004180	carboxypeptidase activity	molecular function	6.3797e-05	0.0064847	55	8033	Traes_2BS_24273473D,TRAES3BF013000030CFD_g,Traes_5DL_0716E5B9C,Traes_3AS_22DCCA460,Traes_4DS_605378143,Traes_5DL_4FF7BA97B,Traes_2DL_EA69557E8,Traes_3AL_7A164FCC0,Traes_4AL_AB45022BD,Traes_5BL_E1A888BDA,Traes_2AL_682E1C176,Traes_2AL_92E9CD7D2,Traes_3DL_B4379510B,Traes_1AS_A5202F273,Traes_4BS_66DD03146,Traes_2AL_35353C495,Traes_2BL_6224F0936,Traes_5BL_4B68B4F48,Traes_4AL_DFD3BD114,Traes_3AL_A2B769…
D8_BB vs DH11_BB	DH11_BB	GO:0009064	glutamine family amino acid metabolic process	biological process	7.9284e-05	0.0078944	39	8033	Traes_5BL_63BE8E19B,Traes_1DL_186A17154,Traes_4BS_7F31CC8A1,Traes_6DL_A4CE8D26B,Traes_3DL_3F673BCAE,Traes_4DS_47A04A098,Traes_2DL_5FE860D5F,Traes_7DL_7D95FE937,Traes_2AL_C51BB91CC,Traes_2BL_342BDEA35,Traes_2BS_9C5E6C127,Traes_2AL_2394F534B,Traes_4AL_B616E1A74,Traes_2DL_3A69DD453,Traes_2BS_300A220C8,Traes_2AS_341ED2581,Traes_5DS_27490F707,Traes_2DL_EB6342C6E,Traes_5AS_51DBC1F49,Traes_6AS_A9E51FA04…
D8_BB vs DH11_BB	DH11_BB	GO:0046537	2,3-bisphosphoglycerate-independent phosphoglycerate mutase activity	molecular function	8.7079e-05	0.0084972	15	8033	Traes_5BL_2C06592B7,Traes_1BL_E38BBC0DA1,Traes_5BL_6FB7A4B58,Traes_5BL_5081CE9EC,Traes_7DS_226F2DC27,Traes_1DL_DDBE5CFA9,Traes_5AL_16F3640B6,Traes_5BS_4E3E1D92D,Traes_4BL_8C0E579F8,Traes_7AS_0A1BAEEAD,Traes_1BL_D2EDF576B,Traes_1DL_84C15D335,Traes_6AS_B5351634D1,Traes_1AL_B77FFBAFC,Traes_1AL_6E5BA9C6F
D8_BB vs DH11_BB	DH11_BB	GO:0061630	ubiquitin protein ligase activity	molecular function	0.00010143	0.0095169	47	8033	Traes_4BS_37569EA13,Traes_5DL_D859AA635,Traes_2DS_306726BB7,Traes_2AL_9E68ABA72,Traes_5BL_FD0EDD217,Traes_3DL_0980A3389,TRAES3BF091600230CFD_g,Traes_2AS_8AD07EDC7,Traes_1DS_B9AA8F2CE,Traes_1DS_AAA7B8951,Traes_7DL_C6BD9A562,Traes_5BS_2318BDAA8,TRAES3BF014100010CFD_g,Traes_3AL_7353BBF10,Traes_1DL_D2F45A44E,Traes_1AL_E7F4CC5A1,Traes_3DL_048E666CB,Traes_6BL_8B9E1AEAF,Traes_5DS_0BFE4FD87,TRAES3BF09160…
D8_BB vs DH11_BB	DH11_BB	GO:0061659	ubiquitin-like protein ligase activity	molecular function	0.00010143	0.0095169	47	8033	Traes_2AS_0E7069178,Traes_2BS_CB3C9A104,Traes_3DL_155F0E08C,Traes_3AL_5FDE0ADB3,Traes_5DS_0BFE4FD87,TRAES3BF091600130CFD_g,Traes_2BL_0B80B3876,Traes_1DL_D2F45A44E,Traes_1AL_E7F4CC5A1,Traes_3DL_048E666CB,Traes_6BL_8B9E1AEAF,Traes_3AL_7353BBF10,Traes_7DL_C6BD9A562,Traes_5BS_2318BDAA8,TRAES3BF014100010CFD_g,Traes_1DS_AAA7B8951,TRAES3BF091600230CFD_g,Traes_2AS_8AD07EDC7,Traes_1DS_B9AA8F2CE,Traes_4BS_…
D8_BB vs DH11_BB	DH11_BB	GO:0044262	cellular carbohydrate metabolic process	biological process	0.00012763	0.011749	107	8033	Traes_4AL_72A055827,Traes_6BL_FC54B7E8F,Traes_1DL_23B562CE2,Traes_6AL_46EAF4384,Traes_2BS_96ECE84C2,Traes_7AL_5F21F6932,Traes_7BL_8A421AAB2,Traes_6DL_33F8A5EF4,Traes_1AL_48D8916DD,Traes_7DL_BD41F4558,Traes_1BL_3071A7152,Traes_2BL_C963272C8,Traes_5BS_F7853DBB6,Traes_4BL_01F5BF05A,Traes_6DS_9BBAA0C47,Traes_2DL_DB4D97814,Traes_6DL_1DF31EAB8,Traes_5AS_962BCA20C,Traes_7DL_EC875DB5D,Traes_5BL_CFCBFDA99…
D8_BB vs DH11_BB	DH11_BB	GO:0001071	nucleic acid binding transcription factor activity	molecular function	0.00013782	0.012226	305	8033	TRAES3BF110600020CFD_g,Traes_1DS_4C5192C92,Traes_1AL_549195044,Traes_1AS_7B176B545,Traes_7BS_803489ECB,Traes_2DL_B32203C91,Traes_3AS_0C6440F46,Traes_6AS_C06FBD883,Traes_3AL_463ABD4BF,Traes_4DL_8156B39DF,Traes_1DS_1DA472A5C,Traes_6AL_3EE9C21D1,Traes_2DS_FE62DB7F5,Traes_1AL_C3AE6B128,Traes_4AL_5062917C4,Traes_2DS_DE115609C,Traes_1DS_2BA3DF717,Traes_5BS_210B7C3A4,Traes_5DL_04FB2797F,Traes_2DS_B6872C…
D8_BB vs DH11_BB	DH11_BB	GO:0003700	transcription factor activity, sequence-specific DNA binding	molecular function	0.00013782	0.012226	305	8033	Traes_5DL_64F27292C,Traes_7AS_714D2116D,Traes_3AS_62742A0471,Traes_7DS_C6A3C10A6,Traes_6AL_CE4E76E1A,Traes_5BL_8D23DFA4A,Traes_7BS_5102E35CD,Traes_6BL_BABA3F1F0,Traes_5AL_8992A0E53,TRAES3BF111600130CFD_g,Traes_3AL_F326C5B8E,Traes_1BS_239E0BC00,Traes_7DS_F3F16AC88,Traes_5DL_B2A650E66,Traes_1AL_6D32A2988,Traes_6BL_4BD4253F3,Traes_3DS_BCF43F52D,Traes_5AS_17864C5FA,Traes_4DS_AFCEDDE67,Traes_1DL_46428…
D8_BB vs DH11_BB	DH11_BB	GO:0016614	oxidoreductase activity, acting on CH-OH group of donors	molecular function	0.00014315	0.012313	160	8033	Traes_2AS_AA5E1E20D,Traes_1DS_1DA472A5C,Traes_2DL_6631C9584,Traes_5DL_1AB3E339C,Traes_4BS_773925576,Traes_1DS_08DB46EF9,Traes_6DL_AF5A93C83,Traes_5DL_D3F3569E1,Traes_3DL_6DE7463D7,Traes_1BL_FE986890F,Traes_3AL_416AB0A5B,Traes_2BL_CEC7F2D7B,Traes_7DS_B30C70553,Traes_5AS_A3881C198,TRAES3BF021600160CFD_g,Traes_6BS_7E02A04C4,Traes_7AL_A2D163F33,Traes_7BS_803489ECB,Traes_5BL_3892C17DC,Traes_5DL_E62052…
D8_BB vs DH11_BB	DH11_BB	GO:0044422	organelle part	cellular component	0.00014385	0.012313	645	8033	Traes_4BS_6BF83E49B,Traes_2AL_BD550258E,Traes_6AL_727AEFCD4,Traes_5DL_8FD0CF6B9,Traes_7DS_58DD91508,TRAES3BF011300020CFD_g,Traes_1BS_A89555422,Traes_6BL_BABA3F1F0,Traes_5AS_092DF7A4F,Traes_5DS_36DBBAD1C,Traes_1AL_51CED3DBF,Traes_4BL_3C5676CA4,Traes_5DL_86102CD25,Traes_2AL_69BD23C6B,Traes_3AL_C0F339854,Traes_4AS_A6F980547,Traes_5BL_59BE4EDC4,Traes_1DL_37D5865CA,Traes_6DS_8E8BE65FC,Traes_2BL_84B12F…
D8_BB vs DH11_BB	DH11_BB	GO:0015936	coenzyme A metabolic process	biological process	0.00015571	0.013099	18	8033	Traes_7AS_E07C3602E,Traes_3AL_8DF3A399F,Traes_6AL_D1FCF6297,Traes_6BL_FBAC75611,Traes_2BL_89ECD3465,Traes_3DL_1C7B28195,Traes_7DS_B74F0D645,Traes_5DL_A83547043,Traes_2BL_B1CC67771,Traes_5AS_9E5FCDEC5,Traes_5DS_A195DC99C,Traes_2DL_2EEF17889,Traes_6BL_0D20315E2,Traes_6AL_F290776E4,Traes_6DL_B430F357F,Traes_6AL_F7F6780F5,Traes_2AL_AD4A5ACF7,Traes_5BL_57DE4F6E6
D8_BB vs DH11_BB	DH11_BB	GO:0032502	developmental process	biological process	0.00017011	0.013922	188	8033	Traes_5BL_424F1AEF1,Traes_1DL_5CFDC2A24,Traes_6DL_4E9ADFC33,Traes_6AL_033D6C680,Traes_7DL_7D95FE937,Traes_2DS_86FDBD81F,Traes_1BL_EBAF41F1E,Traes_1AL_AE2AB4274,Traes_4AL_78F1233CC,Traes_2AL_D0C3751FD,Traes_5AL_0AE50C9C0,Traes_6BL_6CCE1670D1,Traes_6BL_C9B767DD8,Traes_7DL_ECF3548C6,Traes_6BL_F2A93454B,Traes_5DL_3957431EE,Traes_6DL_C1571283B,Traes_7AL_D86200BB1,Traes_6AL_E2EBCA858,Traes_1AL_34393272…
D8_BB vs DH11_BB	DH11_BB	GO:0050662	coenzyme binding	molecular function	0.00017345	0.013922	276	8033	Traes_5AS_1C65137F3,Traes_6AL_562AE8B6E,Traes_7DL_B9EF4FCAD,Traes_2DS_197B8D684,Traes_6DL_C6E63ED1C,Traes_6BL_8BE7AE308,Traes_5AL_B507D4790,Traes_4BS_E9F9FE3C5,Traes_7AS_B388D6C99,Traes_2AL_E6ACD9F9B,Traes_2DL_A87320584,Traes_1BS_CEB5DA163,Traes_2AS_69329D634,Traes_7AL_EA2848B17,Traes_5AL_A31752177,Traes_1DL_D736E3A6E,Traes_2AL_180E4BAFE,Traes_7DS_A60E1357C,Traes_6AL_6D828D191,Traes_5BL_E207434E3…
D8_BB vs DH11_BB	DH11_BB	GO:0008131	primary amine oxidase activity	molecular function	0.00017784	0.013922	10	8033	Traes_2AS_1578404CB,Traes_2DS_3017E946B,Traes_2AS_9A3AC21B6,Traes_2BL_FD8F6184B,Traes_2AL_F4F6F518D,Traes_2BS_65836FEE4,Traes_2DL_10BAF2D53,Traes_2DL_1FF716E43,Traes_2AL_CD28AB70E,Traes_4DL_C1E2F5364
D8_BB vs DH11_BB	DH11_BB	GO:0004185	serine-type carboxypeptidase activity	molecular function	0.00017837	0.013922	49	8033	Traes_2AL_682E1C176,Traes_2AL_92E9CD7D2,Traes_5BL_E1A888BDA,Traes_3DL_B4379510B,Traes_5DL_4FF7BA97B,Traes_4DS_605378143,Traes_3AS_22DCCA460,Traes_3AL_7A164FCC0,Traes_4AL_AB45022BD,Traes_2DL_EA69557E8,Traes_5DL_0716E5B9C,Traes_2BS_24273473D,TRAES3BF013000030CFD_g,Traes_3AL_A2B769FD0,Traes_1AS_06ED54842,Traes_2BL_6224F0936,Traes_5BL_4B68B4F48,Traes_1AS_A5202F273,Traes_4BS_66DD03146,Traes_2AL_35353C…
D8_BB vs DH11_BB	DH11_BB	GO:0015930	glutamate synthase activity	molecular function	0.00017977	0.013922	15	8033	Traes_5DL_EED5188AC,Traes_2BL_6A38C0C23,Traes_2DL_3A69DD453,Traes_2AL_C51BB91CC,Traes_7DL_7D95FE937,Traes_5BL_63BE8E19B,Traes_5AL_23317C348,Traes_2DL_EB6342C6E,Traes_6AL_562AE8B6E,Traes_6BL_C433D70A3,Traes_2AL_2394F534B,Traes_2BL_FB766A312,Traes_5BL_D70B77649,Traes_3DL_3F673BCAE,Traes_6DL_A4CE8D26B
D8_BB vs DH11_BB	DH11_BB	GO:0016641	oxidoreductase activity, acting on the CH-NH2 group of donors, oxygen as acceptor	molecular function	0.00019531	0.01476	18	8033	Traes_2DL_10BAF2D53,Traes_2DS_5C2277DB0,Traes_2BS_65836FEE4,Traes_2BL_FD8F6184B,Traes_2AL_F4F6F518D,Traes_2AS_9A3AC21B6,Traes_7AS_B406A98B1,Traes_2DS_3017E946B,Traes_3DL_64BF1EBCA,Traes_2AS_1578404CB,Traes_4DL_C1E2F5364,Traes_7BS_B10DEE0A5,Traes_4AL_4C3B1561B,Traes_2BS_EC3C5A358,Traes_2AL_CD28AB70E,Traes_7DS_A6E23734B,Traes_6AL_6D828D191,Traes_2DL_1FF716E43
D8_BB vs DH11_BB	DH11_BB	GO:0003854	3-beta-hydroxy-delta5-steroid dehydrogenase activity	molecular function	0.00021405	0.01476	63	8033	Traes_2AS_AA5E1E20D,Traes_1DS_1DA472A5C,Traes_7DL_E48FCCB32,Traes_2BS_2C594923E,Traes_3AL_2257408CA,TRAES3BF117500020CFD_g,Traes_5BL_3285D19B9,Traes_5AL_B507D4790,Traes_4DL_5EEE1CABA,Traes_1AL_285CB61AE,Traes_7DL_8370437C5,Traes_5DL_1AB3E339C,Traes_7BL_1471223B1,Traes_2DL_2F072D907,Traes_1BL_4F99047F1,Traes_4AS_8610A0310,Traes_5DL_BF4213CF4,Traes_5BL_94F8310B1,Traes_2DS_B82EE83A5,Traes_7AS_94BEBA…
D8_BB vs DH11_BB	DH11_BB	GO:0016229	steroid dehydrogenase activity	molecular function	0.00021405	0.01476	63	8033	Traes_5BL_28CCE5325,Traes_5BL_BBF7FDD73,Traes_7BL_E50D5A999,Traes_4DL_855A5572E,Traes_5DL_AC9BA594F,Traes_7AL_6C351FE90,Traes_5BL_36B4733ED,TRAES3BF032700100CFD_g,Traes_2BL_F647AD1DE,Traes_5BL_B007160F8,Traes_5DL_640A0E637,Traes_2DS_4F77C02C7,Traes_6BL_2FAA97F71,Traes_7DL_7CBA513CB,Traes_2AL_F974CFFC2,Traes_7AL_C9C8EEE40,Traes_5AL_C09D1D957,Traes_7BL_1FB2CB41F,Traes_5DL_0927957E4,Traes_4AL_202814…
D8_BB vs DH11_BB	DH11_BB	GO:0033764	steroid dehydrogenase activity, acting on the CH-OH group of donors, NAD or NADP as acceptor	molecular function	0.00021405	0.01476	63	8033	Traes_5AL_A31752177,Traes_5DL_D3F3569E1,Traes_2BL_A9211564A,Traes_2DS_B82EE83A5,Traes_7AS_94BEBA950,Traes_1AL_9D3A2CA99,Traes_1BL_34814DE4A,Traes_5BL_69A0036EA,TRAES3BF021600160CFD_g,Traes_5BL_AABE48ABF,Traes_7AL_4E9F3315E,Traes_5BL_E207434E3,Traes_7AL_A2D163F33,Traes_7AS_F9C6EBD97,Traes_7DL_E046FBCC4,Traes_2BS_58E7D5315,Traes_5BL_8A99D83A5,Traes_2AL_63673D843,Traes_5BL_AE6CB72A8,Traes_2BS_2C5949…
D8_BB vs DH11_BB	DH11_BB	GO:0019310	inositol catabolic process	biological process	0.0002423	0.01476	4	8033	Traes_7DL_EC875DB5D,Traes_7AL_1BC53C605,Traes_7BL_ABEAC99C8,Traes_1DL_23B562CE2
D8_BB vs DH11_BB	DH11_BB	GO:0046164	alcohol catabolic process	biological process	0.0002423	0.01476	4	8033	Traes_7AL_1BC53C605,Traes_7BL_ABEAC99C8,Traes_1DL_23B562CE2,Traes_7DL_EC875DB5D
D8_BB vs DH11_BB	DH11_BB	GO:0046174	polyol catabolic process	biological process	0.0002423	0.01476	4	8033	Traes_7DL_EC875DB5D,Traes_7AL_1BC53C605,Traes_1DL_23B562CE2,Traes_7BL_ABEAC99C8
D8_BB vs DH11_BB	DH11_BB	GO:0050113	inositol oxygenase activity	molecular function	0.0002423	0.01476	4	8033	Traes_7DL_EC875DB5D,Traes_1DL_23B562CE2,Traes_7BL_ABEAC99C8,Traes_7AL_1BC53C605
D8_BB vs DH11_BB	DH11_BB	GO:1901616	organic hydroxy compound catabolic process	biological process	0.0002423	0.01476	4	8033	Traes_7BL_ABEAC99C8,Traes_1DL_23B562CE2,Traes_7AL_1BC53C605,Traes_7DL_EC875DB5D
D8_BB vs DH11_BB	DH11_BB	GO:1901607	alpha-amino acid biosynthetic process	biological process	0.00024238	0.01476	83	8033	Traes_5BL_C2D7E637F,Traes_5BL_D70B77649,Traes_6AS_A9E51FA04,Traes_3AS_0C6440F46,Traes_4DL_38D0D149A,Traes_2DL_3A69DD453,Traes_5BL_3677218A1,Traes_4AL_B616E1A74,Traes_2BL_13C30400E,Traes_5DL_BF4213CF4,Traes_7DS_DAC148393,Traes_6AS_0D08DEFD0,Traes_7DS_7E6A8A75F,Traes_3DL_45B528FFC,Traes_4DS_70CD809D5,Traes_3DS_14B3F5089,Traes_4AL_1CD626203,Traes_4BS_A8F01CCC5,Traes_5DL_EED5188AC,Traes_2BL_6A38C0C23…
D8_BB vs DH11_BB	DH11_BB	GO:0009415	response to water	biological process	0.00026433	0.01476	14	8033	Traes_6BL_ADE1875EF,Traes_5AL_A31A96C83,Traes_6DL_B28B5501C,Traes_6AL_033D6C680,Traes_5AL_E4E5B111A,Traes_6AL_E2BFEA5F4,Traes_4DS_CC45FE96E,Traes_5DL_134F29727,Traes_3DL_2BAC94A99,Traes_5BL_3B390119D,Traes_6DL_518F5BCCC,TRAES3BF082500040CFD_g,Traes_4DS_993693839,Traes_2BL_7D2114731
D8_BB vs DH11_BB	DH11_BB	GO:0006536	glutamate metabolic process	biological process	0.00027891	0.01476	15	8033	Traes_2AL_C51BB91CC,Traes_7DL_7D95FE937,Traes_2DL_3A69DD453,Traes_5BL_63BE8E19B,Traes_2BL_6A38C0C23,Traes_5DL_EED5188AC,Traes_6BL_C433D70A3,Traes_6AL_562AE8B6E,Traes_6DL_A4CE8D26B,Traes_3DL_3F673BCAE,Traes_2BL_FB766A312,Traes_5BL_D70B77649,Traes_2AL_2394F534B,Traes_5AL_23317C348,Traes_2DL_EB6342C6E
D8_BB vs DH11_BB	DH11_BB	GO:0042558	pteridine-containing compound metabolic process	biological process	0.00029153	0.01476	26	8033	TRAES3BF032000030CFD_g,Traes_4AS_0A6EA57C3,Traes_3DS_14B3F5089,Traes_7DL_5E70ECC77,Traes_5BL_FC6D62A99,Traes_6AL_F409C488B,Traes_3DL_45B528FFC,Traes_7DS_7E6A8A75F,Traes_6BS_61205C056,Traes_4AS_D14F0A48B,Traes_6BL_45C6C9BA1,Traes_5BL_05819E27A,Traes_5BL_3677218A1,Traes_4BL_5370E1E38,Traes_1BS_A8FFC47EB,Traes_5DL_6B09AFADC,Traes_5BL_61E22E49C,Traes_6AS_BAB9A28AB,Traes_5BS_EC9AE33AD,Traes_1DL_7868C5…
D8_BB vs DH11_BB	DH11_BB	GO:0006895	Golgi to endosome transport	biological process	0.00029345	0.01476	7	8033	Traes_3AS_43D5892CB,Traes_2DL_8CE2F9147,Traes_7DL_0072E3811,Traes_7AL_802A6236B,Traes_4AL_78F1233CC,Traes_7BL_C3CE8540D,Traes_2BL_1E048C314
D8_BB vs DH11_BB	DH11_BB	GO:0006903	vesicle targeting	biological process	0.00029345	0.01476	7	8033	Traes_7BL_C3CE8540D,Traes_7AL_802A6236B,Traes_4AL_78F1233CC,Traes_7DL_0072E3811,Traes_2BL_1E048C314,Traes_3AS_43D5892CB,Traes_2DL_8CE2F9147
D8_BB vs DH11_BB	DH11_BB	GO:0007162	negative regulation of cell adhesion	biological process	0.00029345	0.01476	7	8033	Traes_2BL_1E048C314,Traes_4AL_78F1233CC,Traes_7AL_802A6236B,Traes_7DL_0072E3811,Traes_7BL_C3CE8540D,Traes_2DL_8CE2F9147,Traes_3AS_43D5892CB
D8_BB vs DH11_BB	DH11_BB	GO:0010721	negative regulation of cell development	biological process	0.00029345	0.01476	7	8033	Traes_2DL_8CE2F9147,Traes_3AS_43D5892CB,Traes_2BL_1E048C314,Traes_7AL_802A6236B,Traes_7BL_C3CE8540D,Traes_4AL_78F1233CC,Traes_7DL_0072E3811
D8_BB vs DH11_BB	DH11_BB	GO:0010769	regulation of cell morphogenesis involved in differentiation	biological process	0.00029345	0.01476	7	8033	Traes_2DL_8CE2F9147,Traes_3AS_43D5892CB,Traes_2BL_1E048C314,Traes_7AL_802A6236B,Traes_7DL_0072E3811,Traes_4AL_78F1233CC,Traes_7BL_C3CE8540D
D8_BB vs DH11_BB	DH11_BB	GO:0010771	negative regulation of cell morphogenesis involved in differentiation	biological process	0.00029345	0.01476	7	8033	Traes_2DL_8CE2F9147,Traes_3AS_43D5892CB,Traes_2BL_1E048C314,Traes_7BL_C3CE8540D,Traes_7AL_802A6236B,Traes_4AL_78F1233CC,Traes_7DL_0072E3811
D8_BB vs DH11_BB	DH11_BB	GO:0010810	regulation of cell-substrate adhesion	biological process	0.00029345	0.01476	7	8033	Traes_3AS_43D5892CB,Traes_2DL_8CE2F9147,Traes_4AL_78F1233CC,Traes_7AL_802A6236B,Traes_7BL_C3CE8540D,Traes_7DL_0072E3811,Traes_2BL_1E048C314
D8_BB vs DH11_BB	DH11_BB	GO:0010812	negative regulation of cell-substrate adhesion	biological process	0.00029345	0.01476	7	8033	Traes_3AS_43D5892CB,Traes_2DL_8CE2F9147,Traes_7DL_0072E3811,Traes_7AL_802A6236B,Traes_4AL_78F1233CC,Traes_7BL_C3CE8540D,Traes_2BL_1E048C314
D8_BB vs DH11_BB	DH11_BB	GO:0031589	cell-substrate adhesion	biological process	0.00029345	0.01476	7	8033	Traes_3AS_43D5892CB,Traes_2DL_8CE2F9147,Traes_7BL_C3CE8540D,Traes_7AL_802A6236B,Traes_4AL_78F1233CC,Traes_7DL_0072E3811,Traes_2BL_1E048C314
D8_BB vs DH11_BB	DH11_BB	GO:0034315	regulation of Arp2/3 complex-mediated actin nucleation	biological process	0.00029345	0.01476	7	8033	Traes_3AS_43D5892CB,Traes_2DL_8CE2F9147,Traes_7AL_802A6236B,Traes_7BL_C3CE8540D,Traes_4AL_78F1233CC,Traes_7DL_0072E3811,Traes_2BL_1E048C314
D8_BB vs DH11_BB	DH11_BB	GO:0034446	substrate adhesion-dependent cell spreading	biological process	0.00029345	0.01476	7	8033	Traes_7AL_802A6236B,Traes_7BL_C3CE8540D,Traes_4AL_78F1233CC,Traes_7DL_0072E3811,Traes_2BL_1E048C314,Traes_3AS_43D5892CB,Traes_2DL_8CE2F9147
D8_BB vs DH11_BB	DH11_BB	GO:0035650	AP-1 adaptor complex binding	molecular function	0.00029345	0.01476	7	8033	Traes_2BL_1E048C314,Traes_7DL_0072E3811,Traes_7AL_802A6236B,Traes_4AL_78F1233CC,Traes_7BL_C3CE8540D,Traes_2DL_8CE2F9147,Traes_3AS_43D5892CB
D8_BB vs DH11_BB	DH11_BB	GO:0045596	negative regulation of cell differentiation	biological process	0.00029345	0.01476	7	8033	Traes_3AS_43D5892CB,Traes_2DL_8CE2F9147,Traes_7AL_802A6236B,Traes_7BL_C3CE8540D,Traes_4AL_78F1233CC,Traes_7DL_0072E3811,Traes_2BL_1E048C314
D8_BB vs DH11_BB	DH11_BB	GO:0048199	vesicle targeting, to, from or within Golgi	biological process	0.00029345	0.01476	7	8033	Traes_3AS_43D5892CB,Traes_2DL_8CE2F9147,Traes_7AL_802A6236B,Traes_4AL_78F1233CC,Traes_7BL_C3CE8540D,Traes_7DL_0072E3811,Traes_2BL_1E048C314
D8_BB vs DH11_BB	DH11_BB	GO:0048203	vesicle targeting, trans-Golgi to endosome	biological process	0.00029345	0.01476	7	8033	Traes_2DL_8CE2F9147,Traes_3AS_43D5892CB,Traes_2BL_1E048C314,Traes_4AL_78F1233CC,Traes_7AL_802A6236B,Traes_7DL_0072E3811,Traes_7BL_C3CE8540D
D8_BB vs DH11_BB	DH11_BB	GO:0051093	negative regulation of developmental process	biological process	0.00029345	0.01476	7	8033	Traes_2BL_1E048C314,Traes_7AL_802A6236B,Traes_7BL_C3CE8540D,Traes_4AL_78F1233CC,Traes_7DL_0072E3811,Traes_2DL_8CE2F9147,Traes_3AS_43D5892CB
D8_BB vs DH11_BB	DH11_BB	GO:0051125	regulation of actin nucleation	biological process	0.00029345	0.01476	7	8033	Traes_7AL_802A6236B,Traes_4AL_78F1233CC,Traes_7BL_C3CE8540D,Traes_7DL_0072E3811,Traes_2BL_1E048C314,Traes_3AS_43D5892CB,Traes_2DL_8CE2F9147
D8_BB vs DH11_BB	DH11_BB	GO:0060284	regulation of cell development	biological process	0.00029345	0.01476	7	8033	Traes_4AL_78F1233CC,Traes_7AL_802A6236B,Traes_7BL_C3CE8540D,Traes_7DL_0072E3811,Traes_2BL_1E048C314,Traes_3AS_43D5892CB,Traes_2DL_8CE2F9147
D8_BB vs DH11_BB	DH11_BB	GO:0098602	single organism cell adhesion	biological process	0.00029345	0.01476	7	8033	Traes_2DL_8CE2F9147,Traes_3AS_43D5892CB,Traes_2BL_1E048C314,Traes_4AL_78F1233CC,Traes_7AL_802A6236B,Traes_7DL_0072E3811,Traes_7BL_C3CE8540D
D8_BB vs DH11_BB	DH11_BB	GO:1900024	regulation of substrate adhesion-dependent cell spreading	biological process	0.00029345	0.01476	7	8033	Traes_2DL_8CE2F9147,Traes_3AS_43D5892CB,Traes_2BL_1E048C314,Traes_7AL_802A6236B,Traes_4AL_78F1233CC,Traes_7DL_0072E3811,Traes_7BL_C3CE8540D
D8_BB vs DH11_BB	DH11_BB	GO:1900025	negative regulation of substrate adhesion-dependent cell spreading	biological process	0.00029345	0.01476	7	8033	Traes_2DL_8CE2F9147,Traes_3AS_43D5892CB,Traes_2BL_1E048C314,Traes_7AL_802A6236B,Traes_4AL_78F1233CC,Traes_7BL_C3CE8540D,Traes_7DL_0072E3811
D8_BB vs DH11_BB	DH11_BB	GO:0042559	pteridine-containing compound biosynthetic process	biological process	0.00032495	0.016178	25	8033	Traes_6BL_45C6C9BA1,Traes_4AS_D14F0A48B,Traes_3DL_45B528FFC,Traes_7DS_7E6A8A75F,Traes_6BS_61205C056,Traes_7DL_5E70ECC77,Traes_5BL_FC6D62A99,Traes_6AL_F409C488B,TRAES3BF032000030CFD_g,Traes_4AS_0A6EA57C3,Traes_3DS_14B3F5089,Traes_3AS_0C6440F46,Traes_4AL_BEFE6D2CE,Traes_5AL_020BB9D69,Traes_5BS_EC9AE33AD,Traes_1DL_7868C5B58,Traes_5AS_1C65137F3,Traes_2DS_62AF704FC,Traes_1BS_A8FFC47EB,Traes_5BL_61E22E…
D8_BB vs DH11_BB	DH11_BB	GO:0004553	hydrolase activity, hydrolyzing O-glycosyl compounds	molecular function	0.00035944	0.017714	234	8033	Traes_5DL_06720A14B,Traes_7DL_AD8F90F24,Traes_5BL_F35F8B2D1,Traes_5AS_26D22FF1B,Traes_7DL_D39A0193F,Traes_2DL_647B61E84,Traes_5DL_BF47BE671,Traes_1AL_22BFD3F69,Traes_7BL_11C5C7BC4,Traes_7BL_3AC9D6962,Traes_7DS_8C28BEC12,Traes_5BL_58CAE6F7B,Traes_4DS_9179FF158,Traes_1BL_00CA9190B,Traes_3AS_925DAF2BE,Traes_2DS_7F07924BE,Traes_6BL_3BE1AC22A,Traes_1DL_4EA2C6897,Traes_7BS_572B710CE,Traes_4BS_CBBA8D8D1…
D8_BB vs DH11_BB	DH11_BB	GO:0051499	D-aminoacyl-tRNA deacylase activity	molecular function	0.00036562	0.017838	5	8033	Traes_5DL_AEF2C5DF9,Traes_5DL_3DB0B04CD,Traes_5AL_79139103D,Traes_5AL_05606ADF7,Traes_5BL_424F1AEF1
D8_BB vs DH11_BB	DH11_BB	GO:0005996	monosaccharide metabolic process	biological process	0.00039387	0.019027	48	8033	Traes_6BL_89E415B3F,Traes_2BS_E5732CD2C,Traes_4AS_254B6D654,Traes_4BL_1C9103753,Traes_7DL_9019A28FC,Traes_5BL_BF60CBEDA,Traes_1DS_0435E9A1F,Traes_2AS_EC975D5AB,Traes_1AL_9D3A2CA99,Traes_5DL_FEA30FE3D,Traes_6DL_DF084B211,Traes_1AS_83385074B,Traes_1BL_C0CF2E7C21,Traes_1BS_0039045F7,Traes_2BL_F6050F530,Traes_6BL_585BEC5D5,Traes_4DS_9179FF158,Traes_1DL_22F439ED5,Traes_5AL_D86A878AF,Traes_7BL_5F299DC9…
D8_BB vs DH11_BB	DH11_BB	GO:0006813	potassium ion transport	biological process	0.0004099	0.019607	80	8033	Traes_3AL_033375A71,Traes_2AS_073ACACAF,Traes_1AL_0226AAD07,Traes_4AL_4B09F91AE,Traes_2AS_B1279EDF6,Traes_1DS_F3F17A72C,Traes_2AS_01BF89DD2,Traes_6AL_39E27D39A,Traes_4AS_B37B94BE5,Traes_7DS_56889FAD3,Traes_4BS_E46925D04,Traes_7AL_955F54182,Traes_4DS_BBFC26252,Traes_1AS_C1BD73C48,Traes_1DL_4D7C10235,Traes_7DL_7122E546D,Traes_7DL_AF47AD87E,Traes_3DL_DB5BAA1E4,Traes_7BL_97526A990,TRAES3BF027700170CF…
D8_BB vs DH11_BB	DH11_BB	GO:0019751	polyol metabolic process	biological process	0.00041689	0.019747	17	8033	Traes_5AL_2292EE446,Traes_6AS_D1FB64A8B,Traes_4AS_0812D941C,Traes_4BS_8403647F6,Traes_4AL_4E6C408DC,Traes_7AL_1BC53C605,Traes_1DL_23B562CE2,Traes_4BL_0A8199503,Traes_4DS_BEC810C3D,Traes_4DL_54A769EAC,Traes_5DL_757B70C3E,Traes_7BL_ABEAC99C8,Traes_5BL_2B2033BE0,Traes_7DL_EC875DB5D,Traes_4DS_B8602CA5C,Traes_4BS_F4EF6282B,Traes_5DL_8113975A6
D8_BB vs DH11_BB	DH11_BB	GO:0000334	3-hydroxyanthranilate 3,4-dioxygenase activity	molecular function	0.00046108	0.021631	6	8033	Traes_4BS_994BC287F,Traes_1DL_C56A58B40,Traes_4BS_4E68C8E47,Traes_2AL_59F8B3462,Traes_3DL_155F0E08C,TRAES3BF057800070CFD_g
D8_BB vs DH11_BB	DH11_BB	GO:0070008	serine-type exopeptidase activity	molecular function	0.00046937	0.02181	64	8033	TRAES3BF029100020CFD_g,Traes_1BS_243851B3C,TRAES3BF024200050CFD_g,Traes_4BL_E35969C6B,Traes_1BL_6A4EF5174,Traes_2DS_C2E9D89CF,Traes_7AS_7A92A513A,Traes_4BL_5FE79F4B2,Traes_1DS_8333C4583,Traes_4DL_2362A8394,Traes_6BS_9B6EA6B99,Traes_2DL_060519447,Traes_7BS_65499DFD4,Traes_5AL_832CDADBB,Traes_4AS_EDC478940,Traes_6BS_835433815,Traes_4BS_DD4028C78,Traes_5AL_2EDDF65BE,Traes_1BL_EB561E7B4,Traes_4DS_298…
D8_BB vs DH11_BB	DH11_BB	GO:0004612	phosphoenolpyruvate carboxykinase (ATP) activity	molecular function	0.00051364	0.023642	8	8033	Traes_3AL_619FCC550,Traes_4BL_518630DDF,Traes_7AL_806F06371,Traes_7BL_5F299DC92,Traes_7DL_9019A28FC,Traes_4BL_1C9103753,Traes_4AS_254B6D654,Traes_4DL_D7237EFB9
D8_BB vs DH11_BB	DH11_BB	GO:0006308	DNA catabolic process	biological process	0.00054892	0.02503	16	8033	Traes_3DL_44ED6DA56,Traes_2DL_2D3C40C9A,Traes_2AS_8CE0AADC5,Traes_2AL_211C351AF,Traes_2DL_EE130E7CF,Traes_2AL_3F1A87585,Traes_2AL_AC14A6352,Traes_3AL_31FF078A6,Traes_2AL_F27B50401,Traes_2AL_509C837CD,Traes_2BL_DD9CF6B84,Traes_2DL_FE7C9635F,Traes_2BL_36B344F6B,Traes_2DL_D54054567,Traes_2BS_99AD38FAF,Traes_2DL_5379C1D05
D8_BB vs DH11_BB	DH11_BB	GO:0006801	superoxide metabolic process	biological process	0.00058966	0.026638	11	8033	Traes_2AS_529825553,Traes_2DS_3C3A2A12A,Traes_2DL_187F80D20,Traes_4DL_08EEED1A6,Traes_2DL_F48387F4E,Traes_2AL_8123ADD82,Traes_4BL_F765C4AA5,Traes_4AL_FC5D66106,Traes_2BL_7BF340BAE,Traes_2BS_6015BC7C6,Traes_2BL_7F2D8FAF6
D8_BB vs DH11_BB	DH11_BB	GO:0022604	regulation of cell morphogenesis	biological process	0.00059531	0.026643	9	8033	Traes_4AL_78F1233CC,Traes_7BL_C3CE8540D,Traes_2BS_84FB90D88,Traes_1AL_AE2AB4274,Traes_2DL_8CE2F9147,Traes_7AL_802A6236B,Traes_7DL_0072E3811,Traes_2BL_1E048C314,Traes_3AS_43D5892CB
D8_BB vs DH11_BB	DH11_BB	GO:0016670	oxidoreductase activity, acting on a sulfur group of donors, oxygen as acceptor	molecular function	0.00060069	0.026643	11	8033	Traes_2AL_03BB64E8A,Traes_1BS_3761C242C,Traes_7AS_B43835560,Traes_1BL_E8554BB57,Traes_4DL_153017FFA,Traes_1DL_4B94DFED6,Traes_1AL_6D32A2988,Traes_2DL_F836B678E,Traes_2AL_5B0EC7AC4,Traes_4BL_3ABA3049C,Traes_4AS_94B8E6F8C
D8_BB vs DH11_BB	DH11_BB	GO:0060589	nucleoside-triphosphatase regulator activity	molecular function	0.00065866	0.028951	48	8033	Traes_7DS_255D13EDA,Traes_4BL_27330C1B8,Traes_2AL_7181302A3,Traes_5AL_D5A6761A8,Traes_1AS_FE5279B08,Traes_1DL_1E6C9F9A9,Traes_3AL_989AE5FD3,Traes_1BL_5FFF3DBA5,Traes_3AL_49724B7DE,Traes_3AL_F1C60A206,TRAES3BF139100020CFD_g,Traes_6BS_BC64E4799,Traes_2BS_999F9A579,Traes_6DS_4B3615E5F,Traes_5AL_6173B92A1,Traes_1BL_CF404ABF4,Traes_4AL_D997EF556,Traes_2AS_E056CB961,Traes_6DL_283955EA6,Traes_5BS_FDE980…
D8_BB vs DH11_BB	DH11_BB	GO:0008047	enzyme activator activity	molecular function	0.00067169	0.029261	37	8033	Traes_4AS_0A6EA57C3,Traes_5AL_23AC7877A,Traes_4DL_4288A38AF,Traes_5DL_B86FBE9D0,Traes_7AS_A476464CF1,Traes_5DL_0B781302F,Traes_2DS_18DAEBA49,Traes_2DS_674DC992C,Traes_2BL_004C94397,Traes_4DL_1E3A38E19,Traes_5BL_B25BA4447,Traes_6DS_74700E918,Traes_4AL_6BC2A5EB8,Traes_4BL_5370E1E38,Traes_6AL_A5E7E3699,Traes_6AS_2409DD2E9,Traes_5BL_5B8542167,Traes_4BS_FBA290D61,Traes_6AS_C83DC6225,Traes_1AL_78CB1365…
D8_BB vs DH11_BB	DH11_BB	GO:0040013	negative regulation of locomotion	biological process	0.00069774	0.029602	7	8033	Traes_7AL_802A6236B,Traes_4AL_78F1233CC,Traes_7BL_C3CE8540D,Traes_7DL_0072E3811,Traes_2BL_1E048C314,Traes_3AS_43D5892CB,Traes_2DL_8CE2F9147
D8_BB vs DH11_BB	DH11_BB	GO:0051271	negative regulation of cellular component movement	biological process	0.00069774	0.029602	7	8033	Traes_7AL_802A6236B,Traes_4AL_78F1233CC,Traes_7BL_C3CE8540D,Traes_7DL_0072E3811,Traes_2BL_1E048C314,Traes_3AS_43D5892CB,Traes_2DL_8CE2F9147
D8_BB vs DH11_BB	DH11_BB	GO:2000146	negative regulation of cell motility	biological process	0.00069774	0.029602	7	8033	Traes_4AL_78F1233CC,Traes_7AL_802A6236B,Traes_7DL_0072E3811,Traes_7BL_C3CE8540D,Traes_2BL_1E048C314,Traes_3AS_43D5892CB,Traes_2DL_8CE2F9147
D8_BB vs DH11_BB	DH11_BB	GO:0043648	dicarboxylic acid metabolic process	biological process	0.00073027	0.030214	29	8033	Traes_6BL_B95E66E93,Traes_5AL_23317C348,Traes_6DL_B3AD4834A,Traes_6AS_0D08DEFD0,Traes_5BL_36B4733ED,Traes_2AL_2394F534B,Traes_5DL_9BAAB05A6,TRAES3BF011300020CFD_g,Traes_7AL_D93FC054C,Traes_7DL_961822B36,Traes_2BL_6A38C0C23,Traes_5DL_EED5188AC,Traes_5BL_8A99D83A5,Traes_7DL_E046FBCC4,Traes_7DL_7D95FE937,Traes_2AL_C51BB91CC,Traes_4BS_A8F01CCC5,Traes_2DL_EB6342C6E,Traes_3DL_3F673BCAE,Traes_6DL_A4CE8D…
D8_BB vs DH11_BB	DH11_BB	GO:0008080	N-acetyltransferase activity	molecular function	0.00073172	0.030214	47	8033	Traes_2BL_B7C3511DC,Traes_2DS_DCFDFA58B,Traes_2AL_F26FE4987,Traes_7DL_31950AE3F,Traes_2AS_FA50A29DB,Traes_2DS_AB825FECC,Traes_6AL_93AC615D8,TRAES3BF026000050CFD_g,Traes_6DS_620B85F1B,Traes_5DL_9FA4818AF,Traes_2AS_796DAC11B,Traes_1DL_CDEA09786,Traes_3DL_82DFC6992,Traes_5AL_66133B998,Traes_5BL_BC6295C30,Traes_2DS_BDB446EA2,Traes_3DS_F409FCA80,Traes_1DS_378AAF047,Traes_3DL_E7ACE67D7,Traes_2BL_A07864…
D8_BB vs DH11_BB	DH11_BB	GO:0090066	regulation of anatomical structure size	biological process	0.00073947	0.030214	22	8033	Traes_2BL_1E048C314,Traes_5AL_F96AEDDB8,Traes_4BS_D3F4E15A0,Traes_6AL_141339B48,Traes_7AS_B388D6C99,Traes_2BL_25BC0239B,Traes_7BL_C3CE8540D,Traes_5BS_EC9AE33AD,Traes_2DL_8CE2F9147,Traes_2DL_8787DCFD7,Traes_1AL_B4D55A0CE,Traes_4AL_CFA8649DA,Traes_7DL_0072E3811,Traes_7AL_802A6236B,Traes_1BL_572ED86A8,Traes_6BS_EB342BBC6,Traes_7AL_97489B1F2,Traes_3AS_43D5892CB,Traes_6AL_06B548157,Traes_2AS_920959285…
D8_BB vs DH11_BB	DH11_BB	GO:0016638	oxidoreductase activity, acting on the CH-NH2 group of donors	molecular function	0.00074232	0.030214	33	8033	Traes_2AS_1578404CB,Traes_3DL_64BF1EBCA,Traes_2AL_2394F534B,Traes_4DL_C1E2F5364,Traes_2BS_EC3C5A358,Traes_2AL_CD28AB70E,Traes_2AL_C51BB91CC,Traes_7DL_7D95FE937,Traes_2BS_65836FEE4,Traes_2DL_10BAF2D53,Traes_2AL_F4F6F518D,Traes_2AS_9A3AC21B6,Traes_3DL_3F673BCAE,Traes_6DL_A4CE8D26B,Traes_5BL_63BE8E19B,Traes_5AL_23317C348,Traes_2DS_3017E946B,Traes_4AL_4C3B1561B,Traes_7BS_B10DEE0A5,Traes_2BL_6A38C0C23…
D8_BB vs DH11_BB	DH11_BB	GO:0006694	steroid biosynthetic process	biological process	0.00074311	0.030214	63	8033	Traes_5BL_BBF7FDD73,Traes_5BL_28CCE5325,Traes_7BL_E50D5A999,Traes_4DL_855A5572E,Traes_5DL_AC9BA594F,Traes_7AL_6C351FE90,Traes_5BL_36B4733ED,TRAES3BF032700100CFD_g,Traes_2BL_F647AD1DE,Traes_5BL_B007160F8,Traes_5DL_640A0E637,Traes_2DS_4F77C02C7,Traes_6BL_2FAA97F71,Traes_2AL_F974CFFC2,Traes_7AL_C9C8EEE40,Traes_7DL_7CBA513CB,Traes_5AL_C09D1D957,Traes_7BL_1FB2CB41F,Traes_5DL_0927957E4,Traes_4AL_202814…
D8_BB vs DH11_BB	DH11_BB	GO:0016853	isomerase activity	molecular function	0.00078962	0.031839	130	8033	Traes_4DL_54A769EAC,Traes_5AS_E2C5A9DF3,Traes_4BS_7314CDBF0,Traes_7AS_0A1BAEEAD,Traes_4BS_B9358BF51,Traes_2DL_E46C89DD8,Traes_7AS_110BBC196,Traes_5BS_46B8030E9,Traes_6BS_35CEAFCAA,Traes_3AL_7476159C8,TRAES3BF085600010CFD_g,Traes_2BS_D7A73A455,Traes_1AS_7350AC7C8,Traes_5AS_4AF9A3CA7,Traes_2BL_F95E57A0C,Traes_4BL_3A819B961,Traes_7DL_3B76ADD67,Traes_5DL_B5B614A05,Traes_6BS_71D6D5914,TRAES3BF10460002…
D8_BB vs DH11_BB	DH11_BB	GO:0016972	thiol oxidase activity	molecular function	0.00080172	0.032062	10	8033	Traes_1AL_6D32A2988,Traes_1DL_4B94DFED6,Traes_2DL_F836B678E,Traes_4AS_94B8E6F8C,Traes_4BL_3ABA3049C,Traes_1BS_3761C242C,Traes_2AL_03BB64E8A,Traes_7AS_B43835560,Traes_4DL_153017FFA,Traes_1BL_E8554BB57
D8_BB vs DH11_BB	DH11_BB	GO:0016052	carbohydrate catabolic process	biological process	0.00083394	0.033079	56	8033	Traes_4DL_68EAC9343,TRAES3BF107400010CFD_g,Traes_5DS_6429161E7,Traes_4DL_614C6B143,Traes_3DS_4F51F60BD,Traes_5AS_116663495,Traes_7DS_BDB913A64,Traes_4BL_3A819B961,Traes_4AL_C3729F680,Traes_2DL_A461BBD8D,Traes_3AS_66DDDE7DF,Traes_7AL_1BC53C605,Traes_5BS_43474D974,Traes_1DL_23B562CE2,Traes_3DL_C5D9E24D5,Traes_7AS_E9BD9FD94,Traes_1DL_FEBB0E723,Traes_7DS_425ED0B6D,Traes_1BS_926E33B9F,Traes_6BS_EB99E4…
D8_BB vs DH11_BB	DH11_BB	GO:0044767	single-organism developmental process	biological process	0.00088058	0.034648	172	8033	TRAES3BF099000030CFD_g,Traes_2BS_FBBD5645B,Traes_7DL_A5ECEDA95,Traes_1AL_14F65F66D,Traes_6AL_6BC3E9596,Traes_4AS_894CED0DA,Traes_1AL_A456409C8,Traes_4BL_778AAB097,Traes_1BS_C1367433E,Traes_2BL_7D2114731,Traes_2BL_4636093FB,Traes_4DS_DA9D690DF,Traes_7DS_0534D85F0,Traes_4BS_D101406C0,Traes_7AL_9189BEDEB,Traes_2BL_658C75999,Traes_2DL_EB7115604,TRAES3BF076000020CFD_g,Traes_7DL_0072E3811,Traes_7DL_ACA…
D8_BB vs DH11_BB	DH11_BB	GO:0005543	phospholipid binding	molecular function	0.0009273	0.036195	38	8033	Traes_7AS_ADA194F76,Traes_1DS_F3267AE6C,Traes_4BL_C47E856AD,Traes_4DL_16948AD16,Traes_1BS_2738E657F,Traes_7AL_7D63F19F5,Traes_3DL_B5606DC1C,TRAES3BF090800040CFD_g,Traes_7AS_CCDF65609,Traes_5BL_56B9E776F,Traes_3DL_D3ADD8C4B,Traes_6AL_8AE9C3937,Traes_1DS_7833DAAB5,Traes_1AL_5A506D144,Traes_5DL_7A3A1FDF9,Traes_5BL_4E837C0A6,Traes_3DL_149620905,Traes_6BS_5833F3985,Traes_3AL_A966AD43D,Traes_4BL_3DEB2B…
D8_BB vs DH11_BB	DH11_BB	GO:0004140	dephospho-CoA kinase activity	molecular function	0.0010142	0.039274	12	8033	Traes_5AS_9E5FCDEC5,Traes_2AL_AD4A5ACF7,Traes_5BL_57DE4F6E6,Traes_2BL_B1CC67771,Traes_6AL_F290776E4,Traes_6BL_0D20315E2,Traes_2DL_2EEF17889,Traes_3DL_1C7B28195,Traes_2BL_89ECD3465,Traes_5DS_A195DC99C,Traes_3AL_8DF3A399F,Traes_7AS_E07C3602E
D8_BB vs DH11_BB	DH11_BB	GO:0004097	catechol oxidase activity	molecular function	0.0010747	0.041276	7	8033	Traes_4DL_B9BE2E0D3,Traes_2DL_D992459FF,Traes_2BL_E475B6AE6,Traes_2BL_2B48F410A,Traes_2BL_B319D7DC3,Traes_5DL_E8C2FC9D3,Traes_2AL_A863EC216
D8_BB vs DH11_BB	DH11_BB	GO:0055114	oxidation-reduction process	biological process	0.0010829	0.041276	963	8033	Traes_6AS_27483C00F,Traes_2BL_2B48F410A,Traes_5AL_99493C9A9,Traes_1AS_DDCFD17E5,Traes_5BL_090A62310,Traes_2AL_78EFCE67B,Traes_2AS_B1A45EB62,Traes_3AL_2257408CA,Traes_7BL_409D8E4DD,Traes_2BS_430425C78,TRAES3BF117500020CFD_g,Traes_4DL_65AF8424F,Traes_1AL_5EEF86979,Traes_4BS_BCAC4E57B,Traes_2BS_B6CB560AF1,Traes_6BL_8360C77EF,Traes_2BL_047344CB6,Traes_2AL_97834165F,Traes_3DS_0E5F1E5A4,Traes_2AL_8F6A4…
D8_BB vs DH11_BB	DH11_BB	GO:0016569	covalent chromatin modification	biological process	0.0011362	0.042464	36	8033	Traes_1BL_539A83077,Traes_6BS_19C784B36,Traes_5BL_5FE09CFB2,Traes_2BL_13F87C128,Traes_5BL_8CA955C301,Traes_6AS_0D50E58F7,Traes_1AS_838EAA78D,Traes_5BL_3A33069B6,Traes_6DL_0A41F917E,Traes_7AL_F45599D0D,Traes_1AL_ABB49D675,Traes_1BL_F439F0D99,Traes_1AL_996BDEFEC,Traes_6AL_AA5E171CD,Traes_2DL_479E5956B,Traes_4DL_7DA2A133B,Traes_1AL_CF205C38E,Traes_2BS_2410051E8,Traes_4BL_3BB53D481,Traes_2DS_1E5B4D14…
D8_BB vs DH11_BB	DH11_BB	GO:0016570	histone modification	biological process	0.0011362	0.042464	36	8033	Traes_6DL_0A41F917E,Traes_1AS_838EAA78D,Traes_5BL_3A33069B6,Traes_7AL_F45599D0D,Traes_1AL_ABB49D675,Traes_1BL_F439F0D99,Traes_1AL_996BDEFEC,Traes_6AL_AA5E171CD,Traes_5BL_5FE09CFB2,Traes_1BL_539A83077,Traes_6BS_19C784B36,Traes_5BL_8CA955C301,Traes_2BL_13F87C128,Traes_6AS_0D50E58F7,Traes_4BL_3BB53D481,Traes_2DS_1E5B4D14C,Traes_2AL_CE25729E7,Traes_2BL_21923AE11,Traes_5AL_CFC7D4C4F,Traes_2DL_479E5956…
D8_BB vs DH11_BB	DH11_BB	GO:0001101	response to acid chemical	biological process	0.0011402	0.042464	18	8033	Traes_2BL_7D2114731,Traes_5BL_3B390119D,TRAES3BF082500040CFD_g,Traes_5DL_134F29727,Traes_1BL_6F0F704B0,Traes_6BL_ADE1875EF,Traes_5AL_E4E5B111A,Traes_4BS_684D5DDDB,Traes_6BL_98F3C9404,Traes_4DS_993693839,Traes_6DL_518F5BCCC,Traes_1DL_8F3205EC8,Traes_4DS_CC45FE96E,Traes_3DL_2BAC94A99,Traes_6DL_B28B5501C,Traes_5AL_A31A96C83,Traes_6AL_E2BFEA5F4,Traes_6AL_033D6C680
D8_BB vs DH11_BB	DH11_BB	GO:0008238	exopeptidase activity	molecular function	0.0011561	0.04273	82	8033	Traes_6BS_DAB9EEDF4,TRAES3BF029100020CFD_g,Traes_1BS_243851B3C,Traes_2AL_10BB42A37,Traes_1DS_7B8426507,Traes_1BL_6A4EF5174,Traes_4DL_96C2C7CB4,Traes_4BL_E35969C6B,TRAES3BF024200050CFD_g,Traes_2DS_C2E9D89CF,Traes_1DS_8333C4583,Traes_7AS_7A92A513A,Traes_4BL_5FE79F4B2,Traes_4DL_2362A8394,Traes_6BS_9B6EA6B99,Traes_6AS_328A3231F,Traes_2DL_060519447,Traes_7BS_65499DFD4,Traes_4BS_DD4028C78,Traes_5AL_2ED…
D8_BB vs DH11_BB	DH11_BB	GO:0016798	hydrolase activity, acting on glycosyl bonds	molecular function	0.0013232	0.048541	246	8033	Traes_5BS_CD20C307C,Traes_3DL_2D92B278C,Traes_7AS_12D906B71,Traes_1DS_B079511CF,Traes_1BS_862991C97,Traes_6BL_24BDEB31B,Traes_7DL_DA928C2E0,Traes_7AS_34C289BBE,Traes_7AL_B17CA28E3,Traes_1AL_7A43105B0,Traes_6BS_EB99E4357,Traes_6BS_C9A6CC75D,TRAES3BF043700060CFD_g,Traes_4DL_BC0D2E417,Traes_7DL_7CAF8712F,Traes_1BL_01F7D02E2,Traes_4DS_29F298799,Traes_6AL_6007C29A2,Traes_6DS_18C6E11D3,Traes_1BS_EEE51F…
D8_BB vs DH11_BB	D8_BB	GO:0006352	DNA-templated transcription, initiation	biological process	5.1728e-52	2.5238e-48	225	9040	Traes_7AS_1430D01B9,Traes_7DS_ED407C2E7,Traes_6BS_193FC8B1F,Traes_1DL_3E8A447C4,Traes_5DL_2D0C11D58,Traes_2AL_CF499107F,Traes_5BL_902F46492,Traes_6AS_6589C7385,Traes_1BL_FA20AEA33,Traes_3AL_548D4BE9A,Traes_1BL_09CBCDAF5,Traes_6AS_274553918,Traes_5BL_383D0D512,Traes_5BL_9373ABC8F,Traes_1AL_1A9B5A1C2,Traes_3AL_EB28DB33C,TRAES3BF064800030CFD_g,Traes_2BL_3AEB92035,Traes_5AL_C4DCC6BE7,Traes_6AS_8A865B…
D8_BB vs DH11_BB	D8_BB	GO:0005669	transcription factor TFIID complex	cellular component	1.4676e-38	3.5802e-35	87	9040	Traes_5BS_7FCDB6383,Traes_1BL_877026EB5,Traes_5BL_54287EF3D,Traes_4DS_E34636546,Traes_6BS_C6217BCE3,Traes_4AL_4048FD2EC,Traes_1AL_3EC96C539,Traes_6BS_F0D0B2F85,TRAES3BF051600050CFD_g,Traes_1AL_BAB3D977B,Traes_5DL_7E789B13F,Traes_3AS_639F4A8B2,Traes_7DL_1FC95654F,Traes_6AS_603AABD47,Traes_3AL_294877B24,Traes_3AS_68240596D,Traes_3AS_541E182FC,Traes_6AL_05B2D9EA7,Traes_4BS_3BA45A792,Traes_1BL_0F1D3B…
D8_BB vs DH11_BB	D8_BB	GO:0003676	nucleic acid binding	molecular function	1.1543e-37	1.8772e-34	2000	9040	Traes_4AL_92F24A5B9,Traes_7DL_D36421981,Traes_5BL_71F88DB88,Traes_2BL_8CC7DE748,Traes_6DL_0A0ABD677,Traes_2DL_DF2F64147,Traes_6DL_5EDB25BE1,Traes_4DS_F3750ABFD,TRAES3BF018800030CFD_g,Traes_2AS_697562C77,Traes_2AL_956419DF5,Traes_5DL_813990327,Traes_1AL_F865B9A4A,Traes_4BS_9467B79F9,TRAES3BF117100140CFD_g,TRAES3BF043700270CFD_g,Traes_1AL_49DF85420,Traes_2AS_EC7E6EAF0,TRAES3BF111600240CFD_g,Traes_2…	Traes_6AL_CE31DD2CE,Traes_2BS_3ADAEBB61,Traes_7DS_52F11DADF,Traes_4AL_4C3BBE546,TRAES3BF094400020CFD_g,Traes_2DS_4724C9916,TRAES3BF007300580CFD_g,Traes_6AS_72CF3F5891,Traes_2BS_313D7F38E,Traes_2DL_BCE40F3F4,Traes_5DS_567F56310,Traes_5AL_2196B5BD1,Traes_2BS_DA24A64DC,Traes_7AL_28E45C82A,Traes_5DL_D1D0CA79E,Traes_1AS_318C6D156,Traes_4DL_F0BD3ED25,Traes_1AL_4E89304A7,Traes_5DL_3688C6292,Traes_5BL_3A…
D8_BB vs DH11_BB	D8_BB	GO:0003777	microtubule motor activity	molecular function	1.7392e-37	1.8955e-34	110	9040	Traes_2DL_43248712A,Traes_1DL_355BCBDD1,TRAES3BF066900110CFD_g,Traes_5DS_AAFC44739,Traes_2AL_C310CE913,Traes_2BL_051AAAA05,Traes_5BL_D011ADEC6,Traes_1BS_79E48E0A3,Traes_4AS_2C06CD059,Traes_3AL_7DE6B8958,Traes_2AL_4010A2FC2,Traes_3DS_7180FD0FE,Traes_4AL_D5BB5472A,Traes_3AL_D3826E099,Traes_5AL_1C77D8859,Traes_2AL_A3F599522,Traes_5BL_4307AD540,Traes_3AS_AB893B3F0,Traes_7AS_19CCA7976,Traes_4BL_45EA5B…
D8_BB vs DH11_BB	D8_BB	GO:0007018	microtubule-based movement	biological process	1.9425e-37	1.8955e-34	112	9040	Traes_2AL_7725A4802,Traes_3AS_6205B0C3A,Traes_2BL_657D729B2,Traes_5AL_710CB4163,Traes_5AS_B7BFE0B2A,Traes_1DS_3151CAEB0,Traes_6BL_9D2F30B5D,Traes_2BL_97D6C34C1,Traes_5BL_A9E0E0564,Traes_2DL_E06FF1716,Traes_5DL_67EF60096,Traes_4AL_92F24A5B9,Traes_7BS_B1A811DD9,Traes_2AL_76EBE4FD8,Traes_5AL_6BA7849E7,Traes_4AS_DA32D4691,Traes_1AL_097DB7389,Traes_4DS_7DD24FBB8,Traes_2AL_B9DD92A2E,Traes_5DS_AD4D4057C…
D8_BB vs DH11_BB	D8_BB	GO:0043229	intracellular organelle	cellular component	5.6208e-37	4.5706e-34	1764	9040	Traes_1BS_E33523322,Traes_7BL_549B598C7,TRAES3BF084900020CFD_g,Traes_5DL_36D55F65F,Traes_5DL_0FDAAD6B6,Traes_6DS_D6EEC8931,Traes_4BL_BCFA1AB7A,Traes_2BS_E089A7A85,Traes_2AL_B6190F6BA,Traes_5DL_B6E3488DE,Traes_5BL_6164B21A3,Traes_3DS_8291C2F30,Traes_5AS_5AEBD0B67,Traes_7AS_F0E3A819F,Traes_7AL_9F9713A6D,Traes_3AL_EB28DB33C,Traes_4BL_A5ABCFCCB,TRAES3BF064800030CFD_g,Traes_4BS_026D29399,Traes_6DL_9B9…	Traes_3DL_796F96EA5,Traes_2AS_4005D1CED,Traes_7DL_400312DBC,Traes_1BS_1773DE515,Traes_2BS_2639B4B18,Traes_6DS_5D692576D,Traes_2BL_452C84963,Traes_1DL_F88E5106B,Traes_2DS_BCB7C3C11,Traes_1BS_2A71352D5,Traes_4BS_418FCBBD3,Traes_7DL_41A6D7A34,Traes_4BS_760023A83,Traes_6DL_6BBA963FA,Traes_6AS_845A2FBF3,Traes_4BS_467F3D8E0,Traes_2AL_7725A4802,Traes_5DL_16E86485F,Traes_5DL_D44FBB27D,Traes_4AL_345A5A89F…
D8_BB vs DH11_BB	D8_BB	GO:0003677	DNA binding	molecular function	1.7501e-36	1.1004e-33	1348	9040	Traes_3AS_58EAB01FE,Traes_4DS_D2C63F655,Traes_6BL_B89523DF8,Traes_1BS_81F7DAE3E,Traes_7BL_69588C86C,Traes_5BL_A09FB4075,TRAES3BF096700010CFD_g,Traes_1BL_54CD82AC3,TRAES3BF044200250CFD_g,Traes_5BS_D8F4C91E8,Traes_6DL_1ABE78799,TRAES3BF088200010CFD_g,Traes_6AS_8C0D1110B,Traes_2AS_77FC0C7A4,Traes_7BS_42F8A57EA,Traes_1BL_16C4492B1,Traes_5AS_433D3E526,TRAES3BF115600260CFD_g,Traes_2BL_41D5B80E8,Traes_1…
D8_BB vs DH11_BB	D8_BB	GO:0043226	organelle	cellular component	1.8042e-36	1.1004e-33	1780	9040	Traes_4AS_DA5C35199,Traes_7AS_631C3D862,Traes_5BL_64E510890,Traes_1DL_D354DC0B7,Traes_5DL_1272B4BAC,Traes_2AL_09879131A,Traes_1DL_428D56517,Traes_2AL_8B12E1146,Traes_2DL_C46B73FA3,Traes_6DS_AB7B103E6,Traes_1AS_BE0E1A789,Traes_4DS_C7C37A73D,Traes_3AS_4DE33AA5B,Traes_1BS_56CFEF3EA,Traes_7DL_81F1AE713,Traes_1DS_7E7D20DFB,Traes_5BL_F05005DE1,Traes_6AL_FBE0A3EDE,Traes_4BS_228F4828C,Traes_7BL_599DC417C…	Traes_5AL_53509EF72,Traes_1AL_A717981EE,Traes_6AS_2C86173661,Traes_1BL_A39030355,TRAES3BF111700120CFD_g,Traes_5AL_B9943E321,Traes_2BL_E850CB451,Traes_1AL_0D04C9A2A,Traes_2DL_852E3318D,Traes_6AL_0E21C52D0,Traes_6AL_BE0861DE8,Traes_2DL_AEE3FBCED,TRAES3BF036800030CFD_g,Traes_6DL_E00D38C9D,Traes_1BL_82133E670,TRAES3BF084600040CFD_g,Traes_7DS_C6112C4F5,Traes_3AL_6A9CA50E4,Traes_5DL_CAA2E6646,Traes_7DL…
D8_BB vs DH11_BB	D8_BB	GO:0005623	cell	cellular component	1.3927e-29	6.219e-27	2349	9040	Traes_1BL_4D98420E8,Traes_5DL_E2AF5FEA6,Traes_1AL_03BE98076,Traes_6DL_FDF34AF3E,Traes_6AL_116270FF1,Traes_5DL_DF52B7CB3,Traes_1DL_F7BF76875,Traes_2AL_EE1A590A6,Traes_4AL_A817C78D7,Traes_1DL_D25CDC57D,Traes_5DL_7D3922FD1,Traes_4BL_7F0860AB5,Traes_3AL_DCDC0A33C,Traes_6BL_A09957291,Traes_5DS_554AEC0FE,Traes_7BL_B1236B1CC,Traes_2BL_62C72FA33,Traes_5BS_66CC1F128,Traes_6DS_5E36DC72C,Traes_3AS_8107B5E92…	Traes_7BS_A381B5BD4,Traes_5AL_AB5831D39,Traes_2BS_A0F8B14F5,Traes_2BS_5AF58B2A7,Traes_5BL_BCBE66F1D,Traes_5AL_E2A2D609E,Traes_3DS_F96BF5636,Traes_1AL_D1D0C2774,Traes_2BL_D68CA082B,Traes_6DS_7B1596298,Traes_1AS_88CF20B0A,Traes_2BL_C89CDC97C,Traes_2BL_D51230758,Traes_3AL_F03FB85C1,Traes_2AL_D6DB7DA57,Traes_4BS_F395A220A,Traes_1AL_A9657329E,Traes_4AL_26CB287D3,Traes_1BS_02BB5C185,Traes_4BS_18047104C…
[truncated: 232 more rows]
