# Supplementary material for: Transcripts of wheat at a target locus on chromosome 6B associated with increased yield, leaf mass and chlorophyll index under combined drought and heat stress
Source: PLoS One. 2020 Nov 9;15(11):e0241966. doi: 10.1371/journal.pone.0241966 (PMC7652265; doi:10.1371/journal.pone.0241966)
Supplement: S10 Table — Reference genome: Oryza sativa. -, no significant enrichment; FDR, false discovery rate; D8_AA, samples under drought collected 8 days after anthesis of NILs carrying the non-exotic allele; D8_BB, samples under drought collected 8 days after anthesis of NILs carrying the exotic allele; D11_AA, samples under drought collected 11 days after anthesis of NILs carrying the non-exotic allele; D11_BB, samples under drought collected 11 days after anthesis of NILs carrying the exotic allele; DH11_AA, samples under combined drought and heat collected 11 days after anthesis of NILs carrying the non-exotic allele; D11_BB, samples under combined drought and heat treatment collected 11 days after anthesis of NILs carrying the exotic allele. (XLSX) [file pone.0241966.s012.xlsx]

## Sheet: S10 Table
S10 Table. Kyoto Encyclopedia of Genes and Genomes (KEGG) enrichment analysis of differentially expressed genes. Reference genome: Oryza sativa. -, no significant enrichment; FDR, false discovery rate; D8_AA, samples under drought collected 8 days after anthesis of NILs carrying the non-exotic allele; D8_BB, samples under drought collected 8 days after anthesis of NILs carrying the exotic allele;…
Comparison	Group with higher gene expression	Type of mechanism	KEGG ID	Number of differentially expressed genes with pathway annotation	Number of reference genes with pathway annotation	P-value	FDR corrected p-value	Name of genes related to the pathway	KEGG orthology ID	NCBI gene ID	Hyperlink
D8_AA vs D11_AA	D11_AA	Glycosphingolipid biosynthesis	osa00603	2	8	0.000177601	0.00177601	Traes_5BS_BD107D52D|Traes_5BS_81D0B22AE	osa:4348988|osa:4348988|	4348988|4348988|	http://www.genome.jp/kegg-bin/show_pathway?osa00603/osa:4348988%09red
D8_AA vs D11_AA	D11_AA	Sphingolipid metabolism	osa00600	2	22	0.00107089	0.00535443	Traes_5BS_BD107D52D|Traes_5BS_81D0B22AE	osa:4348988|osa:4348988|	4348988|4348988|	http://www.genome.jp/kegg-bin/show_pathway?osa00600/osa:4348988%09red
D8_AA vs D11_AA	D11_AA	Glycerolipid metabolism	osa00561	2	43	0.0037444	0.0124813	Traes_5BS_BD107D52D|Traes_5BS_81D0B22AE	osa:4348988|osa:4348988|	4348988|4348988|	http://www.genome.jp/kegg-bin/show_pathway?osa00561/osa:4348988%09red
D8_AA vs D11_AA	D11_AA	Galactose metabolism	osa00052	2	54	0.00574735	0.0143684	Traes_5BS_BD107D52D|Traes_5BS_81D0B22AE	osa:4348988|osa:4348988|	4348988|4348988|	http://www.genome.jp/kegg-bin/show_pathway?osa00052/osa:4348988%09red
D8_AA vs D11_AA	D8_AA	Galactose metabolism	osa00052	4	54	3.85848e-06	2.70094e-05	Traes_2AL_6DEEE3C3E|Traes_2DL_96640B3DD|Traes_2BL_3EDC425A7|Traes_2DL_1B3AD9F4E	osa:4335790|osa:4335790|osa:4335790|osa:4335790|	4335790|4335790|4335790|4335790|	http://www.genome.jp/kegg-bin/show_pathway?osa00052/osa:4335790%09red
D8_AA vs D11_AA	D8_AA	Starch and sucrose metabolism	osa00500	4	145	0.000160885	0.000563097	Traes_2AL_6DEEE3C3E|Traes_2DL_96640B3DD|Traes_2BL_3EDC425A7|Traes_2DL_1B3AD9F4E	osa:4335790|osa:4335790|osa:4335790|osa:4335790|	4335790|4335790|4335790|4335790|	http://www.genome.jp/kegg-bin/show_pathway?osa00500/osa:4335790%09red
D8_AA vs DH11_AA	DH11_AA	Protein processing in endoplasmic reticulum	osa04141	181	203	1.02393e-11	1.13657e-09	Traes_4AS_2D88ED3F8|Traes_7AL_8CDEE1219|Traes_1AL_BFC1FF7AE|TRAES3BF023400010CFD_g|Traes_7DS_79116376C|Traes_2BS_5D91AE77C|Traes_7DS_9DF85403B|TRAES3BF066700110CFD_g|Traes_7AS_530C355B4|Traes_3AS_E97E7581A1|Traes_3DS_6E12D9B21|Traes_7DS_CB359539B|Traes_4DS_05CF930D1|Traes_4BL_6C3CCAEED|Traes_3DS_BC0C261A51|Traes_7AL_7929E4A021|Traes_4DL_144856316|Traes_5BL_251DEC80A|Traes_5AS_0E0328316|Traes_2BS_…	osa:4346811|osa:4342072|osa:4339013|osa:4339908|osa:4340224|osa:4327971|osa:4345951|osa:4325341|osa:4340224|osa:4325341|osa:4325341|osa:9267802|osa:4350180|osa:4332357|osa:4325697|osa:4333165|osa:4332357|osa:4325697|osa:4327929|osa:4345563|osa:4332357|osa:4330786|osa:4340661|osa:4347551|osa:4338088|osa:4339012|osa:4325341|osa:9270098|osa:4325697|osa:4332357|osa:9270098|osa:4339012|osa:4340508|osa…	4346811|4342072|4339013|4339908|4340224|4327971|4345951|4325341|4340224|4325341|4325341|9267802|4350180|4332357|4325697|4333165|4332357|4325697|4327929|4345563|4332357|4330786|4340661|4347551|4338088|4339012|4325341|9270098|4325697|4332357|9270098|4339012|4340508|4339012|4330556|4345893|4325698|4327971|4332357|4345819|9267802|4332413|4347402|4325696|4325697|4332357|4340508|4325696|9270098|4346811…	http://www.genome.jp/kegg-bin/show_pathway?osa04141/osa:4332310%09red/osa:4350002%09red/osa:4345893%09red/osa:4337331%09red/osa:4327929%09red/osa:4325698%09red/osa:4338088%09red/osa:4339908%09red/osa:4340661%09red/osa:4332420%09red/osa:4330933%09red/osa:4325697%09red/osa:4325696%09red/osa:4325695%09red/osa:4345951%09red/osa:4347402%09red/osa:9267020%09red/osa:4334781%09red/osa:4350180%09red/osa:4…
D8_AA vs DH11_AA	DH11_AA	Biosynthesis of secondary metabolites	osa01110	443	779	1.52092e-05	0.000844113	Traes_3DL_2AAF732B7|Traes_5DL_885A58CBA|Traes_7DL_50609FDAB|Traes_1AL_929323C381|Traes_1AL_D0CB07C73|Traes_4DL_3A16689F6|Traes_2BL_5B0460EA4|Traes_5AL_2776D04B2|Traes_5DL_587BD8B7D|Traes_7AL_7FE763183|TRAES3BF117100120CFD_g|Traes_6BL_E486D0E41|Traes_1AL_1DC9BD199|Traes_2DS_3017E946B|Traes_6DL_775A87048|TRAES3BF044000030CFD_g|Traes_6AS_9CFE4819D|Traes_5DL_43046228D|Traes_6BS_3F987EE0B|Traes_1AS_C1…	osa:4338737|osa:4346890|osa:4342117|osa:4338719|osa:4327164|osa:4332134|osa:4329532|osa:4347545|osa:4345689|osa:4346215|osa:4325562|osa:4329889|osa:4339677|osa:4335335|osa:4329938|osa:4325027|osa:4350817|osa:4346993|osa:4328168|osa:4348152|osa:4348690|osa:4334679|osa:4329101|osa:4344564|osa:4341792|osa:4329753|osa:4329532|osa:4333177|osa:4329007|osa:4337165|osa:4334679|osa:4332041|osa:4334274|osa…	4338737|4346890|4342117|4338719|4327164|4332134|4329532|4347545|4345689|4346215|4325562|4329889|4339677|4335335|4329938|4325027|4350817|4346993|4328168|4348152|4348690|4334679|4329101|4344564|4341792|4329753|4329532|4333177|4329007|4337165|4334679|4332041|4334274|4344403|4333399|4324050|4336951|4342117|4326874|4344584|4352058|4339489|4334201|4348138|4325027|4331894|4329532|4341977|4346890|4345995…	http://www.genome.jp/kegg-bin/show_pathway?osa01110/osa:4348690%09red/osa:4325716%09red/osa:4341445%09red/osa:4343721%09red/osa:4329013%09red/osa:4332727%09red/osa:4341977%09red/osa:4337259%09red/osa:4344683%09red/osa:4324066%09red/osa:4332728%09red/osa:4347545%09red/osa:4334201%09red/osa:4327164%09red/osa:4349897%09red/osa:4341347%09red/osa:4349585%09red/osa:4336146%09red/osa:4339489%09red/osa:4…
D8_AA vs DH11_AA	DH11_AA	Carbon fixation in photosynthetic organisms	osa00710	68	77	3.59699e-05	0.00133089	Traes_3DL_870617108|Traes_1BL_34814DE4A|Traes_3AL_B137CC856|Traes_3DL_A62754CCA|Traes_3DL_2AAF732B7|Traes_3AS_5A0EB37C5|Traes_2BS_ADC2F0EB8|Traes_2DS_3CC5F156F|Traes_4AL_C3729F680|Traes_3AS_AE3D5013D|Traes_5DL_A4599E8A7|Traes_1AL_123EE6854|Traes_5BL_8E9DF17A7|Traes_7DL_CE994259E|Traes_7AL_D93FC054C|Traes_2BS_9AC399080|Traes_1AS_3D323BAC9|Traes_3AL_416AB0A5B|Traes_2AS_E6E3B4B88|Traes_7BL_0029CE4EA…	osa:4325621|osa:4348905|osa:4325621|osa:4325309|osa:4338737|osa:4326769|osa:4352014|osa:4352016|osa:4349897|osa:4325211|osa:4347138|osa:4338750|osa:4347138|osa:4341252|osa:4344564|osa:4352016|osa:4348524|osa:4326552|osa:4335330|osa:4341252|osa:4338750|osa:4352014|osa:4325621|osa:4325071|osa:4326769|osa:4348905|osa:4325071|osa:4347138|osa:4341252|osa:4338750|osa:4326552|osa:4344564|osa:4338750|osa…	4325621|4348905|4325621|4325309|4338737|4326769|4352014|4352016|4349897|4325211|4347138|4338750|4347138|4341252|4344564|4352016|4348524|4326552|4335330|4341252|4338750|4352014|4325621|4325071|4326769|4348905|4325071|4347138|4341252|4338750|4326552|4344564|4338750|4325309|4325027|4327400|4325071|4348905|4335330|4332293|4332293|4325211|4335330|4325309|4325027|4328435|4326552|4325027|4325027|4334274…	http://www.genome.jp/kegg-bin/show_pathway?osa00710/osa:4325071%09red/osa:4325309%09red/osa:4344564%09red/osa:4349897%09red/osa:4335330%09red/osa:4342210%09red/osa:4352016%09red/osa:4352014%09red/osa:4325621%09red/osa:4348524%09red/osa:4348525%09red/osa:4338750%09red/osa:4338737%09red/osa:4325211%09red/osa:4327400%09red/osa:4347138%09red/osa:4325027%09red/osa:4334274%09red/osa:4348905%09red/osa:4…
D8_AA vs DH11_AA	DH11_AA	Galactose metabolism	osa00052	51	54	0.000108497	0.00301079	Traes_5DL_CFFABFAA6|TRAES3BF273200020CFD_g|Traes_7DS_ADBEEEC10|Traes_2AL_6B9F1BD92|Traes_7DS_52541EFE1|Traes_5BL_D2E15A722|Traes_7BS_165AAC97C|Traes_7BS_4DBCF2E29|Traes_2DS_7F07924BE|Traes_5DL_11B81FEA2|Traes_2BL_B38832294|Traes_6AS_49369258C|Traes_2DL_E46C89DD8|Traes_5BL_AEEB6621B|Traes_7DS_9A0A2A1F9|Traes_4AL_4C3B1561B|Traes_2DS_9AAA669E3|Traes_2AL_D917E21F6|Traes_1DL_9AE7EBA89|Traes_2BS_EF1490…	osa:4347800|osa:4325200|osa:4329753|osa:4336037|osa:4328018|osa:4334679|osa:4329753|osa:4329753|osa:4344290|osa:4324001|osa:4336515|osa:4324001|osa:4329753|osa:4347800|osa:4329753|osa:4328018|osa:4348138|osa:4336515|osa:4343045|osa:4344290|osa:4328018|osa:4343045|osa:4329753|osa:4328018|osa:4336515|osa:4336039|osa:4335789|osa:4324001|osa:4328018|osa:4346527|osa:4328018|osa:4346527|osa:4335789|osa…	4347800|4325200|4329753|4336037|4328018|4334679|4329753|4329753|4344290|4324001|4336515|4324001|4329753|4347800|4329753|4328018|4348138|4336515|4343045|4344290|4328018|4343045|4329753|4328018|4336515|4336039|4335789|4324001|4328018|4346527|4328018|4346527|4335789|4328018|4329753|4325200|4336037|4348988|4329753|4334679|4328018|4329753|4329753|4328018|4328018|4324001|4328018|4348138|4328018|4348988…	http://www.genome.jp/kegg-bin/show_pathway?osa00052/osa:4336515%09red/osa:4348988%09red/osa:4343045%09red/osa:4325200%09red/osa:4324001%09red/osa:4346527%09red/osa:4336039%09red/osa:4348138%09red/osa:4329753%09red/osa:4328018%09red/osa:4335789%09red/osa:4336037%09red/osa:4334679%09red/osa:4344290%09red/osa:4347800%09red
D8_AA vs DH11_AA	DH11_AA	Glyoxylate and dicarboxylate metabolism	osa00630	49	58	0.000822501	0.0182595	Traes_1BL_34814DE4A|Traes_7AS_089028EAD|Traes_1AL_8EF2B803D|Traes_2BS_ADC2F0EB8|Traes_2DS_3CC5F156F|Traes_5DL_EED5188AC|Traes_2BS_9AC399080|Traes_7DS_B30C70553|Traes_6BL_EA4E40D6F|Traes_7AL_F80BC8414|Traes_3AS_5C413AE65|Traes_7AS_60F755E22|Traes_5BL_D70B77649|Traes_1DL_D3AEF0EB6|Traes_6BL_A49D52952|Traes_5AL_E4C37F0BC|Traes_2BL_6A38C0C23|Traes_7BL_7A3B8A199|Traes_4BL_1852E26C9|Traes_2AL_2394F534B…	osa:4348905|osa:4345962|osa:4352058|osa:4352014|osa:4352016|osa:4334349|osa:4352016|osa:4341069|osa:4326894|osa:4342124|osa:4326136|osa:4331547|osa:4334349|osa:4352058|osa:4326894|osa:4342420|osa:4337048|osa:4342124|osa:4331509|osa:4337048|osa:4348905|osa:4331547|osa:4342420|osa:4326136|osa:9268154|osa:4331547|osa:4348905|osa:4331509|osa:4342124|osa:4345962|osa:4327189|osa:4331509|osa:4342420|osa…	4348905|4345962|4352058|4352014|4352016|4334349|4352016|4341069|4326894|4342124|4326136|4331547|4334349|4352058|4326894|4342420|4337048|4342124|4331509|4337048|4348905|4331547|4342420|4326136|9268154|4331547|4348905|4331509|4342124|4345962|4327189|4331509|4342420|4331509|4334274|4326894|4326136|4342124|4326136|4341069|4341069|4327981|4326894|4326136|4342210|4334274|4341069|4352058|4352014|	http://www.genome.jp/kegg-bin/show_pathway?osa00630/osa:4326894%09red/osa:4326136%09red/osa:4334274%09red/osa:4327189%09red/osa:4345962%09red/osa:4352014%09red/osa:4342420%09red/osa:4348905%09red/osa:4334349%09red/osa:9268154%09red/osa:4331547%09red/osa:4331509%09red/osa:4352058%09red/osa:4337048%09red/osa:4327981%09red/osa:4342124%09red/osa:4342210%09red/osa:4352016%09red/osa:4341069%09red
D8_AA vs DH11_AA	DH11_AA	Fructose and mannose metabolism	osa00051	43	53	0.00281205	0.0447181	Traes_7DS_5E252376D|TRAES3BF065800070CFD_g|TRAES3BF034000050CFD_g|Traes_3DL_2AAF732B7|Traes_3DS_659216296|Traes_3AL_E9A97403A|Traes_4AL_C3729F680|Traes_7BS_0BE381F61|Traes_3AS_AE3D5013D|Traes_1DL_5F9174AB2|Traes_7DS_BDB913A64|Traes_3DL_3FDB734ED|Traes_4BL_455C9E392|Traes_1DS_05531CB2E|Traes_4AL_2C8A9D4E8|Traes_7DS_A558794EC|Traes_7AS_59F39D24C|Traes_5BS_43474D974|Traes_1DL_E23AC4445|Traes_4DL_7F0…	osa:4340643|osa:4327472|osa:4325991|osa:4338737|osa:4325991|osa:4325027|osa:4349897|osa:4340643|osa:4325211|osa:4325071|osa:4340643|osa:4327472|osa:4332373|osa:4344231|osa:4339996|osa:4339996|osa:4340643|osa:4345338|osa:4325071|osa:4332373|osa:4325027|osa:4327400|osa:4325071|osa:4345338|osa:4325211|osa:4332373|osa:4332373|osa:4325027|osa:4345338|osa:4325027|osa:4325991|osa:4339996|osa:4327400|osa…	4340643|4327472|4325991|4338737|4325991|4325027|4349897|4340643|4325211|4325071|4340643|4327472|4332373|4344231|4339996|4339996|4340643|4345338|4325071|4332373|4325027|4327400|4325071|4345338|4325211|4332373|4332373|4325027|4345338|4325027|4325991|4339996|4327400|4325991|4327472|4332373|4337906|4325071|4345338|4325027|4337906|4344231|4325211|	http://www.genome.jp/kegg-bin/show_pathway?osa00051/osa:4325211%09red/osa:4344231%09red/osa:4325071%09red/osa:4327472%09red/osa:4338737%09red/osa:4345338%09red/osa:4332373%09red/osa:4327400%09red/osa:4337906%09red/osa:4339996%09red/osa:4349897%09red/osa:4340643%09red/osa:4325027%09red/osa:4325991%09red
D8_AA vs DH11_AA	DH11_AA	Glycolysis / Gluconeogenesis	osa00010	80	119	0.00317856	0.0447181	Traes_1AL_D0CB07C73|Traes_1DS_0435E9A1F|Traes_5AS_116663495|Traes_3DL_2AAF732B7|Traes_4BL_1C9103753|Traes_3DS_89BA3AC73|Traes_7BS_165AAC97C|Traes_3DS_9625D3639|Traes_6DS_CDB16CE3F|Traes_7BS_4DBCF2E29|Traes_4AL_C3729F680|Traes_4DS_1A67E8B86|Traes_3AS_AE3D5013D|Traes_1BL_D66BA864F|Traes_7DS_3A44BE7A3|Traes_1DL_BA7674D7C|Traes_4BL_518630DDF|Traes_7AL_D93FC054C|Traes_1BS_757804D58|Traes_4DL_65AF8424F…	osa:4327164|osa:4340677|osa:4348176|osa:4338737|osa:4332293|osa:4324066|osa:4329753|osa:4324066|osa:4328435|osa:4329753|osa:4349897|osa:4350054|osa:4325211|osa:4327164|osa:4340640|osa:4350054|osa:4332293|osa:4344564|osa:4340677|osa:4331894|osa:4350054|osa:4329753|osa:4348138|osa:4329753|osa:4348152|osa:4327164|osa:4325071|osa:4336037|osa:4336037|osa:4325071|osa:4348176|osa:4329753|osa:4332728|osa…	4327164|4340677|4348176|4338737|4332293|4324066|4329753|4324066|4328435|4329753|4349897|4350054|4325211|4327164|4340640|4350054|4332293|4344564|4340677|4331894|4350054|4329753|4348138|4329753|4348152|4327164|4325071|4336037|4336037|4325071|4348176|4329753|4332728|4324066|4336039|4324066|4344564|4347172|4325027|4327400|4325071|4332293|4324066|4341792|4325211|4331894|4324066|4340640|4332728|4329753…	http://www.genome.jp/kegg-bin/show_pathway?osa00010/osa:4325071%09red/osa:4336037%09red/osa:4344564%09red/osa:4349897%09red/osa:4336039%09red/osa:4340640%09red/osa:4324066%09red/osa:4338737%09red/osa:4331894%09red/osa:4332728%09red/osa:4327164%09red/osa:4329753%09red/osa:4347172%09red/osa:4348152%09red/osa:4348176%09red/osa:4325027%09red/osa:4339068%09red/osa:4350054%09red/osa:4325211%09red/osa:4…
D8_AA vs DH11_AA	DH11_AA	Carbon metabolism	osa01200	136	225	0.00322292	0.0447181	Traes_1BL_34814DE4A|Traes_3DL_2AAF732B7|Traes_4BL_9254C78FD|Traes_6DS_CDB16CE3F|Traes_5DL_DA19E2C89|Traes_1AL_123EE6854|Traes_7DS_B30C70553|Traes_6BL_A49D52952|Traes_7AS_089028EAD|Traes_1DL_5F9174AB2|Traes_7BS_B2B2B5D1A|Traes_4DS_B8602CA5C|Traes_5AL_145D5296D|Traes_7AL_78692505E|Traes_7BL_D5E233F60|Traes_3DS_F74349DF3|TRAES3BF044000030CFD_g|TRAES3BF107400010CFD_g|Traes_1AL_E5E41283E|Traes_6BS_3F9…	osa:4348905|osa:4338737|osa:4331894|osa:4328435|osa:4345387|osa:4338750|osa:4341069|osa:4326894|osa:4345962|osa:4325071|osa:4331547|osa:4333926|osa:4347138|osa:4341252|osa:4344564|osa:4326136|osa:4325027|osa:4325027|osa:4338750|osa:4328168|osa:4344564|osa:4341792|osa:4326769|osa:4332356|osa:4334274|osa:4324655|osa:4326136|osa:4352016|osa:4325621|osa:4326769|osa:4334274|osa:4347204|osa:4349897|osa…	4348905|4338737|4331894|4328435|4345387|4338750|4341069|4326894|4345962|4325071|4331547|4333926|4347138|4341252|4344564|4326136|4325027|4325027|4338750|4328168|4344564|4341792|4326769|4332356|4334274|4324655|4326136|4352016|4325621|4326769|4334274|4347204|4349897|4342610|4332293|9268154|4328168|4344564|4340677|4342610|4331894|4331547|4326894|4342610|4333898|4346890|4348905|4348176|4344403|4332728…	http://www.genome.jp/kegg-bin/show_pathway?osa01200/osa:4325071%09red/osa:4333117%09red/osa:4348525%09red/osa:4344564%09red/osa:4340142%09red/osa:4344403%09red/osa:4352839%09red/osa:4335330%09red/osa:4352058%09red/osa:4340640%09red/osa:4344683%09red/osa:4342210%09red/osa:4341069%09red/osa:4331894%09red/osa:4342350%09red/osa:4352014%09red/osa:4332728%09red/osa:4325309%09red/osa:4349897%09red/osa:4…
D8_AA vs DH11_AA	D8_AA	Homologous recombination	osa03440	47	53	3.98695e-07	2.35778e-05	Traes_3AS_6B10E85CF|Traes_2AL_06B32DF4B|Traes_1AL_2D99C6927|Traes_2DL_7F36253B8|Traes_2AL_B5ACF5C98|TRAES3BF181300040CFD_g|Traes_3DS_98E2565D1|Traes_2BL_3DE584535|Traes_6BL_DCA0C935A|Traes_2AL_2B11DA18F|Traes_3DS_FA579628B|Traes_3DL_1FF5BEE17|Traes_7BL_FDFA49DCF|TRAES3BF046400020CFD_g|TRAES3BF013900030CFD_g|Traes_4DS_926F38C95|Traes_3DS_862E4ADF7|Traes_5BS_32C0484DF|TRAES3BF061700170CFD_g|Traes_5…	osa:4327706|osa:4337137|osa:4344737|osa:4337137|osa:4351098|osa:4325837|osa:4326359|osa:4351098|osa:4331236|osa:4337213|osa:4325837|osa:4325041|osa:4352257|osa:4338690|osa:4327080|osa:4351098|osa:4327706|osa:4329409|osa:4325837|osa:4329409|osa:4337213|osa:4337594|osa:4331236|osa:4330068|osa:4329409|osa:4337213|osa:4351098|osa:4338690|osa:4337213|osa:4349968|osa:4327080|osa:4330068|osa:4331236|osa…	4327706|4337137|4344737|4337137|4351098|4325837|4326359|4351098|4331236|4337213|4325837|4325041|4352257|4338690|4327080|4351098|4327706|4329409|4325837|4329409|4337213|4337594|4331236|4330068|4329409|4337213|4351098|4338690|4337213|4349968|4327080|4330068|4331236|4325837|4333537|4333537|4326564|4332052|4325837|4332052|4327080|4325041|4337137|4331236|9269718|4333537|4326564|	http://www.genome.jp/kegg-bin/show_pathway?osa03440/osa:4330068%09red/osa:4325041%09red/osa:4327080%09red/osa:4327706%09red/osa:4332052%09red/osa:4351098%09red/osa:4337137%09red/osa:4337213%09red/osa:4325837%09red/osa:4337594%09red/osa:4349968%09red/osa:4352257%09red/osa:4331236%09red/osa:4326564%09red/osa:9269718%09red/osa:4326359%09red/osa:4329409%09red/osa:4344737%09red/osa:4333537%09red/osa:4…
D8_AA vs DH11_AA	D8_AA	Mismatch repair	osa03430	41	42	4.13646e-07	2.35778e-05	Traes_3AS_6B10E85CF|Traes_1AL_2D99C6927|Traes_2BL_433D3147C|Traes_2DL_CB0208DE0|Traes_6DL_162F04063|Traes_3DS_98E2565D1|Traes_3DL_17AF7862E|Traes_6BL_DCA0C935A|TRAES3BF060100030CFD_g|Traes_2DL_3044893D1|TRAES3BF013900030CFD_g|Traes_2AL_D6DB7DA57|Traes_3DS_862E4ADF7|Traes_5DL_3BEACBDF2|Traes_1BS_19899B6B7|Traes_6AL_AE7423361|Traes_1AL_38CE2200B|Traes_6BL_A7AFC5038|Traes_2AL_0FD8B0953|Traes_3DS_5B2…	osa:4327706|osa:4344737|osa:4331062|osa:4331062|osa:4330068|osa:4326359|osa:4325393|osa:4331236|osa:4327899|osa:4331062|osa:4327080|osa:4331062|osa:4327706|osa:4351654|osa:4337594|osa:4331236|osa:4348965|osa:4331236|osa:4336704|osa:4325353|osa:4349968|osa:4327080|osa:4330068|osa:4325393|osa:4331062|osa:4331062|osa:4325353|osa:4326564|osa:4332052|osa:4325353|osa:4325353|osa:4332052|osa:4331062|osa…	4327706|4344737|4331062|4331062|4330068|4326359|4325393|4331236|4327899|4331062|4327080|4331062|4327706|4351654|4337594|4331236|4348965|4331236|4336704|4325353|4349968|4327080|4330068|4325393|4331062|4331062|4325353|4326564|4332052|4325353|4325353|4332052|4331062|4327080|4331236|4348965|4329835|4337442|4325353|4336704|4326564|	http://www.genome.jp/kegg-bin/show_pathway?osa03430/osa:4348965%09red/osa:4330068%09red/osa:4349968%09red/osa:4327080%09red/osa:4327899%09red/osa:4329835%09red/osa:4332052%09red/osa:4325393%09red/osa:4331062%09red/osa:4337594%09red/osa:4336704%09red/osa:4331236%09red/osa:4326564%09red/osa:4326359%09red/osa:4337442%09red/osa:4351654%09red/osa:4325353%09red/osa:4344737%09red/osa:4327706%09red
D8_AA vs DH11_AA	D8_AA	Galactose metabolism	osa00052	43	54	8.1841e-06	0.000252986	Traes_6DS_204661A07|Traes_5BL_71BBA7443|Traes_2BL_33E5CFD18|Traes_2DL_D11B74156|Traes_2DL_AEE535136|Traes_7DS_E373FDD65|Traes_1BL_FD4A4A653|Traes_7AS_BD45B6DF6|Traes_2AL_8DA6ECACE|Traes_2DL_D69BADB77|Traes_7DS_E488AA1F2|Traes_2AL_06EF31003|Traes_2BL_3EDC425A7|Traes_7DS_E34DA2F50|TRAES3BF066900020CFD_g|Traes_1AL_48869CC01|Traes_5DS_C9357B54F|Traes_2AL_45CEAFCF2|Traes_2DL_C72357F81|Traes_2BL_791143…	osa:4328018|osa:4346723|osa:4341824|osa:4341824|osa:4336928|osa:4328018|osa:4326516|osa:4328018|osa:4346527|osa:4341824|osa:4328018|osa:4336928|osa:4335790|osa:4328018|osa:4326547|osa:4329561|osa:4348988|osa:4341824|osa:4346527|osa:4341824|osa:4326516|osa:4335790|osa:4348988|osa:4328018|osa:4346527|osa:4335790|osa:4336039|osa:4341824|osa:4327301|osa:4326516|osa:4328018|osa:4336039|osa:4328018|osa…	4328018|4346723|4341824|4341824|4336928|4328018|4326516|4328018|4346527|4341824|4328018|4336928|4335790|4328018|4326547|4329561|4348988|4341824|4346527|4341824|4326516|4335790|4348988|4328018|4346527|4335790|4336039|4341824|4327301|4326516|4328018|4336039|4328018|4328018|4328018|4346527|4341824|4335790|4335790|4328018|4341833|4341833|4346527|	http://www.genome.jp/kegg-bin/show_pathway?osa00052/osa:4348988%09red/osa:4326516%09red/osa:4336928%09red/osa:4327301%09red/osa:4346527%09red/osa:4336039%09red/osa:4346723%09red/osa:4326547%09red/osa:4328018%09red/osa:4329561%09red/osa:4341824%09red/osa:4341833%09red/osa:4335790%09red
D8_AA vs DH11_AA	D8_AA	Ribosome biogenesis in eukaryotes	osa03008	60	90	8.87669e-06	0.000252986	Traes_3DL_D8504A5BF|Traes_4DS_A22E1D4E5|Traes_6BL_B66D07D87|Traes_2DL_B18351047|Traes_7AS_A94491411|Traes_2AS_817653A8F|Traes_2BL_F77132E00|Traes_4AS_6B9C879AF|Traes_2AS_72EC97B33|Traes_6AL_51D8375EF|Traes_7BL_F9C74E7F5|Traes_7AL_32B645073|Traes_1BL_282ACB9CF|Traes_1DL_4B85D7713|Traes_4DL_33631592E|Traes_2DS_733027CCF|Traes_4DL_5CD84D440|Traes_2DL_611BC53C7|Traes_6BL_7A67E53BB|Traes_4DL_42EA23191…	osa:4350782|osa:4350782|osa:9269830|osa:4336577|osa:4325312|osa:4344029|osa:4337228|osa:4332567|osa:4344055|osa:4331181|osa:4344688|osa:4344688|osa:4332840|osa:4339341|osa:4331644|osa:4344029|osa:4331644|osa:4336833|osa:4330604|osa:4332209|osa:4337228|osa:4351433|osa:4342225|osa:4332840|osa:4344029|osa:4332840|osa:4332851|osa:4351627|osa:4339341|osa:4352760|osa:4330604|osa:4331644|osa:4329057|osa…	4350782|4350782|9269830|4336577|4325312|4344029|4337228|4332567|4344055|4331181|4344688|4344688|4332840|4339341|4331644|4344029|4331644|4336833|4330604|4332209|4337228|4351433|4342225|4332840|4344029|4332840|4332851|4351627|4339341|4352760|4330604|4331644|4329057|4344688|4350782|4344029|4337293|4352882|4336833|4337293|4339341|4332209|4344688|9271052|4339341|4339341|4336833|4344029|4334688|4335406…	http://www.genome.jp/kegg-bin/show_pathway?osa03008/osa:4331644%09red/osa:9269830%09red/osa:4332567%09red/osa:4344688%09red/osa:4334688%09red/osa:4344055%09red/osa:4331181%09red/osa:4335406%09red/osa:9271052%09red/osa:4330603%09red/osa:4351627%09red/osa:4332851%09red/osa:4330604%09red/osa:4344029%09red/osa:4352882%09red/osa:4325312%09red/osa:4336577%09red/osa:4337228%09red/osa:4332209%09red/osa:4…
D8_AA vs DH11_AA	D8_AA	Cysteine and methionine metabolism	osa00270	53	85	0.000104766	0.00238867	Traes_2BL_B17B085F9|Traes_7BL_BCE8CA9A6|Traes_5DS_1BD5492E6|Traes_6AL_C23861D1C|Traes_6DL_0BD10BBA7|Traes_7AL_2BD8D3641|Traes_6BL_786D392B4|Traes_6DL_1C00C93A5|Traes_4AL_367F16B71|Traes_6AS_626388FA8|Traes_5DL_EF1C26105|Traes_4DL_3DD859576|Traes_4DS_D97A96AE5|Traes_5AL_E5BFD820E|Traes_2DS_D3601814B|Traes_2BL_7CB114AFD|Traes_2AL_E2EB5EF03|Traes_2AL_DE4FA1957|Traes_7BL_B578E2F2D|Traes_7DL_E374EE2DF…	osa:4350455|osa:4342575|osa:4352832|osa:4337733|osa:4330873|osa:4341321|osa:4337733|osa:4337733|osa:4326958|osa:4328012|osa:4335048|osa:4332095|osa:4352833|osa:4347103|osa:4342575|osa:4336750|osa:4350455|osa:4350455|osa:4347954|osa:4342575|osa:4332095|osa:4328012|osa:4337733|osa:4342575|osa:4347954|osa:4340970|osa:4352832|osa:4337733|osa:4335048|osa:4347954|osa:4328418|osa:4350455|osa:4339682|osa…	4350455|4342575|4352832|4337733|4330873|4341321|4337733|4337733|4326958|4328012|4335048|4332095|4352833|4347103|4342575|4336750|4350455|4350455|4347954|4342575|4332095|4328012|4337733|4342575|4347954|4340970|4352832|4337733|4335048|4347954|4328418|4350455|4339682|4347954|4350455|4350455|4329101|4334794|4337733|4337733|4350455|4352833|4337733|4325163|4350083|4342575|4350455|4352833|4347103|4336294…	http://www.genome.jp/kegg-bin/show_pathway?osa00270/osa:4347103%09red/osa:4350455%09red/osa:4342575%09red/osa:4328012%09red/osa:4352833%09red/osa:4352832%09red/osa:4350083%09red/osa:4339682%09red/osa:4336750%09red/osa:4337733%09red/osa:4330873%09red/osa:4336294%09red/osa:4341321%09red/osa:4325163%09red/osa:4332095%09red/osa:4329101%09red/osa:4347954%09red/osa:4340970%09red/osa:4326958%09red/osa:4…
D8_AA vs DH11_AA	D8_AA	Starch and sucrose metabolism	osa00500	77	145	0.000189906	0.00360821	Traes_2DL_EB059E732|Traes_2BL_7911433A3|Traes_6DS_204661A07|Traes_7BL_A46B6A600|Traes_5AL_829C0A478|Traes_5BL_B083A1243|Traes_2DL_F27497DBC|Traes_5BL_ECB922F43|Traes_3DL_CBD8FCDB3|Traes_5BL_62C79EBEC|Traes_4AS_5535CF08E|Traes_7DS_E373FDD65|Traes_5BL_AC845F1C1|Traes_5DL_C9BA7BC3C|Traes_1BL_FD4A4A653|Traes_2DL_284F5F2E4|Traes_7AS_BD45B6DF6|Traes_2AL_8DA6ECACE|Traes_7AL_6A30E603B|Traes_2DL_D69BADB77…	osa:4337166|osa:4341824|osa:4328018|osa:4348315|osa:4347265|osa:4347547|osa:4346527|osa:4334114|osa:4324962|osa:4324962|osa:4332041|osa:4328018|osa:4345812|osa:4334114|osa:4326516|osa:4335790|osa:4328018|osa:4346527|osa:4342125|osa:4341824|osa:4334114|osa:4328018|osa:4324962|osa:4341824|osa:4335790|osa:4346656|osa:4341824|osa:4349141|osa:4342055|osa:4328018|osa:4326547|osa:4347265|osa:4329561|osa…	4337166|4341824|4328018|4348315|4347265|4347547|4346527|4334114|4324962|4324962|4332041|4328018|4345812|4334114|4326516|4335790|4328018|4346527|4342125|4341824|4334114|4328018|4324962|4341824|4335790|4346656|4341824|4349141|4342055|4328018|4326547|4347265|4329561|4342055|4348315|4336388|4328018|4341824|4330709|4346527|4346656|4326516|4344192|4337166|4330753|4328018|4346527|4330753|4335790|4346656…	http://www.genome.jp/kegg-bin/show_pathway?osa00500/osa:4326948%09red/osa:4326516%09red/osa:4341824%09red/osa:4346527%09red/osa:4348315%09red/osa:4328018%09red/osa:4337166%09red/osa:4346656%09red/osa:4342125%09red/osa:4347547%09red/osa:4352627%09red/osa:4345812%09red/osa:4348589%09red/osa:4326547%09red/osa:4329561%09red/osa:4324619%09red/osa:4335790%09red/osa:4336388%09red/osa:4349141%09red/osa:4…
D8_AA vs DH11_AA	D8_AA	Purine metabolism	osa00230	72	135	0.000274481	0.00447012	Traes_3DL_B63AF687B|Traes_2BS_F82F6EB28|Traes_3AL_5CF90868A|Traes_4AL_6566FA47B|Traes_3DS_D25A6A141|Traes_4DS_D8AFBAC97|Traes_4DL_80886FFDC|Traes_7AS_1B18871EB|Traes_3AL_CF8C54319|Traes_5DL_69DE08EB5|Traes_4AS_50F2C4B5D|Traes_4DS_95156451B|Traes_7BS_F8B0C3697|Traes_5DL_D9C836731|Traes_1BL_9908E325A|Traes_5BL_416FC1C4B|Traes_4AS_A795672BE|Traes_6AL_41D4B97A1|TRAES3BF013900030CFD_g|Traes_2DS_08BEDE…	osa:4325052|osa:4344179|osa:4327823|osa:4347894|osa:9272695|osa:4347894|osa:4350918|osa:4340258|osa:4325052|osa:4334671|osa:4332642|osa:4350078|osa:4339981|osa:4333582|osa:4349454|osa:4336254|osa:4343681|osa:4340258|osa:4327080|osa:4344179|osa:4340258|osa:4337886|osa:4344737|osa:4347318|osa:4351872|osa:4352670|osa:4327080|osa:4337886|osa:4352670|osa:4333694|osa:4334671|osa:4351872|osa:4349968|osa…	4325052|4344179|4327823|4347894|9272695|4347894|4350918|4340258|4325052|4334671|4332642|4350078|4339981|4333582|4349454|4336254|4343681|4340258|4327080|4344179|4340258|4337886|4344737|4347318|4351872|4352670|4327080|4337886|4352670|4333694|4334671|4351872|4349968|4333066|4342990|4333694|4342564|4342990|4349454|4350078|4350078|4342990|4350918|4334671|4324263|4331502|4344854|4343902|4325052|4340258…	http://www.genome.jp/kegg-bin/show_pathway?osa00230/osa:4325052%09red/osa:4324263%09red/osa:4327823%09red/osa:4333694%09red/osa:4344179%09red/osa:9272695%09red/osa:4343681%09red/osa:4342990%09red/osa:4352670%09red/osa:4347318%09red/osa:4328168%09red/osa:4345953%09red/osa:4344737%09red/osa:4349968%09red/osa:4344854%09red/osa:4347894%09red/osa:4339981%09red/osa:4350918%09red/osa:4349454%09red/osa:4…
D8_AA vs DH11_AA	D8_AA	Base excision repair	osa03410	31	43	0.000492639	0.00702011	Traes_4AL_6566FA47B|Traes_3DS_D25A6A141|Traes_4DS_D8AFBAC97|Traes_7AL_AF69B6853|Traes_7AL_E9733B552|Traes_2DL_3044893D1|Traes_2BL_433D3147C|Traes_7DL_22779CF47|TRAES3BF013900030CFD_g|Traes_1BL_998A0563D|Traes_2AL_D6DB7DA57|Traes_2DL_CB0208DE0|TRAES3BF054800030CFD_g|Traes_1AL_2D99C6927|Traes_7BL_6A345CEBA|Traes_1AL_38CE2200B|Traes_3AS_4A806BAF2|Traes_4AL_8D9CC6D24|Traes_3DS_6094140FE|Traes_5BL_20D…	osa:4347894|osa:9272695|osa:4347894|osa:4351781|osa:4326478|osa:4331062|osa:4331062|osa:4351781|osa:4327080|osa:4339464|osa:4331062|osa:4331062|osa:4337886|osa:4344737|osa:4326478|osa:4348965|osa:4337886|osa:4349968|osa:4327080|osa:4347894|osa:4331062|osa:4331062|osa:4326478|osa:4342129|osa:4342129|osa:9268162|osa:4331062|osa:4327080|osa:4348965|osa:4337373|osa:4342129|	4347894|9272695|4347894|4351781|4326478|4331062|4331062|4351781|4327080|4339464|4331062|4331062|4337886|4344737|4326478|4348965|4337886|4349968|4327080|4347894|4331062|4331062|4326478|4342129|4342129|9268162|4331062|4327080|4348965|4337373|4342129|	http://www.genome.jp/kegg-bin/show_pathway?osa03410/osa:4348965%09red/osa:4349968%09red/osa:4327080%09red/osa:4347894%09red/osa:9268162%09red/osa:4337886%09red/osa:4331062%09red/osa:4337373%09red/osa:9272695%09red/osa:4342129%09red/osa:4344737%09red/osa:4351781%09red/osa:4339464%09red/osa:4326478%09red
D8_AA vs DH11_AA	D8_AA	Citrate cycle (TCA cycle)	osa00020	34	50	0.000575741	0.00729273	Traes_2DL_AA319AB9D|Traes_5DL_4FF500E86|Traes_1DS_D46002062|Traes_3AS_DFD7C89B7|Traes_5DL_25F31ADE4|Traes_2BL_99D8E10C4|TRAES3BF059300030CFD_g|Traes_6BS_682497935|Traes_6AL_561563DC7|Traes_2AL_F215A8C60|Traes_1AS_F471D2A01|TRAES3BF132300040CFD_g|Traes_2BS_D7F40DF36|Traes_3AS_27B1D22DD|Traes_3AS_350DA0CB0|Traes_4AL_830C5DA64|Traes_5AL_0B9E87942|Traes_6DS_1C754D431|Traes_7AS_F139D99CF|Traes_7DL_91E…	osa:4336169|osa:4351678|osa:4326849|osa:4331547|osa:4347531|osa:4336169|osa:4325777|osa:4350660|osa:4330673|osa:4336169|osa:4326849|osa:4352803|osa:4334968|osa:4325777|osa:4325777|osa:4352549|osa:4346159|osa:4328598|osa:4339859|osa:4344541|osa:4339682|osa:4325777|osa:4325777|osa:4330016|osa:4352803|osa:4344541|osa:4326980|osa:4352803|osa:4344541|osa:4352549|osa:4327213|osa:4347531|osa:4325777|osa…	4336169|4351678|4326849|4331547|4347531|4336169|4325777|4350660|4330673|4336169|4326849|4352803|4334968|4325777|4325777|4352549|4346159|4328598|4339859|4344541|4339682|4325777|4325777|4330016|4352803|4344541|4326980|4352803|4344541|4352549|4327213|4347531|4325777|4325777|	http://www.genome.jp/kegg-bin/show_pathway?osa00020/osa:4339859%09red/osa:4347531%09red/osa:4346159%09red/osa:4351678%09red/osa:4344541%09red/osa:4330016%09red/osa:4334968%09red/osa:4328598%09red/osa:4350660%09red/osa:4352549%09red/osa:4331547%09red/osa:4339682%09red/osa:4336169%09red/osa:4326849%09red/osa:4352803%09red/osa:4330673%09red/osa:4327213%09red/osa:4326980%09red/osa:4325777%09red
D8_AA vs DH11_AA	D8_AA	Nucleotide excision repair	osa03420	39	70	0.00367066	0.0392747	Traes_3AS_6B10E85CF|Traes_1AL_2D99C6927|Traes_4AL_6566FA47B|Traes_3DS_D25A6A141|Traes_4DS_D8AFBAC97|Traes_6DL_162F04063|Traes_3DS_98E2565D1|Traes_6BL_DCA0C935A|Traes_2DL_3044893D1|Traes_2BL_433D3147C|TRAES3BF013900030CFD_g|Traes_2AL_D6DB7DA57|Traes_3DS_862E4ADF7|Traes_2DL_CB0208DE0|Traes_3DS_36E4A1733|TRAES3BF054800030CFD_g|Traes_5DL_3BEACBDF2|Traes_1BS_19899B6B7|Traes_6AL_AE7423361|Traes_1AL_38C…	osa:4327706|osa:4344737|osa:4347894|osa:9272695|osa:4347894|osa:4330068|osa:4326359|osa:4331236|osa:4331062|osa:4331062|osa:4327080|osa:4331062|osa:4327706|osa:4331062|osa:4325482|osa:4337886|osa:4351654|osa:4337594|osa:4331236|osa:4348965|osa:4337886|osa:4331236|osa:4336704|osa:4326441|osa:4349968|osa:4327080|osa:4347894|osa:4330068|osa:4331062|osa:4331062|osa:4332052|osa:4332052|osa:4331062|osa…	4327706|4344737|4347894|9272695|4347894|4330068|4326359|4331236|4331062|4331062|4327080|4331062|4327706|4331062|4325482|4337886|4351654|4337594|4331236|4348965|4337886|4331236|4336704|4326441|4349968|4327080|4347894|4330068|4331062|4331062|4332052|4332052|4331062|4327080|4326152|4331236|4348965|4336704|4326441|	http://www.genome.jp/kegg-bin/show_pathway?osa03420/osa:4348965%09red/osa:4330068%09red/osa:4349968%09red/osa:4327080%09red/osa:4347894%09red/osa:4332052%09red/osa:4326152%09red/osa:4337886%09red/osa:4331062%09red/osa:4351654%09red/osa:4336704%09red/osa:9272695%09red/osa:4331236%09red/osa:4325482%09red/osa:4326359%09red/osa:4337594%09red/osa:4344737%09red/osa:4326441%09red/osa:4327706%09red
D8_AA vs DH11_AA	D8_AA	Pyruvate metabolism	osa00620	41	75	0.00378966	0.0392747	Traes_1AL_387FCF604|Traes_5DL_4FF500E86|Traes_1DS_D46002062|Traes_4DS_95156451B|Traes_1BL_9908E325A|Traes_5DL_9ED6A8DF6|Traes_5DL_25F31ADE4|Traes_3AL_81435CD25|Traes_6BL_986D595B9|Traes_5BS_25F9A2BB7|Traes_1AL_A47D32D30|Traes_4AL_80FA5B873|Traes_6AL_561563DC7|Traes_1AS_F471D2A01|TRAES3BF132300040CFD_g|Traes_2BS_D7F40DF36|Traes_6AS_626388FA8|Traes_2DS_3F07E0FC5|Traes_6DS_5DBF48560|Traes_1DL_5AE278…	osa:4349051|osa:4351678|osa:4326849|osa:4350078|osa:4349454|osa:4349966|osa:4347531|osa:4349454|osa:4330149|osa:4349966|osa:4339682|osa:4350078|osa:4330673|osa:4326849|osa:4352803|osa:4334968|osa:4328012|osa:4343294|osa:4328012|osa:4349051|osa:4342564|osa:4338007|osa:4343294|osa:4350078|osa:4324263|osa:4346159|osa:4339859|osa:4338007|osa:4351460|osa:4349051|osa:4349454|osa:4324717|osa:4352803|osa…	4349051|4351678|4326849|4350078|4349454|4349966|4347531|4349454|4330149|4349966|4339682|4350078|4330673|4326849|4352803|4334968|4328012|4343294|4328012|4349051|4342564|4338007|4343294|4350078|4324263|4346159|4339859|4338007|4351460|4349051|4349454|4324717|4352803|4326980|4352803|4347531|4349454|4333694|4333694|4333694|4349051|	http://www.genome.jp/kegg-bin/show_pathway?osa00620/osa:4346159%09red/osa:4324263%09red/osa:4333694%09red/osa:4328012%09red/osa:4326849%09red/osa:4326980%09red/osa:4339682%09red/osa:4343294%09red/osa:4349966%09red/osa:4338007%09red/osa:4324717%09red/osa:4349454%09red/osa:4351460%09red/osa:4349051%09red/osa:4350078%09red/osa:4334968%09red/osa:4342564%09red/osa:4352803%09red/osa:4339859%09red/osa:4…
D8_BB vs D11_BB	D11_BB	-
D8_BB vs D11_BB	D8_BB	Carbon metabolism	osa01200	154	225	0.000547872	0.0356863	Traes_4AL_4C3BBE546|Traes_2DL_06E6A2543|Traes_2BS_640D008BF|Traes_4DL_2A7895E16|Traes_7DS_42F8FD2BD|Traes_5AL_9C5A73F10|Traes_4DS_95156451B|Traes_4BS_31D2C245A|Traes_1BL_9908E325A|Traes_7AL_5427988BA|Traes_7BS_A9827E366|Traes_4BS_A435E6D76|Traes_2AS_4BE07943E|Traes_2AL_F215A8C60|Traes_6BS_BAF29726C|Traes_3AS_42F2D9445|Traes_5DL_4FF500E86|Traes_7DS_309E71F44|Traes_1DL_5AE278890|Traes_1AL_EA8BACE9E…	osa:4340025|osa:4336209|osa:4351966|osa:4332364|osa:4340025|osa:4352016|osa:4350078|osa:4350078|osa:4349454|osa:4341496|osa:4350964|osa:4334048|osa:4352016|osa:4336169|osa:4333103|osa:4331547|osa:4351678|osa:4346332|osa:4349051|osa:4326516|osa:4342988|osa:4324263|osa:4352803|osa:4347060|osa:4335048|osa:4341782|osa:4328859|osa:4342988|osa:4329518|osa:4335227|osa:4338007|osa:4345685|osa:4326516|osa…	4340025|4336209|4351966|4332364|4340025|4352016|4350078|4350078|4349454|4341496|4350964|4334048|4352016|4336169|4333103|4331547|4351678|4346332|4349051|4326516|4342988|4324263|4352803|4347060|4335048|4341782|4328859|4342988|4329518|4335227|4338007|4345685|4326516|4331547|4352058|4347691|4341713|4325932|4327301|4340025|4334554|4337051|4329518|4347508|4326074|4349051|4334048|4347654|4333103|4349897…	http://www.genome.jp/kegg-bin/show_pathway?osa01200/osa:4336209%09red/osa:4326516%09red/osa:4334048%09red/osa:4326513%09red/osa:4344541%09red/osa:4325932%09red/osa:4334554%09red/osa:4343294%09red/osa:4346520%09red/osa:4350964%09red/osa:4347060%09red/osa:4332364%09red/osa:4334316%09red/osa:4352058%09red/osa:4326074%09red/osa:4326849%09red/osa:4350456%09red/osa:4332728%09red/osa:4327479%09red/osa:4…
D8_BB vs D11_BB	D8_BB	Starch and sucrose metabolism	osa00500	107	145	0.000615281	0.0356863	Traes_2DL_EB059E732|Traes_7AS_18CC870A7|Traes_5BS_E7ADA47A4|Traes_2AL_8DA6ECACE|Traes_7DL_672A0BF13|Traes_2DL_101B4AEDE|Traes_1AL_0B4B6F75A|Traes_2BL_7911433A3|Traes_1AL_EA8BACE9E|Traes_6DL_6C90905AD|Traes_2DL_96640B3DD|Traes_6AL_92DE09356|Traes_7BS_34704D495|Traes_7AL_3C8D25CCD|Traes_7AL_6A30E603B|Traes_1DL_7BBAEA547|Traes_3AL_FCD4C03D1|Traes_7DL_BBAFCA51F|Traes_7DL_EBEF5B3FC|Traes_6BL_61D83E262…	osa:4337166|osa:4329416|osa:4327285|osa:4346527|osa:4341833|osa:4341824|osa:4335789|osa:4341824|osa:4326516|osa:4330753|osa:4335790|osa:4330975|osa:4329416|osa:4342055|osa:4342125|osa:4326516|osa:4326948|osa:4341824|osa:4342055|osa:4330709|osa:4324810|osa:4341833|osa:4345995|osa:4338560|osa:4347547|osa:4334114|osa:4324962|osa:4324962|osa:4330221|osa:4334116|osa:4335790|osa:4346656|osa:4324050|osa…	4337166|4329416|4327285|4346527|4341833|4341824|4335789|4341824|4326516|4330753|4335790|4330975|4329416|4342055|4342125|4326516|4326948|4341824|4342055|4330709|4324810|4341833|4345995|4338560|4347547|4334114|4324962|4324962|4330221|4334116|4335790|4346656|4324050|4349141|4342055|4328018|4326547|4336388|4347671|4330709|4333841|4341824|4345220|4333841|4341833|4326549|4345220|4337166|4352627|4330709…	http://www.genome.jp/kegg-bin/show_pathway?osa00500/osa:4326948%09red/osa:4326516%09red/osa:4347903%09red/osa:4341824%09red/osa:4324001%09red/osa:4346527%09red/osa:4338560%09red/osa:4347265%09red/osa:4345220%09red/osa:4345995%09red/osa:4330975%09red/osa:4328018%09red/osa:4337166%09red/osa:4346656%09red/osa:4342125%09red/osa:4330221%09red/osa:4347547%09red/osa:4352627%09red/osa:4348589%09red/osa:4…
D8_BB vs DH11_BB	DH11_BB	-
D8_BB vs DH11_BB	D8_BB	-
D8_AA vs D8_BB	D8_BB	Alanine, aspartate and glutamate metabolism	osa00250	16	41	0.000365983	0.0413561	Traes_4BL_9CB771AD9|Traes_4BS_F9FAB29F0|Traes_4BL_14E0D4AEE|Traes_4BL_AACDA9208|Traes_4BL_F32BE741E|Traes_4BS_A4FF7F3EA|Traes_4BL_E339D47C9|Traes_4BL_0BEA66632|Traes_4BL_2546C4C63|Traes_4BL_CE89EFA19|Traes_4BL_52F044A40|Traes_4BL_B992D7405|Traes_4BS_DB1F844C4|Traes_4BL_B3BFE621F|Traes_4BS_D94FACCE2|Traes_4BS_E175EFCE9	osa:4332596|osa:4333815|osa:4331798|osa:4340706|osa:4332642|osa:4333896|osa:4332596|osa:4331779|osa:4331779|osa:4340706|osa:4332108|osa:4332642|osa:4336983|osa:4331792|osa:4333932|osa:4351413|	4332596|4333815|4331798|4340706|4332642|4333896|4332596|4331779|4331779|4340706|4332108|4332642|4336983|4331792|4333932|4351413|	http://www.genome.jp/kegg-bin/show_pathway?osa00250/osa:4336983%09red/osa:4340706%09red/osa:4333815%09red/osa:4332596%09red/osa:4351413%09red/osa:4331779%09red/osa:4331792%09red/osa:4332108%09red/osa:4333896%09red/osa:4331798%09red/osa:4332642%09red/osa:4333932%09red
D8_AA vs D8_BB	D8_AA	-
D11_AA vs D11_BB	D11_BB	-
D11_AA vs D11_BB	D11_AA	-
DH11_AA vs DH11_BB	DH11_BB	-
DH11_AA vs DH11_BB	DH11_AA	-
